# Supplementary material for: Telomere Position Effect‐Over Long Distances Acts as a Genome‐Wide Epigenetic Regulator Through a Common Alu Element
Source: Aging Cell. 2025 Mar 10;24(6):e70027. doi: 10.1111/acel.70027 (PMC12151916; doi:10.1111/acel.70027)
Supplement: Supplementary file 2 — Table S1. Conserved methylation DMRs across cell types. [file ACEL-24-e70027-s002.xlsx]

## Sheet: Column description
seqnames	name of the chromosme of the methylated region
start	start of the position of the methylated region (hg19)
end	end of the position of the methylated region (hg19)
width	difference between the start and the end region. The number of nucleotides in the region of interest
strand	The strand direction. +, - or * where * stands for not defined
dmrNo	Identification number of the differentialy methylated region
dmrP	P-value of the differentialy methylated region
dmrpRank	Unsorted ranking of the P-value from dmrP column. The more significant the value the higher the position in the ranking
dmrChrom	Equivalent of column seqnames
dmrStart	Equivalent of column start
dmrEnd	Equivalent of column end
dmrSize	Equivalent of column width
dmrCoreStart	The position in the DMR where the first nucleotide can be methylated
dmrCoreEnd	The position in the DMR where the last nucleotide can be methylated
dmrCoreSize	The difference between dmrCoreStart and dmrCoreEnd
ensemblID	Ensemble transcript identificator of the gene related to the dmr
geneSymbol	gene symbol of the gene related to the dmr
betaAv_12kb	Average Beta-value for cells with telomere length of 12kb. The beta value is defined as the percentage of copies of a CpG site from a given sample that were methylated determined for each CpG location as the relative intensity of methylated signal and unmethylated signal
betaAv_4kb	Average Beta-value for cells with telomere length of 4kb. The beta vaule is defined as the percentage of copies of a CpG site from a given sample that were methylated determined for each CpG location as the relative intensity of methylated signal and unmethylated signal

## Sheet: DMRs_Myoblasts
seqnames	start	end	width	strand	dmrNo	dmrP	dmrpRank	dmrChrom	dmrStart	dmrEnd	dmrSize	dmrCoreStart	dmrCoreEnd	dmrCoreSize	ensemblID	geneSymbol	betaAv_12kb	betaAv_4kb
chr1	846625	850132	3508	*	1	6.20025527983747e-28	93	1	846625	850132	3508	846637	849540	2904	ENST00000448179.1;ENST00000398216.2		0.453381239616127	0.548605192492283
chr1	916039	917941	1903	*	2	1.08334645792491e-33	56	1	916039	917941	1903	916058	917892	1835	ENST00000433179.2;ENST00000341290.2	C1orf170	0.553027413109916	0.484114891392104
chr1	941224	943724	2501	*	3	5.18690203401915e-18	232	1	941224	943724	2501	941382	943647	2266			0.792348909668232	0.83995459909243
chr1	1102772	1106279	3508	*	4	8.86454259494202e-17	248	1	1102772	1106279	3508	1102960	1106175	3216	ENST00000384875.1;ENST00000362106.1	MIR200A;MIR429	0.638097244947085	0.741216577667969
chr1	2002060	2003707	1648	*	5	6.43505260152603e-24	140	1	2002060	2003707	1648	2002329	2003650	1322	ENST00000400921.2	PRKCZ	0.515097156248029	0.461182877284872
chr1	2345305	2345438	134	*	6	2.82390201703462e-21	184	1	2345305	2345438	134	2345333	2345410	78	ENST00000288774.3;ENST00000507596.1;ENST00000447513.2	PEX10	0.685852481254945	0.804410744121455
chr1	2798967	2801420	2454	*	7	2.48869671921314e-23	155	1	2798967	2801420	2454	2799354	2801389	2036			0.552547702095024	0.505558073323317
chr1	3098980	3101320	2341	*	8	2.672006600461e-21	183	1	3098980	3101320	2341	3099233	3100956	1724		PRDM16	0.795869352043653	0.928436792934299
chr1	3143141	3145032	1892	*	9	1.66781009327961e-20	200	1	3143141	3145032	1892	3143682	3144710	1029		PRDM16	0.630144845922752	0.791186918240074
chr1	3190657	3193166	2510	*	10	1.9101046106483e-36	34	1	3190657	3193166	2510	3191219	3193118	1900	ENST00000512462.1	PRDM16	0.625703310861962	0.834869786615142
chr1	3302477	3304124	1648	*	11	1.35868481415982e-24	128	1	3302477	3304124	1648	3302477	3303958	1482		PRDM16	0.608869098391064	0.793740383400069
chr1	4840426	4844943	4518	*	12	1.35605509933544e-25	117	1	4840426	4844943	4518	4841940	4844111	2172	ENST00000378191.3	AJAP1	0.619907500726556	0.74594503745208
chr1	5538731	5542176	3446	*	13	1.62416539401016e-19	217	1	5538731	5542176	3446	5539958	5540950	993			0.531708428784267	0.583172017173665
chr1	10731914	10733162	1249	*	14	2.11232781009917e-15	268	1	10731914	10733162	1249	10732063	10733030	968		CASZ1	0.80764153019589	0.880097098264494
chr1	24645261	24647014	1754	*	15	8.0127911575859e-21	194	1	24645261	24647014	1754	24645380	24646392	1013	ENST00000361548.4;ENST00000342072.4;ENST00000350501.5;ENST00000530984.1;ENST00000356046.2;ENST00000446220.1;ENST00000437965.1	GRHL3	0.326380174387709	0.351135698039208
chr1	25257487	25257665	179	*	16	5.42066479869626e-14	279	1	25257487	25257665	179	25257505	25257629	125	ENST00000308873.6;ENST00000428150.2	RUNX3	0.54962840567493	0.745802143730731
chr1	26733491	26736998	3508	*	17	1.74365180504395e-17	237	1	26733491	26736998	3508	26735245	26736798	1554	ENST00000326279.6;ENST00000254231.4	LIN28	0.218035738136546	0.212810341784891
chr1	91193405	91198241	4837	*	18	0.000813230815086816	407	1	91193405	91198241	4837	91194674	91196488	1815			0.524549552439929	0.49039676210177
chr1	153232341	153236432	4092	*	19	2.3224235111113e-22	167	1	153232341	153236432	4092	153232348	153234809	2462	ENST00000392652.2;ENST00000368742.3	LOR	0.439323311653145	0.416962874132453
chr1	228394425	228397681	3257	*	20	4.18118282449042e-37	31	1	228394425	228397681	3257	228394509	228396098	1590	ENST00000284548.11;ENST00000366709.4;ENST00000422127.1	OBSCN	0.545255395909571	0.57527159300232
chr1	231153403	231157494	4092	*	21	5.69525202488015e-09	327	1	231153403	231157494	4092	231155449	231157174	1726	ENST00000366654.4;ENST00000494111.1;ENST00000408363.1	FAM89A;MIR1182	0.426866606447338	0.410154320911055
chr10	102996908	103000515	3608	*	22	1.06832188643942e-15	264	10	102996908	103000515	3608	102997382	102998762	1381	ENST00000430651.1	FLJ41350	0.895373818769264	0.931314178315644
chr10	106093596	106097103	3508	*	23	2.96160849489729e-14	276	10	106093596	106097103	3508	106093659	106096153	2495	ENST00000278071.2;ENST00000337478.1	ITPRIP	0.740272440881482	0.925412392510507
chr10	123351753	123355777	4025	*	24	3.13342602937481e-48	11	10	123351753	123355777	4025	123353298	123355748	2451	ENST00000346997.2;ENST00000369056.1;ENST00000369061.4;ENST00000357555.5;ENST00000358487.5;ENST00000369060.4;ENST00000457416.2;ENST00000360144.3;ENST00000369059.1;ENST00000369062.3	FGFR2	0.610160528237712	0.792078465057605
chr10	125032543	125036044	3502	*	25	1.68323611510492e-05	375	10	125032543	125036044	3502	125033770	125034818	1049			0.745486646035311	0.833529735163078
chr10	131566753	131569247	2495	*	26	3.71884177158807e-07	348	10	131566753	131569247	2495	131566948	131569099	2152	ENST00000428273.1		0.882111798817646	0.915819312242163
chr10	132630814	132634227	3414	*	27	6.87477121663433e-19	220	10	132630814	132634227	3414	132632041	132633001	961			0.521318333523352	0.661753633798372
chr10	133979474	133986045	6572	*	28	1.27728626778721e-12	296	10	133979474	133986045	6572	133980262	133985960	5699	ENST00000477275.1;ENST00000298622.4	JAKMIP3	0.677468083489216	0.799427026205186
chr10	134629370	134632928	3559	*	29	1.64413452940126e-23	152	10	134629370	134632928	3559	134630597	134631702	1106			0.707950564474222	0.673773477854053
chr10	134639954	134643089	3136	*	30	1.83850591255981e-08	333	10	134639954	134643089	3136	134640770	134642455	1686			0.758755925163754	0.820827470453013
chr10	134645855	134648308	2454	*	31	2.94688770701336e-17	241	10	134645855	134648308	2454	134645960	134648115	2156			0.771926518049657	0.838770659636924
chr10	134661334	134666183	4850	*	32	4.11842654089386e-36	36	10	134661334	134666183	4850	134661502	134665178	3677	ENST00000368586.4		0.515127052860078	0.570353657023891
chr10	134800021	134803577	3557	*	33	3.84886180308518e-06	364	10	134800021	134803577	3557	134800662	134803507	2846			0.558088883871817	0.647975667292816
chr10	134836260	134840348	4089	*	34	3.44799469560005e-11	303	10	134836260	134840348	4089	134836370	134839817	3448			0.280883046778185	0.353381784838149
chr10	134856435	134860195	3761	*	35	2.11388492904266e-17	239	10	134856435	134860195	3761	134856499	134860125	3627			0.446004465264525	0.580001558810903
chr10	135059248	135061775	2528	*	36	4.03840438966992e-28	92	10	135059248	135061775	2528	135059289	135061360	2072	ENST00000553459.1;ENST00000300167.6;ENST00000362219.2	MIR202	0.781976624766431	0.751323928780753
chr11	368791	369064	274	*	37	7.42051001268883e-22	177	11	368791	369064	274	368847	368966	120	ENST00000329962.6	B4GALNT4	0.169130333257458	0.106258192053682
chr11	390169	393676	3508	*	38	1.22403077046779e-08	332	11	390169	393676	3508	391037	393648	2612	ENST00000331563.2	PKP3	0.593138764828766	0.627216979803981
chr11	1217050	1221269	4220	*	39	7.75498008004256e-30	82	11	1217050	1221269	4220	1217166	1221141	3976	ENST00000358378.6		0.624200529231018	0.617675058720231
chr11	1240658	1243982	3325	*	40	1.62200118861622e-24	131	11	1240658	1243982	3325	1241511	1243947	2437	ENST00000546052.1;ENST00000406844.3	MUC5B	0.548546275088384	0.575519549442583
chr11	1319505	1321457	1953	*	41	1.09605313217445e-10	308	11	1319505	1321457	1953	1319648	1321213	1566	ENST00000527886.1	TOLLIP	0.501129819859323	0.524436602514043
chr11	1363784	1366979	3196	*	42	0.000307501516966158	399	11	1363784	1366979	3196	1365011	1365753	743			0.567464288203648	0.717226691440061
chr11	1855606	1860782	5177	*	43	9.27903498665317e-34	53	11	1855606	1860782	5177	1855606	1860235	4630	ENST00000341958.3;ENST00000483280.1;ENST00000381968.3;ENST00000436964.2;ENST00000535046.1;ENST00000381911.1;ENST00000381906.1;ENST00000252898.7;ENST00000381905.3	SYT8;TNNI2	0.768234257011191	0.841885943572538
chr11	2162327	2162760	434	*	44	1.56284730521874e-55	8	11	2162327	2162760	434	2162341	2162616	276	ENST00000434045.2;ENST00000381389.1;ENST00000337883.6;ENST00000300632.5;ENST00000381319.4	IGF2AS;INS-IGF2;IGF2	0.751537317558868	0.38060286513328
chr11	2293336	2296944	3609	*	45	1.66928275589638e-23	153	11	2293336	2296944	3609	2293552	2296922	3371	ENST00000331289.4	ASCL2	0.65173182594608	0.639728431970842
chr11	2318601	2323226	4626	*	46	4.67089393557224e-17	243	11	2318601	2323226	4626	2320647	2323059	2413	ENST00000381153.3;ENST00000456145.2;ENST00000470369.1;ENST00000182290.4;ENST00000483227.1;ENST00000381121.3;ENST00000451520.2;ENST00000381117.1	C11orf21;TSPAN32	0.680554254777849	0.79484715439601
chr11	2480951	2483012	2062	*	47	7.98807872938597e-50	10	11	2480951	2483012	2062	2481206	2482929	1724	ENST00000335475.5	KCNQ1	0.601107811459105	0.718585470343586
chr11	2918865	2922759	3895	*	48	2.9067040361886e-10	311	11	2918865	2922759	3895	2919689	2922491	2803	ENST00000347936.2;ENST00000455942.2;ENST00000533594.1;ENST00000312221.5;ENST00000449793.2;ENST00000380574.1	SLC22A18AS;SLC22A18	0.573707200395983	0.647423501380605
chr11	2925023	2927184	2162	*	49	1.40757121733217e-15	267	11	2925023	2927184	2162	2925439	2926422	984	ENST00000455942.2;ENST00000533594.1	SLC22A18;SLC22A18AS	0.752877128207068	0.824032039189766
chr11	3187453	3190960	3508	*	50	7.4713233285104e-07	354	11	3187453	3190960	3508	3187511	3190638	3128	ENST00000389989.3;ENST00000348039.5;ENST00000263650.7	OSBPL5	0.748667440103335	0.821377151221786
chr11	43603515	43607022	3508	*	51	1.55501117689678e-16	252	11	43603515	43607022	3508	43603572	43605269	1698			0.507068078891017	0.56975458568473
chr11	45713424	45719897	6474	*	52	2.18304404968075e-13	289	11	45713424	45719897	6474	45713675	45719826	6152			0.493612456707099	0.670566463690098
chr11	45722393	45726042	3650	*	53	3.79279360900246e-33	60	11	45722393	45726042	3650	45722809	45725227	2419			0.455425850334916	0.602598786147241
chr11	45741681	45744997	3317	*	54	1.56710689093903e-38	26	11	45741681	45744997	3317	45742303	45744972	2670	ENST00000532307.1;ENST00000530051.1;ENST00000529769.1		0.520915364676634	0.325320133291236
chr11	47607663	47609310	1648	*	55	2.02574988582997e-26	107	11	47607663	47609310	1648	47607760	47608722	963	ENST00000356737.2;ENST00000538490.1	FAM180B	0.509091318942923	0.756140889278916
chr11	59322171	59326739	4569	*	56	5.01641895695581e-08	337	11	59322171	59326739	4569	59323070	59325950	2881	ENST00000517084.1		0.348852954341105	0.511968900636764
chr11	64656999	64659726	2728	*	57	0.000189520352932838	396	11	64656999	64659726	2728	64658226	64659387	1162	ENST00000384915.1;ENST00000384864.1;ENST00000413053.1	MIR192;MIR194-2	0.803484327474328	0.853308704050412
chr11	64699864	64703955	4092	*	58	1.41006295422446e-23	151	11	64699864	64703955	4092	64701910	64703637	1728	ENST00000164133.2;ENST00000527441.1;ENST00000359279.4;ENST00000533257.1;ENST00000279168.2;ENST00000532246.1	PPP2R5B;GPHA2	0.747390381734653	0.795009501794292
chr11	65195427	65199009	3583	*	59	0.00539849676952575	418	11	65195427	65199009	3583	65195995	65198137	2143	ENST00000501122.2		0.100486146757139	0.0539221038049096
chr11	67204986	67206692	1707	*	60	2.9825821164034e-14	277	11	67204986	67206692	1707	67205096	67206434	1339	ENST00000326294.3;ENST00000393893.1;ENST00000341356.5;ENST00000539724.1	PTPRCAP;CORO1B	0.854409874771324	0.923557881452006
chr11	67417592	67418410	819	*	61	9.13812290489615e-31	74	11	67417592	67418410	819	67417958	67418365	408	ENST00000255082.3	ACY3	0.232349183198734	0.289279036103846
chr11	70279538	70284546	5009	*	62	6.66439863464325e-11	306	11	70279538	70284546	5009	70280382	70282774	2393	ENST00000376561.3;ENST00000301843.8;ENST00000346329.3;ENST00000538675.1	CTTN	0.762810564060309	0.83118229037402
chr11	118122251	118126342	4092	*	63	3.70968840848434e-21	186	11	118122251	118126342	4092	118122715	118124297	1583	ENST00000525386.1;ENST00000278949.4;ENST00000278937.2	MPZL3;MPZL2	0.288237352708181	0.218477674380735
chr11	128553359	128559718	6360	*	64	2.52175310581589e-07	344	11	128553359	128559718	6360	128553855	128559701	5847	ENST00000501648.2;ENST00000527767.2;ENST00000572256.1;ENST00000525560.1		0.271570013409873	0.258881262576657
chr11	133804062	133805709	1648	*	65	1.16204793870775e-15	266	11	133804062	133805709	1648	133804557	133805604	1048		IGSF9B	0.537904341706085	0.659413190100846
chr12	322221	323348	1128	*	66	1.76253420972853e-34	48	12	322221	323348	1128	322250	323242	993	ENST00000424061.2;ENST00000359674.4;ENST00000536824.1;ENST00000428720.1	SLC6A12	0.483645635593458	0.268037178748772
chr12	371550	372315	766	*	67	1.1664365747224e-24	126	12	371550	372315	766	371916	372259	344	ENST00000313154.5;ENST00000343164.4;ENST00000445055.2	SLC6A13	0.44841091649936	0.347256208094198
chr12	1609322	1610159	838	*	68	1.89253911855348e-05	376	12	1609322	1610159	838	1609346	1609741	396	ENST00000515614.2	LOC100292680	0.236521291645421	0.240496778980347
chr12	16759365	16760158	794	*	69	1.4661466034242e-10	309	12	16759365	16760158	794	16759391	16760056	666	ENST00000537304.1;ENST00000447609.1;ENST00000540445.1;ENST00000261169.6;ENST00000320122.6;ENST00000541295.1;ENST00000535535.1;ENST00000537568.1;ENST00000542544.1;ENST00000354662.1;ENST00000441439.2;ENST00000534946.1;ENST00000540848.1;ENST00000541846.1	LMO3	0.309998570737473	0.146855042225143
chr12	47219260	47219991	732	*	70	5.98703291424677e-19	218	12	47219260	47219991	732	47219626	47219958	333	ENST00000395426.3;ENST00000447411.1	SLC38A4	0.167611845810237	0.0283165362279742
chr12	54419449	54422918	3470	*	71	0.00172525192843256	409	12	54419449	54422918	3470	54420837	54422488	1652	ENST00000243108.4;ENST00000394331.3;ENST00000303406.4;ENST00000512206.1	HOXC4;HOXC5;HOXC6	0.454158130592498	0.341198340918502
chr12	82152965	82156472	3508	*	72	1.92522145042705e-24	133	12	82152965	82156472	3508	82153008	82154719	1712	ENST00000541501.1;ENST00000552948.1;ENST00000548586.1;ENST00000549325.1;ENST00000549396.1	PPFIA2	0.244203805819196	0.115345756314305
chr12	85429826	85430701	876	*	73	3.50470633145511e-30	79	12	85429826	85430701	876	85430025	85430336	312	ENST00000378580.2;ENST00000393217.2;ENST00000547403.1;ENST00000532498.2	TSPAN19;LRRIQ1	0.217422862152984	0.025313026197052
chr12	85670057	85673564	3508	*	74	4.51906472351386e-16	261	12	85670057	85673564	3508	85671811	85673347	1537	ENST00000316824.3	ALX1	0.745944237617718	0.933760780795843
chr12	111357878	111358715	838	*	75	4.35453368166335e-21	189	12	111357878	111358715	838	111358188	111358639	452	ENST00000228841.7;ENST00000548438.1	MYL2	0.654937908162833	0.558918381398584
chr12	111618658	111619608	951	*	76	4.77385664742243e-22	173	12	111618658	111619608	951	111618925	111619455	531	ENST00000552889.1	CUX2	0.218062574936921	0.220231347240442
chr12	115131007	115135488	4482	*	77	5.18041461512284e-34	52	12	115131007	115135488	4482	115131223	115135333	4111			0.609851819524594	0.770302212207842
chr12	117035476	117038772	3297	*	78	4.05561145126242e-12	300	12	117035476	117038772	3297	117036703	117038630	1928	ENST00000550742.1		0.286770018878767	0.381743416350366
chr12	130500289	130503812	3524	*	79	3.54729638543649e-15	270	12	130500289	130503812	3524	130501516	130502586	1071			0.236620769278784	0.235620529879457
chr12	130527460	130531874	4415	*	80	1.47439880529843e-24	129	12	130527460	130531874	4415	130529058	130530121	1064	ENST00000538806.1;ENST00000561864.1		0.473661208031044	0.522192037988183
chr12	130588910	130592563	3654	*	81	1.61478368105422e-24	130	12	130588910	130592563	3654	130589252	130591369	2118			0.286795740511525	0.431785980162665
chr12	131400652	131403575	2924	*	82	9.00179370914656e-24	144	12	131400652	131403575	2924	131400857	131403068	2212			0.43602985907328	0.422224608263677
chr12	131567695	131569971	2277	*	83	1.03343910970309e-22	164	12	131567695	131569971	2277	131568441	131569289	849		GPR133	0.596570280142169	0.641542505559892
chr12	132653946	132658719	4774	*	84	0.000273263882674319	398	12	132653946	132658719	4774	132654742	132657879	3138			0.51991694352942	0.592798579581784
chr12	132922762	132926269	3508	*	85	2.6259963674891e-22	169	12	132922762	132926269	3508	132923339	132924516	1178			0.66924995863137	0.651807923274754
chr12	132978535	132982439	3905	*	86	2.42201689605768e-06	360	12	132978535	132982439	3905	132979486	132982416	2931			0.562651467332314	0.489248468554707
chr13	36050736	36051074	339	*	87	6.64412727472584e-40	22	13	36050736	36051074	339	36050788	36051073	286	ENST00000379919.4;ENST00000537702.1;ENST00000543274.1;ENST00000402346.1	MAB21L1;MIR548F5;NBEA	0.412729509409991	0.0394710311872623
chr13	46425089	46425926	838	*	88	1.00019319460224e-17	234	13	46425089	46425926	838	46425210	46425904	695	ENST00000471241.1;ENST00000400405.2	SIAH3	0.473917807319836	0.279983235471188
chr13	99099201	99103806	4606	*	89	8.47758733419859e-08	339	13	99099201	99103806	4606	99100506	99103124	2619	ENST00000376586.2;ENST00000319562.6;ENST00000397517.2	FARP1;STK24	0.788652308753825	0.923356064222036
chr13	107353046	107356219	3174	*	90	6.99399573585388e-44	14	13	107353046	107356219	3174	107354273	107354993	721			0.48862813528491	0.8766675880531
chr13	111972777	111973508	732	*	91	1.10449732465082e-20	197	13	111972777	111973508	732	111972854	111973143	290	ENST00000283547.1	C13orf16	0.749288225461452	0.826681993096863
chr13	112321441	112325239	3799	*	92	1.37600508974762e-18	224	13	112321441	112325239	3799	112321694	112324767	3074			0.615810899208453	0.610401461621162
chr13	112836240	112839837	3598	*	93	9.6271366904188e-21	195	13	112836240	112839837	3598	112837161	112838970	1810			0.407301868348549	0.353110925966613
chr13	112902110	112905538	3429	*	94	7.5078707379865e-29	85	13	112902110	112905538	3429	112903015	112904570	1556			0.438247588243818	0.485594732023585
chr13	112978647	112981929	3283	*	95	7.5078707379865e-29	85	13	112978647	112981929	3283	112978683	112980703	2021	ENST00000413637.1		0.61843781328871	0.616903808017795
chr13	113117871	113121378	3508	*	96	5.99644811341314e-07	352	13	113117871	113121378	3508	113119625	113121280	1656			0.788120706045948	0.900978406586143
chr13	113435576	113437223	1648	*	97	6.53509779844943e-07	353	13	113435576	113437223	1648	113435678	113437214	1537	ENST00000466946.1	ATP11A	0.735471804425921	0.775498130295324
chr13	113612002	113615541	3540	*	98	1.10949494938699e-16	249	13	113612002	113615541	3540	113613229	113614315	1087			0.601137317369552	0.626189196940839
chr14	21267698	21271789	4092	*	99	2.38649735358531e-34	49	14	21267698	21271789	4092	21268482	21271355	2874	ENST00000397967.4;ENST00000340900.3;ENST00000412779.2;ENST00000555698.1;ENST00000397970.4	RNASE1	0.414398832757845	0.574425050660583
chr14	38069531	38074251	4721	*	100	1.56774368223335e-27	98	14	38069531	38074251	4721	38069639	38072498	2860	ENST00000540786.1		0.447740904828698	0.404849340301537
chr14	95155319	95157988	2670	*	101	1.40984491340386e-23	150	14	95155319	95157988	2670	95155784	95157685	1902			0.645864371877438	0.826474760168486
chr14	97089840	97092293	2454	*	102	3.39297508488786e-20	204	14	97089840	97092293	2454	97090212	97092205	1994			0.396659596095446	0.475248584592024
chr14	99785606	99788589	2984	*	103	2.88255563568276e-06	361	14	99785606	99788589	2984	99786193	99787620	1428			0.760566425384348	0.758340472197533
chr14	101489302	101490604	1303	*	104	1.16458174554141e-18	223	14	101489302	101490604	1303	101489415	101490253	839	ENST00000362239.2;ENST00000385016.1;ENST00000362112.1	MIR299;MIR411;MIR380	0.692651748838122	0.732331211665264
chr14	101495115	101497636	2522	*	105	1.03609988175804e-21	179	14	101495115	101497636	2522	101495604	101497583	1980	ENST00000349529.2;ENST00000408109.2;ENST00000390751.1	MIR494;MIR543	0.711812984587826	0.78145309325156
chr14	101526770	101530424	3655	*	106	8.94816215168204e-11	307	14	101526770	101530424	3655	101526802	101528671	1870	ENST00000385226.1;ENST00000362145.1	MIR496;MIR377	0.79320355930885	0.759869401815497
chr14	103689607	103693330	3724	*	107	4.35453368166335e-21	189	14	103689607	103693330	3724	103691361	103692104	744			0.653284494734249	0.555576726391617
chr15	29409492	29410997	1506	*	108	7.86266409501621e-23	163	15	29409492	29410997	1506	29409632	29410508	877	ENST00000561069.1;ENST00000558259.1;ENST00000558402.1	APBA2	0.756952759342473	0.781925976588845
chr15	62529842	62537315	7474	*	109	3.17811731893975e-21	185	15	62529842	62537315	7474	62530766	62537146	6381	ENST00000563606.1;ENST00000561706.1;ENST00000408214.1		0.512324991549685	0.600727145778882
chr15	75115975	75120066	4092	*	110	6.23952514075449e-41	19	15	75115975	75120066	4092	75117033	75119335	2303	ENST00000488000.2;ENST00000564823.1;ENST00000395018.4;ENST00000379709.3;ENST00000309664.5	LMAN1L;CPLX3	0.481856741044167	0.611471477650619
chr15	78628672	78632179	3508	*	111	2.31560695540738e-16	254	15	78628672	78632179	3508	78630426	78632144	1719	ENST00000299529.6	CRABP1	0.494249218725492	0.498424153134629
chr15	86313531	86316794	3264	*	112	0.0330502330026177	425	15	86313531	86316794	3264	86313834	86315211	1378	ENST00000408707.1;ENST00000559131.1;ENST00000536947.1;ENST00000538153.1;ENST00000337975.5	MIR1276;KLHL25	0.726614467702732	0.771293357222714
chr15	93126651	93131033	4383	*	113	9.50945173526165e-38	28	15	93126651	93131033	4383	93126847	93130167	3321	ENST00000555864.1		0.562104289801904	0.708743150049228
chr15	93578105	93581553	3449	*	114	3.36261011441389e-09	323	15	93578105	93581553	3449	93579332	93580327	996			0.770619384753933	0.852139225218443
chr15	97320549	97324119	3571	*	115	3.09277008120743e-26	110	15	97320549	97324119	3571	97320595	97323948	3354	ENST00000560888.1;ENST00000558722.1		0.392498122535322	0.424534600587287
chr16	851406	855286	3881	*	116	2.40598701831451e-28	88	16	851406	855286	3881	851834	854640	2807	ENST00000248150.4;ENST00000301698.1	GNG13;PRR25	0.405061726183584	0.599501337971406
chr16	875876	880853	4978	*	117	1.08242847217946e-33	55	16	875876	880853	4978	875881	880831	4951			0.696550679321885	0.813742407253352
chr16	889506	894188	4683	*	118	1.94557801973506e-08	335	16	889506	894188	4683	891260	893989	2730			0.742619392404867	0.696834799547172
chr16	1094594	1098101	3508	*	119	0.00712026279735152	419	16	1094594	1098101	3508	1094653	1098059	3407			0.249682825736916	0.448960768015167
chr16	1131320	1135131	3812	*	120	1.65486311463788e-36	33	16	1131320	1135131	3812	1131327	1133378	2052	ENST00000562758.1;ENST00000539762.1;ENST00000293897.4;ENST00000397547.2		0.618581064351738	0.894412396826844
chr16	1192998	1196505	3508	*	121	2.21363674172971e-30	77	16	1192998	1196505	3508	1193090	1195646	2557			0.52680795621005	0.444411681555035
chr16	2259946	2261593	1648	*	122	7.40134398825107e-16	263	16	2259946	2261593	1648	2260770	2261237	468	ENST00000561544.1;ENST00000562360.1;ENST00000566018.1;ENST00000328540.3	C16orf79	0.586303173426199	0.750762695827337
chr16	8806165	8807408	1244	*	123	1.59607079090935e-34	47	16	8806165	8807408	1244	8806359	8807043	685	ENST00000396600.2;ENST00000563215.1;ENST00000567812.1;ENST00000268251.8	ABAT	0.312042299870164	0.381158470579765
chr16	11372677	11376768	4092	*	124	4.54131158210545e-23	160	16	11372677	11376768	4092	11374090	11376309	2220	ENST00000572173.1;ENST00000312511.3	PRM1	0.578891987555706	0.80438209359894
chr16	28993797	28997888	4092	*	125	1.09537419501979e-12	295	16	28993797	28997888	4092	28995271	28996533	1263	ENST00000395461.3;ENST00000564277.1;ENST00000563964.1;ENST00000395456.2;ENST00000454369.2;ENST00000360872.5;ENST00000566177.1;ENST00000565975.1;ENST00000569969.1;ENST00000311008.11;ENST00000334536.8;ENST00000568899.1	SPNS1;LAT	0.672866482936536	0.792477462028725
chr16	30124549	30128640	4092	*	126	1.61138078878871e-17	236	16	30124549	30128640	4092	30124803	30126595	1793	ENST00000406256.3;ENST00000263025.4;ENST00000484663.1;ENST00000403394.1;ENST00000494643.1	GDPD3;LOC100271831;MAPK3	0.422276610622942	0.542202708152123
chr16	56227561	56229724	2164	*	127	7.55874709418329e-07	355	16	56227561	56229724	2164	56227690	56228901	1212	ENST00000567381.1;ENST00000569295.1	DKFZP434H168;GNAO1	0.322489048773811	0.394353243952177
chr16	67975819	67980495	4677	*	128	3.12089749107327e-32	67	16	67975819	67980495	4677	67976621	67980202	3582	ENST00000573538.1;ENST00000422611.2;ENST00000264005.5;ENST00000338335.3;ENST00000316341.3;ENST00000572037.1;ENST00000541864.2;ENST00000576616.1	LCAT;SLC12A4	0.611308384738684	0.573476139963067
chr16	85205815	85210069	4255	*	129	5.5925018551244e-15	271	16	85205815	85210069	4255	85206155	85209312	3158	ENST00000574293.1		0.408170681079608	0.481056886399511
chr16	85477681	85481178	3498	*	130	1.83850591255981e-08	333	16	85477681	85481178	3498	85478580	85480254	1675			0.751538112623712	0.799147359857416
chr16	85606831	85609885	3055	*	131	4.41011922929107e-17	242	16	85606831	85609885	3055	85607562	85609071	1510			0.623426079713915	0.734636909707982
chr16	86009861	86014066	4206	*	132	9.03382541226519e-10	317	16	86009861	86014066	4206	86011615	86012840	1226			0.564866467105488	0.685372303849208
chr16	87099745	87103917	4173	*	133	2.08072915591009e-18	228	16	87099745	87103917	4173	87099957	87102691	2735	ENST00000566798.1		0.837021767377672	0.920174791548923
chr16	88988577	88993101	4525	*	134	1.02385252380247e-17	235	16	88988577	88993101	4525	88989069	88993053	3985	ENST00000327483.5;ENST00000360302.2	CBFA2T3	0.537063120573111	0.597455467272924
chr16	89002057	89005224	3168	*	135	5.39066173762559e-09	326	16	89002057	89005224	3168	89002930	89005054	2125	ENST00000327483.5;ENST00000360302.2;ENST00000564646.1;ENST00000378347.2	CBFA2T3	0.595430928062554	0.648387808944068
chr16	89103277	89107247	3971	*	136	1.77247237228696e-21	181	16	89103277	89107247	3971	89104209	89105494	1286			0.383974087390596	0.372610301793599
chr16	89439294	89443237	3944	*	137	1.73211214496962e-09	322	16	89439294	89443237	3944	89439497	89441654	2158	ENST00000378330.2;ENST00000301030.4	ANKRD11	0.599068177674887	0.78301492236743
chr16	89980665	89984371	3707	*	138	1.49747754699486e-11	301	16	89980665	89984371	3707	89981752	89984268	2517	ENST00000555427.1;ENST00000555147.1;ENST00000556922.1	MC1R	0.592426158606799	0.585525303073729
chr17	94906	97619	2714	*	139	2.02574988582997e-26	107	17	94906	97619	2714	95730	96796	1067	ENST00000576001.1	RPH3AL	0.757226011062493	0.940089816502145
chr17	1092802	1095781	2980	*	140	2.97344239102603e-23	156	17	1092802	1095781	2980	1094029	1094555	527			0.422546006680873	0.402399838341686
chr17	9862333	9863499	1167	*	141	1.07100445535175e-15	265	17	9862333	9863499	1167	9862752	9863081	330	ENST00000432992.1;ENST00000541114.1;ENST00000542249.1	GAS7	0.127187007347168	0.227293245490336
chr17	18008667	18012785	4119	*	142	3.86023708543076e-22	172	17	18008667	18012785	4119	18010713	18012134	1422	ENST00000395726.3;ENST00000205890.5;ENST00000225729.2;ENST00000467099.1	DRG2;MYO15A	0.64877586359249	0.665264597595234
chr17	19289934	19290771	838	*	143	9.51775012654845e-26	114	17	19289934	19290771	838	19290353	19290762	410	ENST00000395592.2;ENST00000299610.4	MFAP4	0.309886349867024	0.228445210815166
chr17	27048832	27050479	1648	*	144	2.21742333738739e-33	59	17	27048832	27050479	1648	27048975	27050360	1386	ENST00000459174.1;ENST00000473896.1;ENST00000459584.1;ENST00000459083.1	RPL23A;SNORD4A;SNORD42A;SNORD4B	0.539116059933414	0.783022586154422
chr17	29294006	29297513	3508	*	145	4.78459466955944e-35	43	17	29294006	29297513	3508	29295760	29297478	1719	ENST00000324689.4;ENST00000535306.1;ENST00000535605.1	RNF135	0.229723758306077	0.588354257208293
chr17	37753744	37757251	3508	*	146	6.30463044016442e-10	315	17	37753744	37757251	3508	37753772	37756091	2320			0.265439731154346	0.153179116408413
chr17	38510716	38514807	4092	*	147	3.81431498039378e-20	206	17	38510716	38514807	4092	38511592	38512762	1171	ENST00000319149.8;ENST00000394086.3;ENST00000425707.2;ENST00000254066.4	RARA	0.727909999067952	0.844162152254415
chr17	42018053	42021220	3168	*	148	2.85405345636691e-16	258	17	42018053	42021220	3168	42018275	42020846	2572	ENST00000225992.2	PPY	0.716530463040656	0.807063043996757
chr17	43921444	43922662	1219	*	149	1.87461195349279e-26	106	17	43921444	43922662	1219	43921485	43922423	939	ENST00000329196.5	LOC100128977;IMP5	0.535429622934879	0.661554248568244
chr17	43975819	43978986	3168	*	150	2.54698756195469e-18	230	17	43975819	43978986	3168	43976002	43978756	2755	ENST00000344290.5;ENST00000354326.4;ENST00000334239.7;ENST00000446361.3;ENST00000347967.5;ENST00000570299.1	MAPT;LOC100130148	0.507598874872801	0.56387043861759
chr17	46622514	46626021	3508	*	151	1.08178928719113e-12	294	17	46622514	46626021	3508	46622516	46625332	2817	ENST00000508688.1;ENST00000435312.1;ENST00000330070.4;ENST00000326226.3;ENST00000502764.2	HOXB2	0.236699176903542	0.335558753578113
chr17	48606748	48612637	5890	*	152	2.70720049885191e-28	90	17	48606748	48612637	5890	48608677	48612147	3471	ENST00000436259.2;ENST00000268933.3;ENST00000515028.1;ENST00000323776.5;ENST00000541226.1;ENST00000442715.2	MYCBPAP;EPN3	0.393623386205245	0.464751809687133
chr17	73314234	73318380	4147	*	153	1.90261482271472e-37	30	17	73314234	73318380	4147	73314451	73316961	2511	ENST00000392563.1;ENST00000462266.1	GRB2	0.487855796633664	0.723570556896295
chr17	73641637	73645728	4092	*	154	5.8147381923163e-09	328	17	73641637	73645728	4092	73641809	73643683	1875	ENST00000556126.1	LOC100130933;RECQL5	0.766790361728591	0.868255120305094
chr17	73839971	73844062	4092	*	155	3.51190531325262e-23	157	17	73839971	73844062	4092	73840659	73842017	1359	ENST00000207549.3;ENST00000254806.3	UNC13D;WBP2	0.388795394500547	0.496742505721323
chr17	76123568	76126794	3227	*	156	5.01106588959688e-23	162	17	76123568	76126794	3227	76124173	76126702	2530	ENST00000306591.6;ENST00000322914.2;ENST00000322933.4;ENST00000301627.4	TMC6;TMC8	0.39942891639842	0.343465781250621
chr17	76128411	76128765	355	*	157	2.98808953587604e-24	135	17	76128411	76128765	355	76128481	76128683	203	ENST00000322914.2	TMC8;TMC6	0.624356306010895	0.606019454593703
chr17	77080883	77085185	4303	*	158	8.83676891420461e-05	390	17	77080883	77085185	4303	77081142	77084618	3477	ENST00000300682.9	ENGASE	0.764378247598662	0.860683070397026
chr17	77535162	77538811	3650	*	159	3.73146372675592e-09	324	17	77535162	77538811	3650	77536313	77537803	1491	ENST00000453134.2		0.44408696641238	0.603697383335672
chr17	77894369	77897951	3583	*	160	2.51168544996545e-28	89	17	77894369	77897951	3583	77895596	77896725	1130	ENST00000574526.1;ENST00000572353.1;ENST00000576738.1		0.518863128888996	0.457586683168835
chr17	78150882	78154049	3168	*	161	1.37289707640087e-19	215	17	78150882	78154049	3168	78150934	78153772	2839	ENST00000573882.1;ENST00000344227.2;ENST00000570421.1	CARD14	0.789283152881455	0.865740459784391
chr17	78160286	78162395	2110	*	162	5.38148911286754e-24	137	17	78160286	78162395	2110	78161110	78161706	597	ENST00000392434.2;ENST00000309710.1;ENST00000573754.1	CARD14	0.217072922407018	0.0851934340665572
chr17	78998979	79001902	2924	*	163	1.56013415485204e-25	118	17	78998979	79001902	2924	78999347	79001543	2197	ENST00000576859.1		0.406597242061676	0.58688729906091
chr17	79098657	79100765	2109	*	164	9.51825245491379e-14	284	17	79098657	79100765	2109	79098772	79100682	1911	ENST00000572339.1;ENST00000385003.1;ENST00000390137.1;ENST00000326724.4	AATK;MIR657;MIR338	0.447703554843258	0.385176984314722
chr19	2280335	2283593	3259	*	165	0.00417111179377304	416	19	2280335	2283593	3259	2280748	2282729	1982	ENST00000342063.2	C19orf35	0.491157199669819	0.767991295265181
chr19	10927903	10928967	1065	*	166	6.46004788614657e-05	389	19	10927903	10928967	1065	10928172	10928696	525	ENST00000385019.1;ENST00000389252.2	MIR199A1;DNM2	0.683344659884686	0.576377613988344
chr19	13945016	13948523	3508	*	167	0.000140397588912214	393	19	13945016	13948523	3508	13946770	13948274	1505	ENST00000386972.1;ENST00000385073.1;ENST00000385245.1	MIR24-2;MIR27A;MIR23A	0.319921119029855	0.278358001487015
chr19	15374864	15375868	1005	*	168	3.26159628869845e-28	91	19	15374864	15375868	1005	15375283	15375450	168		BRD4	0.599636054592342	0.669926535722451
chr19	15558492	15561897	3406	*	169	1.22802652555246e-05	372	19	15558492	15561897	3406	15558827	15561037	2211	ENST00000410485.1;ENST00000263381.5	WIZ;MIR1470	0.195898765708182	0.180885098287088
chr19	35628522	35631938	3417	*	170	2.65805724529248e-34	50	19	35628522	35631938	3417	35629022	35630474	1453	ENST00000351325.3;ENST00000455515.1;ENST00000493050.1	FXYD1	0.362417629833609	0.389548666476315
chr19	37663044	37663889	846	*	171	4.62424194003706e-41	18	19	37663044	37663889	846	37663410	37663856	447	ENST00000356958.2;ENST00000392157.1;ENST00000292841.5	ZNF585A	0.208533476578113	0.0905892907832143
chr19	45446634	45450725	4092	*	172	1.39570949156233e-20	199	19	45446634	45450725	4092	45448413	45450501	2089	ENST00000252490.4;ENST00000419266.2;ENST00000436871.1	APOC2;APOC4	0.795361851119293	0.817216949850374
chr19	46170288	46173455	3168	*	173	9.46258039697915e-24	145	19	46170288	46173455	3168	46170946	46172501	1556	ENST00000263281.2;ENST00000304207.8	GIPR	0.368394977098296	0.301725163712238
chr19	47286455	47289846	3392	*	174	1.487158991326e-05	373	19	47286455	47289846	3392	47287778	47289611	1834	ENST00000412532.1;ENST00000434726.1	SLC1A5	0.303444700216171	0.440506180804896
chr19	54290775	54291612	838	*	175	1.98436688204045e-24	134	19	54290775	54291612	838	54290799	54291194	396	ENST00000362225.1;ENST00000362273.1;ENST00000362161.1	MIR372;MIR371;MIR373	0.693550653246499	0.777483524602232
chr2	363863	367339	3477	*	176	6.79496289662931e-21	193	2	363863	367339	3477	365090	366113	1024			0.590862512225257	0.53076595654921
chr2	25387456	25390623	3168	*	177	5.07159357804119e-25	123	2	25387456	25390623	3168	25387636	25390540	2905	ENST00000264708.3;ENST00000395826.2;ENST00000380794.1;ENST00000405623.1	POMC	0.544768531647775	0.676542238468585
chr2	43454827	43455232	406	*	178	7.61348155147091e-08	338	2	43454827	43455232	406	43454852	43455103	252	ENST00000282388.3	ZFP36L2;LOC100129726	0.127466655346621	0.107197095136089
chr2	44064964	44065989	1026	*	179	1.59661908570927e-26	104	2	44064964	44065989	1026	44065056	44065964	909	ENST00000272286.2;ENST00000543989.1;ENST00000405322.1;ENST00000260645.1	ABCG5;ABCG8	0.694472802052986	0.766888143576082
chr2	87018793	87021960	3168	*	180	4.34874226686031e-32	68	2	87018793	87021960	3168	87018944	87021117	2174	ENST00000409781.1;ENST00000352580.3;ENST00000442577.2;ENST00000283635.3;ENST00000456996.2	CD8A	0.66966887040032	0.795779229270171
chr2	100721526	100725000	3475	*	181	0.031889694272604	424	2	100721526	100725000	3475	100721844	100723417	1574	ENST00000356421.2;ENST00000409579.1;ENST00000409236.1;ENST00000434301.1;ENST00000317233.4;ENST00000444786.2	AFF3	0.523697377325362	0.528396173542905
chr2	119066325	119069723	3399	*	182	8.14076574642879e-20	214	2	119066325	119069723	3399	119066331	119068497	2167			0.378214853177626	0.349448600507092
chr2	133034792	133039487	4696	*	183	2.67050285384209e-07	345	2	133034792	133039487	4696	133036019	133039152	3134	ENST00000516509.1		0.61252887585103	0.714185699958154
chr2	154330579	154334086	3508	*	184	1.84906919099203e-23	154	2	154330579	154334086	3508	154332333	154334077	1745	ENST00000424322.1;ENST00000325926.3	RPRM	0.131072968842689	0.0634949274185071
chr2	154335736	154339243	3508	*	185	1.19279297506687e-23	149	2	154335736	154339243	3508	154335766	154337490	1725	ENST00000325926.3;ENST00000424322.1	RPRM	0.136906090574014	0.354027207671994
chr2	182542723	182545996	3274	*	186	4.46437879071908e-26	112	2	182542723	182545996	3274	182542864	182545934	3071	ENST00000496876.1;ENST00000479558.1;ENST00000295108.3	NEUROD1	0.215467782223215	0.199489591336491
chr2	240426926	240430239	3314	*	187	4.51947216664604e-33	61	2	240426926	240430239	3314	240428153	240429013	861			0.497891967308915	0.54839270485661
chr2	242609896	242614164	4269	*	188	7.28957755735671e-16	262	2	242609896	242614164	4269	242609941	242612949	3009	ENST00000405546.3;ENST00000474739.2;ENST00000402096.1;ENST00000404914.3	ATG4B	0.845441424043499	0.903738342136028
chr20	2635924	2638115	2192	*	189	6.466512141447e-11	305	20	2635924	2638115	2192	2636391	2637503	1113	ENST00000391196.1;ENST00000384067.1;ENST00000448188.1;ENST00000329276.5;ENST00000492135.1	SNORD57;NOP56;SNORD86;SNORD56	0.826859573814394	0.834714746807335
chr20	5451481	5452318	838	*	190	3.1448345671021e-25	121	20	5451481	5452318	838	5451661	5451900	240	ENST00000430097.2	LOC643406	0.646464907845157	0.696113897355873
chr20	19865516	19868371	2856	*	191	9.63827457330599e-21	196	20	19865516	19868371	2856	19866743	19867145	403	ENST00000255006.6		0.234537899436118	0.461704776305591
chr20	30405677	30408953	3277	*	192	0.000639701736751515	403	20	30405677	30408953	3277	30406582	30407388	807	ENST00000375994.2;ENST00000375985.4	MYLK2	0.59034622650232	0.611805270874376
chr20	36151895	36155530	3636	*	193	4.34147915398362e-06	366	20	36151895	36155530	3636	36152813	36154388	1576	ENST00000397131.1;ENST00000397135.1;ENST00000397137.1;ENST00000373537.2;ENST00000467603.1	BLCAP	0.312262844129475	0.235469669000231
chr20	42139211	42142718	3508	*	194	1.41181424237282e-35	37	20	42139211	42142718	3508	42140965	42142699	1735	ENST00000427442.2;ENST00000418998.1;ENST00000444063.1;ENST00000373134.1	L3MBTL	0.493904117431959	0.72752001064185
chr20	42984160	42984997	838	*	195	3.02000081163413e-12	299	20	42984160	42984997	838	42984209	42984878	670	ENST00000457232.1;ENST00000438702.1;ENST00000316673.4	HNF4A	0.68942303372529	0.747060571833096
chr20	55841862	55841987	126	*	196	1.51086198078008e-37	29	20	55841862	55841987	126	55841869	55841925	57	ENST00000395864.3;ENST00000395863.3;ENST00000450594.2;ENST00000412321.1	BMP7	0.340980235379541	0.835079376627027
chr20	57426084	57427565	1482	*	197	3.45453131908771e-89	3	20	57426084	57427565	1482	57426131	57427556	1426	ENST00000424094.1;ENST00000371098.2;ENST00000313949.7;ENST00000371099.2;ENST00000306120.3	GNASAS;GNAS	0.653029576071839	0.799337385850018
chr20	62128527	62131694	3168	*	198	5.58702923400525e-24	138	20	62128527	62131694	3168	62130111	62131260	1150	ENST00000217182.3;ENST00000298049.7	EEF1A2	0.321977625042665	0.25596820346745
chr21	40984134	40985118	985	*	199	1.09248393247658e-22	165	21	40984134	40985118	985	40984553	40984886	334	ENST00000329618.6;ENST00000380612.4;ENST00000380620.3	C21orf88	0.252767683608701	0.134623139758748
chr22	17680126	17681124	999	*	200	2.50369022592977e-16	255	22	17680126	17681124	999	17680477	17680706	230	ENST00000480276.1;ENST00000330232.4	CECR1	0.412784379609694	0.439136494499898
chr22	36013032	36014073	1042	*	201	8.06215924320569e-37	32	22	36013032	36014073	1042	36013307	36013708	402	ENST00000397326.2;ENST00000453997.2;ENST00000397328.1;ENST00000406324.1;ENST00000359787.1	MB	0.536284913390209	0.862297345139347
chr22	45596803	45597179	377	*	202	1.02387680946291e-21	178	22	45596803	45597179	377	45596948	45597035	88	ENST00000408671.1;ENST00000474515.1	C22orf9;MIR1249	0.373125118258773	0.17489435680942
chr22	50172900	50175120	2221	*	203	3.18250025830438e-24	136	22	50172900	50175120	2221	50173724	50174297	574		LOC90834;BRD1	0.391617584774066	0.327760207493419
chr22	50523395	50524126	732	*	204	8.38967196945725e-19	221	22	50523395	50524126	732	50523686	50524124	439	ENST00000535444.1;ENST00000450140.2;ENST00000395876.2;ENST00000538737.1;ENST00000431262.2;ENST00000311597.5	MLC1	0.704805675525867	0.862511213017124
chr22	50922699	50926790	4092	*	205	6.08423334172329e-24	139	22	50922699	50926790	4092	50923890	50925337	1448	ENST00000362068.2;ENST00000395733.3;ENST00000216075.6;ENST00000395732.3;ENST00000395738.2	ADM2;MIOX	0.545982459390534	0.617432530628043
chr3	50304872	50308039	3168	*	206	0.0287321315076834	423	3	50304872	50308039	3168	50304930	50307037	2108	ENST00000421735.1;ENST00000316347.7;ENST00000418948.1;ENST00000426144.2;ENST00000414456.2	SEMA3B	0.14691099239614	0.0567477427273962
chr3	111717769	111718500	732	*	207	3.33902054236796e-22	170	3	111717769	111718500	732	111717793	111718457	665	ENST00000455401.2;ENST00000478951.1;ENST00000393917.2;ENST00000273368.4;ENST00000540095.1;ENST00000486460.1	TAGLN3	0.311723235180258	0.570803120971935
chr3	125820445	125824536	4092	*	208	5.9656759812249e-14	281	3	125820445	125824536	4092	125820459	125823954	3496	ENST00000508835.1;ENST00000512384.1;ENST00000273450.3;ENST00000472186.1;ENST00000452905.2;ENST00000393431.2	SLC41A3;ALDH1L1	0.815297567614923	0.825369692210445
chr3	128179276	128183367	4092	*	209	2.99171976714986e-15	269	3	128179276	128183367	4092	128181322	128182392	1071	ENST00000471626.1;ENST00000469083.1;ENST00000319153.3	DNAJB8	0.749320550979489	0.71064393699866
chr3	128289492	128293583	4092	*	210	6.98951395239844e-28	95	3	128289492	128293583	4092	128291538	128293318	1781	ENST00000356020.2	C3orf27	0.532549974196597	0.763593718098977
chr3	147071364	147076335	4972	*	211	6.56342638088844e-28	94	3	147071364	147076335	4972	147072597	147075221	2625	ENST00000473299.1		0.71293907197501	0.709520323368195
chr3	157216920	157217972	1053	*	212	2.28211628317448e-35	39	3	157216920	157217972	1053	157217187	157217842	656	ENST00000392832.2;ENST00000543418.1;ENST00000494677.1;ENST00000392833.2;ENST00000362010.2;ENST00000468233.1	VEPH1	0.260456309854864	0.159297404123998
chr3	164913924	164914655	732	*	213	0.00317473309079487	414	3	164913924	164914655	732	164913973	164914614	642	ENST00000241274.3;ENST00000475390.1	SLITRK3	0.357683841845198	0.558420059008453
chr3	181427222	181428869	1648	*	214	1.79830851308592e-18	225	3	181427222	181428869	1648	181428046	181428697	652	ENST00000498731.1;ENST00000431565.2;ENST00000325404.1	SOX2OT;SOX2	0.872464989839013	0.917952413490793
chr3	181441154	181442960	1807	*	215	3.23763116138609e-06	362	3	181441154	181442960	1807	181441345	181442713	1369	ENST00000498731.1	SOX2OT	0.519649816248026	0.562032987183072
chr3	183958889	183959178	290	*	216	1.2979276792524e-20	198	3	183958889	183959178	290	183959000	183959171	172	ENST00000408193.1	VWA5B2;MIR1224	0.704900323851655	0.580355430381744
chr3	192444836	192445567	732	*	217	2.46809718392371e-22	168	3	192444836	192445567	732	192444985	192445538	554	ENST00000445105.1;ENST00000264730.3;ENST00000430714.1;ENST00000450716.1;ENST00000466144.1	FGF12	0.19693307879993	0.25978476935773
chr4	1495068	1498976	3909	*	218	1.65545407391e-21	180	4	1495068	1498976	3909	1495907	1497223	1317			0.539305732379735	0.478592593149295
chr4	3744467	3747974	3508	*	219	1.0789479651072e-32	62	4	3744467	3747974	3508	3746221	3747677	1457			0.580545044618659	0.544995207368006
chr4	7740245	7744336	4092	*	220	2.47255797977463e-18	229	4	7740245	7744336	4092	7740427	7742526	2100	ENST00000329016.9;ENST00000507866.2	SORCS2	0.835762762195108	0.949424498619298
chr4	8640552	8645566	5015	*	221	1.46727920753835e-38	25	4	8640552	8645566	5015	8640896	8643968	3073			0.538760361393609	0.581421846015643
chr4	13538482	13543197	4716	*	222	9.51825245491379e-14	284	4	13538482	13543197	4716	13538730	13543119	4390	ENST00000382438.5	NKX3-2	0.643377783453889	0.631235069774059
chr4	15375447	15376588	1142	*	223	0.00297165495212309	413	4	15375447	15376588	1142	15375625	15376180	556	ENST00000429690.1;ENST00000510958.1;ENST00000515495.1;ENST00000502344.1	C1QTNF7	0.505661014381345	0.742980646711894
chr4	21698843	21699899	1057	*	224	1.30770887036694e-39	23	4	21698843	21699899	1057	21699209	21699745	537	ENST00000382148.3;ENST00000511835.1	KCNIP4	0.281339445086748	0.752548976875223
chr4	113439854	113443697	3844	*	225	2.02600692048972e-26	109	4	113439854	113443697	3844	113441608	113442804	1197	ENST00000504009.1		0.308103181177115	0.584940108382137
chr4	175136623	175141239	4617	*	226	4.24378711123664e-25	122	4	175136623	175141239	4617	175138377	175140004	1628	ENST00000515444.1		0.580718912381849	0.519732960046586
chr4	184930108	184931561	1454	*	227	9.05932385067884e-07	357	4	184930108	184931561	1454	184930219	184931548	1330		STOX2	0.65346656447897	0.818031564472777
chr5	537776	541283	3508	*	228	8.16252137419052e-18	233	5	537776	541283	3508	537809	539998	2190			0.471782194360491	0.509768949819682
chr5	757227	761493	4267	*	229	0.0119632406190797	420	5	757227	761493	4267	758136	760474	2339	ENST00000424784.2		0.544116580562078	0.674855890513925
chr5	1121526	1125035	3510	*	230	3.75971960178547e-23	158	5	1121526	1125035	3510	1122753	1124847	2095			0.678211963837863	0.770813381779746
chr5	1143150	1145714	2565	*	231	1.72244183952899e-27	99	5	1143150	1145714	2565	1143331	1145044	1714			0.544031143888088	0.782910978700786
chr5	1176078	1178658	2581	*	232	4.09317934113046e-23	159	5	1176078	1178658	2581	1176225	1178277	2053	ENST00000514376.1;ENST00000512572.1;ENST00000505972.2		0.737167338995268	0.804616045041733
chr5	1267820	1269599	1780	*	233	2.68398258521435e-32	66	5	1267820	1269599	1780	1268644	1269309	666	ENST00000310581.5	TERT	0.463526646027268	0.32476596801755
chr5	1297602	1301281	3680	*	234	7.54822755599734e-13	292	5	1297602	1301281	3680	1298511	1301123	2613			0.648933197827155	0.733704498039784
chr5	1392250	1396678	4429	*	235	1.86240023138929e-27	100	5	1392250	1396678	4429	1394296	1395355	1060	ENST00000270349.9;ENST00000453492.2	SLC6A3	0.565016679182576	0.530481816967738
chr5	1834396	1837000	2605	*	236	0.000757610318068762	406	5	1834396	1837000	2605	1834415	1836793	2379			0.605005866477069	0.58404305484898
chr5	1839405	1841858	2454	*	237	1.81693010694713e-25	119	5	1839405	1841858	2454	1839415	1841622	2208			0.7536105929721	0.805012830772124
chr5	1858788	1862295	3508	*	238	5.1415181690683e-22	174	5	1858788	1862295	3508	1858828	1861850	3023			0.642216458376804	0.741798746051918
chr5	1864274	1867951	3678	*	239	1.43108252548811e-33	58	5	1864274	1867951	3678	1864520	1866725	2206			0.537148451594749	0.621163966990195
chr5	1921684	1924348	2665	*	240	1.01189614815757e-13	286	5	1921684	1924348	2665	1921738	1924173	2436			0.706964465776507	0.810525443207872
chr5	2204763	2208402	3640	*	241	1.00555551467614e-25	115	5	2204763	2208402	3640	2205553	2207176	1624			0.60982133177408	0.656012283734176
chr5	2701111	2705168	4058	*	242	5.29379294556766e-26	113	5	2701111	2705168	4058	2702338	2704354	2017			0.428995845855536	0.36953170747236
chr5	6346963	6350626	3664	*	243	7.79727386536159e-24	142	5	6346963	6350626	3664	6347990	6349545	1556			0.703640418453546	0.778696189990159
chr5	50257859	50261466	3608	*	244	1.26749970176932e-24	127	5	50257859	50261466	3608	50258893	50260240	1348			0.415356445343435	0.221024511992593
chr5	50671806	50676867	5062	*	245	2.98233757268375e-42	17	5	50671806	50676867	5062	50673033	50675114	2082	ENST00000559112.1;ENST00000558403.1		0.390847238037283	0.403029717067662
chr5	76937579	76941086	3508	*	246	4.07509986326124e-21	188	5	76937579	76941086	3508	76937963	76940880	2918			0.505039681373868	0.543399315943488
chr5	78985481	78986318	838	*	247	1.40331419303456e-34	45	5	78985481	78986318	838	78985484	78986160	677	ENST00000446378.2	CMYA5	0.227352150114536	0.567458396238321
chr5	87438367	87443240	4874	*	248	1.904260453324e-24	132	5	87438367	87443240	4874	87439075	87441969	2895			0.391079971199838	0.472250857721426
chr5	87986753	87992423	5671	*	249	6.00070449811147e-19	219	5	87986753	87992423	5671	87986922	87991388	4467	ENST00000511000.1;ENST00000510274.1;ENST00000508719.1		0.390739023078358	0.535351549078657
chr5	122420170	122423851	3682	*	250	1.12725145915274e-23	148	5	122420170	122423851	3682	122420638	122423615	2978	ENST00000442777.2;ENST00000407847.3;ENST00000458103.2	PRDM6	0.573206605010565	0.637197702371599
chr5	134782558	134786649	4092	*	251	4.98140545100856e-20	210	5	134782558	134786649	4092	134783075	134786596	3522	ENST00000537858.1;ENST00000503143.1;ENST00000510230.1	C5orf20;TIFAB	0.63836570681534	0.837962865629934
chr5	134880216	134883723	3508	*	252	7.30499319754121e-22	176	5	134880216	134883723	3508	134880436	134882702	2267			0.542426361322811	0.51065082106562
chr5	142065453	142066184	732	*	253	1.65747460120239e-05	374	5	142065453	142066184	732	142065539	142066128	590	ENST00000360966.5;ENST00000494579.1;ENST00000337706.2;ENST00000407758.1;ENST00000419524.2;ENST00000378046.1	FGF1	0.387747707278533	0.347419822370185
chr5	170762415	170765378	2964	*	254	5.89206214932017e-43	16	5	170762415	170765378	2964	170763642	170764152	511			0.136293095107401	0.604805676443613
chr6	791431	794678	3248	*	255	1.92640628325113e-18	227	6	791431	794678	3248	792256	793612	1357			0.734760600273364	0.878260401675847
chr6	1593345	1597494	4150	*	256	6.22470877564599e-09	329	6	1593345	1597494	4150	1594034	1596705	2672			0.633140621533805	0.429126467018194
chr6	26014920	26018561	3642	*	257	5.32156509122172e-20	211	6	26014920	26018561	3642	26016674	26018559	1886	ENST00000244573.3	HIST1H1A	0.784655266687287	0.685310131398874
chr6	27234595	27238092	3498	*	258	1.48493732151085e-32	63	6	27234595	27238092	3498	27235822	27236866	1045			0.544882020022784	0.677142512403788
chr6	27635269	27637743	2475	*	259	5.03437889163964e-05	386	6	27635269	27637743	2475	27635558	27637537	1980			0.298293011829384	0.395605950877661
chr6	28129250	28129981	732	*	260	1.59477139290662e-34	46	6	28129250	28129981	732	28129313	28129616	304	ENST00000440790.2	ZNF389	0.345829353555875	0.0694885156488613
chr6	28498455	28503576	5122	*	261	0.00172525192843256	409	6	28498455	28503576	5122	28498759	28502727	3969	ENST00000442674.2;ENST00000412168.2;ENST00000469384.1	GPX5	0.497542852608289	0.480708901465591
chr6	28509054	28511966	2913	*	262	8.34840735396788e-06	369	6	28509054	28511966	2913	28510281	28511790	1510			0.197688106665775	0.360161323555777
chr6	28555456	28559866	4411	*	263	9.42477372234692e-15	273	6	28555456	28559866	4411	28555539	28558113	2575	ENST00000452236.2;ENST00000499525.1;ENST00000530247.1	SCAND3	0.37331538638534	0.237755367910229
chr6	28583950	28584222	273	*	264	4.34874226686031e-32	68	6	28583950	28584222	273	28583971	28584155	185	ENST00000530247.1		0.596280340160628	0.624741872078292
chr6	28603014	28603183	170	*	265	2.92298711740372e-07	346	6	28603014	28603183	170	28603027	28603173	147			0.176362564446525	0.0672837169210212
chr6	28825938	28831427	5490	*	266	2.52774847456197e-05	381	6	28825938	28831427	5490	28827692	28831393	3702	ENST00000440244.1		0.653424728248769	0.74033756012601
chr6	28909726	28913392	3667	*	267	4.62608731326496e-11	304	6	28909726	28913392	3667	28910953	28912166	1214	ENST00000377186.3		0.234997508403788	0.497122791011016
chr6	28956162	28956416	255	*	268	1.31689704876325e-06	358	6	28956162	28956416	255	28956226	28956403	178	ENST00000445544.1		0.298606160699126	0.686222442114503
chr6	28960724	28964815	4092	*	269	1.08739763240569e-08	331	6	28960724	28964815	4092	28962770	28964249	1480	ENST00000377179.3;ENST00000535083.1;ENST00000483450.1	ZNF311	0.61357560322867	0.861751463036664
chr6	28973317	28973534	218	*	270	1.38645998546684e-30	75	6	28973317	28973534	218	28973318	28973524	207	ENST00000535083.1;ENST00000377179.3;ENST00000483450.1	ZNF311	0.275880456447457	0.0270930703793683
chr6	29428854	29433455	4602	*	271	0.003333046452403	415	6	29428854	29433455	4602	29429346	29432580	3235	ENST00000442615.1;ENST00000377132.1;ENST00000396792.2;ENST00000473369.1;ENST00000377136.1;ENST00000377133.1	OR2H1	0.199458197448532	0.255169923669418
chr6	29521135	29521840	706	*	272	1.59536585931736e-13	287	6	29521135	29521840	706	29521138	29521803	666			0.370537794275039	0.304963515251481
chr6	29523288	29524940	1653	*	273	4.95867992498369e-17	244	6	29523288	29524940	1653	29523592	29524905	1314	ENST00000377050.4;ENST00000355973.3	UBD	0.31843906240679	0.453531562973276
chr6	29569028	29573119	4092	*	274	4.37303366732606e-05	384	6	29569028	29573119	4092	29570008	29573089	3082	ENST00000377016.4;ENST00000355973.3;ENST00000376977.3;ENST00000377012.4;ENST00000377034.4	GABBR1	0.860989806696469	0.850717582460731
chr6	29634928	29636110	1183	*	275	4.5410842129454e-32	70	6	29634928	29636110	1183	29635110	29636011	902	ENST00000533330.2	MOG	0.562995581149866	0.541689916340375
chr6	29646934	29651033	4100	*	276	8.08544327086118e-17	246	6	29646934	29651033	4100	29648161	29649807	1647	ENST00000376883.1		0.714384999333373	0.868421640785705
chr6	29691966	29692255	290	*	277	1.88714306174783e-29	84	6	29691966	29692255	290	29691981	29692183	203	ENST00000475996.1;ENST00000440587.2;ENST00000399258.3	HLA-F	0.501899761340271	0.716298379132331
chr6	29760602	29760832	231	*	278	6.4041596928496e-20	212	6	29760602	29760832	231	29760609	29760823	215	ENST00000457107.1	HCG4	0.208352449206613	0.154105187144357
chr6	29974694	29974922	229	*	279	1.14830035671222e-29	83	6	29974694	29974922	229	29974715	29974900	186	ENST00000462773.1;ENST00000425604.1;ENST00000448093.1;ENST00000376797.3;ENST00000420251.1	HLA-J;NCRNA00171	0.167692758502218	0.035919070099797
chr6	30071020	30071647	628	*	280	7.12405715011524e-24	141	6	30071020	30071647	628	30071028	30071612	585	ENST00000376734.3;ENST00000496062.1;ENST00000376728.2;ENST00000540829.1;ENST00000440874.1	TRIM31	0.269300993024337	0.195721553145612
chr6	30078720	30079954	1235	*	281	1.86361950539621e-40	20	6	30078720	30079954	1235	30078754	30079662	909	ENST00000496062.1;ENST00000440874.1;ENST00000376734.3	TRIM31	0.681146585393801	0.541814413738867
chr6	30094963	30095433	471	*	282	1.56284730521874e-55	8	6	30094963	30095433	471	30094980	30095419	440			0.248901650853728	0.534689684012193
chr6	30113783	30122983	9201	*	283	1.78728901249029e-38	27	6	30113783	30122983	9201	30113783	30122947	9165	ENST00000396581.1;ENST00000376704.3;ENST00000449742.2;ENST00000542439.1	TRIM40;TRIM10	0.684347929366586	0.726654926258823
chr6	30131552	30132551	1000	*	284	1.08334645792491e-33	56	6	30131552	30132551	1000	30131570	30132471	902	ENST00000376695.3;ENST00000376694.4;ENST00000376688.1	TRIM15	0.711732548993396	0.73990990185446
chr6	30139393	30139778	386	*	285	4.35083269865335e-30	80	6	30139393	30139778	386	30139478	30139686	209	ENST00000498045.1	TRIM15	0.348153425231866	0.134935342956669
chr6	30150571	30155621	5051	*	286	0.00012170666098364	392	6	30150571	30155621	5051	30152617	30155334	2718	ENST00000437089.1	TRIM26	0.882067520687801	0.911217160930386
chr6	30308412	30310870	2459	*	287	1.18905424812018e-05	371	6	30308412	30310870	2459	30308653	30310315	1663	ENST00000449040.2;ENST00000412529.2;ENST00000376656.4;ENST00000396551.3	TRIM39	0.84393749823932	0.894152391389214
chr6	30418600	30418992	393	*	288	3.04602628136645e-40	21	6	30418600	30418992	393	30418647	30418908	262			0.581609031817124	0.358427640293589
chr6	30507320	30512707	5388	*	289	0.000180999432567224	395	6	30507320	30512707	5388	30509366	30512550	3185	ENST00000376621.3;ENST00000426875.2	GNL1	0.253610541711847	0.43638679879506
chr6	30566486	30571256	4771	*	290	0.00226247242423527	412	6	30566486	30571256	4771	30567633	30570163	2531	ENST00000376511.2	PPP1R10	0.888057488241703	0.885924905572706
chr6	30623741	30624586	846	*	291	8.90887238448979e-14	283	6	30623741	30624586	846	30623775	30624520	746	ENST00000376437.5	DHX16	0.863966341167604	0.903581774514977
chr6	30656645	30659104	2460	*	292	3.38189008221288e-05	383	6	30656645	30659104	2460	30656667	30659043	2377	ENST00000470733.1;ENST00000274853.3;ENST00000259953.4;ENST00000376420.5;ENST00000376421.5	NRM;KIAA1949	0.28264558426691	0.253735114869437
chr6	30698568	30699405	838	*	293	1.52665896132187e-09	321	6	30698568	30699405	838	30698584	30699363	780	ENST00000376389.3	FLOT1	0.817993694395963	0.789845270487026
chr6	30897099	30901265	4167	*	294	2.15383499195724e-16	253	6	30897099	30901265	4167	30898937	30901148	2212	ENST00000359086.3;ENST00000516952.1	SFTA2	0.688375773527819	0.786230696165343
chr6	30953933	30959507	5575	*	295	8.92983377194711e-07	356	6	30953933	30959507	5575	30955358	30957462	2105	ENST00000486149.2;ENST00000450707.1;ENST00000376296.3	MUC21	0.697503776426991	0.823459310613056
chr6	31046331	31049048	2718	*	296	2.03290000781432e-05	378	6	31046331	31049048	2718	31047558	31047822	265			0.149178834477266	0.220414153316965
chr6	31081276	31085367	4092	*	297	2.21705976074049e-07	343	6	31081276	31085367	4092	31081518	31085034	3517	ENST00000259870.3;ENST00000467107.1;ENST00000259881.9;ENST00000376288.2	PSORS1C1;C6orf15;CDSN	0.658046376273129	0.792485603116672
chr6	31103291	31107756	4466	*	298	5.75485347010325e-14	280	6	31103291	31107756	4466	31105337	31107663	2327	ENST00000481450.2;ENST00000547221.1;ENST00000259845.4	PSORS1C1;PSORS1C2	0.582639720464419	0.552429843456552
chr6	31128776	31131300	2525	*	299	2.54966385795393e-08	336	6	31128776	31131300	2525	31129244	31130548	1305	ENST00000496421.1;ENST00000259915.7;ENST00000376257.3	TCF19	0.821560544865597	0.924059709775447
chr6	31148159	31148784	626	*	300	9.44626627403224e-10	318	6	31148159	31148784	626	31148332	31148666	335	ENST00000441888.2		0.717772777588245	0.721707714400019
chr6	31275470	31275979	510	*	301	0.000220476623456132	397	6	31275470	31275979	510	31275551	31275881	331			0.468789334549679	0.595276748845923
chr6	31429266	31434014	4749	*	302	8.41173652431081e-31	73	6	31429266	31434014	4749	31430641	31431969	1329	ENST00000414046.2	HCP5	0.427758294367911	0.521386082043012
chr6	31506492	31508256	1765	*	303	0.00462507314923164	417	6	31506492	31508256	1765	31506568	31508167	1600	ENST00000449074.2;ENST00000417556.2;ENST00000396172.1;ENST00000376177.2	BAT1	0.51735722047054	0.564827114424303
chr6	31512374	31514503	2130	*	304	0.0263803780561072	422	6	31512374	31514503	2130	31512618	31514352	1735	ENST00000376151.4;ENST00000483170.1;ENST00000376146.4;ENST00000542852.1;ENST00000376148.4;ENST00000475917.1;ENST00000376145.4;ENST00000483251.1;ENST00000459671.1;ENST00000303892.5	ATP6V1G2;NFKBIL1	0.543253822540717	0.56624677526455
chr6	31527688	31530141	2454	*	305	4.82401726045347e-27	101	6	31527688	31530141	2454	31527889	31529993	2105			0.342078874106094	0.388131673758171
chr6	31539902	31546225	6324	*	306	2.78524124254677e-16	256	6	31539902	31546225	6324	31539973	31546067	6095	ENST00000454783.1;ENST00000418386.2;ENST00000436827.2;ENST00000449264.2	LTA;TNF	0.756906825099304	0.817740772666318
chr6	31590391	31592168	1778	*	307	4.22333248200714e-06	365	6	31590391	31592168	1778	31590513	31592094	1582	ENST00000435052.2;ENST00000376007.4;ENST00000469577.1;ENST00000376033.2;ENST00000363946.1	SNORA38;BAT2	0.773907106642644	0.88357013876838
chr6	31596023	31598319	2297	*	308	3.04133230216654e-05	382	6	31596023	31598319	2297	31596847	31597831	985	ENST00000376010.5;ENST00000435052.2	BAT2	0.838894483786375	0.786895488637774
chr6	31601433	31604197	2765	*	309	1.71271517706831e-14	274	6	31601433	31604197	2765	31601529	31604108	2580	ENST00000435052.2	BAT2	0.734306475447465	0.758566538951929
chr6	31636089	31638019	1931	*	310	1.77520656459665e-11	302	6	31636089	31638019	1931	31636140	31638016	1877	ENST00000496869.1;ENST00000375885.4;ENST00000375864.4;ENST00000409525.1;ENST00000495631.1	CSNK2B;LY6G5B	0.812723960466384	0.8063135797237
chr6	31684738	31688829	4092	*	311	1.25718048960664e-09	320	6	31684738	31688829	4092	31685430	31688702	3273	ENST00000495859.1	LY6G6D;LY6G6C	0.706466861939571	0.74789048897094
chr6	31728343	31734998	6656	*	312	4.89155736241597e-10	313	6	31728343	31734998	6656	31729721	31734580	4860	ENST00000491552.1;ENST00000433778.1;ENST00000425424.1;ENST00000375742.3;ENST00000431848.2;ENST00000375750.3;ENST00000375755.3;ENST00000534153.4;ENST00000493662.1;ENST00000419679.1;ENST00000375686.3;ENST00000467576.1;ENST00000375688.4	MSH5;C6orf26;C6orf27	0.64662169490196	0.63870212065022
chr6	31743979	31744993	1015	*	313	0.000639701736751515	403	6	31743979	31744993	1015	31744015	31744962	948	ENST00000375688.4;ENST00000467576.1;ENST00000375686.3	C6orf27	0.557708427456561	0.441138260451323
chr6	31746376	31747687	1312	*	314	1.73505593266906e-14	275	6	31746376	31747687	1312	31746795	31747433	639	ENST00000364685.1;ENST00000375663.3	VARS	0.85383952646491	0.889355749999237
chr6	31758662	31761878	3217	*	315	2.94876019058213e-25	120	6	31758662	31761878	3217	31759412	31761055	1644	ENST00000375663.3;ENST00000444930.2	VARS	0.616700027515535	0.665930984978754
chr6	31777370	31782109	4740	*	316	6.24362325077645e-10	314	6	31777370	31782109	4740	31777519	31781967	4449	ENST00000375654.4;ENST00000424494.1;ENST00000375653.4;ENST00000417199.3;ENST00000375651.5;ENST00000435626.2	HSPA1L;HSPA1A	0.799235552929259	0.837407656944022
chr6	31826473	31830070	3598	*	317	4.78872014031443e-23	161	6	31826473	31830070	3598	31826944	31829960	3017	ENST00000375631.4	NEU1	0.790158137115091	0.816104805094869
chr6	31832138	31834872	2735	*	318	3.53099540734105e-20	205	6	31832138	31834872	2735	31832173	31834049	1877	ENST00000375631.4;ENST00000229729.6	NEU1;SLC44A4	0.657201360370043	0.701138041204682
chr6	31837983	31839443	1461	*	319	3.47396099120335e-18	231	6	31837983	31839443	1461	31838402	31839329	928	ENST00000229729.6	SLC44A4	0.705458799967906	0.586219109238222
chr6	31845587	31849678	4092	*	320	5.09354578752063e-06	367	6	31845587	31849678	4092	31845672	31849272	3601	ENST00000465707.1;ENST00000544672.1;ENST00000229729.6;ENST00000375562.4;ENST00000395728.3;ENST00000442298.2;ENST00000480912.1	SLC44A4;EHMT2	0.811109712371362	0.866978326679226
chr6	31852807	31855716	2910	*	321	1.94892272111531e-17	238	6	31852807	31855716	2910	31852939	31855706	2768	ENST00000480912.1;ENST00000395728.3	EHMT2	0.824732404044312	0.874733724647057
chr6	31859189	31861262	2074	*	322	4.37347950869331e-05	385	6	31859189	31861262	2074	31859746	31860763	1018	ENST00000480912.1;ENST00000395728.3	EHMT2	0.859508329515422	0.856593379511013
chr6	31911204	31915368	4165	*	323	1.91796947733177e-05	377	6	31911204	31915368	4165	31913250	31915184	1935	ENST00000468407.1;ENST00000432397.2;ENST00000425368.2;ENST00000375493.5;ENST00000469372.1;ENST00000452323.2;ENST00000299367.5;ENST00000497841.1;ENST00000556679.1	C2;CFB	0.598794163268897	0.66897170312294
chr6	31929499	31931146	1648	*	324	0.00014105610502371	394	6	31929499	31931146	1648	31929582	31930875	1294	ENST00000375394.2	SKIV2L	0.895562315878893	0.718638094423899
chr6	31934977	31939325	4349	*	325	4.45316051185755e-16	260	6	31934977	31939325	4349	31935801	31939322	3522	ENST00000375394.2;ENST00000478221.1;ENST00000337523.5;ENST00000375331.2;ENST00000375333.2;ENST00000519179.1;ENST00000375356.3	SKIV2L;STK19;DOM3Z	0.694492354212511	0.749044946396117
chr6	32013770	32017020	3251	*	326	7.4592423453068e-28	96	6	32013770	32017020	3251	32013974	32016690	2717	ENST00000451343.1;ENST00000375244.3	TNXB	0.590583624264592	0.618303770542339
chr6	32022510	32023347	838	*	327	3.99399833065475e-16	259	6	32022510	32023347	838	32022542	32023283	742		TNXB	0.643235234877477	0.716656155363798
chr6	32025880	32026720	841	*	328	1.29677064072294e-16	251	6	32025880	32026720	841	32025909	32026656	748	ENST00000375244.3	TNXB	0.697983117662659	0.750963983975216
chr6	32036111	32038959	2849	*	329	4.35109633551766e-56	7	6	32036111	32038959	2849	32036530	32038958	2429	ENST00000375244.3	TNXB	0.70543938346034	0.726496563762705
chr6	32040914	32045319	4406	*	330	3.67853459927149e-06	363	6	32040914	32045319	4406	32041031	32044869	3839		TNXB	0.502071404704103	0.677816436412848
chr6	32048353	32053267	4915	*	331	4.46564066270991e-21	191	6	32048353	32053267	4915	32048632	32053100	4469	ENST00000375244.3	TNXB	0.622349486353511	0.633245596453863
chr6	32055368	32055525	158	*	332	1.54660276566244e-28	87	6	32055368	32055525	158	32055370	32055525	156		TNXB	0.282637890241437	0.149685433100019
chr6	32064082	32064827	746	*	333	2.76009246641182e-93	2	6	32064082	32064827	746	32064146	32064785	640		TNXB	0.198869887695491	0.58931823139216
chr6	32086360	32087236	877	*	334	4.3674444698284e-09	325	6	32086360	32087236	877	32086425	32087190	766	ENST00000375203.3	ATF6B	0.267700101001882	0.332150431525864
chr6	32093905	32096584	2680	*	335	1.18045640552684e-05	370	6	32093905	32096584	2680	32093933	32096524	2592	ENST00000468502.1;ENST00000375203.3;ENST00000375192.2;ENST00000375201.4	ATF6B;FKBPL	0.268985400451902	0.272855455727278
chr6	32118296	32118519	224	*	336	8.41868063912439e-28	97	6	32118296	32118519	224	32118298	32118457	160	ENST00000467780.1;ENST00000375150.2	PRRT1	0.700649590438707	0.85941808276321
chr6	32120800	32121619	820	*	337	1.5410203013133e-62	5	6	32120800	32121619	820	32120826	32121566	741	ENST00000361568.2;ENST00000395523.1;ENST00000375150.2;ENST00000211413.5;ENST00000375152.2;ENST00000324816.6;ENST00000437001.2;ENST00000375137.2;ENST00000375143.2;ENST00000493548.1;ENST00000422437.1	PPT2;PRRT1	0.311679620885026	0.148908522934769
chr6	32136386	32139662	3277	*	338	7.90763139938299e-20	213	6	32136386	32139662	3277	32136431	32139504	3074	ENST00000422437.1;ENST00000395496.1;ENST00000490711.1;ENST00000538952.1;ENST00000412465.2;ENST00000375107.3;ENST00000395499.1;ENST00000375104.2;ENST00000395497.1;ENST00000336984.6	AGPAT1	0.751588944459556	0.818678049269464
chr6	32146897	32150988	4092	*	339	2.32720702136616e-12	298	6	32146897	32150988	4092	32147440	32150739	3300	ENST00000487940.1;ENST00000375094.3;ENST00000375067.3;ENST00000375055.2;ENST00000438221.2;ENST00000375065.5;ENST00000375059.4	RNF5;RNF5P1;AGER	0.714836544956649	0.667481776508082
chr6	32156881	32161081	4201	*	340	3.70897515619579e-07	347	6	32156881	32161081	4201	32157150	32161004	3855	ENST00000375050.3;ENST00000487761.1;ENST00000375040.3;ENST00000375043.3	PBX2;GPSM3	0.409467727033394	0.484747251300671
chr6	32169433	32170553	1121	*	341	1.71393912243286e-35	38	6	32169433	32170553	1121	32169650	32170494	845	ENST00000375023.3	NOTCH4	0.517319333765498	0.63946448500091
chr6	32171588	32172772	1185	*	342	2.59494947278037e-36	35	6	32171588	32172772	1185	32171786	32172697	912		NOTCH4	0.558906459720697	0.729288156923678
chr6	32184410	32185589	1180	*	343	4.84226057411286e-34	51	6	32184410	32185589	1180	32184480	32185340	861	ENST00000375023.3	NOTCH4	0.568815913461153	0.72540076238958
chr6	32361091	32363544	2454	*	344	8.73471008902525e-39	24	6	32361091	32363544	2454	32362318	32363268	951	ENST00000429232.2	BTNL2	0.438493242119703	0.676029369904945
chr6	32372372	32373209	838	*	345	3.70359227643102e-35	42	6	32372372	32373209	838	32372373	32373089	717	ENST00000544175.1	BTNL2	0.579054210983854	0.336385493554568
chr6	32409851	32413942	4092	*	346	1.12020063284724e-16	250	6	32409851	32413942	4092	32409856	32411897	2042	ENST00000462200.1;ENST00000395388.2	HLA-DRA	0.264105716157731	0.373798499858962
chr6	32763638	32766628	2991	*	347	1.39580690236293e-07	342	6	32763638	32766628	2991	32764865	32765402	538			0.159547917656734	0.26424260680486
chr6	32778815	32782906	4092	*	348	0.000378870068006697	401	6	32778815	32782906	4092	32780861	32782845	1985	ENST00000438763.2;ENST00000556934.1	HLA-DOB	0.7529885225568	0.82550731093373
chr6	32793107	32798592	5486	*	349	1.1821286092246e-07	340	6	32793107	32798592	5486	32793355	32798510	5156	ENST00000374897.2;ENST00000452392.2	TAP2	0.888845206715254	0.895994875196665
chr6	32824675	32829638	4964	*	350	5.73711490524369e-05	388	6	32824675	32829638	4964	32825040	32829208	4169	ENST00000395330.1	PSMB9	0.749648679770122	0.830159885801056
chr6	32914560	32918651	4092	*	351	2.47057884198263e-05	380	6	32914560	32918651	4092	32916606	32918479	1874	ENST00000395305.3;ENST00000464392.1;ENST00000395303.3	HLA-DMA	0.847942786462611	0.806091403685428
chr6	32975846	32976162	317	*	352	4.80055718932873e-20	209	6	32975846	32976162	317	32975850	32976131	282	ENST00000432150.1;ENST00000495532.1;ENST00000229829.5;ENST00000450833.2	HLA-DOA	0.708092908845706	0.86850805882394
chr6	33130921	33135871	4951	*	353	1.08878266451653e-81	4	6	33130921	33135871	4951	33131021	33135868	4848	ENST00000374708.4;ENST00000395196.1;ENST00000477772.1	COL11A2	0.642009373145365	0.702044631449542
chr6	33140342	33141187	846	*	354	5.56889798255575e-05	387	6	33140342	33141187	846	33140396	33141152	757	ENST00000374708.4;ENST00000477772.1	COL11A2	0.315184107672538	0.675748418482566
chr6	33155340	33158045	2706	*	355	6.78748637653802e-15	272	6	33155340	33158045	2706	33156164	33157811	1648	ENST00000374708.4	COL11A2	0.689470854142899	0.700474491352587
chr6	33162523	33166400	3878	*	356	8.36359386623678e-10	316	6	33162523	33166400	3878	33162722	33166165	3444	ENST00000374685.4;ENST00000413614.2;ENST00000365571.1	RXRB	0.684239395630486	0.718498562381013
chr6	33177630	33179420	1791	*	357	0.00197975961389304	411	6	33177630	33179420	1791	33177714	33179049	1336	ENST00000478431.1;ENST00000374656.4	RING1	0.890414272142801	0.924757931814538
chr6	33259113	33265036	5924	*	358	8.85454743957002e-19	222	6	33259113	33265036	5924	33259866	33265016	5151	ENST00000497454.1;ENST00000466866.1;ENST00000421215.2;ENST00000444031.2;ENST00000463584.1	RGL2	0.774653994081561	0.788438998092458
chr6	33288151	33288467	317	*	359	2.64417078004919e-35	40	6	33288151	33288467	317	33288180	33288372	193	ENST00000477162.1;ENST00000266000.6	DAXX	0.405646049245856	0.168053194821015
chr6	33396144	33396325	182	*	360	1.7040252384314e-26	105	6	33396144	33396325	182	33396160	33396295	136	ENST00000496374.1	SYNGAP1	0.293831786377015	0.269091479725371
chr6	33864882	33874087	9206	*	361	7.06036530108985e-58	6	6	33864882	33874087	9206	33865492	33873732	8241	ENST00000526556.1;ENST00000506222.2;ENST00000533304.1;ENST00000451317.2		0.529441379858902	0.701579283795713
chr6	33876064	33879692	3629	*	362	2.29699443081222e-12	297	6	33876064	33879692	3629	33876708	33878823	2116	ENST00000526556.1;ENST00000451317.2;ENST00000530000.1		0.750895574884999	0.843176764972767
chr6	35990635	35993802	3168	*	363	2.08470428916413e-32	65	6	35990635	35993802	3168	35991802	35993792	1991	ENST00000394602.2;ENST00000355574.2;ENST00000490799.1	SLC26A8	0.71421906923891	0.671764511337321
chr6	137810551	137814058	3508	*	364	7.38328706554613e-25	125	6	137810551	137814058	3508	137810767	137813878	3112	ENST00000367734.2	OLIG3	0.661679873790652	0.590946080036669
chr6	152124277	152128709	4433	*	365	5.63144012279862e-27	102	6	152124277	152128709	4433	152125861	152128675	2815	ENST00000338799.5;ENST00000431219.2;ENST00000440973.1;ENST00000456483.2;ENST00000443427.1;ENST00000206249.3;ENST00000406599.1;ENST00000347491.5;ENST00000431590.2	ESR1	0.24017356485305	0.211280375939048
chr6	164504970	164508531	3562	*	366	1.98821064509399e-13	288	6	164504970	164508531	3562	164506197	164507305	1109	ENST00000564697.1		0.479594483841757	0.479219170057393
chr6	168121209	168124716	3508	*	367	1.84630800397216e-18	226	6	168121209	168124716	3508	168121243	168122963	1721			0.630719024988518	0.710493197715325
chr6	168480345	168484659	4315	*	368	7.76703353328092e-06	368	6	168480345	168484659	4315	168480823	168482906	2084	ENST00000283309.6	FRMD1	0.628630226050102	0.715257559770813
chr6	168613630	168618144	4515	*	369	3.90022431255743e-07	349	6	168613630	168618144	4515	168613889	168617767	3879			0.487767393324684	0.631352293810588
chr6	168677022	168680563	3542	*	370	0.00168824091954717	408	6	168677022	168680563	3542	168677488	168680476	2989			0.553941183156117	0.655784760212003
chr6	168784093	168787196	3104	*	371	1.48493732151085e-32	63	6	168784093	168787196	3104	168785320	168785970	651			0.448842808693893	0.733762482246791
chr6	169270938	169275344	4407	*	372	1.07209902565947e-33	54	6	169270938	169275344	4407	169271958	169274118	2161			0.649350585236123	0.646103003260724
chr6	169653539	169654400	862	*	373	5.28435674102935e-25	124	6	169653539	169654400	862	169653618	169654035	418	ENST00000366787.3	THBS2	0.572691506076537	0.83275598714618
chr6	170476639	170484014	7376	*	374	5.83595795564762e-48	12	6	170476639	170484014	7376	170477934	170483067	5134	ENST00000429305.1		0.715172406783664	0.843829733834894
chr6	170531032	170534588	3557	*	375	3.82405177214511e-14	278	6	170531032	170534588	3557	170531180	170532835	1656			0.795973309420485	0.933141747949733
chr6	170556875	170563403	6529	*	376	1.12348404303026e-09	319	6	170556875	170563403	6529	170557102	170562720	5619			0.578865456967716	0.667980438436351
chr7	160298	164210	3913	*	377	0.000390537103235308	402	7	160298	164210	3913	160687	163293	2607	ENST00000567533.1		0.598373521696087	0.569481086450115
chr7	169431	171983	2553	*	378	7.41203002616543e-14	282	7	169431	171983	2553	169560	171543	1984			0.811768882473071	0.880648022303558
chr7	180615	184122	3508	*	379	2.80924687193761e-16	257	7	180615	184122	3508	181309	184035	2727	ENST00000467050.1		0.686269986510181	0.818334532627302
chr7	1246939	1250539	3601	*	380	8.12816538119157e-35	44	7	1246939	1250539	3601	1247254	1250500	3247			0.579518805227802	0.63240935649595
chr7	2517457	2520050	2594	*	381	1.11895270838888e-23	147	7	2517457	2520050	2594	2518188	2519874	1687			0.487840721843992	0.606361318608442
chr7	21207696	21211007	3312	*	382	1.45775732763112e-19	216	7	21207696	21211007	3312	21208923	21209781	859			0.235036555008624	0.274075457683543
chr7	27136997	27141962	4966	*	383	9.04945383194276e-95	1	7	27136997	27141962	4966	27137922	27141774	3853	ENST00000434063.3;ENST00000429611.3;ENST00000425358.2;ENST00000428939.3;ENST00000222718.5	HOXA2	0.0905261892473239	0.940534551661116
chr7	45961769	45965276	3508	*	384	4.5163840199966e-07	350	7	45961769	45965276	3508	45961772	45963523	1752	ENST00000545032.1;ENST00000381083.4;ENST00000442142.2;ENST00000275521.5	IGFBP3	0.486656921245937	0.191608792549679
chr7	87935712	87936443	732	*	385	2.49720509506436e-20	203	7	87935712	87936443	732	87935979	87936414	436	ENST00000414498.1;ENST00000301959.5;ENST00000380079.3	STEAP4	0.187578424418065	0.106304944353775
chr7	96641213	96643617	2405	*	386	2.25135238746593e-20	202	7	96641213	96643617	2405	96641456	96643539	2084	ENST00000430404.1;ENST00000458352.1;ENST00000430027.2;ENST00000452769.1;ENST00000437331.1	DLX6AS	0.401828127974281	0.400626595246904
chr7	96654604	96658776	4173	*	387	0.000106869772120341	391	7	96654604	96658776	4173	96654782	96657023	2242	ENST00000493764.1;ENST00000222598.4	DLX5	0.7433416609285	0.740010006320032
chr7	99689982	99692306	2325	*	388	5.65246118774878e-13	291	7	99689982	99692306	2325	99690806	99691888	1083	ENST00000384816.1;ENST00000385024.1;ENST00000385301.1	MCM7;MIR25;MIR93;MIR106B	0.660151882356863	0.737351430225456
chr7	99764234	99767401	3168	*	389	3.81900522472074e-13	290	7	99764234	99767401	3168	99765818	99767134	1317	ENST00000423751.1;ENST00000360039.4;ENST00000411994.1;ENST00000413800.1;ENST00000482469.1	GAL3ST4	0.317290864797928	0.274809427393907
chr7	100727570	100730995	3426	*	390	4.58831208363788e-20	207	7	100727570	100730995	3426	100727888	100730929	3042	ENST00000306085.6	TRIM56	0.21978449849414	0.200577865134459
chr7	112726172	112727024	853	*	391	4.67777248678997e-20	208	7	112726172	112727024	853	112726396	112726869	474	ENST00000424100.1;ENST00000297146.2;ENST00000501255.2;ENST00000487573.1;ENST00000449591.1	GPR85	0.196238746695812	0.0288126709090604
chr7	120968888	120969188	301	*	392	2.72997032622365e-17	240	7	120968888	120969188	301	120968904	120969174	271	ENST00000414945.2;ENST00000222462.2	WNT16	0.60078917625519	0.491162196918547
chr7	129412563	129416070	3508	*	393	3.52860623377831e-22	171	7	129412563	129416070	3508	129414317	129415994	1678	ENST00000362288.1;ENST00000384958.1	MIR96;MIR183	0.794177698322405	0.841440908015159
chr7	142635890	142639981	4092	*	394	0.0445851371436299	426	7	142635890	142639981	4092	142636123	142637936	1814	ENST00000409607.3	C7orf34	0.445388849771761	0.418392960089782
chr7	155274331	155278041	3711	*	395	1.9867916660843e-22	166	7	155274331	155278041	3711	155275558	155276880	1323	ENST00000406197.1		0.353084440928194	0.33070256242984
chr7	155792542	155794995	2454	*	396	5.89067641138105e-07	351	7	155792542	155794995	2454	155792762	155794908	2147			0.419738082662859	0.506415798470617
chr7	157256188	157260607	4420	*	397	2.33238646851096e-06	359	7	157256188	157260607	4420	157257054	157260426	3373	ENST00000444158.1		0.492976248441924	0.495464451347825
chr7	157312546	157317051	4506	*	398	0.000713576394614599	405	7	157312546	157317051	4506	157314073	157317020	2948	ENST00000444154.1		0.516393975356291	0.532836775172779
chr7	157330330	157335450	5121	*	399	7.79727386536159e-24	142	7	157330330	157335450	5121	157332376	157335188	2813	ENST00000389413.3;ENST00000389416.4;ENST00000389418.4	PTPRN2	0.523056879407371	0.624964982444098
chr8	784342	789051	4710	*	400	2.94202170423568e-35	41	8	784342	789051	4710	785815	787298	1484			0.67567599374959	0.630482557785699
chr8	809264	812665	3402	*	401	8.90409188203606e-32	71	8	809264	812665	3402	810491	811439	949			0.396268805641513	0.525817949685905
chr8	852259	856268	4010	*	402	0.000374400975220147	400	8	852259	856268	4010	852352	856058	3707	ENST00000524139.1		0.690532715398388	0.658207181893666
chr8	1108766	1112534	3769	*	403	1.1821286092246e-07	340	8	1108766	1112534	3769	1109986	1112153	2168	ENST00000520524.1		0.498045905058577	0.510319177819652
chr8	1271401	1275059	3659	*	404	1.8128698547985e-30	76	8	1271401	1275059	3659	1271692	1274686	2995			0.524323603022234	0.558067982700583
chr8	1335817	1340802	4986	*	405	1.22387714853311e-25	116	8	1335817	1340802	4986	1336144	1340723	4580			0.381643424487296	0.328175756701066
chr8	10753115	10757206	4092	*	406	1.8544766823588e-21	182	8	10753115	10757206	4092	10753147	10756091	2945	ENST00000304437.2;ENST00000416569.2	XKR6	0.627015293354012	0.615238113001286
chr8	21915051	21918598	3548	*	407	7.65552490879281e-13	293	8	21915051	21918598	3548	21915184	21918075	2892	ENST00000381455.2;ENST00000523300.1;ENST00000381470.3;ENST00000432128.1;ENST00000443491.2;ENST00000517600.1;ENST00000415253.1;ENST00000523266.1;ENST00000519907.1;ENST00000265800.5	EPB49	0.593595701071517	0.630245922529773
chr8	41167679	41171237	3559	*	408	3.09905638353474e-43	15	8	41167679	41171237	3559	41167802	41170468	2667	ENST00000535263.1;ENST00000220772.3	SFRP1	0.468024732153744	0.362607906036079
chr8	53325078	53328305	3228	*	409	5.71636751982958e-30	81	8	53325078	53328305	3228	53326305	53327079	775			0.505502930914771	0.770096402328536
chr8	65291372	65295487	4116	*	410	2.99189747040537e-30	78	8	65291372	65295487	4116	65291513	65294798	3286	ENST00000385081.1	MIR124-2	0.359737022571555	0.429987293528743
chr8	70404480	70405215	736	*	411	1.91320745021479e-10	310	8	70404480	70405215	736	70404514	70405204	691	ENST00000402687.4;ENST00000419716.3;ENST00000260128.4	SULF1	0.380699935312082	0.346919017554265
chr8	72756947	72760454	3508	*	412	7.29719998807379e-17	245	8	72756947	72760454	3508	72757004	72758701	1698	ENST00000325509.4;ENST00000524152.1;ENST00000521467.1;ENST00000457356.4	MSC	0.650780509333779	0.784756727780469
chr8	120216600	120220107	3508	*	413	1.41875328996699e-31	72	8	120216600	120220107	3508	120218354	120220094	1741	ENST00000521748.1	MAL2	0.661175169750258	0.42155157393154
chr8	120683494	120686912	3419	*	414	3.74494214874686e-21	187	8	120683494	120686912	3419	120684721	120686681	1961	ENST00000427067.2		0.619553618473767	0.418807068289137
chr8	143253181	143256693	3513	*	415	6.89106069880614e-22	175	8	143253181	143256693	3513	143254408	143255467	1060			0.45701564370011	0.565480400823415
chr8	143867380	143868217	838	*	416	1.11868104810866e-23	146	8	143867380	143868217	838	143867799	143868158	360	ENST00000518434.1;ENST00000510610.2;ENST00000301263.4	LY6D	0.631325828697946	0.742129848620815
chr8	144162099	144165606	3508	*	417	4.46564066270991e-21	191	8	144162099	144165606	3508	144162379	144165483	3105	ENST00000562505.1		0.460938285618143	0.448698138363337
chr8	145019418	145019761	344	*	418	9.4163013614557e-27	103	8	145019418	145019761	344	145019475	145019681	207	ENST00000354589.3;ENST00000398774.2;ENST00000384842.1	PLEC1;MIR661	0.512468298961042	0.745857849404618
chrX	48858168	48859005	838	*	419	3.09277008120743e-26	110	X	48858168	48859005	838	48858587	48858921	335	ENST00000376423.4;ENST00000537291.1;ENST00000376425.3;ENST00000376444.3	GRIPAP1	0.2879858483895	0.390623368058222
chrX	62780334	62781271	938	*	420	1.97529678767304e-20	201	X	62780334	62781271	938	62780753	62781086	334	ENST00000433061.1	LOC92249	0.254227056614187	0.10351293682492
chrX	68044841	68048348	3508	*	421	6.50027247371303e-45	13	X	68044841	68048348	3508	68046595	68048224	1630	ENST00000204961.4	EFNB1	0.343729242055483	0.405911238887521
chrX	69499589	69503680	4092	*	422	2.20180955481801e-05	379	X	69499589	69503680	4092	69501023	69502490	1468	ENST00000374495.3;ENST00000276066.4;ENST00000374480.4	ARR3;RAB41	0.72313348537781	0.806711650998943
chrX	83756802	83757533	732	*	423	6.45338929480454e-09	330	X	83756802	83757533	732	83756854	83757519	666	ENST00000465509.2;ENST00000373177.1;ENST00000506585.1;ENST00000297977.5	HDX	0.280892072492923	0.344050142552941
chrX	100877928	100878727	800	*	424	4.72499015899503e-10	312	X	100877928	100878727	800	100877938	100878362	425	ENST00000477980.2;ENST00000537169.1;ENST00000341189.4;ENST00000471229.2;ENST00000454228.1	ARMCX3	0.359796970621413	0.354705797111564
chrX	130422764	130423532	769	*	425	0.0176738245802615	421	X	130422764	130423532	769	130423014	130423458	445	ENST00000370900.1;ENST00000361420.3;ENST00000370910.1;ENST00000370901.4;ENST00000370903.3;ENST00000370904.1	IGSF1	0.339095618587679	0.174657183662999
chrX	153635913	153639283	3371	*	426	8.20066895277686e-17	247	X	153635913	153639283	3371	153637497	153637827	331	ENST00000369807.1;ENST00000369808.3;ENST00000014935.3;ENST00000393638.1;ENST00000309585.5;ENST00000369809.1	DNASE1L1	0.410155298302537	0.323785869400719

## Sheet: DMRs Myotubes
seqnames	start	end	width	strand	dmrNo	dmrP	dmrpRank	dmrChrom	dmrStart	dmrEnd	dmrSize	dmrCoreStart	dmrCoreEnd	dmrCoreSize	ensemblID	geneSymbol	betaAv_12kb	betaAv_6kb
chr1	846627	850130	3504	*	1	0.000454770687437639	270	1	846627	850130	3504	846637	849540	2904	ENST00000448179.1;ENST00000398216.2		0.509381138477016	0.592658415399697
chr1	916041	917939	1899	*	2	1.3208269736836e-09	61	1	916041	917939	1899	916058	917892	1835	ENST00000433179.2;ENST00000341290.2	C1orf170	0.494620354281818	0.577028523450991
chr1	939030	947850	8821	*	3	0.0216147887297858	567	1	939030	947850	8821	939448	947343	7896	ENST00000379389.4		0.811787764188823	0.844662850822738
chr1	1093855	1097488	3634	*	4	0.0111186706226836	498	1	1093855	1097488	3634	1093940	1097270	3331			0.765952048920086	0.851008441950328
chr1	1102774	1107269	4496	*	5	0.00502452851225896	410	1	1102774	1107269	4496	1102960	1106175	3216	ENST00000384875.1;ENST00000362106.1	MIR200A;MIR429	0.675561571664022	0.754380120547566
chr1	2002062	2003705	1644	*	6	1.37483270358587e-08	78	1	2002062	2003705	1644	2002329	2003650	1322	ENST00000400921.2	PRKCZ	0.393145093088975	0.425059241271024
chr1	2099741	2100596	856	*	7	1.410992148686e-08	79	1	2099741	2100596	856	2099745	2100435	691	ENST00000479263.1	PRKCZ	0.858329022926229	0.855355837940421
chr1	2335447	2338696	3250	*	8	0.0380544723138882	649	1	2335447	2338696	3250	2335500	2338210	2711	ENST00000288774.3;ENST00000447513.2;ENST00000507596.1	RER1;PEX10	0.765578638733633	0.804617766540348
chr1	2345304	2345439	136	*	9	0.00482527126425644	402	1	2345304	2345439	136	2345333	2345410	78	ENST00000288774.3;ENST00000507596.1;ENST00000447513.2	PEX10	0.674708414184484	0.743988184910695
chr1	2798120	2801427	3308	*	10	8.65193366470078e-08	95	1	2798120	2801427	3308	2798280	2801389	3110			0.524381232196644	0.521233374207098
chr1	2819761	2825612	5852	*	11	6.01197830789546e-28	2	1	2819761	2825612	5852	2819993	2825189	5197			0.470211836575523	0.522319906392783
chr1	2837986	2841541	3556	*	12	0.019749605582093	549	1	2837986	2841541	3556	2838805	2840308	1504			0.440574735029783	0.40776357722112
chr1	3098982	3101318	2337	*	13	0.0124999127683497	509	1	3098982	3101318	2337	3099233	3100956	1724		PRDM16	0.894284393671776	0.883475534476954
chr1	3143143	3145030	1888	*	14	0.000860296126330004	300	1	3143143	3145030	1888	3143682	3144710	1029		PRDM16	0.853440062633492	0.776958057950187
chr1	3190659	3193164	2506	*	15	0.00888493912393953	473	1	3190659	3193164	2506	3191219	3193118	1900	ENST00000512462.1	PRDM16	0.794696392353181	0.771359601034751
chr1	3302479	3304197	1719	*	16	5.29751988810136e-08	91	1	3302479	3304197	1719	3302968	3303958	991		PRDM16	0.800217010360812	0.693933459158699
chr1	4840439	4844930	4492	*	17	1.47646394844175e-06	128	1	4840439	4844930	4492	4841940	4844111	2172	ENST00000378191.3	AJAP1	0.68802642391368	0.667062050518359
chr1	5538724	5542183	3460	*	18	0.000139027967727286	219	1	5538724	5542183	3460	5539958	5540950	993			0.467345943884044	0.486442673641168
chr1	5916681	5919695	3015	*	19	0.0190602370517685	545	1	5916681	5919695	3015	5917393	5919155	1763			0.837862017970097	0.842868184062306
chr1	9254063	9258092	4030	*	20	0.0452783280637807	684	1	9254063	9258092	4030	9255815	9258033	2219	ENST00000437157.1		0.409774691289284	0.461712360100857
chr1	10731905	10733339	1435	*	21	0.046047070730725	690	1	10731905	10733339	1435	10732063	10733030	968		CASZ1	0.883952669636747	0.888350756481554
chr1	24645263	24647012	1750	*	22	0.000542005839946349	282	1	24645263	24647012	1750	24645380	24646392	1013	ENST00000361548.4;ENST00000342072.4;ENST00000350501.5;ENST00000530984.1;ENST00000356046.2;ENST00000446220.1;ENST00000437965.1	GRHL3	0.365580241220575	0.501938634120986
chr1	25257467	25257705	239	*	23	0.00897326933314679	475	1	25257467	25257705	239	25257505	25257629	125	ENST00000308873.6;ENST00000428150.2	RUNX3	0.696984148990581	0.742786406042513
chr1	32715406	32718597	3192	*	24	0.0152299552288567	527	1	32715406	32718597	3192	32715428	32717620	2193	ENST00000336890.5;ENST00000398345.2	LCK	0.839532468828226	0.885077859852657
chr1	34328356	34332421	4066	*	25	0.000267672340500447	243	1	34328356	34332421	4066	34328907	34330389	1483	ENST00000519684.1;ENST00000522796.1;ENST00000425537.1	HMGB4;CSMD2	0.283167720821918	0.293593598869393
chr1	63790943	63795069	4127	*	26	0.0202675412237008	555	1	63790943	63795069	4127	63791922	63793987	2066			0.488439049779788	0.529390093864619
chr1	66254571	66258074	3504	*	27	0.020456246836318	557	1	66254571	66258074	3504	66256323	66258046	1724	ENST00000329654.4;ENST00000341517.4	PDE4B	0.536928013664093	0.55099703825541
chr1	91193407	91198239	4833	*	28	0.00183532259450202	340	1	91193407	91198239	4833	91194674	91196488	1815			0.406597530094131	0.461170687513215
chr1	98512234	98517023	4790	*	29	0.0136291036244862	515	1	98512234	98517023	4790	98513986	98515272	1287	ENST00000424528.1		0.0928502472739527	0.163028937815949
chr1	147799791	147802670	2880	*	30	0.0247043205754943	583	1	147799791	147802670	2880	147800461	147801721	1261	ENST00000452996.1;ENST00000516935.1		0.681327591452201	0.690005344277071
chr1	152729122	152732313	3192	*	31	0.00378990953485104	387	1	152729122	152732313	3192	152729200	152731590	2391	ENST00000368773.1	KPRP	0.560025439499802	0.565076447905227
chr1	154125919	154130073	4155	*	32	0.0309751025254746	619	1	154125919	154130073	4155	154127138	154128041	904	ENST00000368559.3;ENST00000368533.3	NUP210L;TPM3	0.62921907651384	0.717247676296783
chr1	154963511	154967604	4094	*	33	0.00807885036973589	455	1	154963511	154967604	4094	154965419	154966318	900	ENST00000392487.1;ENST00000405236.2;ENST00000368432.1;ENST00000315144.10	FLAD1;LENEP	0.712771530878873	0.744082501790224
chr1	155825248	155828439	3192	*	34	0.00426337131796822	396	1	155825248	155828439	3192	155826844	155828357	1514	ENST00000368331.1;ENST00000361040.5;ENST00000539959.1;ENST00000471341.1;ENST00000368327.3;ENST00000437809.1;ENST00000368324.4;ENST00000539162.1	GON4L;SYT11	0.186114001840819	0.262024840883694
chr1	159170587	159174652	4066	*	35	0.0421710144948891	671	1	159170587	159174652	4066	159171213	159174610	3398	ENST00000368124.4;ENST00000368125.4;ENST00000415675.1;ENST00000537147.1;ENST00000359381.3;ENST00000368122.1;ENST00000368121.2	CADM3;DARC	0.549399975496537	0.497876550977325
chr1	161167978	161171169	3192	*	36	0.00611231794895432	421	1	161167978	161171169	3192	161168451	161170110	1660	ENST00000367993.3;ENST00000367995.3;ENST00000367996.4	NDUFS2;ADAMTS4	0.186328268528583	0.229736222431015
chr1	203093444	203096947	3504	*	37	0.0123486292274416	505	1	203093444	203096947	3504	203095196	203096683	1488	ENST00000367236.4;ENST00000309502.3;ENST00000337894.4;ENST00000367235.1;ENST00000421055.1	ADORA1	0.726213904341537	0.662333775894111
chr1	228334441	228338506	4066	*	38	0.00511959163829923	413	1	228334441	228338506	4066	228336130	228337776	1647	ENST00000470040.1;ENST00000366714.2;ENST00000366723.1;ENST00000366730.1;ENST00000366726.1;ENST00000420445.2;ENST00000312726.4;ENST00000366718.1;ENST00000391865.3;ENST00000366716.1;ENST00000366722.1	GJC2;GUK1	0.706333150466833	0.683681551175715
chr1	228394413	228397693	3281	*	39	0.0348057656580393	638	1	228394413	228397693	3281	228394509	228396098	1590	ENST00000284548.11;ENST00000366709.4;ENST00000422127.1	OBSCN	0.488096396222169	0.601635972734261
chr1	230455598	230461146	5549	*	40	3.06805317430878e-13	28	1	230455598	230461146	5549	230457631	230459114	1484	ENST00000391860.1;ENST00000321327.2;ENST00000525115.1	PGBD5	0.748541254793144	0.807972384617478
chr10	660891	661815	925	*	41	1.41115778154769e-09	64	10	660891	661815	925	661009	661730	722		DIP2C	0.555741905175216	0.501640800687221
chr10	695635	696490	856	*	42	0.00287623032834599	369	10	695635	696490	856	695844	696356	513	ENST00000441152.2;ENST00000381489.4	DIP2C;C10orf108	0.777925245425126	0.919338923237565
chr10	2004601	2008075	3475	*	43	1.20334404865167e-12	35	10	2004601	2008075	3475	2005709	2006950	1242			0.509384638317616	0.440554711742821
chr10	8078672	8082175	3504	*	44	0.00250445720487496	362	10	8078672	8082175	3504	8079205	8080424	1220			0.238052612830175	0.254702574917018
chr10	8087049	8090655	3607	*	45	0.0172676422741319	533	10	8087049	8090655	3607	8087098	8090162	3065			0.0946684725643716	0.160128685069609
chr10	18548950	18550205	1256	*	46	0.03925642820981	652	10	18548950	18550205	1256	18549036	18550135	1100	ENST00000396576.2;ENST00000377319.3;ENST00000457058.1	CACNB2	0.814118056938455	0.822305893315237
chr10	23476778	23480281	3504	*	47	0.00773075362616908	450	10	23476778	23480281	3504	23478530	23480237	1708	ENST00000376504.3	PTF1A	0.20678199848956	0.140607530769766
chr10	43185576	43188702	3127	*	48	1.21935663172827e-08	76	10	43185576	43188702	3127	43186810	43187469	660	ENST00000411439.1		0.631070916837411	0.542528300148563
chr10	49892817	49893039	223	*	49	4.04392778920077e-07	107	10	49892817	49893039	223	49892829	49893026	198	ENST00000360890.2	WDFY4	0.725105439607227	0.693373649156242
chr10	81071744	81077524	5781	*	50	0.0312311648942649	621	10	81071744	81077524	5781	81073777	81075492	1716	ENST00000334512.5;ENST00000360331.3;ENST00000394592.3	ZMIZ1	0.830224851728256	0.864960515552033
chr10	88428062	88428795	734	*	51	0.000725490798665452	288	10	88428062	88428795	734	88428117	88428429	313	ENST00000539402.1;ENST00000372066.3;ENST00000372056.4;ENST00000361373.3;ENST00000542786.1;ENST00000458213.2	LDB3	0.27828085204944	0.372071935567797
chr10	99734377	99735339	963	*	52	0.00326649756663402	378	10	99734377	99735339	963	99734513	99735202	690		CRTAC1	0.287350511951407	0.30101923264527
chr10	104195307	104197774	2468	*	53	0.0284791182217716	601	10	104195307	104197774	2468	104195371	104196541	1171	ENST00000365699.2	MIR146B	0.592335389829212	0.587466091726301
chr10	116286158	116287401	1244	*	54	7.73106932321601e-06	150	10	116286158	116287401	1244	116286411	116287249	839	ENST00000369257.1;ENST00000369266.3;ENST00000392952.3	ABLIM1	0.0835169913662192	0.280604022788367
chr10	123351741	123355789	4049	*	55	2.93763775796359e-06	134	10	123351741	123355789	4049	123353298	123355748	2451	ENST00000346997.2;ENST00000369056.1;ENST00000369061.4;ENST00000357555.5;ENST00000358487.5;ENST00000369060.4;ENST00000457416.2;ENST00000360144.3;ENST00000369059.1;ENST00000369062.3	FGFR2	0.757144088532348	0.665054837840948
chr10	125032536	125036051	3516	*	56	0.00286312871628832	368	10	125032536	125036051	3516	125033770	125034818	1049			0.697362580584454	0.831051085180522
chr10	130827345	130833626	6282	*	57	6.70523765122358e-09	73	10	130827345	130833626	6282	130828579	130832393	3815			0.473420690828987	0.495072994132421
chr10	131808922	131812425	3504	*	58	4.90937542622551e-10	52	10	131808922	131812425	3504	131810674	131812411	1738			0.757943655048901	0.909028162051447
chr10	132630807	132634234	3428	*	59	7.27184691902689e-16	16	10	132630807	132634234	3428	132632041	132633001	961			0.626499154480202	0.544821574335217
chr10	132890580	132892109	1530	*	60	3.3944464180399e-06	137	10	132890580	132892109	1530	132890839	132891754	916	ENST00000368642.4	TCERG1L	0.628385759860579	0.482731708026534
chr10	133272566	133275552	2987	*	61	0.0371939695366464	646	10	133272566	133275552	2987	133273800	133274319	520			0.679318585877726	0.607162970333088
chr10	133604803	133608266	3464	*	62	6.26751840686527e-05	192	10	133604803	133608266	3464	133606037	133607033	997	ENST00000341866.3		0.534405344595476	0.444779309140111
chr10	133834693	133837160	2468	*	63	0.03925642820981	652	10	133834693	133837160	2468	133834730	133837125	2396			0.49776419409205	0.589140260307404
chr10	133956002	133957803	1802	*	64	0.00727501311095656	442	10	133956002	133957803	1802	133956112	133957726	1615	ENST00000477275.1	JAKMIP3	0.478102825217918	0.461863863435291
chr10	133978523	133986032	7510	*	65	0.00837290348790724	463	10	133978523	133986032	7510	133980262	133985960	5699	ENST00000477275.1;ENST00000298622.4	JAKMIP3	0.82410726051844	0.774978167058394
chr10	134150023	134151187	1165	*	66	0.00797528286506876	454	10	134150023	134151187	1165	134150451	134150760	310	ENST00000432555.2	LRRC27	0.868813953899439	0.881432009170822
chr10	134404698	134405722	1025	*	67	0.0300875611984582	613	10	134404698	134405722	1025	134404873	134405566	694	ENST00000432898.3	INPP5A	0.881282206868788	0.802975904737504
chr10	134629363	134632935	3573	*	68	5.82370218733034e-08	92	10	134629363	134632935	3573	134630597	134631702	1106			0.725067841431304	0.643890920584966
chr10	134645848	134648315	2468	*	69	0.00729635056604858	444	10	134645848	134648315	2468	134645960	134648115	2156			0.84587402071956	0.832753877007126
chr10	134660268	134666190	5923	*	70	1.22987930529585e-06	125	10	134660268	134666190	5923	134661502	134665178	3677			0.531702288837959	0.561330624649191
chr10	134800023	134803575	3553	*	71	0.012716102743947	512	10	134800023	134803575	3553	134800662	134803507	2846			0.585207664726703	0.547866676664643
chr10	134827210	134830713	3504	*	72	4.42594608393015e-15	18	10	134827210	134830713	3504	134827236	134830157	2922			0.454695959129473	0.513239912360612
chr10	134856437	134860193	3757	*	73	0.00887524858947228	472	10	134856437	134860193	3757	134856499	134860125	3627			0.455312165905514	0.37163748398418
chr10	135058601	135061782	3182	*	74	0.000715377813228163	287	10	135058601	135061782	3182	135059165	135061360	2196	ENST00000553459.1;ENST00000300167.6;ENST00000362219.2	MIR202	0.708669070546365	0.782432969088107
chr10	135160619	135161474	856	*	75	0.0347986595740072	637	10	135160619	135161474	856	135160697	135161047	351	ENST00000452591.1;ENST00000415747.1;ENST00000433452.2	PRAP1	0.165543073512784	0.164326795709517
chr11	368504	369065	562	*	76	0.0323778141297312	625	11	368504	369065	562	368565	368966	402	ENST00000329962.6	B4GALNT4	0.0746480628655799	0.0548121277064503
chr11	389656	393674	4019	*	77	3.81838410602587e-05	177	11	389656	393674	4019	391037	393648	2612	ENST00000331563.2	PKP3	0.630026714320078	0.607107259564664
chr11	912733	915924	3192	*	78	0.00173018127541495	336	11	912733	915924	3192	914329	915440	1112	ENST00000449825.1;ENST00000323541.7	CHID1	0.76748357186815	0.810071882943023
chr11	1217052	1221267	4216	*	79	4.95307524080038e-07	110	11	1217052	1221267	4216	1217166	1221141	3976	ENST00000358378.6		0.648251059175714	0.68039981959057
chr11	1318867	1321830	2964	*	80	9.50472780709258e-05	203	11	1318867	1321830	2964	1318877	1321530	2654	ENST00000527886.1	TOLLIP	0.592706584153875	0.693575107343609
chr11	1363777	1366986	3210	*	81	5.23005274235185e-08	90	11	1363777	1366986	3210	1365011	1365753	743			0.571516428864205	0.589766702139763
chr11	2162326	2162763	438	*	82	0.00456746887684535	399	11	2162326	2162763	438	2162341	2162616	276	ENST00000434045.2;ENST00000381389.1;ENST00000337883.6;ENST00000300632.5;ENST00000381319.4	IGF2AS;INS-IGF2;IGF2	0.245441011209188	0.288155060310255
chr11	2170403	2171611	1209	*	83	4.15699760960397e-11	46	11	2170403	2171611	1209	2170412	2171478	1067	ENST00000337883.6;ENST00000300632.5;ENST00000381319.4;ENST00000481781.1	INS-IGF2;IGF2	0.402294185391773	0.564531836937106
chr11	2293338	2296899	3562	*	84	0.0340174672398439	633	11	2293338	2296899	3562	2293552	2295729	2178	ENST00000331289.4	ASCL2	0.65391837214853	0.822963141931297
chr11	2318614	2323235	4622	*	85	1.13692566642342e-05	162	11	2318614	2323235	4622	2320647	2323059	2413	ENST00000381153.3;ENST00000456145.2;ENST00000470369.1;ENST00000182290.4;ENST00000483227.1;ENST00000381121.3;ENST00000451520.2;ENST00000381117.1	C11orf21;TSPAN32	0.76610022234984	0.806199439107634
chr11	2480942	2483021	2080	*	86	0.00129343597255845	319	11	2480942	2483021	2080	2481206	2482929	1724	ENST00000335475.5	KCNQ1	0.739312748767397	0.766412275632068
chr11	2722047	2722342	296	*	87	7.23218090617806e-08	94	11	2722047	2722342	296	2722062	2722340	279	ENST00000557213.1	KCNQ1OT1;KCNQ1	0.205233856215716	0.307719198776448
chr11	2918867	2923560	4694	*	88	0.00487630086665628	404	11	2918867	2923560	4694	2919689	2923547	3859	ENST00000347936.2;ENST00000455942.2;ENST00000533594.1;ENST00000312221.5;ENST00000449793.2;ENST00000380574.1	SLC22A18AS;SLC22A18	0.515481264297575	0.540271580775866
chr11	2925025	2927243	2219	*	89	0.0393297666218491	656	11	2925025	2927243	2219	2925439	2926422	984	ENST00000455942.2;ENST00000533594.1	SLC22A18;SLC22A18AS	0.838754555259719	0.835848571856944
chr11	6518210	6518943	734	*	90	0.00487630086665628	404	11	6518210	6518943	734	6518287	6518907	621	ENST00000254579.6;ENST00000354685.3;ENST00000527990.2	DNHD1	0.713923656357472	0.724728336057919
chr11	43603517	43607020	3504	*	91	0.00621502569852267	424	11	43603517	43607020	3504	43603572	43605269	1698			0.452947806612411	0.603352550121004
chr11	45701811	45705437	3627	*	92	0.000106823195077768	207	11	45701811	45705437	3627	45703045	45704204	1160			0.576552386844844	0.499187230255703
chr11	45712441	45726049	13609	*	93	8.25142460153934e-10	55	11	45712441	45726049	13609	45713046	45725227	12182			0.56002498592839	0.529944803597101
chr11	45741674	45745004	3331	*	94	0.00296753934889176	373	11	45741674	45745004	3331	45742303	45744923	2621	ENST00000532307.1;ENST00000530051.1;ENST00000529769.1		0.350568000493034	0.295408798572376
chr11	45927548	45929191	1644	*	95	0.0421710144948891	671	11	45927548	45929191	1644	45928370	45928988	619	ENST00000533218.1;ENST00000449465.1	C11orf94	0.569607768096067	0.602483047111164
chr11	47607665	47609308	1644	*	96	2.33687310393185e-10	50	11	47607665	47609308	1644	47607760	47608722	963	ENST00000356737.2;ENST00000538490.1	FAM180B	0.644939611734035	0.688860293201783
chr11	60677794	60681297	3504	*	97	0.00422469898599269	393	11	60677794	60681297	3504	60677810	60681294	3485	ENST00000227525.3;ENST00000446886.1;ENST00000543275.1	TMEM109	0.346184722912983	0.36574700996553
chr11	61521180	61523866	2687	*	98	0.0397264911043069	658	11	61521180	61523866	2687	61522002	61523045	1044	ENST00000536405.1;ENST00000265460.5;ENST00000244906.6	C11orf9;DKFZP434K028	0.807025363102382	0.857669137965765
chr11	64119858	64120781	924	*	99	0.00184807734506772	342	11	64119858	64120781	924	64119977	64120685	709	ENST00000301897.4;ENST00000463837.1;ENST00000377638.3	CCDC88B	0.19911731966215	0.273419579539255
chr11	64657800	64659724	1925	*	100	0.00422469898599269	393	11	64657800	64659724	1925	64658622	64659387	766	ENST00000384915.1;ENST00000384864.1;ENST00000413053.1	MIR192;MIR194-2	0.787503881986766	0.842949990949145
chr11	64699877	64703942	4066	*	101	0.0172742758164249	534	11	64699877	64703942	4066	64701910	64703637	1728	ENST00000164133.2;ENST00000527441.1;ENST00000359279.4;ENST00000533257.1;ENST00000279168.2;ENST00000532246.1	PPP2R5B;GPHA2	0.75824550143345	0.767143617830828
chr11	67289401	67291323	1923	*	102	0.000311814481519186	253	11	67289401	67291323	1923	67289522	67291247	1726	ENST00000353903.4	CABP2	0.311519043434581	0.502494368862512
chr11	67417591	67418411	821	*	103	0.000172333007333321	224	11	67417591	67418411	821	67417958	67418365	408	ENST00000255082.3	ACY3	0.283837381918673	0.367840346755283
chr11	67442041	67442774	734	*	104	3.9083444597404e-05	178	11	67442041	67442774	734	67442067	67442697	631	ENST00000531881.1;ENST00000349015.3;ENST00000530069.1	ALDH3B2	0.422586063736327	0.358692396588121
chr11	68853790	68858257	4468	*	105	0.0329371008338958	626	11	68853790	68858257	4468	68853915	68857566	3652	ENST00000356782.3;ENST00000442692.2;ENST00000294309.3;ENST00000501574.3	TPCN2	0.456432369794069	0.502832641978702
chr11	68918639	68922522	3884	*	106	0.0337188134646954	631	11	68918639	68922522	3884	68919873	68920771	899	ENST00000562772.1		0.881706664544195	0.95050271056697
chr11	69930384	69932335	1952	*	107	7.44560100046215e-05	194	11	69930384	69932335	1952	69931206	69931921	716	ENST00000316296.5;ENST00000530676.1;ENST00000398543.2;ENST00000546327.1	ANO1	0.706111224470517	0.800131173423495
chr11	70315422	70320951	5530	*	108	0.000471167109509443	271	11	70315422	70320951	5530	70316956	70319482	2527	ENST00000449833.2;ENST00000409161.1;ENST00000423696.2	SHANK2	0.902619208069899	0.945045620819949
chr11	108422508	108423551	1044	*	109	0.026494668498197	590	11	108422508	108423551	1044	108422663	108423325	663	ENST00000428840.1	EXPH5	0.432509249283936	0.597418202021024
chr11	118122264	118126329	4066	*	110	0.000694292659099497	286	11	118122264	118126329	4066	118122715	118124297	1583	ENST00000525386.1;ENST00000278949.4;ENST00000278937.2	MPZL3;MPZL2	0.223898665340483	0.264999722139856
chr11	118134373	118135228	856	*	111	0.0269371937162843	593	11	118134373	118135228	856	118134801	118135203	403	ENST00000525647.1;ENST00000278937.2;ENST00000438295.2	MPZL2	0.129707762021186	0.210450522181399
chr11	128553352	128559716	6365	*	112	1.10078055304083e-09	58	11	128553352	128559716	6365	128553855	128559701	5847	ENST00000501648.2;ENST00000527767.2;ENST00000572256.1;ENST00000525560.1		0.212759461967404	0.293014740044513
chr12	322220	323349	1130	*	113	0.00661512656940344	432	12	322220	323349	1130	322250	323242	993	ENST00000424061.2;ENST00000359674.4;ENST00000536824.1;ENST00000428720.1	SLC6A12	0.308743443594056	0.226602325972082
chr12	371549	372316	768	*	114	2.52824497516767e-18	9	12	371549	372316	768	371916	372259	344	ENST00000313154.5;ENST00000343164.4;ENST00000445055.2	SLC6A13	0.267771700113019	0.566046038744152
chr12	1609313	1610168	856	*	115	0.010944048419078	497	12	1609313	1610168	856	1609346	1609741	396	ENST00000515614.2	LOC100292680	0.220274943512916	0.49336043471786
chr12	7055186	7056829	1644	*	116	5.3949563748004e-05	186	12	7055186	7056829	1644	7055452	7056008	557	ENST00000399448.1;ENST00000447931.2	PTPN6	0.733282083484539	0.810764392229716
chr12	7260118	7262448	2331	*	117	0.0125493321489418	511	12	7260118	7262448	2331	7260546	7262021	1476	ENST00000541775.1;ENST00000536679.1;ENST00000435921.2;ENST00000382215.3;ENST00000545280.1;ENST00000545337.1;ENST00000544702.1;ENST00000396661.3;ENST00000266542.4	C1RL;LOC283314	0.124437181884554	0.11272767397151
chr12	14130379	14133570	3192	*	118	0.00837290348790724	463	12	14130379	14133570	3192	14131975	14133426	1452	ENST00000279593.3	GRIN2B	0.264224634162922	0.318814647452864
chr12	15114020	15114759	740	*	119	0.0334995674480383	629	12	15114020	15114759	740	15114233	15114732	500	ENST00000541546.1;ENST00000228945.4	ARHGDIB	0.923691393867531	0.928755830144175
chr12	34753714	34757673	3960	*	120	0.00106242815745433	308	12	34753714	34757673	3960	34753970	34756440	2471			0.353848446022047	0.254118431406266
chr12	52435244	52438532	3289	*	121	0.0350172901477976	641	12	52435244	52438532	3289	52435420	52437571	2152	ENST00000550082.1;ENST00000360284.3		0.632806539162637	0.755159040887637
chr12	54328568	54332105	3538	*	122	6.1417564548778e-05	190	12	54328568	54332105	3538	54329010	54332026	3017	ENST00000512916.2;ENST00000243056.3	HOXC13	0.742819673386707	0.77094491303644
chr12	54573484	54577549	4066	*	123	0.00248899974210951	361	12	54573484	54577549	4066	54575517	54577528	2012	ENST00000505128.1;ENST00000337581.3;ENST00000508394.1;ENST00000505662.1;ENST00000506595.1;ENST00000503447.1	SMUG1	0.816548192136221	0.88994066518329
chr12	54866945	54867678	734	*	124	0.0193023921450035	546	12	54866945	54867678	734	54866945	54867653	709	ENST00000305879.5;ENST00000552397.1;ENST00000552395.1	GTSF1	0.865220589090713	0.870911017842515
chr12	82152967	82156470	3504	*	125	2.63095575547652e-09	68	12	82152967	82156470	3504	82153008	82154719	1712	ENST00000541501.1;ENST00000552948.1;ENST00000548586.1;ENST00000549325.1;ENST00000549396.1	PPFIA2	0.172844157675144	0.24178806849866
chr12	111357760	111358724	965	*	126	0.0258902503660647	586	12	111357760	111358724	965	111358188	111358639	452	ENST00000228841.7;ENST00000548438.1	MYL2	0.423250930605572	0.519732443212096
chr12	111618649	111619617	969	*	127	0.00875649231473858	470	12	111618649	111619617	969	111618925	111619455	531	ENST00000552889.1	CUX2	0.17935519307452	0.18337669146542
chr12	115131009	115136393	5385	*	128	4.75329191644754e-10	51	12	115131009	115136393	5385	115131223	115136308	5086			0.531561385643158	0.599760868282126
chr12	117035469	117038779	3311	*	129	0.000479199048928894	276	12	117035469	117038779	3311	117036703	117038630	1928	ENST00000550742.1		0.348982565395693	0.465860022776103
chr12	125624776	125628841	4066	*	130	4.26310953785341e-11	47	12	125624776	125628841	4066	125625016	125627357	2342	ENST00000535001.1;ENST00000261686.6;ENST00000316543.10;ENST00000543665.1;ENST00000316519.6;ENST00000545511.1	AACS	0.726277659069582	0.831365991079812
chr12	130500282	130503819	3538	*	131	9.67408469841264e-07	121	12	130500282	130503819	3538	130501516	130502586	1071			0.222733505844368	0.29654111947256
chr12	130527462	130531872	4411	*	132	1.73323176710546e-07	101	12	130527462	130531872	4411	130529058	130530121	1064	ENST00000538806.1;ENST00000561864.1		0.547460446365411	0.532156471505384
chr12	130588903	130592602	3700	*	133	0.00020068663535405	231	12	130588903	130592602	3700	130589252	130591369	2118			0.387833238237899	0.319441310070022
chr12	130918434	130919289	856	*	134	0.00033249622865405	259	12	130918434	130919289	856	130918514	130919225	712		RIMBP2	0.757386631197332	0.599523253272329
chr12	130961224	130962186	963	*	135	0.0212040841494365	564	12	130961224	130962186	963	130961424	130961986	563	ENST00000392375.1;ENST00000535703.1;ENST00000536002.1	RIMBP2	0.0559561298239722	0.0795419834261757
chr12	131399623	131404301	4679	*	136	0.0024742875608502	360	12	131399623	131404301	4679	131400857	131403068	2212			0.448437661515956	0.426850087536403
chr12	132653644	132661146	7503	*	137	1.09156762825261e-08	74	12	132653644	132661146	7503	132654742	132660982	6241			0.552985369568492	0.499158048740618
chr12	132668592	132673638	5047	*	138	0.0350038414766922	640	12	132668592	132673638	5047	132670344	132672380	2037	ENST00000538731.1		0.829415508769358	0.851544672456533
chr12	132850961	132852643	1683	*	139	0.000309682164398388	250	12	132850961	132852643	1683	132851518	132852593	1076	ENST00000543317.1;ENST00000376617.3;ENST00000535208.1;ENST00000537762.1	GALNT9;LOC100130238	0.471247470854309	0.501964880970109
chr12	132912975	132916478	3504	*	140	0.0154733437283141	528	12	132912975	132916478	3504	132913285	132916034	2750			0.719116720884339	0.727918784455118
chr12	132977734	132982437	4704	*	141	0.0421710144948891	671	12	132977734	132982437	4704	132979486	132982416	2931			0.49753374655869	0.530837385473548
chr12	133005306	133008809	3504	*	142	0.00716988527064713	437	12	133005306	133008809	3504	133005406	133008035	2630			0.483211145539002	0.520904653385155
chr12	133299978	133303481	3504	*	143	0.0204620380169438	558	12	133299978	133303481	3504	133300001	133303468	3468	ENST00000364599.1;ENST00000539605.1;ENST00000542282.1	ANKLE2	0.754726493315478	0.763096203634148
chr12	133342694	133346837	4144	*	144	0.00714486982885507	436	12	133342694	133346837	4144	133343405	133346306	2902	ENST00000204726.3;ENST00000450791.2	GOLGA3	0.73486226982712	0.774909627587083
chr13	22297268	22300552	3285	*	145	0.0123486292274416	505	13	22297268	22300552	3285	22298502	22299319	818			0.791266513639852	0.802149011988615
chr13	23308540	23311908	3369	*	146	0.0212040841494365	564	13	23308540	23311908	3369	23309774	23310675	902			0.899730220219414	0.951476067668411
chr13	31506535	31507390	856	*	147	1.36044155642406e-12	37	13	31506535	31507390	856	31506685	31507139	455	ENST00000429200.1;ENST00000380473.3;ENST00000411835.1;ENST00000451495.1	C13orf26	0.376938153950577	0.635523101276934
chr13	37453170	37454205	1036	*	148	0.0402432156702224	662	13	37453170	37454205	1036	37453429	37454023	595	ENST00000350148.5;ENST00000399275.2;ENST00000483941.1;ENST00000379826.4	SMAD9	0.901723360481619	0.917487401745145
chr13	46425080	46425935	856	*	149	0.00259867878362083	363	13	46425080	46425935	856	46425210	46425929	720	ENST00000471241.1;ENST00000400405.2	SIAH3	0.242430479597222	0.250039284088227
chr13	96204837	96204996	160	*	150	0.0185930496497791	542	13	96204837	96204996	160	96204854	96204978	125	ENST00000299339.2	CLDN10	0.144944299423569	0.168376345222062
chr13	99098553	99105156	6604	*	151	0.00166430686463123	330	13	99098553	99105156	6604	99100506	99103124	2619	ENST00000376586.2;ENST00000319562.6;ENST00000397517.2	FARP1;STK24	0.814644472864303	0.840755720537567
chr13	99174181	99175036	856	*	152	0.0309169279789792	617	13	99174181	99175036	856	99174312	99174930	619	ENST00000376547.3;ENST00000376541.3;ENST00000481288.1	STK24	0.838965593413271	0.8989130318317
chr13	107353039	107356226	3188	*	153	0.00391394687594225	389	13	107353039	107356226	3188	107354273	107354993	721			0.681234625511492	0.718599916521183
chr13	111972776	111973509	734	*	154	2.78052514535085e-05	173	13	111972776	111973509	734	111972854	111973143	290	ENST00000283547.1	C13orf16	0.776480891042624	0.862934956972658
chr13	112321443	112325237	3795	*	155	4.15953718134404e-05	182	13	112321443	112325237	3795	112321694	112324767	3074			0.667721270609921	0.549164356683462
chr13	112330602	112334860	4259	*	156	4.57252807702081e-18	10	13	112330602	112334860	4259	112330930	112334317	3388			0.531395148809423	0.49353078493703
chr13	112506410	112509439	3030	*	157	5.66747122431593e-22	3	13	112506410	112509439	3030	112507644	112508206	563			0.339377548659523	0.0562215162870269
chr13	112836233	112839844	3612	*	158	6.81898831743071e-07	116	13	112836233	112839844	3612	112837161	112838970	1810			0.406344988714853	0.479608746053026
chr13	112858250	112861689	3440	*	159	6.60193061508927e-12	39	13	112858250	112861689	3440	112858755	112861518	2764			0.0860101930060351	0.159084999283413
chr13	112901781	112905803	4023	*	160	0.00243409616726278	359	13	112901781	112905803	4023	112901929	112905775	3847			0.598225511815988	0.592012467350503
chr13	112978640	112981936	3297	*	161	0.00111103073670599	311	13	112978640	112981936	3297	112978683	112980703	2021	ENST00000413637.1		0.585966094882409	0.465605618081694
chr13	113102319	113105822	3504	*	162	0.0183173251899434	541	13	113102319	113105822	3504	113104071	113105341	1271			0.595187130074918	0.531976203950026
chr13	113117873	113121376	3504	*	163	0.0178543445846036	537	13	113117873	113121376	3504	113119625	113121280	1656			0.898769748761665	0.884082786223263
chr13	113435487	113438035	2549	*	164	2.37963608762646e-05	171	13	113435487	113438035	2549	113435678	113438010	2333	ENST00000466946.1;ENST00000432166.1	ATP11A	0.727290814448193	0.756746167463607
chr13	113752030	113755533	3504	*	165	0.00628593944567662	427	13	113752030	113755533	3504	113752435	113753782	1348	ENST00000440749.2;ENST00000397030.1;ENST00000375604.2	MCF2L	0.593728820741496	0.694248749917931
chr13	114915447	114920453	5007	*	166	0.0124404233222003	507	13	114915447	114920453	5007	114916698	114918702	2005			0.654233937207033	0.750876209310686
chr14	21267711	21271776	4066	*	167	7.01811176164542e-08	93	14	21267711	21271776	4066	21268482	21271355	2874	ENST00000397967.4;ENST00000340900.3;ENST00000412779.2;ENST00000555698.1;ENST00000397970.4	RNASE1	0.564554673084749	0.492518771888019
chr14	23843058	23847123	4066	*	168	3.13213996334752e-09	69	14	23843058	23847123	4066	23844876	23846906	2031	ENST00000359320.3;ENST00000339180.4;ENST00000342473.4;ENST00000555731.1;ENST00000382809.2;ENST00000397242.2;ENST00000329715.2	CMTM5;IL25	0.444376681127699	0.478577922699193
chr14	29227031	29230173	3143	*	169	9.67408469841264e-07	121	14	29227031	29230173	3143	29227941	29229455	1515	ENST00000551395.1;ENST00000546560.1;ENST00000549487.1		0.524124074599677	0.65702807389426
chr14	38069533	38074249	4717	*	170	0.010513796208297	491	14	38069533	38074249	4717	38069639	38072498	2860	ENST00000540786.1		0.374257310170815	0.537037019643334
chr14	54684556	54688393	3838	*	171	0.000335862986877724	260	14	54684556	54688393	3838	54685790	54687160	1371			0.758916019886161	0.800845106162536
chr14	77729982	77734673	4692	*	172	5.76775359199381e-10	53	14	77729982	77734673	4692	77731074	77732641	1568	ENST00000408827.1;ENST00000298352.4	MIR1260;NGB	0.515783429865626	0.429812503924116
chr14	92785147	92788650	3504	*	173	0.000324992333735312	256	14	92785147	92788650	3504	92785734	92788580	2847	ENST00000393265.2;ENST00000531433.1;ENST00000532405.1	SLC24A4	0.570505581145552	0.495297121752904
chr14	97089833	97092753	2921	*	174	1.02156895175958e-07	96	14	97089833	97092753	2921	97090212	97092205	1994			0.429927415522497	0.308037049623058
chr14	101489293	101490613	1321	*	175	5.99336629415328e-07	115	14	101489293	101490613	1321	101489415	101490253	839	ENST00000362239.2;ENST00000385016.1;ENST00000362112.1	MIR299;MIR411;MIR380	0.782607068042344	0.725375110794322
chr14	101495108	101497643	2536	*	176	0.000435343938401775	267	14	101495108	101497643	2536	101495604	101497583	1980	ENST00000349529.2;ENST00000408109.2;ENST00000390751.1	MIR494;MIR543	0.752211795988807	0.747231459488345
chr14	101521175	101522236	1062	*	177	0.00194140755184597	344	14	101521175	101522236	1062	101521409	101522141	733	ENST00000385292.1;ENST00000385269.1;ENST00000390172.1	MIR453;MIR485;MIR668	0.817469920765203	0.733317114341967
chr14	101525712	101530422	4711	*	178	3.56860568836007e-05	175	14	101525712	101530422	4711	101525784	101528671	2888	ENST00000385243.1;ENST00000385226.1;ENST00000362145.1	MIR496;MIR154;MIR377	0.810348578429639	0.734061729190314
chr14	102685191	102686046	856	*	179	0.00167660889211932	332	14	102685191	102686046	856	102685246	102685953	708		WDR20	0.762598994621832	0.844952904610303
chr14	102962605	102968839	6235	*	180	0.033642477915541	630	14	102962605	102968839	6235	102963399	102968497	5099	ENST00000359520.7;ENST00000391028.1	TECPR2	0.815534745172209	0.897029085642055
chr14	103689609	103693337	3729	*	181	0.00716988527064713	437	14	103689609	103693337	3729	103691361	103692104	744			0.412974993477413	0.454102862203112
chr14	105973201	105975813	2613	*	182	0.00826818512642837	458	14	105973201	105975813	2613	105973846	105975319	1474			0.717396386032773	0.80648245787323
chr14	106317978	106321481	3504	*	183	0.00129775654560422	320	14	106317978	106321481	3504	106319730	106321226	1497			0.485293360119574	0.563970736442138
chr15	23893607	23896074	2468	*	184	0.000190170296274841	229	15	23893607	23896074	2468	23893742	23895756	2015		MAGEL2	0.299185996006138	0.189853333113267
chr15	29409506	29410983	1478	*	185	5.7199675064951e-06	142	15	29409506	29410983	1478	29409632	29410508	877	ENST00000561069.1;ENST00000558259.1;ENST00000558402.1	APBA2	0.777039268243992	0.830743666677995
chr15	49461690	49462832	1143	*	186	1.26202411171469e-07	98	15	49461690	49462832	1143	49462118	49462660	543	ENST00000396509.2;ENST00000543495.1;ENST00000544523.1;ENST00000559454.1;ENST00000560031.1	GALK2	0.272147283003955	0.303578386994626
chr15	62529835	62539392	9558	*	187	0.00020105385296764	232	15	62529835	62539392	9558	62530766	62538548	7783	ENST00000563606.1;ENST00000561706.1;ENST00000408214.1		0.699171641593488	0.705904433573409
chr15	69753375	69756978	3604	*	188	0.0201797306498736	553	15	69753375	69756978	3604	69754609	69755745	1137	ENST00000558633.1;ENST00000559025.1;ENST00000558702.1		0.299215851959418	0.238737808615012
chr15	75115988	75120053	4066	*	189	0.00894847288193028	474	15	75115988	75120053	4066	75117033	75119335	2303	ENST00000488000.2;ENST00000564823.1;ENST00000395018.4;ENST00000379709.3;ENST00000309664.5	LMAN1L;CPLX3	0.59813689547269	0.64509785404618
chr15	78628674	78632177	3504	*	190	0.000232057788906954	240	15	78628674	78632177	3504	78630426	78632144	1719	ENST00000299529.6	CRABP1	0.55781950722471	0.575234320811761
chr15	86313519	86316806	3288	*	191	0.00116198152201286	313	15	86313519	86316806	3288	86313834	86315211	1378	ENST00000408707.1;ENST00000559131.1;ENST00000536947.1;ENST00000538153.1;ENST00000337975.5	MIR1276;KLHL25	0.73569790386825	0.746645330338456
chr15	93126644	93131149	4506	*	192	0.0172879498560935	535	15	93126644	93131149	4506	93126847	93131035	4189	ENST00000555864.1		0.682908278137587	0.708122244587863
chr15	93578098	93581560	3463	*	193	0.0312311648942649	621	15	93578098	93581560	3463	93579332	93580327	996			0.807047752757122	0.852905620588128
chr15	93956702	93959169	2468	*	194	0.00141468984421152	325	15	93956702	93959169	2468	93956988	93959149	2162	ENST00000554466.1;ENST00000554105.1;ENST00000553478.1		0.457401591994702	0.487187087023844
chr15	97320542	97324365	3824	*	195	0.000189892696130129	227	15	97320542	97324365	3824	97320595	97323948	3354	ENST00000560888.1;ENST00000558722.1		0.375954312162528	0.376870132082334
chr15	98834617	98838237	3621	*	196	0.00288312079751821	370	15	98834617	98838237	3621	98835851	98837004	1154	ENST00000560360.1		0.155592829685252	0.169592604628641
chr15	99973098	99976703	3606	*	197	0.000152979444072629	220	15	99973098	99976703	3606	99974332	99975470	1139			0.779937060354142	0.849121125009692
chr16	851408	855284	3877	*	198	0.0286358826697661	603	16	851408	855284	3877	851834	854640	2807	ENST00000248150.4;ENST00000301698.1	GNG13;PRR25	0.526435311780344	0.663180467873244
chr16	889508	894186	4679	*	199	1.85578550972265e-06	130	16	889508	894186	4679	891260	893989	2730			0.652895115734556	0.761479163597961
chr16	1025605	1029355	3751	*	200	2.26209422308878e-06	131	16	1025605	1029355	3751	1026760	1029085	2326	ENST00000567961.1;ENST00000565139.1;ENST00000562570.1;ENST00000568394.1;ENST00000565467.1;ENST00000563863.1;ENST00000565069.1;ENST00000563837.1		0.43248160918148	0.485740367991054
chr16	1073369	1076872	3504	*	201	0.0488039026088501	699	16	1073369	1076872	3504	1074159	1076721	2563			0.598423012268829	0.63432388511511
chr16	1092901	1098099	5199	*	202	4.29016856174535e-14	22	16	1092901	1098099	5199	1093823	1098059	4237			0.414169233777988	0.441624628589407
chr16	1131322	1134998	3677	*	203	0.0237245012370754	577	16	1131322	1134998	3677	1131327	1133247	1921	ENST00000562758.1;ENST00000539762.1;ENST00000293897.4;ENST00000397547.2		0.795102968128245	0.896768905093094
chr16	1155597	1160843	5247	*	204	0.00727096683768625	441	16	1155597	1160843	5247	1157062	1160722	3661	ENST00000561511.1		0.417585556061421	0.425889460403624
chr16	1170127	1172836	2710	*	205	0.000225065420930076	237	16	1170127	1172836	2710	1170618	1172205	1588			0.674368844795843	0.696232627041233
chr16	1193000	1197242	4243	*	206	9.05396503893934e-07	120	16	1193000	1197242	4243	1193090	1196657	3568			0.368813392550782	0.38555718173726
chr16	2131423	2133066	1644	*	207	0.0437765600879771	681	16	2131423	2133066	1644	2131718	2132723	1006		TSC2	0.889780980739184	0.914909877019537
chr16	2259948	2261591	1644	*	208	0.000752570612348698	289	16	2259948	2261591	1644	2260770	2261237	468	ENST00000561544.1;ENST00000562360.1;ENST00000566018.1;ENST00000328540.3	C16orf79	0.633067875761213	0.706651308073147
chr16	3147961	3151646	3686	*	209	0.00487630086665628	404	16	3147961	3151646	3686	3148536	3151202	2667	ENST00000573931.1;ENST00000575108.1;ENST00000572548.1;ENST00000538082.2		0.591792622675782	0.566776364408712
chr16	3998335	4000802	2468	*	210	0.00358809224490461	384	16	3998335	4000802	2468	3998752	4000652	1901	ENST00000576810.1		0.539635786929563	0.567067453401622
chr16	8737996	8742061	4066	*	211	0.0291105381576959	606	16	8737996	8742061	4066	8738240	8740029	1790	ENST00000568967.1;ENST00000561758.1;ENST00000381920.3	C16orf68	0.87541306344537	0.872751680308572
chr16	8806164	8807409	1246	*	212	0.00107564004451905	309	16	8806164	8807409	1246	8806359	8807043	685	ENST00000396600.2;ENST00000563215.1;ENST00000567812.1;ENST00000268251.8	ABAT	0.476712559375379	0.520012489644679
chr16	8939714	8945154	5441	*	213	0.00729635056604858	444	16	8939714	8945154	5441	8941568	8943436	1869	ENST00000565934.1;ENST00000567942.1;ENST00000537352.1;ENST00000569958.1;ENST00000539622.1;ENST00000268261.4	PMM2	0.5819637176043	0.540165204916035
chr16	8985182	8989247	4066	*	214	0.0437618126864832	680	16	8985182	8989247	4066	8985593	8988917	3325	ENST00000344836.4;ENST00000544549.1	USP7	0.860077120706094	0.885383431248301
chr16	9853927	9857992	4066	*	215	0.00106019743102956	307	16	9853927	9857992	4066	9855280	9857925	2646	ENST00000396573.2;ENST00000562109.1;ENST00000535259.1	GRIN2A	0.635448247830458	0.689172579410721
chr16	11372690	11376755	4066	*	216	0.0496210927088964	701	16	11372690	11376755	4066	11374090	11376309	2220	ENST00000572173.1;ENST00000312511.3	PRM1	0.764284248434937	0.758290014499415
chr16	14402171	14404658	2488	*	217	0.00492245140943719	407	16	14402171	14404658	2488	14403004	14403425	422	ENST00000362260.1;ENST00000570945.1;ENST00000571639.1	MIR365-1	0.0460701311817541	0.294220801047326
chr16	15595426	15596796	1371	*	218	0.0178707413633649	538	16	15595426	15596796	1371	15595854	15596423	570	ENST00000452191.2;ENST00000568222.1	C16orf45	0.670084162431303	0.687423784240142
chr16	28993810	28997875	4066	*	219	0.00407028722824732	391	16	28993810	28997875	4066	28995271	28996533	1263	ENST00000395461.3;ENST00000564277.1;ENST00000563964.1;ENST00000395456.2;ENST00000454369.2;ENST00000360872.5;ENST00000566177.1;ENST00000565975.1;ENST00000569969.1;ENST00000311008.11;ENST00000334536.8;ENST00000568899.1	SPNS1;LAT	0.846645091636578	0.870560714968595
chr16	30124562	30128627	4066	*	220	9.24025483431636e-10	56	16	30124562	30128627	4066	30124803	30126595	1793	ENST00000406256.3;ENST00000263025.4;ENST00000484663.1;ENST00000403394.1;ENST00000494643.1	GDPD3;LOC100271831;MAPK3	0.465704930602137	0.569835811403215
chr16	30687727	30690194	2468	*	221	0.00738965602447071	447	16	30687727	30690194	2468	30687749	30689953	2205	ENST00000516265.1		0.628673293850755	0.647330447578563
chr16	56227563	56229722	2160	*	222	9.65463945687065e-05	204	16	56227563	56229722	2160	56227690	56228901	1212	ENST00000567381.1;ENST00000569295.1	DKFZP434H168;GNAO1	0.143664194122695	0.265005794528805
chr16	57333214	57336072	2859	*	223	0.000101945711998448	206	16	57333214	57336072	2859	57333722	57335130	1409			0.182887613579113	0.2154368832687
chr16	67975832	67980482	4651	*	224	0.00300013754800125	375	16	67975832	67980482	4651	67976621	67980202	3582	ENST00000573538.1;ENST00000422611.2;ENST00000264005.5;ENST00000338335.3;ENST00000316341.3;ENST00000572037.1;ENST00000541864.2;ENST00000576616.1	LCAT;SLC12A4	0.555197722159537	0.638553990666543
chr16	69966387	69967490	1104	*	225	0.045019621824381	683	16	69966387	69967490	1104	69966641	69967212	572	ENST00000385282.1;ENST00000544162.1	MIR140;WWP2	0.836938065507011	0.880574773140564
chr16	69973116	69977622	4507	*	226	0.00963745157728125	483	16	69973116	69977622	4507	69975149	69976228	1080	ENST00000545099.1;ENST00000568684.1;ENST00000448661.1;ENST00000359154.2	WWP2	0.847748929178998	0.901090453989377
chr16	73204883	73208446	3564	*	227	0.0322043510911491	624	16	73204883	73208446	3564	73205994	73207335	1342			0.42831062201249	0.47222830226108
chr16	85006816	85011748	4933	*	228	0.0416898047905387	669	16	85006816	85011748	4933	85007113	85010597	3485	ENST00000313732.4	ZDHHC7	0.814169440208904	0.896264468622418
chr16	85120153	85124590	4438	*	229	1.08555508903476e-05	159	16	85120153	85124590	4438	85120870	85123778	2909	ENST00000258180.3;ENST00000566428.1	KIAA0513	0.808715184469338	0.880466606198286
chr16	85477346	85481185	3840	*	230	0.000231595886097801	239	16	85477346	85481185	3840	85478580	85480254	1675			0.740443576209107	0.774832147305122
chr16	85495789	85498256	2468	*	231	0.00812089092658904	456	16	85495789	85498256	2468	85496172	85498042	1871			0.489142078673178	0.444003633389979
chr16	85541515	85544931	3417	*	232	0.0337686507107939	632	16	85541515	85544931	3417	85542749	85543698	950			0.791381898788883	0.749895643017129
chr16	85606824	85610304	3481	*	233	0.00282463881761613	367	16	85606824	85610304	3481	85607562	85609071	1510			0.631529249722285	0.746335617102535
chr16	85879623	85883848	4226	*	234	1.55252574041174e-11	43	16	85879623	85883848	4226	85880914	85882097	1184			0.61275155997245	0.347567711855869
chr16	86009863	86014073	4211	*	235	2.01961251817529e-17	12	16	86009863	86014073	4211	86011615	86012840	1226			0.60743667047216	0.69561858480884
chr16	86534932	86538435	3504	*	236	0.045317092758025	685	16	86534932	86538435	3504	86535919	86538424	2506			0.158790344326539	0.191851116551521
chr16	86551970	86556046	4077	*	237	7.57434292028523e-12	40	16	86551970	86556046	4077	86552258	86555195	2938			0.609551082411301	0.56494492191331
chr16	87099372	87103924	4553	*	238	0.0107817586282208	495	16	87099372	87103924	4553	87099957	87102691	2735	ENST00000566798.1		0.849454315626007	0.875590169426191
chr16	87632211	87636150	3940	*	239	1.07398828350622e-06	123	16	87632211	87636150	3940	87633337	87635798	2462	ENST00000301008.5;ENST00000284262.2	JPH3	0.315046159967624	0.439231207623126
chr16	88977768	88980959	3192	*	240	0.0284472264334458	599	16	88977768	88980959	3192	88977768	88980724	2957	ENST00000327483.5;ENST00000360302.2	CBFA2T3	0.837862163300155	0.867792318836675
chr16	88988565	88993113	4549	*	241	0.000474704065313201	273	16	88988565	88993113	4549	88989212	88993053	3842	ENST00000327483.5;ENST00000360302.2	CBFA2T3	0.560114818769558	0.63489884479463
chr16	89001334	89005236	3903	*	242	0.00026161605847277	242	16	89001334	89005236	3903	89001986	89005054	3069	ENST00000327483.5;ENST00000360302.2;ENST00000564646.1;ENST00000378347.2	CBFA2T3	0.650450313201471	0.651782701278149
chr16	89103279	89107245	3967	*	243	0.00151230883518997	327	16	89103279	89107245	3967	89104209	89105494	1286			0.383581834024048	0.419745663700987
chr16	89119989	89123492	3504	*	244	8.95841480814373e-05	199	16	89119989	89123492	3504	89120300	89122501	2202	ENST00000537498.1		0.73674424143953	0.862921308494483
chr16	89135993	89140245	4253	*	245	0.000111120427150991	208	16	89135993	89140245	4253	89137745	89139905	2161			0.619994817595179	0.701973387494953
chr16	89149295	89153599	4305	*	246	0.00482680584786441	403	16	89149295	89153599	4305	89151047	89152692	1646			0.493528933058581	0.558685184753648
chr16	89293061	89297126	4066	*	247	0.0222979665129908	570	16	89293061	89297126	4066	89293993	89297025	3033	ENST00000563182.1;ENST00000378337.4;ENST00000306502.6;ENST00000433976.2	ZNF778	0.674142257929994	0.694324329780595
chr16	89439282	89443249	3968	*	248	0.00510150374914138	412	16	89439282	89443249	3968	89439288	89441654	2367	ENST00000378330.2;ENST00000301030.4	ANKRD11	0.721070981082549	0.794267546548325
chr16	90113695	90114600	906	*	249	4.95327715753536e-08	89	16	90113695	90114600	906	90113893	90114563	671	ENST00000409873.1;ENST00000517889.1	LOC100130015	0.269841485278055	0.262126221465749
chr17	800003	800939	937	*	250	1.37938441627923e-18	8	17	800003	800939	937	800084	800749	666	ENST00000577098.1	NXN	0.505157699982228	0.722853765658442
chr17	1092795	1095788	2994	*	251	1.03755126119472e-05	158	17	1092795	1095788	2994	1094029	1094555	527			0.320759921121573	0.493851955411565
chr17	4647300	4651365	4066	*	252	0.000313716707189513	254	17	4647300	4651365	4066	4648566	4649333	768	ENST00000433935.1;ENST00000269289.5;ENST00000573751.1	ZMYND15	0.258561592620623	0.293796731742497
chr17	7035600	7038639	3040	*	253	0.0087035747021019	469	17	7035600	7038639	3040	7036834	7037406	573			0.593633089218712	0.60210198182067
chr17	7757917	7758286	370	*	254	0.00231930405802072	358	17	7757917	7758286	370	7757933	7758256	324	ENST00000254846.5;ENST00000301599.6;ENST00000574668.1	KDM6B;TMEM88	0.829644502748524	0.905567359877453
chr17	7958858	7962331	3474	*	255	0.00675112421182557	433	17	7958858	7962331	3474	7959907	7961272	1366			0.541101722976092	0.536401686384739
chr17	7974042	7978107	4066	*	256	0.00726039002703846	440	17	7974042	7978107	4066	7975779	7977111	1333	ENST00000319144.3	ALOX12B	0.153029340779529	0.19881462215559
chr17	9929439	9930294	856	*	257	9.87358492447809e-06	156	17	9929439	9930294	856	9929528	9930194	667	ENST00000437099.1;ENST00000540214.1	GAS7	0.195164318784187	0.170629704630292
chr17	18008680	18012772	4093	*	258	5.8412512006587e-07	114	17	18008680	18012772	4093	18010713	18012134	1422	ENST00000395726.3;ENST00000205890.5;ENST00000225729.2;ENST00000467099.1	DRG2;MYO15A	0.685908604192465	0.728612608881432
chr17	19289925	19290780	856	*	259	0.000285287882978604	247	17	19289925	19290780	856	19290353	19290762	410	ENST00000395592.2;ENST00000299610.4	MFAP4	0.208126879414042	0.321725696595103
chr17	29294008	29297511	3504	*	260	0.000123831665399423	211	17	29294008	29297511	3504	29295760	29297478	1719	ENST00000324689.4;ENST00000535306.1;ENST00000535605.1	RNF135	0.628122476864374	0.691381870856644
chr17	35240610	35244223	3614	*	261	0.0228116720533732	573	17	35240610	35244223	3614	35241844	35242990	1147	ENST00000528383.1		0.547943806679933	0.515856544074748
chr17	35422582	35425292	2711	*	262	0.0421710144948891	671	17	35422582	35425292	2711	35423405	35424933	1529			0.836942348031523	0.831696105581749
chr17	38510729	38514794	4066	*	263	4.07491495143124e-06	138	17	38510729	38514794	4066	38511592	38512762	1171	ENST00000319149.8;ENST00000394086.3;ENST00000425707.2;ENST00000254066.4	RARA	0.780135810748263	0.903223085984413
chr17	38820727	38821582	856	*	264	7.55232530253169e-14	24	17	38820727	38821582	856	38821155	38821487	333	ENST00000394049.1;ENST00000476049.1;ENST00000394052.3	KRT222	0.42690508519604	0.584339078818154
chr17	43975807	43978998	3192	*	265	0.0178707413633649	538	17	43975807	43978998	3192	43976002	43978756	2755	ENST00000344290.5;ENST00000354326.4;ENST00000334239.7;ENST00000446361.3;ENST00000347967.5;ENST00000570299.1	MAPT;LOC100130148	0.558555583951161	0.545932421040816
chr17	46660619	46665624	5006	*	266	0.0300226328772974	611	17	46660619	46665624	5006	46660940	46664647	3708	ENST00000548801.1;ENST00000489475.1;ENST00000465846.2;ENST00000460160.1;ENST00000472863.1;ENST00000476342.1;ENST00000498678.1;ENST00000552000.2		0.315711067373002	0.33524327817422
chr17	46682225	46683868	1644	*	267	0.0355499506062703	643	17	46682225	46683868	1644	46682308	46683806	1499	ENST00000490419.1;ENST00000484302.2;ENST00000225648.3;ENST00000552000.2;ENST00000466037.2	LOC404266;HOXB6	0.717191029203199	0.807355063569013
chr17	46871439	46872332	894	*	268	0.000655608985222928	285	17	46871439	46872332	894	46871582	46872263	682	ENST00000433608.2	TTLL6	0.863506508180483	0.891338813601214
chr17	73314247	73318367	4121	*	269	0.00833804683676355	459	17	73314247	73318367	4121	73314451	73316889	2439	ENST00000392563.1;ENST00000462266.1	GRB2	0.681891630391067	0.671095819088118
chr17	73641650	73645715	4066	*	270	0.0306471544543155	615	17	73641650	73645715	4066	73641809	73643683	1875	ENST00000556126.1	LOC100130933;RECQL5	0.852329746162674	0.86755924002955
chr17	73821736	73825801	4066	*	271	0.00210918916972633	350	17	73821736	73825801	4066	73823769	73825227	1459	ENST00000207549.3	UNC13D	0.734897224688952	0.759902200872606
chr17	73839984	73844049	4066	*	272	1.31556634111951e-05	166	17	73839984	73844049	4066	73840659	73842017	1359	ENST00000207549.3;ENST00000254806.3	UNC13D;WBP2	0.278910668223195	0.490492708527085
chr17	74522205	74526643	4439	*	273	0.0119500442600871	502	17	74522205	74526643	4439	74524238	74526161	1924	ENST00000293230.4;ENST00000397633.3	CYGB	0.579712955479453	0.547277080357583
chr17	75470765	75471630	866	*	274	0.000532651359751641	281	17	75470765	75471630	866	75470810	75471491	682	ENST00000427180.1;ENST00000431235.1;ENST00000397613.4	SEPT9	0.629767693627367	0.689723414486438
chr17	76123556	76126806	3251	*	275	0.00111886047447342	312	17	76123556	76126806	3251	76124173	76126702	2530	ENST00000306591.6;ENST00000322914.2;ENST00000322933.4;ENST00000301627.4	TMC6;TMC8	0.364992954039011	0.380135950209151
chr17	76128383	76128781	399	*	276	0.000782024817924012	296	17	76128383	76128781	399	76128481	76128683	203	ENST00000322914.2	TMC8;TMC6	0.601806829464438	0.637998176454182
chr17	76168766	76172831	4066	*	277	0.0193982666725471	547	17	76168766	76172831	4066	76169212	76171845	2634	ENST00000301634.6;ENST00000405273.1	TK1	0.851473172416212	0.789340097390352
chr17	76218575	76223640	5066	*	278	3.71314075108594e-05	176	17	76218575	76223640	5066	76220608	76222194	1587	ENST00000350051.2;ENST00000374948.1	BIRC5;EPR1	0.7133428912988	0.786503471177691
chr17	76639856	76643182	3327	*	279	0.03925642820981	652	17	76639856	76643182	3327	76641090	76641949	860			0.827537125948547	0.798684649775423
chr17	76669419	76674188	4770	*	280	0.0105286492808772	492	17	76669419	76674188	4770	76671452	76673640	2189	ENST00000446868.2;ENST00000539525.1;ENST00000537048.1	CYTH1	0.857281146759682	0.919729385381818
chr17	77080431	77086650	6220	*	281	0.0429863846543316	679	17	77080431	77086650	6220	77081142	77086532	5391	ENST00000300682.9;ENST00000415831.1	ENGASE;HRNBP3	0.800669691468275	0.828061348135619
chr17	77535079	77539036	3958	*	282	0.000579386557024934	283	17	77535079	77539036	3958	77536313	77537803	1491	ENST00000453134.2		0.523060756959066	0.566357288693299
chr17	77894362	77897958	3597	*	283	4.11083112085008e-05	181	17	77894362	77897958	3597	77895596	77896725	1130	ENST00000574526.1;ENST00000572353.1;ENST00000576738.1		0.423172196471934	0.496260418908629
chr17	78150870	78154061	3192	*	284	0.000435343938401775	267	17	78150870	78154061	3192	78150934	78153772	2839	ENST00000573882.1;ENST00000344227.2;ENST00000570421.1	CARD14	0.86060214602498	0.846632967457957
chr17	78924456	78926631	2176	*	285	0.0162751207223458	532	17	78924456	78926631	2176	78925172	78926185	1014	ENST00000575542.1	RPTOR	0.874235507637122	0.826609152102308
chr17	78998406	79002652	4247	*	286	1.43274752405238e-05	167	17	78998406	79002652	4247	78999347	79001543	2197	ENST00000576859.1		0.477804379474511	0.477623608430969
chr17	79098424	79101503	3080	*	287	0.000215082337132132	233	17	79098424	79101503	3080	79098558	79100682	2125	ENST00000572339.1;ENST00000385003.1;ENST00000390137.1;ENST00000326724.4	AATK;MIR657;MIR338	0.396855808311404	0.458878004013955
chr17	79222737	79226802	4066	*	288	0.0420375843597484	670	17	79222737	79226802	4066	79224065	79225974	1910	ENST00000374759.3	SLC38A10	0.865829679011705	0.884582594248212
chr17	80189911	80190175	265	*	289	3.64094701138763e-08	86	17	80189911	80190175	265	80189962	80190154	193	ENST00000392341.1;ENST00000392339.1	SLC16A3	0.6125297154774	0.497924576089724
chr17	80196146	80199649	3504	*	290	0.00015871895058579	222	17	80196146	80199649	3504	80196719	80199608	2890	ENST00000392341.1	SLC16A3	0.386022928061663	0.350194688951068
chr17	80273147	80275597	2451	*	291	0.0246887055994006	582	17	80273147	80275597	2451	80273242	80275542	2301	ENST00000312648.2	CD7	0.760571201291089	0.809467694806555
chr17	81018472	81023521	5050	*	292	0.00631420399053358	428	17	81018472	81023521	5050	81018500	81023217	4718			0.697183891175402	0.781080777830079
chr18	42530264	42531559	1296	*	293	0.00340789336124261	380	18	42530264	42531559	1296	42530692	42531132	441		SETBP1	0.668705339167747	0.83777930582474
chr18	72201641	72201790	150	*	294	0.0124999127683497	509	18	72201641	72201790	150	72201655	72201785	131	ENST00000358821.3	CNDP1	0.699874332817523	0.70990450506124
chr19	2280323	2283605	3283	*	295	0.0245334357627439	581	19	2280323	2283605	3283	2280748	2282729	1982	ENST00000342063.2	C19orf35	0.67132848329202	0.708826026072792
chr19	4768718	4770087	1370	*	296	0.00456746887684535	399	19	4768718	4770087	1370	4769001	4769688	688	ENST00000540211.1;ENST00000317292.3;ENST00000384898.1	C19orf30;MIR7-3	0.12315643442581	0.0890496505739942
chr19	6481112	6481967	856	*	297	7.72051343239071e-06	148	19	6481112	6481967	856	6481540	6481951	412	ENST00000543576.1;ENST00000381480.1	DENND1C	0.233368820082137	0.101971747088628
chr19	10792415	10793418	1004	*	298	0.0348057656580393	638	19	10792415	10793418	1004	10792615	10793259	645		ILF3	0.729148145131951	0.733102272895439
chr19	10927744	10929066	1323	*	299	0.00963149222098675	480	19	10927744	10929066	1323	10928172	10928696	525	ENST00000385019.1;ENST00000389252.2	MIR199A1;DNM2	0.670484729278057	0.52312560411056
chr19	13945018	13948521	3504	*	300	0.00016337429298267	223	19	13945018	13948521	3504	13946770	13948274	1505	ENST00000386972.1;ENST00000385073.1;ENST00000385245.1	MIR24-2;MIR27A;MIR23A	0.29038028037649	0.269415074068268
chr19	14224350	14226468	2119	*	301	0.0119500442600871	502	19	14224350	14226468	2119	14224992	14225959	968	ENST00000350356.2	PRKACA	0.636472004176009	0.64389050494895
chr19	15374855	15375877	1023	*	302	0.00833804683676355	459	19	15374855	15375877	1023	15375283	15375450	168		BRD4	0.697693001242341	0.73606084928774
chr19	15558480	15561909	3430	*	303	1.3208269736836e-09	61	19	15558480	15561909	3430	15558827	15561037	2211	ENST00000410485.1;ENST00000263381.5	WIZ;MIR1470	0.171009390701627	0.184923893283522
chr19	34175010	34175429	420	*	304	0.000832641079216847	299	19	34175010	34175429	420	34175036	34175374	339	ENST00000262622.3;ENST00000434302.1;ENST00000438847.1	CHST8	0.166439733702541	0.149476774520926
chr19	35082369	35086434	4066	*	305	0.00544457397692577	415	19	35082369	35086434	4066	35084402	35085677	1276	ENST00000379204.2	SCGBL	0.383096595100251	0.537904305898726
chr19	35628510	35631950	3441	*	306	0.000175540896424288	225	19	35628510	35631950	3441	35629022	35630474	1453	ENST00000351325.3;ENST00000455515.1;ENST00000493050.1	FXYD1	0.287077219772012	0.379542301813696
chr19	35781696	35784887	3192	*	307	0.0421710144948891	671	19	35781696	35784887	3192	35782015	35784828	2814	ENST00000262624.4;ENST00000361922.4;ENST00000392213.2;ENST00000537831.1	MAG	0.367043806676678	0.401881194454299
chr19	38792521	38796877	4357	*	308	0.000442788836963887	269	19	38792521	38796877	4357	38793546	38796094	2549	ENST00000301246.4;ENST00000392124.2;ENST00000337679.7	C19orf33;YIF1B	0.81375732147064	0.878055156868023
chr19	42806121	42806282	162	*	309	9.02453967974661e-05	200	19	42806121	42806282	162	42806146	42806265	120	ENST00000341747.3;ENST00000262890.2	PRR19;PAFAH1B3	0.058027864550252	0.0237762502072102
chr19	44488053	44488786	734	*	310	0.0273457372020844	594	19	44488053	44488786	734	44488121	44488612	492	ENST00000425747.2;ENST00000270014.1;ENST00000407951.2	ZNF155	0.0413176711172952	0.0751744224932927
chr19	45407757	45411035	3279	*	311	9.03690037018646e-06	154	19	45407757	45411035	3279	45407868	45409955	2088	ENST00000252486.3	APOE	0.175758964944423	0.297388991682318
chr19	45446647	45450712	4066	*	312	0.0149252299502742	525	19	45446647	45450712	4066	45448413	45450501	2089	ENST00000252490.4;ENST00000419266.2;ENST00000436871.1	APOC2;APOC4	0.83734183078091	0.83391916082287
chr19	46141390	46143395	2006	*	313	0.00864042221837403	468	19	46141390	46143395	2006	46142212	46142930	719	ENST00000362196.1;ENST00000245925.2	EML2;MIR330	0.0985134630821917	0.124564412721556
chr19	46170276	46173467	3192	*	314	0.000872615280541661	302	19	46170276	46173467	3192	46170946	46172501	1556	ENST00000263281.2;ENST00000304207.8	GIPR	0.280548169285497	0.285140483359626
chr19	49108742	49110782	2041	*	315	0.0344704366783231	634	19	49108742	49110782	2041	49109288	49110651	1364	ENST00000321762.1	FAM83E;SPACA4	0.817828941192045	0.907667258134198
chr19	49993043	49994694	1652	*	316	0.00941421536627492	479	19	49993043	49994694	1652	49993125	49994485	1361	ENST00000484279.1;ENST00000362761.1;ENST00000365633.1;ENST00000363389.1;ENST00000364805.1;ENST00000391857.4;ENST00000396949.2	RPL13AP5;SNORD33;SNORD35A;SNORD34;RPL13A;SNORD32A	0.844973678888176	0.702034032388171
chr19	50919199	50923264	4066	*	317	0.0402432156702224	662	19	50919199	50923264	4066	50921232	50922484	1253	ENST00000376930.3;ENST00000440232.1;ENST00000270632.6;ENST00000439922.2	POLD1;SPIB	0.411784626923354	0.50938381013894
chr19	54290766	54291621	856	*	318	0.0047833233097739	401	19	54290766	54291621	856	54290799	54291194	396	ENST00000362225.1;ENST00000362273.1;ENST00000362161.1	MIR372;MIR371;MIR373	0.788200963997666	0.774884617028271
chr19	55866144	55866596	453	*	319	2.21090786400499e-07	102	19	55866144	55866596	453	55866246	55866412	167	ENST00000326529.3;ENST00000424985.1	COX6B2;FAM71E2	0.224626358908435	0.329917337487071
chr2	363856	367346	3491	*	320	1.15704171208273e-08	75	2	363856	367346	3491	365090	366113	1024			0.56790884698697	0.54624275695135
chr2	463420	466946	3527	*	321	0.0280087324866939	596	2	463420	466946	3527	464466	466826	2361			0.752004274811418	0.826672714413855
chr2	794039	796506	2468	*	322	0.0421710144948891	671	2	794039	796506	2468	794646	796476	1831	ENST00000414556.1;ENST00000415700.1		0.217885346314101	0.304092985825234
chr2	3826122	3828589	2468	*	323	0.00156562662536164	328	2	3826122	3828589	2468	3826610	3828566	1957	ENST00000537457.1		0.268885389891683	0.142792774631715
chr2	10685808	10689959	4152	*	324	0.0457760960052047	689	2	10685808	10689959	4152	10686963	10689015	2053			0.837800160527217	0.880724202555036
chr2	24268270	24271461	3192	*	325	0.0104324447580812	489	2	24268270	24271461	3192	24269866	24270586	721	ENST00000295148.4;ENST00000406895.3	C2orf44	0.157639458951988	0.0523803061420062
chr2	25387444	25390635	3192	*	326	2.04618900934629e-08	81	2	25387444	25390635	3192	25387636	25390540	2905	ENST00000264708.3;ENST00000395826.2;ENST00000380794.1;ENST00000405623.1	POMC	0.651133265128592	0.668823575975269
chr2	25583379	25586902	3524	*	327	0.00289019671392529	371	2	25583379	25586902	3524	25584613	25585669	1057			0.534703028024181	0.599847805567322
chr2	43903222	43904077	856	*	328	0.00551711657279088	416	2	43903222	43904077	856	43903227	43904011	785		PLEKHH2;LOC728819	0.130500466445913	0.242881516822314
chr2	44064831	44066721	1891	*	329	4.7742371726861e-05	183	2	44064831	44066721	1891	44065056	44066294	1239	ENST00000272286.2;ENST00000543989.1;ENST00000405322.1;ENST00000260645.1	ABCG5;ABCG8	0.784833286974454	0.801551459509973
chr2	71122779	71126282	3504	*	330	0.002186639822246	353	2	71122779	71126282	3504	71123233	71126275	3043	ENST00000234392.2	VAX2	0.642836416332423	0.573267358904845
chr2	87018781	87021972	3192	*	331	0.0286358826697661	603	2	87018781	87021972	3192	87018944	87021117	2174	ENST00000409781.1;ENST00000352580.3;ENST00000442577.2;ENST00000283635.3;ENST00000456996.2	CD8A	0.803027536968593	0.796953538258274
chr2	100721514	100725012	3499	*	332	2.58328793950401e-19	7	2	100721514	100725012	3499	100721844	100723417	1574	ENST00000356421.2;ENST00000409579.1;ENST00000409236.1;ENST00000434301.1;ENST00000317233.4;ENST00000444786.2	AFF3	0.473782132304588	0.634652456821536
chr2	119065369	119069730	4362	*	333	0.00720034496835521	439	2	119065369	119069730	4362	119066331	119068497	2167			0.340509506654845	0.409756746794722
chr2	121223481	121224336	856	*	334	0.000766720883556816	294	2	121223481	121224336	856	121223740	121224327	588		LOC84931	0.816562423178804	0.877934716306855
chr2	128174858	128178049	3192	*	335	0.0148396965833231	524	2	128174858	128178049	3192	128175068	128177475	2408	ENST00000537436.1;ENST00000453608.2;ENST00000409048.1;ENST00000234071.3;ENST00000422777.3	PROC	0.844074184222109	0.820829595314415
chr2	133034785	133040385	5601	*	336	0.0034961430756243	383	2	133034785	133040385	5601	133036019	133039152	3134	ENST00000516509.1		0.661406463212106	0.713508859903115
chr2	154330581	154334084	3504	*	337	7.0951392424159e-07	118	2	154330581	154334084	3504	154332333	154334077	1745	ENST00000424322.1;ENST00000325926.3	RPRM	0.0505763053612874	0.167334232250621
chr2	154335738	154339241	3504	*	338	0.000579386557024934	283	2	154335738	154339241	3504	154335766	154337490	1725	ENST00000325926.3;ENST00000424322.1	RPRM	0.238942664815674	0.173206309227229
chr2	157177598	157181101	3504	*	339	1.14551604770128e-05	163	2	157177598	157181101	3504	157177665	157180144	2480			0.319617977396987	0.430697813199285
chr2	172954178	172958574	4397	*	340	0.000268820805867138	245	2	172954178	172958574	4397	172955512	172958358	2847			0.751810049086591	0.85904905482552
chr2	177018864	177024036	5173	*	341	0.0476124363798427	695	2	177018864	177024036	5173	177020616	177023760	3145	ENST00000465649.2;ENST00000468418.2		0.928509965264946	0.930439455009905
chr2	182542711	182546008	3298	*	342	0.0081988366299435	457	2	182542711	182546008	3298	182542864	182545934	3071	ENST00000496876.1;ENST00000479558.1;ENST00000295108.3	NEUROD1	0.16366713294677	0.253159906784986
chr2	192015147	192015880	734	*	343	0.0467363572018591	691	2	192015147	192015880	734	192015279	192015823	545	ENST00000409995.1;ENST00000392320.2;ENST00000358470.4	STAT4	0.0876061830966342	0.0763860335161211
chr2	217722330	217726412	4083	*	344	0.0243372953877631	578	2	217722330	217726412	4083	217722703	217725560	2858	ENST00000447289.1;ENST00000236979.2	TNP1	0.801647366334767	0.776853384966596
chr2	219266812	219268836	2025	*	345	1.09507006984381e-05	161	2	219266812	219268836	2025	219267198	219268015	818	ENST00000362251.2;ENST00000488627.1	CTDSP1;MIR26B	0.673269873376946	0.755384140310906
chr2	240426919	240430246	3328	*	346	0.0202912552771875	556	2	240426919	240430246	3328	240428153	240429013	861			0.406357640584229	0.421269423339007
chr2	241851349	241854852	3504	*	347	0.0116388388417129	500	2	241851349	241854852	3504	241851444	241854588	3145			0.623244942972348	0.585912208368855
chr2	242781974	242785480	3507	*	348	0.0447715538647307	682	2	242781974	242785480	3507	242783726	242785270	1545	ENST00000442867.1		0.798698488259287	0.892709003887445
chr20	2635767	2638324	2558	*	349	0.0139191390728546	517	20	2635767	2638324	2558	2636391	2637503	1113	ENST00000391196.1;ENST00000384067.1;ENST00000448188.1;ENST00000329276.5;ENST00000492135.1	SNORD57;NOP56;SNORD86;SNORD56	0.81897759184732	0.807354191653909
chr20	13200943	13200994	52	*	350	2.32170276370494e-07	103	20	13200943	13200994	52	13200944	13200992	49	ENST00000262487.3	ISM1	0.226628296124605	0.503517121421044
chr20	18773940	18775492	1553	*	351	0.0393297666218491	656	20	18773940	18775492	1553	18774235	18775287	1053	ENST00000412553.1	HSPC072;LOC100270804	0.179873084971246	0.172868458777291
chr20	19865509	19868378	2870	*	352	1.47991787820348e-28	1	20	19865509	19868378	2870	19866743	19867145	403	ENST00000255006.6		0.23536481865995	0.611320747157384
chr20	30405665	30408965	3301	*	353	0.000340224472362772	261	20	30405665	30408965	3301	30406582	30407388	807	ENST00000375994.2;ENST00000375985.4	MYLK2	0.549769765620554	0.563145468877478
chr20	36151883	36155542	3660	*	354	4.94280070262599e-13	30	20	36151883	36155542	3660	36152813	36154388	1576	ENST00000397131.1;ENST00000397135.1;ENST00000397137.1;ENST00000373537.2;ENST00000467603.1	BLCAP	0.29632045084445	0.161497954411506
chr20	42139213	42142716	3504	*	355	0.00748742217795234	449	20	42139213	42142716	3504	42140965	42142699	1735	ENST00000427442.2;ENST00000418998.1;ENST00000444063.1;ENST00000373134.1	L3MBTL	0.735306900179209	0.635311104567344
chr20	42984151	42985006	856	*	356	0.00224758466212574	357	20	42984151	42985006	856	42984209	42984878	670	ENST00000457232.1;ENST00000438702.1;ENST00000316673.4	HNF4A	0.736020267813338	0.709586451387257
chr20	47896385	47898272	1888	*	357	0.00207998667165033	347	20	47896385	47898272	1888	47896448	47897451	1004	ENST00000450535.1;ENST00000371754.4;ENST00000410433.1;ENST00000391002.1	SNORD12B;C20orf199;MIR1259;SNORD12	0.4949333271143	0.416018430053274
chr20	55841861	55841988	128	*	358	5.82906635927305e-05	187	20	55841861	55841988	128	55841869	55841925	57	ENST00000395864.3;ENST00000395863.3;ENST00000450594.2;ENST00000412321.1	BMP7	0.393308059867352	0.447903117943216
chr20	57425946	57427566	1621	*	359	0.000296971046690965	249	20	57425946	57427566	1621	57425979	57427556	1578	ENST00000424094.1;ENST00000371098.2;ENST00000313949.7;ENST00000371099.2;ENST00000306120.3	GNASAS;GNAS	0.764340980593124	0.776363485384778
chr20	57463080	57463844	765	*	360	0.00857808466763194	467	20	57463080	57463844	765	57463106	57463787	682	ENST00000371098.2;ENST00000313949.7;ENST00000464624.1;ENST00000441270.1;ENST00000424434.1	GNAS	0.518028295345766	0.550662916465357
chr20	62128515	62131706	3192	*	361	5.28232400662074e-05	185	20	62128515	62131706	3192	62130111	62131260	1150	ENST00000217182.3;ENST00000298049.7	EEF1A2	0.240360802367482	0.264878565675012
chr21	40984125	40985127	1003	*	362	1.15588248868171e-09	60	21	40984125	40985127	1003	40984553	40984886	334	ENST00000329618.6;ENST00000380612.4;ENST00000380620.3	C21orf88	0.110128801880668	0.184671783316592
chr22	17680117	17681133	1017	*	363	0.002186639822246	353	22	17680117	17681133	1017	17680477	17680706	230	ENST00000480276.1;ENST00000330232.4	CECR1	0.289909598781172	0.435505019357193
chr22	19949506	19950593	1088	*	364	0.00902196368419513	477	22	19949506	19950593	1088	19949585	19950166	582	ENST00000449653.1;ENST00000493893.1;ENST00000361682.6;ENST00000403184.1;ENST00000403710.1;ENST00000407537.1;ENST00000406520.3	COMT	0.129220284116782	0.0988406030644508
chr22	21985594	21988785	3192	*	365	0.00732635513644686	446	22	21985594	21988785	3192	21985646	21988653	3008	ENST00000398873.3;ENST00000292778.6;ENST00000292779.3	YDJC;CCDC116	0.726439504181292	0.806301455959877
chr22	33194521	33196164	1644	*	366	0.00786379703923459	453	22	33194521	33196164	1644	33195343	33196103	761		SYN3;TIMP3	0.835889029494701	0.912563911109392
chr22	36013031	36013810	780	*	367	0.00567471816304052	418	22	36013031	36013810	780	36013307	36013708	402	ENST00000397326.2;ENST00000453997.2;ENST00000397328.1;ENST00000406324.1;ENST00000359787.1	MB	0.825415174533712	0.811732961331138
chr22	39711811	39713907	2097	*	368	4.12160475901885e-08	87	22	39711811	39713907	2097	39712633	39713086	454	ENST00000386747.1;ENST00000465618.1;ENST00000401609.1	RPL3;SNORD83A;RNU86	0.468314321231486	0.334051511734432
chr22	42827697	42828552	856	*	369	0.000113362871107536	209	22	42827697	42828552	856	42828125	42828516	392	ENST00000329021.5	NFAM1	0.0731338883793677	0.0373580808895089
chr22	44576730	44577667	938	*	370	0.0208916818098634	561	22	44576730	44577667	938	44576869	44577265	397	ENST00000422871.1;ENST00000415224.1;ENST00000466375.1;ENST00000444313.2	PARVG	0.673486215908796	0.642523626757329
chr22	50172902	50175118	2217	*	371	5.80385335214319e-06	143	22	50172902	50175118	2217	50173724	50174297	574		LOC90834;BRD1	0.367758141056696	0.414556145275292
chr22	50922712	50926777	4066	*	372	6.1500032403714e-05	191	22	50922712	50926777	4066	50923890	50925337	1448	ENST00000362068.2;ENST00000395733.3;ENST00000216075.6;ENST00000395732.3;ENST00000395738.2	ADM2;MIOX	0.652095042016034	0.740806190320935
chr3	11076725	11081911	5187	*	373	0.00963149222098675	480	3	11076725	11081911	5187	11078758	11079879	1122	ENST00000536032.1;ENST00000287766.4	SLC6A1	0.661394268366159	0.669393553014303
chr3	11595835	11601848	6014	*	374	0.0149800799938053	526	3	11595835	11601848	6014	11596003	11600889	4887	ENST00000354449.3;ENST00000273038.3;ENST00000413604.1;ENST00000451674.2	ATG7;VGLL4	0.568428380999194	0.623783992599989
chr3	13691915	13692770	856	*	375	0.000118933082621811	210	3	13691915	13692770	856	13692042	13692343	302	ENST00000438915.1;ENST00000419618.1	LOC285375	0.357400586221035	0.565027471865616
chr3	48658403	48659258	856	*	376	0.0208916818098634	561	3	48658403	48659258	856	48658831	48659251	421	ENST00000330862.3	TMEM89	0.560453706977794	0.622639041453114
chr3	50374849	50375624	776	*	377	0.00122357646408504	315	3	50374849	50375624	776	50374861	50375624	764	ENST00000395126.3;ENST00000488024.1;ENST00000327761.3;ENST00000357043.2	RASSF1	0.129729135793197	0.143257822607019
chr3	51744350	51748425	4076	*	378	0.0302359625989993	614	3	51744350	51748425	4076	51745321	51747196	1876	ENST00000475478.1	GRM2	0.686803331163732	0.621686638574877
chr3	118864220	118864995	776	*	379	0.0227406041396893	572	3	118864220	118864995	776	118864587	118864974	388	ENST00000295622.1;ENST00000470341.1;ENST00000494105.1;ENST00000441144.2;ENST00000354673.2;ENST00000425327.2;ENST00000490594.1	C3orf30;IGSF11	0.82113738069528	0.833461753698019
chr3	125820458	125824523	4066	*	380	8.19662966537353e-05	197	3	125820458	125824523	4066	125820459	125823954	3496	ENST00000508835.1;ENST00000512384.1;ENST00000273450.3;ENST00000472186.1;ENST00000452905.2;ENST00000393431.2	SLC41A3;ALDH1L1	0.842916950222214	0.882357631805093
chr3	128179289	128183354	4066	*	381	0.00993094339973143	486	3	128179289	128183354	4066	128181322	128182392	1071	ENST00000471626.1;ENST00000469083.1;ENST00000319153.3	DNAJB8	0.720653881036441	0.756176966918001
chr3	138659529	138663032	3504	*	382	0.00184807734506772	342	3	138659529	138663032	3504	138660387	138662940	2554	ENST00000495287.1		0.839653773171449	0.896847438798969
chr3	147071366	147076850	5485	*	383	3.84712841441821e-09	70	3	147071366	147076850	5485	147072597	147075221	2625	ENST00000473299.1		0.681264636898964	0.703482258365887
chr3	150689755	150690610	856	*	384	2.43208777396524e-09	67	3	150689755	150690610	856	150690183	150690585	403	ENST00000465576.1;ENST00000476886.1;ENST00000469268.1;ENST00000328863.4;ENST00000327047.1	CLRN1OS;CLRN1	0.71581495542169	0.642106457422646
chr3	164913923	164914656	734	*	385	0.000496800461515014	277	3	164913923	164914656	734	164913973	164914614	642	ENST00000241274.3;ENST00000475390.1	SLITRK3	0.490771846135515	0.4927467437939
chr3	169381540	169385043	3504	*	386	4.64919715336578e-06	139	3	169381540	169385043	3504	169381574	169384648	3075	ENST00000485957.1;ENST00000494292.1	MECOM	0.453183466660861	0.605154672052012
chr3	181440523	181442958	2436	*	387	0.0107935894693158	496	3	181440523	181442958	2436	181441345	181442713	1369	ENST00000498731.1	SOX2OT	0.572928892934895	0.641689811834075
chr3	184041853	184043529	1677	*	388	0.0299413775768675	610	3	184041853	184043529	1677	184042005	184043405	1401	ENST00000346169.2;ENST00000390856.1	EIF4G1;SNORD66	0.872871943189623	0.92476907911352
chr3	184346687	184350603	3917	*	389	0.0407076487809279	665	3	184346687	184350603	3917	184347921	184349562	1642			0.849102628146686	0.886971833976262
chr3	187451267	187454458	3192	*	390	0.00210849161052932	349	3	187451267	187454458	3192	187451470	187453973	2504	ENST00000450123.2;ENST00000232014.4;ENST00000406870.2	BCL6	0.465003214053284	0.306755174398542
chr3	192444835	192445568	734	*	391	3.84712841441821e-09	70	3	192444835	192445568	734	192444985	192445538	554	ENST00000445105.1;ENST00000264730.3;ENST00000430714.1;ENST00000450716.1;ENST00000466144.1	FGF12	0.164739572329974	0.248359248317269
chr3	196064739	196065472	734	*	392	0.00833804683676355	459	3	196064739	196065472	734	196065106	196065357	252	ENST00000446879.1;ENST00000454715.1	TM4SF19	0.509684165519213	0.442507177959355
chr3	197235121	197239712	4592	*	393	0.0261422991524921	588	3	197235121	197239712	4592	197236368	197239029	2662	ENST00000392379.1	BDH1	0.598475156303657	0.702666953612803
chr4	718018	722465	4448	*	394	0.000520490464573397	280	4	718018	722465	4448	719011	722282	3272	ENST00000502923.1;ENST00000362003.5;ENST00000400151.2;ENST00000482726.1;ENST00000521023.2	PCGF3	0.73259635717719	0.865363952265371
chr4	1039292	1042812	3521	*	395	0.00128443075279664	317	4	1039292	1042812	3521	1039554	1042225	2672			0.597634187825539	0.739130407658001
chr4	1202451	1202847	397	*	396	7.80708748523821e-18	11	4	1202451	1202847	397	1202509	1202780	272	ENST00000400762.3	LOC100130872;LOC100130872-SPON2	0.58300406569162	0.818938820469838
chr4	1495070	1498974	3905	*	397	0.000331912138282757	257	4	1495070	1498974	3905	1495907	1497223	1317			0.530635040656832	0.43359155605868
chr4	1535610	1539113	3504	*	398	0.026911641394764	592	4	1535610	1539113	3504	1535673	1538835	3163			0.640429263696698	0.539703589790809
chr4	3690674	3693141	2468	*	399	0.0468549030681207	692	4	3690674	3693141	2468	3691033	3692712	1680			0.837865040522864	0.88701512836445
chr4	3744469	3747972	3504	*	400	0.0111831110448439	499	4	3744469	3747972	3504	3746221	3747677	1457			0.604613752157289	0.525285511722492
chr4	8640554	8645564	5011	*	401	0.0206113984766506	560	4	8640554	8645564	5011	8640896	8643968	3073			0.567295664460449	0.546259842863836
chr4	13538484	13543195	4712	*	402	1.30247190598191e-06	126	4	13538484	13543195	4712	13538730	13543119	4390	ENST00000382438.5	NKX3-2	0.509953124033385	0.649482357610401
chr4	15375438	15376597	1160	*	403	7.27184691902689e-16	16	4	15375438	15376597	1160	15375625	15376180	556	ENST00000429690.1;ENST00000510958.1;ENST00000515495.1;ENST00000502344.1	C1QTNF7	0.536749461067124	0.708013701930603
chr4	21699059	21699900	842	*	404	1.7299905631032e-07	100	4	21699059	21699900	842	21699209	21699745	537	ENST00000382148.3;ENST00000511835.1	KCNIP4	0.744507186705064	0.667995540046117
chr4	54959220	54963586	4367	*	405	0.0402345217088887	660	4	54959220	54963586	4367	54959419	54963174	3756			0.882472727476773	0.859129577063376
chr4	81183476	81186979	3504	*	406	0.00621502569852267	424	4	81183476	81186979	3504	81184245	81186901	2657	ENST00000312465.7;ENST00000456523.3	FGF5	0.56671205153827	0.595454799182852
chr4	113439856	113443695	3840	*	407	0.000313716707189513	254	4	113439856	113443695	3840	113441608	113442804	1197	ENST00000504009.1		0.482893423180236	0.551252660017997
chr4	120221934	120222256	323	*	408	0.0062376366794247	426	4	120221934	120222256	323	120221986	120222239	254	ENST00000504110.1	C4orf3	0.17402023020349	0.199150395569728
chr4	154125007	154125901	895	*	409	0.00415606859341123	392	4	154125007	154125901	895	154125208	154125720	513	ENST00000494872.1;ENST00000338700.5;ENST00000437508.2	TRIM2	0.671253933523503	0.520973990547866
chr4	175136625	175141237	4613	*	410	1.20491065964136e-11	41	4	175136625	175141237	4613	175138377	175140004	1628	ENST00000515444.1		0.371253624925968	0.530930392709602
chr4	184908082	184909166	1085	*	411	0.0284791182217716	601	4	184908082	184909166	1085	184908254	184909018	765	ENST00000505025.1;ENST00000511250.1	STOX2	0.351543678440702	0.419175688449878
chr4	184930046	184931570	1525	*	412	0.000218949820232152	234	4	184930046	184931570	1525	184930219	184931548	1330		STOX2	0.83263696614596	0.706740175330771
chr4	187452778	187456843	4066	*	413	0.00492700540345974	408	4	187452778	187456843	4066	187454811	187455853	1043	ENST00000307161.5	MTNR1A	0.860908686216905	0.851618330529534
chr5	433007	437299	4293	*	414	0.0389004973170594	650	5	433007	437299	4293	433274	436816	3543	ENST00000506456.1;ENST00000316418.5	AHRR	0.838415820219692	0.838414813339643
chr5	537778	541749	3972	*	415	0.0479779879237678	696	5	537778	541749	3972	537809	539998	2190			0.491272066823449	0.495734503477893
chr5	757229	762002	4774	*	416	4.73853824005664e-06	140	5	757229	762002	4774	758136	760474	2339	ENST00000424784.2		0.590483228846717	0.574787152777008
chr5	1121519	1125042	3524	*	417	0.0129260736381481	514	5	1121519	1125042	3524	1122753	1124847	2095			0.679411365138564	0.706852686233384
chr5	1143143	1145721	2579	*	418	0.00166611264057803	331	5	1143143	1145721	2579	1143331	1145044	1714			0.636845006292827	0.712047779654467
chr5	1176071	1178665	2595	*	419	0.0357849897523524	644	5	1176071	1178665	2595	1176225	1178277	2053	ENST00000514376.1;ENST00000512572.1;ENST00000505972.2		0.812657250309783	0.737220250370577
chr5	1267822	1269597	1776	*	420	7.80472843694681e-06	151	5	1267822	1269597	1776	1268644	1269309	666	ENST00000310581.5	TERT	0.314962254798725	0.374009264840747
chr5	1297009	1301279	4271	*	421	0.00998764723122018	487	5	1297009	1301279	4271	1298511	1301123	2613			0.738042230234458	0.780096000656216
chr5	1392263	1396665	4403	*	422	0.000131796326607249	214	5	1392263	1396665	4403	1394296	1395203	908	ENST00000270349.9;ENST00000453492.2	SLC6A3	0.521094708364157	0.597482622134496
chr5	1833293	1837007	3715	*	423	0.0472041768247487	694	5	1833293	1837007	3715	1834415	1836793	2379			0.606719380168903	0.600444376042087
chr5	1858790	1862293	3504	*	424	6.77276130308328e-06	146	5	1858790	1862293	3504	1858828	1861850	3023			0.738501181604205	0.748381171857272
chr5	1864267	1869926	5660	*	425	2.7353616644335e-21	4	5	1864267	1869926	5660	1864520	1868693	4174			0.587092843636779	0.585389259977301
chr5	1921677	1924355	2679	*	426	3.33952060763513e-08	85	5	1921677	1924355	2679	1921738	1924173	2436			0.80975444677996	0.627174957973196
chr5	2168137	2171723	3587	*	427	3.34352918522255e-06	135	5	2168137	2171723	3587	2169371	2170490	1120			0.650437015901415	0.644930553980106
chr5	2204553	2208409	3857	*	428	7.72051343239071e-06	148	5	2204553	2208409	3857	2205553	2207176	1624			0.591403386400297	0.667766556807811
chr5	2333651	2336549	2899	*	429	1.67736437404122e-13	27	5	2333651	2336549	2899	2334402	2335723	1322			0.41457494152622	0.369221889374443
chr5	2535976	2539067	3092	*	430	0.000770284864589973	295	5	2535976	2539067	3092	2537210	2537834	625			0.396977615989071	0.313471083793555
chr5	2701104	2705271	4168	*	431	8.73511004889042e-06	152	5	2701104	2705271	4168	2702338	2704354	2017			0.402696282401084	0.450745543072599
chr5	50257659	50264547	6889	*	432	0.0311347259493628	620	5	50257659	50264547	6889	50258893	50264516	5624	ENST00000510349.1;ENST00000508923.2		0.1595384032991	0.175293028555892
chr5	50671799	50676865	5067	*	433	0.000753254654237691	290	5	50671799	50676865	5067	50673033	50675114	2082	ENST00000559112.1;ENST00000558403.1		0.332249170740752	0.295513949390947
chr5	67481875	67485445	3571	*	434	1.15283859366691e-06	124	5	67481875	67485445	3571	67481946	67484212	2267	ENST00000520762.1		0.346619618954567	0.452866938461986
chr5	78985472	78986327	856	*	435	1.02218694966401e-20	5	5	78985472	78986327	856	78985484	78986160	677	ENST00000446378.2	CMYA5	0.364110283060719	0.622497055915979
chr5	95297767	95301270	3504	*	436	4.81606402759822e-13	29	5	95297767	95301270	3504	95297817	95299519	1703	ENST00000506628.1;ENST00000431061.2;ENST00000237853.4	ELL2	0.404309161671352	0.436240389854047
chr5	132208143	132212208	4066	*	437	0.0256018848663332	584	5	132208143	132212208	4066	132208181	132210176	1996	ENST00000485457.1;ENST00000296877.2	LEAP2	0.818977879945374	0.866226191438541
chr5	134880218	134883721	3504	*	438	0.00212765772392238	352	5	134880218	134883721	3504	134880436	134882702	2267			0.440671104058492	0.4391096667266
chr5	137473499	137477564	4066	*	439	0.00391481509942442	390	5	137473499	137477564	4066	137474700	137476322	1623	ENST00000265191.2;ENST00000254900.5	NME5;BRD8	0.677899617752904	0.757368347670057
chr5	140809975	140810308	334	*	440	0.00837290348790724	463	5	140809975	140810308	334	140810051	140810260	210	ENST00000252085.3	PCDHGA4;PCDHGA11;PCDHGA9;PCDHGA1;PCDHGB1;PCDHGB6;PCDHGA12;PCDHGB3;PCDHGB7;PCDHGA6;PCDHGA8;PCDHGA10;PCDHGA5;PCDHGB4;PCDHGA3;PCDHGA2;PCDHGB2;PCDHGA7;PCDHGB5	0.691768230051541	0.772864109810036
chr5	142065394	142066185	792	*	441	1.14634008440939e-07	97	5	142065394	142066185	792	142065539	142066128	590	ENST00000360966.5;ENST00000494579.1;ENST00000337706.2;ENST00000407758.1;ENST00000419524.2;ENST00000378046.1	FGF1	0.272566167365272	0.583640012396994
chr5	148809398	148810488	1091	*	442	8.63581951976453e-14	25	5	148809398	148810488	1091	148809664	148810203	540	ENST00000384967.1	LOC728264;MIR145	0.684712601867282	0.660960571223615
chr5	161275221	161276111	891	*	443	0.0456350125123883	688	5	161275221	161276111	891	161275436	161276001	566	ENST00000023897.6;ENST00000420560.1;ENST00000428797.2;ENST00000393943.4;ENST00000437025.2;ENST00000444819.1	GABRA1	0.179130890063836	0.0946646207801378
chr5	170762408	170765385	2978	*	444	0.0344879000457316	635	5	170762408	170765385	2978	170763642	170764152	511			0.572874428688614	0.561750604594289
chr5	175952550	175957957	5408	*	445	0.00294805144048708	372	5	175952550	175957957	5408	175954583	175957615	3033	ENST00000274811.4	RNF44	0.798667110904941	0.873550428863875
chr5	176754053	176757556	3504	*	446	0.0261945947431338	589	5	176754053	176757556	3504	176755199	176757514	2316			0.603031095664338	0.600457492315748
chr5	177546981	177551046	4066	*	447	0.00837290348790724	463	5	177546981	177551046	4066	177547067	177549014	1948	ENST00000274605.5	N4BP3	0.186696967424504	0.36370472692985
chr5	180071583	180073241	1659	*	448	0.0492994838466036	700	5	180071583	180073241	1659	180071709	180073137	1429	ENST00000424276.2;ENST00000376868.3	FLT4	0.713408695300001	0.699931712429979
chr6	791022	794845	3824	*	449	0.0119989812541728	504	6	791022	794845	3824	792256	793612	1357			0.831849437418962	0.837895703659075
chr6	1593347	1598456	5110	*	450	0.00022194534588436	235	6	1593347	1598456	5110	1594034	1597525	3492			0.388442429049664	0.487604360489304
chr6	3022660	3025411	2752	*	451	0.00128554674427672	318	6	3022660	3025411	2752	3023598	3025325	1728	ENST00000563388.1		0.646601616251211	0.627199882555808
chr6	10415519	10415834	316	*	452	5.72327046792231e-07	113	6	10415519	10415834	316	10415597	10415801	205	ENST00000420777.1;ENST00000443546.1;ENST00000482890.1;ENST00000466073.1;ENST00000379604.2;ENST00000379613.3	TFAP2A	0.200757358034669	0.286426551651598
chr6	26014922	26018559	3638	*	453	1.30761858540661e-07	99	6	26014922	26018559	3638	26016674	26018559	1886	ENST00000244573.3	HIST1H1A	0.5872359449714	0.724691386685719
chr6	26232730	26235294	2565	*	454	0.0455202394034847	687	6	26232730	26235294	2565	26233352	26235290	1939	ENST00000244534.5	HIST1H1D	0.46713166675579	0.588791631561325
chr6	26329319	26333734	4416	*	455	0.03925642820981	652	6	26329319	26333734	4416	26330553	26332501	1949			0.462392696998169	0.460707094196818
chr6	27234588	27238099	3512	*	456	0.0469518473340657	693	6	27234588	27238099	3512	27235822	27236866	1045			0.502588117157253	0.573579931501589
chr6	28058545	28059635	1091	*	457	0.00167660889211932	332	6	28058545	28059635	1091	28058715	28059208	494	ENST00000529104.1	ZSCAN12L1	0.600746133293364	0.601517693144327
chr6	28477730	28478695	966	*	458	6.81898831743071e-07	116	6	28477730	28478695	966	28477957	28478579	623	ENST00000483058.1;ENST00000361902.1	GPX6	0.415096626462617	0.444492468510595
chr6	28498468	28504759	6292	*	459	0.00917298890186176	478	6	28498468	28504759	6292	28498759	28502727	3969	ENST00000442674.2;ENST00000412168.2;ENST00000469384.1	GPX5	0.441297032022521	0.388078013939174
chr6	28509047	28512990	3944	*	460	0.000190170296274841	229	6	28509047	28512990	3944	28510281	28511790	1510			0.334593136873245	0.396866779618491
chr6	28542834	28543941	1108	*	461	0.00833804683676355	459	6	28542834	28543941	1108	28543043	28543693	651		SCAND3	0.874188037717442	0.88723203557521
chr6	28555458	28559864	4407	*	462	0.0308192305555163	616	6	28555458	28559864	4407	28555539	28558113	2575	ENST00000452236.2;ENST00000499525.1;ENST00000530247.1	SCAND3	0.226883079809437	0.285035931905268
chr6	28583949	28584223	275	*	463	0.0226163096228123	571	6	28583949	28584223	275	28583971	28584155	185	ENST00000530247.1		0.586716328654816	0.722281842667486
chr6	28601097	28603184	2088	*	464	5.44551735939378e-06	141	6	28601097	28603184	2088	28601271	28603173	1903			0.316539994208493	0.325139923657714
chr6	28909719	28913399	3681	*	465	3.97196111156923e-07	106	6	28909719	28913399	3681	28910953	28912166	1214	ENST00000377186.3		0.357710303471439	0.342420355353094
chr6	28956161	28956856	696	*	466	9.61925600104401e-13	34	6	28956161	28956856	696	28956226	28956804	579	ENST00000445544.1		0.5118274016388	0.572836997020672
chr6	28960737	28964802	4066	*	467	0.00194800989931775	345	6	28960737	28964802	4066	28962770	28964249	1480	ENST00000377179.3;ENST00000535083.1;ENST00000483450.1	ZNF311	0.829535448280507	0.834031486921672
chr6	29428473	29433442	4970	*	468	0.0189163480275931	544	6	29428473	29433442	4970	29429346	29432580	3235	ENST00000442615.1;ENST00000377132.1;ENST00000396792.2;ENST00000473369.1;ENST00000377136.1;ENST00000377133.1	OR2H1	0.312460686908335	0.263807941787028
chr6	29520839	29521866	1028	*	469	2.87376662391124e-16	14	6	29520839	29521866	1028	29521013	29521803	791			0.217226310214077	0.339913809987377
chr6	29523013	29524938	1926	*	470	0.00344512961340336	382	6	29523013	29524938	1926	29523592	29524905	1314	ENST00000377050.4;ENST00000355973.3	UBD	0.485514747373335	0.353666649679641
chr6	29617425	29617987	563	*	471	0.00678583901322636	435	6	29617425	29617987	563	29617549	29617973	425			0.0352697235868077	0.165689063198792
chr6	29634919	29636119	1201	*	472	9.87516472572289e-05	205	6	29634919	29636119	1201	29635110	29636011	902	ENST00000533330.2	MOG	0.409605127845617	0.338088220740342
chr6	29646927	29651040	4114	*	473	0.000474704065313201	273	6	29646927	29651040	4114	29648161	29649807	1647	ENST00000376883.1		0.82756510561231	0.855264213747931
chr6	29691963	29692258	296	*	474	0.000309682164398388	250	6	29691963	29692258	296	29691981	29692183	203	ENST00000475996.1;ENST00000440587.2;ENST00000399258.3	HLA-F	0.712879436784736	0.731121799057052
chr6	29760601	29760833	233	*	475	0.0261148803549773	587	6	29760601	29760833	233	29760609	29760823	215	ENST00000457107.1	HCG4	0.100721725210501	0.0574965379144223
chr6	29768133	29768360	228	*	476	0.000381014978450441	262	6	29768133	29768360	228	29768219	29768275	57			0.792963212768004	0.907559381675001
chr6	30029313	30029660	348	*	477	0.00222587166014086	356	6	30029313	30029660	348	30029319	30029573	255	ENST00000437417.1;ENST00000425604.1;ENST00000452229.1;ENST00000332435.5;ENST00000448093.1;ENST00000376797.3;ENST00000431012.1;ENST00000420251.1;ENST00000421692.1;ENST00000463141.1;ENST00000376782.2	ZNRD1;NCRNA00171	0.116668235356632	0.17975200684555
chr6	30038569	30039671	1103	*	478	1.21935663172827e-08	76	6	30038569	30039671	1103	30038754	30039600	847	ENST00000376751.3	RNF39	0.644243681019687	0.61679805164858
chr6	30069973	30071650	1678	*	479	4.03079086416623e-05	179	6	30069973	30071650	1678	30070012	30071612	1601	ENST00000376734.3;ENST00000496062.1;ENST00000376728.2;ENST00000540829.1;ENST00000440874.1	TRIM31	0.167225088719073	0.219268150186727
chr6	30078711	30080832	2122	*	480	0.000127941676683904	213	6	30078711	30080832	2122	30078754	30080782	2029	ENST00000496062.1;ENST00000440874.1;ENST00000376734.3;ENST00000376728.2	TRIM31	0.596794784768404	0.637996262980224
chr6	30094962	30095434	473	*	481	7.83593839815143e-05	196	6	30094962	30095434	473	30094980	30095419	440			0.216367627603867	0.364200152862089
chr6	30104746	30105601	856	*	482	0.0158085673318736	530	6	30104746	30105601	856	30104754	30105198	445	ENST00000396581.1;ENST00000489892.1;ENST00000376724.2;ENST00000307859.4	TRIM40	0.804566018285921	0.785322754330755
chr6	30113268	30125369	12102	*	483	2.38761429879955e-09	65	6	30113268	30125369	12102	30113696	30124942	11247	ENST00000396581.1;ENST00000376704.3;ENST00000449742.2;ENST00000542439.1	TRIM40;TRIM10	0.663509270718489	0.681102690707549
chr6	30139390	30140593	1204	*	484	2.30571030529635e-06	132	6	30139390	30140593	1204	30139478	30140417	940	ENST00000498045.1;ENST00000376695.3;ENST00000376694.4	TRIM15	0.309092925754365	0.403905143917387
chr6	30173569	30174302	734	*	485	0.030043740749382	612	6	30173569	30174302	734	30173575	30174190	616	ENST00000437089.1;ENST00000487829.1;ENST00000454678.2;ENST00000453195.1	TRIM26	0.574844891214156	0.601967700868264
chr6	30303109	30304329	1221	*	486	0.0295854344977772	607	6	30303109	30304329	1221	30303126	30303902	777	ENST00000449040.2;ENST00000545104.1	TRIM39	0.928496019781527	0.923515265401886
chr6	30418599	30423406	4808	*	487	6.35800568652236e-09	72	6	30418599	30423406	4808	30418647	30421655	3009			0.443362606322378	0.477049635226568
chr6	30434205	30434376	172	*	488	1.08628652753595e-05	160	6	30434205	30434376	172	30434208	30434338	131			0.180432740756003	0.0545063196702409
chr6	30482603	30485662	3060	*	489	0.0243567509486504	579	6	30482603	30485662	3060	30483837	30484429	593	ENST00000415195.1		0.110471013782485	0.242841388804683
chr6	30507333	30512694	5362	*	490	0.00727749755197229	443	6	30507333	30512694	5362	30509366	30512550	3185	ENST00000376621.3;ENST00000426875.2	GNL1	0.312053668936057	0.435457331715712
chr6	30519120	30522005	2886	*	491	0.00339723307996572	379	6	30519120	30522005	2886	30519312	30521619	2308	ENST00000376621.3	GNL1	0.830856323663387	0.853588107990964
chr6	30579332	30584011	4680	*	492	0.00299378811412698	374	6	30579332	30584011	4680	30579560	30583082	3523	ENST00000537132.1;ENST00000376511.2;ENST00000484449.1	PPP1R10	0.179978095419703	0.197404602545326
chr6	30617975	30625196	7222	*	493	0.0243567509486504	579	6	30617975	30625196	7222	30618797	30624769	5973	ENST00000293604.6;ENST00000376473.5;ENST00000376437.5	C6orf136;DHX16	0.886067958975069	0.903283086886107
chr6	30646279	30647575	1297	*	494	8.60286595985259e-07	119	6	30646279	30647575	1297	30646707	30647561	855	ENST00000488324.1;ENST00000399199.3	KIAA1949	0.339149455627932	0.223449352501977
chr6	30680771	30682649	1879	*	495	0.0265501560117443	591	6	30680771	30682649	1879	30681089	30681943	855	ENST00000494654.1;ENST00000376406.3;ENST00000422104.2	MDC1	0.813266594473556	0.867483655602164
chr6	30698156	30699414	1259	*	496	2.22061088436858e-05	169	6	30698156	30699414	1259	30698584	30699363	780	ENST00000376389.3	FLOT1	0.721826227153403	0.772228446131709
chr6	30865715	30869780	4066	*	497	0.00556058271471568	417	6	30865715	30869780	4066	30865889	30867748	1860	ENST00000446312.1;ENST00000451954.2;ENST00000361741.4;ENST00000376575.3;ENST00000376568.3;ENST00000324771.8;ENST00000454612.2	DDR1	0.8374422333307	0.853621796065483
chr6	30883768	30886982	3215	*	498	0.0286463270327056	605	6	30883768	30886982	3215	30883768	30886161	2394	ENST00000542001.1;ENST00000413959.2;ENST00000476162.1	VARS2	0.823709615231736	0.832719145330991
chr6	30897112	30901252	4141	*	499	0.000309736287953929	252	6	30897112	30901252	4141	30898937	30901148	2212	ENST00000359086.3;ENST00000516952.1	SFTA2	0.792889343837802	0.785755034825139
chr6	30920014	30921745	1732	*	500	0.000332239051869574	258	6	30920014	30921745	1732	30920171	30921630	1460	ENST00000419481.1;ENST00000462446.1	DPCR1	0.661482534685436	0.698781953006354
chr6	30923523	30923923	401	*	501	4.31869874097295e-07	108	6	30923523	30923923	401	30923545	30923865	321	ENST00000419481.1		0.308671214414235	0.398453400221358
chr6	30953946	30959494	5549	*	502	0.00439205438993737	398	6	30953946	30959494	5549	30955358	30957462	2105	ENST00000486149.2;ENST00000450707.1;ENST00000376296.3	MUC21	0.828483218508363	0.790432241169057
chr6	31046324	31049055	2732	*	503	0.0050029521156994	409	6	31046324	31049055	2732	31047558	31047822	265			0.0703650341654198	0.12908656571964
chr6	31103304	31112260	8957	*	504	0.0309169279789792	617	6	31103304	31112260	8957	31105337	31111270	5934	ENST00000481450.2;ENST00000547221.1;ENST00000259845.4;ENST00000259881.9;ENST00000396268.3;ENST00000396263.2	PSORS1C1;PSORS1C2;CCHCR1	0.623428112966526	0.677135894733723
chr6	31128422	31131295	2874	*	505	0.0205672636590607	559	6	31128422	31131295	2874	31129244	31130548	1305	ENST00000496421.1;ENST00000259915.7;ENST00000376257.3	TCF19	0.867254236036296	0.871756682698461
chr6	31148158	31148830	673	*	506	0.00306499308495646	377	6	31148158	31148830	673	31148332	31148666	335	ENST00000441888.2		0.640912349211271	0.757222251697864
chr6	31275469	31275980	512	*	507	2.62292303353988e-17	13	6	31275469	31275980	512	31275551	31275881	331			0.53917333134846	0.720766519745826
chr6	31429279	31434001	4723	*	508	0.0105422060550306	493	6	31429279	31434001	4723	31430641	31431969	1329	ENST00000414046.2	HCP5	0.478712070180105	0.521303681557946
chr6	31495723	31499788	4066	*	509	0.00304815617611678	376	6	31495723	31499788	4066	31496029	31497756	1728	ENST00000376191.2	MCCD1	0.686239589882901	0.64569145423695
chr6	31501958	31502948	991	*	510	0.00380973040439849	388	6	31501958	31502948	991	31502386	31502944	559	ENST00000453105.2	BAT1	0.889579020819379	0.876812961770559
chr6	31505458	31508254	2797	*	511	0.00135562755320801	324	6	31505458	31508254	2797	31505493	31508167	2675	ENST00000364915.1;ENST00000449074.2;ENST00000417556.2;ENST00000396172.1;ENST00000376177.2	BAT1;SNORD117	0.462944721863794	0.460207933813235
chr6	31526920	31530148	3229	*	512	0.0331117414051343	627	6	31526920	31530148	3229	31527889	31529993	2105			0.344818053357138	0.442716846599757
chr6	31539747	31546211	6465	*	513	1.3208269736836e-09	61	6	31539747	31546211	6465	31539973	31546067	6095	ENST00000454783.1;ENST00000418386.2;ENST00000436827.2;ENST00000449264.2	LTA;TNF	0.801798075102063	0.762740979521189
chr6	31554449	31558514	4066	*	514	1.2543052634291e-20	6	6	31554449	31558514	4066	31554548	31556482	1935	ENST00000396107.1;ENST00000396114.2;ENST00000376090.2;ENST00000396117.2;ENST00000376089.2;ENST00000419073.1;ENST00000303757.7;ENST00000376092.3;ENST00000396101.3;ENST00000418507.2;ENST00000376100.3;ENST00000376096.1;ENST00000376110.3;ENST00000211921.7;ENST00000339530.4;ENST00000376111.4;ENST00000376086.3	LST1	0.503686163797218	0.717086215477279
chr6	31590424	31598317	7894	*	515	0.00659717126426737	430	6	31590424	31598317	7894	31590563	31597831	7269	ENST00000435052.2;ENST00000376007.4;ENST00000469577.1;ENST00000376033.2;ENST00000363946.1;ENST00000376010.5	SNORA38;BAT2	0.845666936487274	0.859382748864206
chr6	31600302	31604356	4055	*	516	0.000471167109509443	271	6	31600302	31604356	4055	31600348	31604108	3761	ENST00000435052.2	BAT2	0.777301096932157	0.768676803219262
chr6	31635318	31638485	3168	*	517	0.002186639822246	353	6	31635318	31638485	3168	31635781	31638016	2236	ENST00000496869.1;ENST00000375885.4;ENST00000375864.4;ENST00000409525.1;ENST00000495631.1	CSNK2B;LY6G5B	0.836849016483567	0.871097577072883
chr6	31644583	31648733	4151	*	518	0.000988999058704999	304	6	31644583	31648733	4151	31645405	31648700	3296	ENST00000472051.1;ENST00000375858.3;ENST00000383237.4	LY6G5C	0.464686119271197	0.509268797493717
chr6	31684751	31689523	4773	*	519	0.00503161396387938	411	6	31684751	31689523	4773	31685430	31689459	4030	ENST00000495859.1;ENST00000375819.2	LY6G6D;LY6G6C	0.77778938868491	0.754302003139912
chr6	31691206	31691928	723	*	520	0.0399288148878338	659	6	31691206	31691928	723	31691227	31691905	679	ENST00000480039.1	C6orf25	0.793378412724208	0.840430960639072
chr6	31696179	31696377	199	*	521	7.53876574754079e-13	32	6	31696179	31696377	199	31696223	31696333	111	ENST00000480913.1;ENST00000375789.2	DDAH2	0.692260112422925	0.823328521490252
chr6	31728356	31735007	6652	*	522	9.72008643761855e-10	57	6	31728356	31735007	6652	31729721	31734580	4860	ENST00000491552.1;ENST00000433778.1;ENST00000425424.1;ENST00000375742.3;ENST00000431848.2;ENST00000375750.3;ENST00000375755.3;ENST00000534153.4;ENST00000493662.1;ENST00000419679.1;ENST00000375686.3;ENST00000467576.1;ENST00000375688.4	MSH5;C6orf26;C6orf27	0.548362812787415	0.632964406485364
chr6	31740359	31741611	1253	*	523	0.00422469898599269	393	6	31740359	31741611	1253	31740787	31741184	398	ENST00000467576.1	C6orf27	0.733551984954436	0.788196819901372
chr6	31743341	31745197	1857	*	524	0.00105612791477227	306	6	31743341	31745197	1857	31743769	31745181	1413	ENST00000467576.1;ENST00000375688.4;ENST00000375686.3	C6orf27	0.507432107093876	0.494841944729927
chr6	31758590	31763380	4791	*	525	0.000134370231635205	216	6	31758590	31763380	4791	31759412	31763377	3966	ENST00000375663.3;ENST00000444930.2	VARS	0.317103256957543	0.281675872235342
chr6	31777061	31782121	5061	*	526	0.000181055432801924	226	6	31777061	31782121	5061	31777519	31781967	4449	ENST00000375654.4;ENST00000424494.1;ENST00000375653.4;ENST00000417199.3;ENST00000375651.5;ENST00000435626.2	HSPA1L;HSPA1A	0.821185952640208	0.78101059762027
chr6	31797652	31801155	3504	*	527	0.0173307141884932	536	6	31797652	31801155	3504	31797821	31801070	3250	ENST00000375650.3;ENST00000542758.1;ENST00000375640.3;ENST00000375641.2	HSPA1B	0.27275822035796	0.25462184745507
chr6	31826383	31830073	3691	*	528	0.0484383791650115	698	6	31826383	31830073	3691	31826944	31829960	3017	ENST00000375631.4	NEU1	0.806464817131542	0.820769192377916
chr6	31831155	31834999	3845	*	529	0.00171667596509829	335	6	31831155	31834999	3845	31831340	31834178	2839	ENST00000375631.4;ENST00000229729.6;ENST00000544672.1	SLC44A4;NEU1	0.533848654110627	0.578068408410126
chr6	31837974	31839452	1479	*	530	0.00263795385013096	365	6	31837974	31839452	1479	31838402	31839329	928	ENST00000229729.6	SLC44A4	0.602734720251558	0.695999998336776
chr6	31845099	31856578	11480	*	531	7.30606658236855e-06	147	6	31845099	31856578	11480	31845110	31856502	11393	ENST00000465707.1;ENST00000544672.1;ENST00000229729.6;ENST00000375562.4;ENST00000395728.3;ENST00000442298.2;ENST00000480912.1;ENST00000434689.1	SLC44A4;EHMT2	0.852255119621095	0.87420301227933
chr6	31859191	31863559	4369	*	532	0.00875649231473858	470	6	31859191	31863559	4369	31860013	31863472	3460	ENST00000480912.1;ENST00000395728.3;ENST00000442298.2	EHMT2	0.872156034992765	0.839262480638353
chr6	31895170	31896025	856	*	533	0.00979061813680716	485	6	31895170	31896025	856	31895179	31895598	420	ENST00000556679.1;ENST00000418949.2;ENST00000477310.1;ENST00000299367.5;ENST00000375493.5;ENST00000442278.2;ENST00000469372.1;ENST00000432397.2	C2	0.48652359256058	0.536343314671112
chr6	31911242	31915355	4114	*	534	0.0142261615849994	519	6	31911242	31915355	4114	31913275	31915184	1910	ENST00000468407.1;ENST00000432397.2;ENST00000425368.2;ENST00000375493.5;ENST00000469372.1;ENST00000452323.2;ENST00000299367.5;ENST00000497841.1;ENST00000556679.1	C2;CFB	0.681088712756852	0.618904818606741
chr6	31928224	31931387	3164	*	535	0.00129868686024886	321	6	31928224	31931387	3164	31928234	31930875	2642	ENST00000488648.1;ENST00000433155.2;ENST00000444811.2;ENST00000544581.1;ENST00000375429.3;ENST00000375394.2	RDBP;SKIV2L	0.809403098495036	0.885585707514674
chr6	31934979	31940839	5861	*	536	0.00120025850382509	314	6	31934979	31940839	5861	31935801	31940801	5001	ENST00000375394.2;ENST00000478221.1;ENST00000337523.5;ENST00000375331.2;ENST00000375333.2;ENST00000519179.1;ENST00000375356.3;ENST00000375349.3	SKIV2L;STK19;DOM3Z	0.41966876643039	0.417941690758499
chr6	32013631	32017117	3487	*	537	9.1494092105244e-05	201	6	32013631	32017117	3487	32013974	32017048	3075	ENST00000451343.1;ENST00000375244.3	TNXB	0.622735575623831	0.625149025742071
chr6	32022501	32023836	1336	*	538	0.00281332674785927	366	6	32022501	32023836	1336	32022542	32023409	868		TNXB	0.73188697904234	0.754968452188421
chr6	32025871	32028093	2223	*	539	0.000137903846590713	218	6	32025871	32028093	2223	32025909	32027666	1758	ENST00000375244.3	TNXB	0.801829987705359	0.811314549064955
chr6	32036102	32038968	2867	*	540	2.49292262759611e-05	172	6	32036102	32038968	2867	32036530	32038958	2429	ENST00000375244.3	TNXB	0.715504653363589	0.761940524522116
chr6	32040905	32045317	4413	*	541	5.94385663846075e-05	188	6	32040905	32045317	4413	32041031	32044959	3929		TNXB	0.668139179872908	0.709727346017986
chr6	32048355	32053557	5203	*	542	9.0334336241874e-06	153	6	32048355	32053557	5203	32048632	32053100	4469	ENST00000375244.3	TNXB	0.626819108285032	0.650443448057476
chr6	32054859	32058667	3809	*	543	1.00604623331506e-05	157	6	32054859	32058667	3809	32054867	32058396	3530	ENST00000375244.3	TNXB	0.649778430825757	0.724698821999371
chr6	32059859	32062299	2441	*	544	9.4361724331449e-06	155	6	32059859	32062299	2441	32060681	32062160	1480		TNXB	0.314224852465983	0.28804609810611
chr6	32063353	32064828	1476	*	545	2.38761429879955e-09	65	6	32063353	32064828	1476	32063394	32064785	1392	ENST00000375244.3	TNXB	0.388591893179185	0.473339882477481
chr6	32078411	32078630	220	*	546	9.00353645798898e-13	33	6	32078411	32078630	220	32078411	32078624	214	ENST00000479795.1;ENST00000375244.3;ENST00000375192.2	TNXB	0.480644995438964	0.421174109338399
chr6	32083870	32087617	3748	*	547	0.00108516822122515	310	6	32083870	32087617	3748	32084027	32087190	3164	ENST00000375192.2;ENST00000375203.3	ATF6B	0.593967430928144	0.587157531975644
chr6	32115932	32116391	460	*	548	0.00178086401559243	337	6	32115932	32116391	460	32115979	32116317	339	ENST00000211413.5;ENST00000467780.1;ENST00000375152.2	PRRT1	0.773557391176911	0.842116651346541
chr6	32118295	32118520	226	*	549	0.0158085673318736	530	6	32118295	32118520	226	32118295	32118457	163	ENST00000467780.1;ENST00000375150.2	PRRT1	0.819423234594528	0.885675169072419
chr6	32120814	32121713	900	*	550	0.00209871350801062	348	6	32120814	32121713	900	32120826	32121566	741	ENST00000361568.2;ENST00000395523.1;ENST00000375150.2;ENST00000211413.5;ENST00000375152.2;ENST00000324816.6;ENST00000437001.2;ENST00000375137.2;ENST00000375143.2;ENST00000493548.1;ENST00000422437.1	PPT2;PRRT1	0.157407681977018	0.116542225465888
chr6	32122716	32123011	296	*	551	2.33597947156009e-07	104	6	32122716	32123011	296	32122736	32122966	231	ENST00000437001.2;ENST00000493548.1;ENST00000361568.2	PPT2	0.193303904938314	0.0922017947809714
chr6	32134947	32139941	4995	*	552	0.000189892696130129	227	6	32134947	32139941	4995	32134964	32139504	4541	ENST00000489721.1;ENST00000422437.1;ENST00000333845.6;ENST00000395496.1;ENST00000490711.1;ENST00000538952.1;ENST00000412465.2;ENST00000375107.3;ENST00000395499.1;ENST00000375104.2;ENST00000395497.1;ENST00000336984.6	EGFL8;AGPAT1	0.827986859687622	0.844760104522348
chr6	32169424	32172950	3527	*	553	2.95448010250139e-11	44	6	32169424	32172950	3527	32169650	32172871	3222	ENST00000375023.3	NOTCH4	0.589645868432605	0.64223321121056
chr6	32181898	32182753	856	*	554	0.00167660889211932	332	6	32181898	32182753	856	32182013	32182745	733	ENST00000465528.1;ENST00000375023.3	NOTCH4	0.672630750301854	0.657088652712932
chr6	32184401	32185598	1198	*	555	0.00343461708139266	381	6	32184401	32185598	1198	32184480	32185340	861	ENST00000375023.3	NOTCH4	0.634321603989224	0.588208095165685
chr6	32187223	32188448	1226	*	556	0.00359478076846335	385	6	32187223	32188448	1226	32187229	32188404	1176	ENST00000375023.3	NOTCH4	0.484329596529635	0.520063494851269
chr6	32361084	32363551	2468	*	557	0.00577462899480225	419	6	32361084	32363551	2468	32362318	32363268	951	ENST00000429232.2	BTNL2	0.660248817430553	0.586561360116406
chr6	32372363	32373218	856	*	558	0.00210918916972633	350	6	32372363	32373218	856	32372373	32373089	717	ENST00000544175.1	BTNL2	0.468886936494936	0.447040159136058
chr6	32407410	32408265	856	*	559	1.79451443700792e-06	129	6	32407410	32408265	856	32407430	32407838	409	ENST00000462200.1;ENST00000374982.5;ENST00000395388.2	HLA-DRA	0.319009956617097	0.284627994459337
chr6	32409864	32413929	4066	*	560	3.34352918522255e-06	135	6	32409864	32413929	4066	32410247	32411897	1651	ENST00000462200.1;ENST00000395388.2	HLA-DRA	0.378114636428758	0.48646646716781
chr6	32778828	32782893	4066	*	561	0.0374942434538737	647	6	32778828	32782893	4066	32780861	32782845	1985	ENST00000438763.2;ENST00000556934.1	HLA-DOB	0.773748105471719	0.772162535910556
chr6	32801776	32804276	2501	*	562	0.00122357646408504	315	6	32801776	32804276	2501	32802192	32803455	1264	ENST00000452392.2	TAP2	0.828676904134024	0.889018057447544
chr6	32824223	32829625	5403	*	563	0.00783263535112493	451	6	32824223	32829625	5403	32825045	32829208	4164	ENST00000395330.1	PSMB9	0.807457107910808	0.89981653568817
chr6	32904584	32907284	2701	*	564	0.0142773187215664	520	6	32904584	32907284	2701	32904621	32906923	2303	ENST00000416244.2;ENST00000390777.1;ENST00000446948.2	HLA-DMB	0.794986436124597	0.786150432282147
chr6	32914573	32918638	4066	*	565	0.000222461095257723	236	6	32914573	32918638	4066	32916606	32918479	1874	ENST00000395305.3;ENST00000464392.1;ENST00000395303.3	HLA-DMA	0.826555556246719	0.740690477362523
chr6	32942203	32950558	8356	*	566	0.00675112421182557	433	6	32942203	32950558	8356	32942205	32948526	6322	ENST00000443797.2;ENST00000449085.2;ENST00000374825.4;ENST00000395289.2	BRD2	0.657356122771568	0.606699837759393
chr6	33040486	33041656	1171	*	567	2.36525081497069e-14	20	6	33040486	33041656	1171	33040535	33041583	1049	ENST00000463066.1;ENST00000419277.1;ENST00000428995.1	HLA-DPA1	0.573664390001803	0.478418503313231
chr6	33084734	33084919	186	*	568	0.00783967364496421	452	6	33084734	33084919	186	33084770	33084888	119	ENST00000435074.1	HLA-DPB2	0.0462575306273401	0.168268619560808
chr6	33091413	33092524	1112	*	569	0.00897326933314679	475	6	33091413	33092524	1112	33091567	33092513	947		HLA-DPB2	0.729623797463939	0.752410738009422
chr6	33130923	33137360	6438	*	570	1.27602462662639e-10	49	6	33130923	33137360	6438	33131021	33137260	6240	ENST00000374708.4;ENST00000395196.1;ENST00000477772.1	COL11A2	0.689414152103917	0.711308574462785
chr6	33140232	33142123	1892	*	571	0.00656008075738204	429	6	33140232	33142123	1892	33140396	33142006	1611	ENST00000374708.4;ENST00000477772.1	COL11A2	0.504931276039629	0.547564190721085
chr6	33144740	33145609	870	*	572	0.000230622302835724	238	6	33144740	33145609	870	33144795	33145571	777	ENST00000395196.1;ENST00000477772.1;ENST00000374708.4	COL11A2	0.816371962872215	0.818968463202961
chr6	33152624	33153492	869	*	573	0.0412603971617521	666	6	33152624	33153492	869	33152642	33153263	622		COL11A2	0.806457811281938	0.914475393603042
chr6	33155342	33158632	3291	*	574	0.00198974268140024	346	6	33155342	33158632	3291	33156164	33158597	2434	ENST00000374708.4	COL11A2	0.748121022910657	0.753141172071929
chr6	33162525	33166528	4004	*	575	0.0143690128768406	521	6	33162525	33166528	4004	33162722	33166165	3444	ENST00000374685.4;ENST00000413614.2;ENST00000365571.1	RXRB	0.698617740011547	0.708092101689519
chr6	33172986	33173284	299	*	576	0.0280087324866939	596	6	33172986	33173284	299	33173024	33173278	255	ENST00000469186.1;ENST00000374662.3	HSD17B8	0.692999104589736	0.695069170530518
chr6	33176317	33179772	3456	*	577	0.0412603971617521	666	6	33176317	33179772	3456	33176342	33179772	3431	ENST00000478431.1;ENST00000374656.4	RING1	0.595793292974034	0.621271240922017
chr6	33246959	33249896	2938	*	578	0.00075659214919478	291	6	33246959	33249896	2938	33247057	33249075	2019	ENST00000374617.4	WDR46	0.730494117429039	0.7851120206258
chr6	33253563	33255716	2154	*	579	0.012820663089778	513	6	33253563	33255716	2154	33253590	33255639	2050	ENST00000374617.4;ENST00000477718.1;ENST00000395131.1	WDR46	0.853022143412707	0.876998066119052
chr6	33259127	33265571	6445	*	580	0.000381616783736293	263	6	33259127	33265571	6445	33259866	33265534	5669	ENST00000497454.1;ENST00000466866.1;ENST00000421215.2;ENST00000444031.2;ENST00000463584.1	RGL2	0.730402467673266	0.762149399375478
chr6	33282847	33284531	1685	*	581	1.54273791719089e-08	80	6	33282847	33284531	1685	33282856	33284497	1642	ENST00000426633.2;ENST00000475304.1;ENST00000489157.1;ENST00000434618.2	ZBTB22;TAPBP	0.67720018435141	0.738855724942786
chr6	33288148	33288930	783	*	582	4.76562857656942e-07	109	6	33288148	33288930	783	33288180	33288891	712	ENST00000477162.1;ENST00000266000.6	DAXX	0.558407837367958	0.453499300072899
chr6	33381498	33384047	2550	*	583	0.0104844798224441	490	6	33381498	33384047	2550	33381680	33383819	2140	ENST00000374512.3;ENST00000374516.3	PHF1	0.816252273792156	0.81316383274111
chr6	33396143	33396326	184	*	584	0.0347718200771569	636	6	33396143	33396326	184	33396160	33396295	136	ENST00000496374.1	SYNGAP1	0.179549753669448	0.244472330434433
chr6	33417992	33420528	2537	*	585	0.0234822921927561	575	6	33417992	33420528	2537	33418814	33420227	1414	ENST00000496374.1;ENST00000428982.2;ENST00000418600.2	SYNGAP1	0.79400191179505	0.828080346068757
chr6	33864258	33874094	9837	*	586	2.23052275374586e-08	82	6	33864258	33874094	9837	33864747	33873732	8986	ENST00000506222.2;ENST00000533304.1;ENST00000526556.1;ENST00000451317.2		0.613700352513882	0.683957143444045
chr6	33875474	33879699	4226	*	587	5.19499856395791e-05	184	6	33875474	33879699	4226	33875958	33878823	2866	ENST00000526556.1;ENST00000451317.2;ENST00000530000.1		0.734182350040084	0.682568723697538
chr6	35265331	35266186	856	*	588	0.0187855152251458	543	6	35265331	35266186	856	35265379	35265759	381	ENST00000394658.1;ENST00000316637.5;ENST00000542066.1	DEF6	0.834179018771267	0.919960948364515
chr6	35990623	35993814	3192	*	589	0.000285287882978604	247	6	35990623	35993814	3192	35991802	35993792	1991	ENST00000394602.2;ENST00000355574.2;ENST00000490799.1	SLC26A8	0.602341086091876	0.611243741871827
chr6	41469060	41472563	3504	*	590	6.34915681879736e-12	38	6	41469060	41472563	3504	41470812	41472488	1677	ENST00000440194.1;ENST00000416951.1		0.300630847518244	0.382067992809646
chr6	49680811	49681544	734	*	591	6.24923196951088e-06	144	6	49680811	49681544	734	49681178	49681391	214	ENST00000339139.4;ENST00000211238.6	CRISP2	0.166402108495761	0.0998882741472377
chr6	69341089	69344592	3504	*	592	0.000474704065313201	273	6	69341089	69344592	3504	69342841	69344576	1736	ENST00000419979.1;ENST00000370598.1	BAI3	0.109045057346175	0.090648602651497
chr6	75916711	75920552	3842	*	593	0.0360396415752597	645	6	75916711	75920552	3842	75916963	75918801	1839	ENST00000483888.2;ENST00000345356.6;ENST00000432784.1;ENST00000322507.8	COL12A1	0.514177420049318	0.564060516739132
chr6	78174383	78179010	4628	*	594	1.53893779052373e-05	168	6	78174383	78179010	4628	78175955	78177259	1305			0.132063272447016	0.238342908115706
chr6	114174149	114178348	4200	*	595	0.00184190845323499	341	6	114174149	114178348	4200	114175901	114178324	2424	ENST00000368635.4	MARCKS	0.0580131390726704	0.0279461937475995
chr6	133137022	133140525	3504	*	596	0.000765096418409177	293	6	133137022	133140525	3504	133137167	133138774	1608	ENST00000408573.1;ENST00000363664.1;ENST00000230050.3	RPS12;SNORD100;SNORA33	0.652892217085487	0.600774686332633
chr6	137810553	137814056	3504	*	597	0.0138161675338895	516	6	137810553	137814056	3504	137810767	137813878	3112	ENST00000367734.2	OLIG3	0.582684177528512	0.509400643663853
chr6	152124369	152128709	4341	*	598	0.00963149222098675	480	6	152124369	152128709	4341	152125965	152128675	2711	ENST00000338799.5;ENST00000431219.2;ENST00000440973.1;ENST00000456483.2;ENST00000443427.1;ENST00000206249.3;ENST00000406599.1;ENST00000347491.5;ENST00000431590.2	ESR1	0.132790306300951	0.160711983235279
chr6	155536773	155538765	1993	*	599	0.00601866933844501	420	6	155536773	155538765	1993	155537595	155538155	561	ENST00000275246.7	TIAM2	0.853034984515925	0.925053471655589
chr6	160239523	160243588	4066	*	600	0.0453598740161329	686	6	160239523	160243588	4066	160239670	160241556	1887	ENST00000275275.5;ENST00000392167.3	PNLDC1	0.698173044541258	0.636700940403547
chr6	164504963	164508538	3576	*	601	0.00148049731352699	326	6	164504963	164508538	3576	164506197	164507305	1109	ENST00000564697.1		0.470841968437529	0.536829973924232
chr6	168121211	168124714	3504	*	602	0.000924118159511182	303	6	168121211	168124714	3504	168121243	168122963	1721			0.646451153512253	0.703504445127138
chr6	168415506	168417973	2468	*	603	0.000507972694973705	278	6	168415506	168417973	2468	168416740	168417743	1004	ENST00000515361.1;ENST00000443060.2;ENST00000354419.2;ENST00000351261.3	KIF25	0.568151699430822	0.724565890282197
chr6	168425941	168426779	839	*	604	0.00178263332304241	338	6	168425941	168426779	839	168426063	168426664	602	ENST00000515361.1;ENST00000443060.2;ENST00000354419.2;ENST00000351261.3	KIF25	0.893638791757642	0.877602538429266
chr6	168480347	168484657	4311	*	605	0.000507972694973705	278	6	168480347	168484657	4311	168480823	168482906	2084	ENST00000283309.6	FRMD1	0.722471326094194	0.765870059204856
chr6	168613632	168618142	4511	*	606	8.4042051720671e-05	198	6	168613632	168618142	4511	168613889	168617767	3879			0.581040164890484	0.575226441823801
chr6	168677024	168681718	4695	*	607	1.30247190598191e-06	126	6	168677024	168681718	4695	168677488	168681627	4140			0.588330826696328	0.457775064692167
chr6	168784086	168787203	3118	*	608	3.28808874229326e-05	174	6	168784086	168787203	3118	168785320	168785970	651			0.712584906635263	0.597490441372684
chr6	169090614	169093938	3325	*	609	0.00043378748124434	266	6	169090614	169093938	3325	169091848	169092705	858			0.885578682434939	0.866495114360739
chr6	169270931	169275351	4421	*	610	0.000132409169021943	215	6	169270931	169275351	4421	169271958	169274118	2161			0.663716349686138	0.71024272419403
chr6	169557662	169561439	3778	*	611	0.0181715756613549	540	6	169557662	169561439	3778	169558175	169560206	2032	ENST00000439703.1;ENST00000449466.1		0.896059656791153	0.941563984048863
chr6	169716317	169719365	3049	*	612	0.000270741424759269	246	6	169716317	169719365	3049	169717551	169718132	582			0.904864654223393	0.875432443715635
chr6	170372521	170375788	3268	*	613	3.44247815148449e-11	45	6	170372521	170375788	3268	170373755	170374555	801			0.603798149080396	0.64405995462769
chr6	170476641	170484021	7381	*	614	0.00133300862630375	322	6	170476641	170484021	7381	170477934	170483067	5134	ENST00000429305.1		0.8044131192967	0.796323616777872
chr6	170531034	170534586	3553	*	615	0.0235913786876895	576	6	170531034	170534586	3553	170531180	170532835	1656			0.890696026047175	0.877621828612202
chr6	170556742	170564471	7730	*	616	0.000785678185536963	297	6	170556742	170564471	7730	170557102	170563547	6446	ENST00000452071.1	LOC154449	0.661030768122013	0.617107272338758
chr7	160300	165044	4745	*	617	0.00427873611813144	397	7	160300	165044	4745	160687	163293	2607	ENST00000567533.1		0.625165112607795	0.584910301343889
chr7	179557	184120	4564	*	618	0.00963745157728125	483	7	179557	184120	4564	180140	184035	3896	ENST00000467050.1		0.751395071377571	0.753884463917468
chr7	634990	636633	1644	*	619	0.0412603971617521	666	7	634990	636633	1644	635040	636583	1544	ENST00000340920.5	PRKAR1B	0.931429339451808	0.942154891391804
chr7	997747	1001227	3481	*	620	0.0317914788052606	623	7	997747	1001227	3481	998707	1000336	1630			0.782447116393197	0.757259090774364
chr7	1031424	1034927	3504	*	621	0.0198403429164212	550	7	1031424	1034927	3504	1031548	1034912	3365			0.282041377688131	0.301377857490007
chr7	1151865	1153508	1644	*	622	0.000995591172183949	305	7	1151865	1153508	1644	1151900	1153507	1608	ENST00000488073.1	C7orf50	0.76109306933877	0.879209883556709
chr7	1246525	1250537	4013	*	623	0.0198661170443734	552	7	1246525	1250537	4013	1247254	1250500	3247			0.665790294981313	0.665366060716667
chr7	1731898	1735558	3661	*	624	7.70471326251415e-05	195	7	1731898	1735558	3661	1733132	1734325	1194	ENST00000450458.1;ENST00000424383.2;ENST00000382528.1		0.153752010332332	0.180129538416741
chr7	1748078	1751269	3192	*	625	0.0374942434538737	647	7	1748078	1751269	3192	1748081	1749674	1594	ENST00000561626.1;ENST00000424383.2	ELFN1	0.399616908316709	0.421041358330262
chr7	2517450	2520057	2608	*	626	6.27770677502802e-06	145	7	2517450	2520057	2608	2518188	2519874	1687			0.47635772607061	0.659131277822356
chr7	4306987	4310786	3800	*	627	0.000798870832025939	298	7	4306987	4310786	3800	4307392	4309035	1644	ENST00000404826.2	SDK1	0.827933402286127	0.901002605947926
chr7	4746409	4747264	856	*	628	0.0139191390728546	517	7	4746409	4747264	856	4746437	4747261	825	ENST00000450194.2	FOXK1	0.843583938007198	0.824109760663145
chr7	4767318	4768961	1644	*	629	0.0421710144948891	671	7	4767318	4768961	1644	4767352	4768951	1600	ENST00000450194.2	FOXK1	0.863217673934269	0.900967178839699
chr7	21207689	21211014	3326	*	630	0.0352978798840322	642	7	21207689	21211014	3326	21208923	21209781	859			0.209556953550596	0.30608599817181
chr7	29185598	29186331	734	*	631	0.0421710144948891	671	7	29185598	29186331	734	29185965	29186267	303	ENST00000539406.1;ENST00000396276.3;ENST00000542995.1;ENST00000265394.5;ENST00000423511.1;ENST00000488891.2;ENST00000409850.1	CPVL	0.0500825394558142	0.0296631086277886
chr7	45961771	45965274	3504	*	632	0.0402345217088887	660	7	45961771	45965274	3504	45961778	45963523	1746	ENST00000545032.1;ENST00000381083.4;ENST00000442142.2;ENST00000275521.5	IGFBP3	0.138861988261447	0.115770372782469
chr7	51537416	51540911	3496	*	633	6.63753559893951e-05	193	7	51537416	51540911	3496	51538650	51539678	1029			0.326818025066875	0.434636093768782
chr7	87935711	87936444	734	*	634	0.000868111947894303	301	7	87935711	87936444	734	87935979	87936414	436	ENST00000414498.1;ENST00000301959.5;ENST00000380079.3	STEAP4	0.108757837965056	0.124164232547405
chr7	92235343	92240396	5054	*	635	0.00617911296237596	423	7	92235343	92240396	5054	92237376	92238364	989	ENST00000265734.4	CDK6	0.812102754165577	0.891632988470983
chr7	96641215	96643615	2401	*	636	4.52512581450824e-08	88	7	96641215	96643615	2401	96641456	96643539	2084	ENST00000430404.1;ENST00000458352.1;ENST00000430027.2;ENST00000452769.1;ENST00000437331.1	DLX6AS	0.440542803100414	0.388544886752888
chr7	96654606	96658774	4169	*	637	0.0212040841494365	564	7	96654606	96658774	4169	96654782	96657023	2242	ENST00000493764.1;ENST00000222598.4	DLX5	0.729320601152756	0.718552686125013
chr7	99689984	99692315	2332	*	638	1.19278674057928e-05	165	7	99689984	99692315	2332	99690806	99691888	1083	ENST00000384816.1;ENST00000385024.1;ENST00000385301.1	MCM7;MIR25;MIR93;MIR106B	0.708659683193677	0.730427502257741
chr7	99764222	99767413	3192	*	639	5.4747032604281e-07	112	7	99764222	99767413	3192	99765818	99767134	1317	ENST00000423751.1;ENST00000360039.4;ENST00000411994.1;ENST00000413800.1;ENST00000482469.1	GAL3ST4	0.274250920064046	0.29062694424111
chr7	120968885	120969191	307	*	640	0.000154064886687696	221	7	120968885	120969191	307	120968904	120969174	271	ENST00000414945.2;ENST00000222462.2	WNT16	0.456823213285128	0.58704748453342
chr7	129412565	129416068	3504	*	641	0.0074662074356042	448	7	129412565	129416068	3504	129414317	129415994	1678	ENST00000362288.1;ENST00000384958.1	MIR96;MIR183	0.791244140542462	0.788294245755573
chr7	142635903	142639968	4066	*	642	3.19604168910414e-14	21	7	142635903	142639968	4066	142636123	142637936	1814	ENST00000409607.3	C7orf34	0.478654571642569	0.429047196999642
chr7	155274324	155278113	3790	*	643	0.0124404233222003	507	7	155274324	155278113	3790	155275558	155276880	1323	ENST00000406197.1		0.428176365372064	0.345881277437508
chr7	155581024	155584604	3581	*	644	0.0143690128768406	521	7	155581024	155584604	3581	155581411	155584274	2864			0.781991612474153	0.768721999056503
chr7	155792535	155796141	3607	*	645	0.0103184961510693	488	7	155792535	155796141	3607	155792762	155794908	2147			0.538363483804548	0.39072964793271
chr7	155968954	155972631	3678	*	646	8.1886366585861e-10	54	7	155968954	155972631	3678	155970188	155971398	1211			0.470534654612814	0.466044376763975
chr7	157083393	157085860	2468	*	647	0.0156253907538592	529	7	157083393	157085860	2468	157083480	157085556	2077			0.807677870276917	0.874858797185208
chr7	157176948	157181013	4066	*	648	0.028146131832429	598	7	157176948	157181013	4066	157178981	157180124	1144	ENST00000429029.2	DNAJB6	0.402591842088669	0.380619786427801
chr7	157198047	157201084	3038	*	649	0.0298142187454426	609	7	157198047	157201084	3038	157198482	157200793	2312		DNAJB6	0.711994098652759	0.751397280226197
chr7	157256310	157260605	4296	*	650	0.00133362295979186	323	7	157256310	157260605	4296	157257054	157260426	3373	ENST00000444158.1		0.501592909081824	0.591163448283723
chr7	157312548	157317049	4502	*	651	1.44919043359074e-11	42	7	157312548	157317049	4502	157314073	157317020	2948	ENST00000444154.1		0.51006905902079	0.54188960793238
chr7	157321240	157325195	3956	*	652	0.00523291710104926	414	7	157321240	157325195	3956	157322117	157323444	1328			0.443838613886924	0.301486481622117
chr7	157330343	157335437	5095	*	653	9.49656166494107e-05	202	7	157330343	157335437	5095	157332376	157335188	2813	ENST00000389413.3;ENST00000389416.4;ENST00000389418.4	PTPRN2	0.592833034100828	0.436404967798981
chr7	157366111	157367800	1690	*	654	1.28504059621211e-13	26	7	157366111	157367800	1690	157366933	157367778	846	ENST00000385225.1	PTPRN2;MIR153-2	0.43320884552432	0.434090702379484
chr7	157643338	157645376	2039	*	655	0.0404754172695183	664	7	157643338	157645376	2039	157643722	157644665	944		PTPRN2	0.395827819345057	0.220892007000334
chr7	157932859	157934605	1747	*	656	0.010717319032002	494	7	157932859	157934605	1747	157932921	157934005	1085		PTPRN2	0.562014486552032	0.640232467353611
chr7	158818070	158821573	3504	*	657	0.0331411607309111	628	7	158818070	158821573	3504	158818108	158820591	2484	ENST00000438049.1;ENST00000413238.1	LOC154822	0.847621992922446	0.863108723739827
chr8	327895	330426	2532	*	658	0.000127603011591815	212	8	327895	330426	2532	328499	330175	1677	ENST00000523195.2		0.628767876007925	0.582753390006021
chr8	784344	789049	4706	*	659	0.000389496169824463	264	8	784344	789049	4706	785815	787298	1484			0.706370980030124	0.677219090303297
chr8	809257	812672	3416	*	660	5.82809066810194e-13	31	8	809257	812672	3416	810491	811439	949			0.546937836228158	0.507015185038261
chr8	852261	857095	4835	*	661	0.0217310749451041	568	8	852261	857095	4835	852352	856058	3707	ENST00000524139.1		0.733313495269453	0.723445163476276
chr8	996971	1000401	3431	*	662	1.20334404865167e-12	35	8	996971	1000401	3431	998205	999168	964			0.614484151988798	0.573439884691696
chr8	1106930	1112532	5603	*	663	4.03079086416623e-05	179	8	1106930	1112532	5603	1107153	1112153	5001	ENST00000520524.1		0.635934288120881	0.531806022633506
chr8	1271394	1275919	4526	*	664	4.84841809640007e-15	19	8	1271394	1275919	4526	1271692	1274686	2995			0.511694113045261	0.484039579561734
chr8	1335819	1340800	4982	*	665	4.95307524080038e-07	110	8	1335819	1340800	4982	1336144	1340723	4580			0.358629770775374	0.357623059622188
chr8	1400135	1403638	3504	*	666	2.57668822395001e-06	133	8	1400135	1403638	3504	1400174	1403502	3329			0.35602277846284	0.229567603753954
chr8	1904279	1908530	4252	*	667	0.0208916818098634	561	8	1904279	1908530	4252	1905280	1908301	3022	ENST00000521927.1;ENST00000349830.3;ENST00000520359.1	ARHGEF10	0.588783653113292	0.457494461712267
chr8	1913028	1915495	2468	*	668	0.000249227033139228	241	8	1913028	1915495	2468	1913132	1915076	1945			0.570566110801704	0.765388343334296
chr8	21915039	21918610	3572	*	669	0.0391178060785485	651	8	21915039	21918610	3572	21915184	21918075	2892	ENST00000381455.2;ENST00000523300.1;ENST00000381470.3;ENST00000432128.1;ENST00000443491.2;ENST00000517600.1;ENST00000415253.1;ENST00000523266.1;ENST00000519907.1;ENST00000265800.5	EPB49	0.527351142506905	0.731499459625348
chr8	27468159	27470159	2001	*	670	9.93940505915642e-11	48	8	27468159	27470159	2001	27468684	27469673	990	ENST00000380446.5;ENST00000523500.1;ENST00000405140.3;ENST00000316403.10;ENST00000520012.1;ENST00000546343.1	CLU	0.565859946755204	0.640011064078261
chr8	41167681	41171235	3555	*	671	0.0217310749451041	568	8	41167681	41171235	3555	41167802	41170468	2667	ENST00000535263.1;ENST00000220772.3	SFRP1	0.356341531632258	0.325009458217099
chr8	53325071	53328312	3242	*	672	0.0256018848663332	584	8	53325071	53328312	3242	53326305	53327079	775			0.578164304395985	0.623341670624194
chr8	61324569	61327715	3147	*	673	0.0197262369516462	548	8	61324569	61327715	3147	61325312	61326925	1614	ENST00000506428.1		0.75445275921563	0.874848392648182
chr8	65291374	65295485	4112	*	674	3.78000894440593e-16	15	8	65291374	65295485	4112	65291523	65294798	3276	ENST00000385081.1	MIR124-2	0.304377783447367	0.236221675795387
chr8	70404218	70405294	1077	*	675	0.0198544539930176	551	8	70404218	70405294	1077	70404514	70405204	691	ENST00000402687.4;ENST00000419716.3;ENST00000260128.4	SULF1	0.219528523229541	0.259683263535327
chr8	72756949	72760452	3504	*	676	2.8618273072618e-08	83	8	72756949	72760452	3504	72757004	72758701	1698	ENST00000325509.4;ENST00000524152.1;ENST00000521467.1;ENST00000457356.4	MSC	0.641733530663509	0.646249165616967
chr8	120683487	120686919	3433	*	677	0.0484001845473408	697	8	120683487	120686919	3433	120684721	120686681	1961	ENST00000427067.2		0.381812990358891	0.438277707128793
chr8	126446804	126450869	4066	*	678	0.00263473479606983	364	8	126446804	126450869	4066	126446923	126450475	3553	ENST00000519576.1;ENST00000520847.1;ENST00000311922.3	TRIB1	0.580811770970845	0.528421003836107
chr8	141539334	141542327	2994	*	679	0.0202536368962278	554	8	141539334	141542327	2994	141540568	141542162	1595	ENST00000560295.1;ENST00000519980.1;ENST00000220592.5	EIF2C2	0.850876813138258	0.879764575111187
chr8	142307963	142312267	4305	*	680	0.0148116909429062	523	8	142307963	142312267	4305	142309197	142311034	1838	ENST00000521804.1		0.901467871261864	0.92793472547384
chr8	142314320	142317967	3648	*	681	1.14551604770128e-05	163	8	142314320	142317967	3648	142315841	142317721	1881	ENST00000521804.1		0.470212484246201	0.445144808849259
chr8	143743267	143747332	4066	*	682	0.00611231794895432	421	8	143743267	143747332	4066	143743446	143747318	3873	ENST00000507178.1	JRK	0.836530269501807	0.864914155288147
chr8	143761532	143765597	4066	*	683	0.000267672340500447	243	8	143761532	143765597	4066	143761585	143763565	1981	ENST00000301258.4;ENST00000513264.1;ENST00000505305.1	PSCA	0.680275733839354	0.638793656762783
chr8	143867371	143868226	856	*	684	5.95401513679167e-05	189	8	143867371	143868226	856	143867799	143868158	360	ENST00000518434.1;ENST00000510610.2;ENST00000301263.4	LY6D	0.73338768696236	0.759263010249052
chr8	144211571	144214777	3207	*	685	0.0116693765500239	501	8	144211571	144214777	3207	144212805	144213544	740			0.316501314445403	0.314885477633626
chr8	145019415	145019764	350	*	686	0.00013457241422649	217	8	145019415	145019764	350	145019475	145019681	207	ENST00000354589.3;ENST00000398774.2;ENST00000384842.1	PLEC1;MIR661	0.700197028617773	0.642022184291527
chr8	145536064	145540129	4066	*	687	0.0284691064219721	600	8	145536064	145540129	4066	145536188	145539893	3706	ENST00000528842.1;ENST00000400780.4;ENST00000528838.1;ENST00000525023.1	HSF1;DGAT1	0.505182517410622	0.593939734472733
chrX	48755474	48755837	364	*	688	0.000758994769361717	292	X	48755474	48755837	364	48755493	48755797	305	ENST00000376563.1;ENST00000376548.5;ENST00000473764.1;ENST00000247140.4;ENST00000466995.1;ENST00000396763.1;ENST00000376582.3;ENST00000218224.4	PQBP1;TIMM17B	0.372025109222686	0.341870768441756
chrX	48858159	48859014	856	*	689	0.0297054271066494	608	X	48858159	48859014	856	48858587	48858921	335	ENST00000376423.4;ENST00000537291.1;ENST00000376425.3;ENST00000376444.3	GRIPAP1	0.333124137522358	0.308709403307364
chrX	54466624	54467479	856	*	690	3.83608164112464e-07	105	X	54466624	54467479	856	54466697	54467052	356	ENST00000375151.4	TSR2	0.442639508761757	0.487164138613402
chrX	62780325	62781280	956	*	691	0.00156764056641196	329	X	62780325	62781280	956	62780753	62781086	334	ENST00000433061.1	LOC92249	0.136763689015729	0.0383909007670012
chrX	68044843	68048346	3504	*	692	1.10078055304083e-09	58	X	68044843	68048346	3504	68046595	68048224	1630	ENST00000204961.4	EFNB1	0.337613005323359	0.480815886637414
chrX	69499602	69503667	4066	*	693	2.22061088436858e-05	169	X	69499602	69503667	4066	69501023	69502490	1468	ENST00000374495.3;ENST00000276066.4;ENST00000374480.4	ARR3;RAB41	0.787609255795381	0.740255114968122
chrX	83756801	83757534	734	*	694	0.027989400137794	595	X	83756801	83757534	734	83756854	83757519	666	ENST00000465509.2;ENST00000373177.1;ENST00000506585.1;ENST00000297977.5	HDX	0.361418376978128	0.412531208524075
chrX	100804087	100807278	3192	*	695	0.000406891446100262	265	X	100804087	100807278	3192	100805271	100806880	1610	ENST00000372829.3;ENST00000538894.1	ARMCX1	0.267354628627454	0.262930806952877
chrX	109661495	109662580	1086	*	696	0.00182147573569643	339	X	109661495	109662580	1086	109661602	109662303	702	ENST00000465301.2;ENST00000372057.1	AMMECR1;RGAG1	0.444898531565225	0.463089067833541
chrX	118698756	118699611	856	*	697	0.00377108099080541	386	X	118698756	118699611	856	118699184	118699483	300	ENST00000320339.4;ENST00000371594.4	CXorf56	0.310167441018916	0.232721786496574
chrX	130422714	130423533	820	*	698	2.8618273072618e-08	83	X	130422714	130423533	820	130423014	130423458	445	ENST00000370900.1;ENST00000361420.3;ENST00000370910.1;ENST00000370901.4;ENST00000370903.3;ENST00000370904.1	IGSF1	0.220733341131938	0.333481422535894
chrX	132093381	132096572	3192	*	699	5.7347230566454e-14	23	X	132093381	132096572	3192	132094977	132096114	1138	ENST00000370836.2	HS6ST2	0.414507996081738	0.244729929982435
chrX	149106619	149106914	296	*	700	0.0234373501873434	574	X	149106619	149106914	296	149106624	149106891	268	ENST00000370409.3;ENST00000462691.1;ENST00000370404.1;ENST00000370406.3;ENST00000449111.1;ENST00000355203.2	LOC100272228;CXorf40B	0.23542486850887	0.296572717140422
chrX	153635901	153639295	3395	*	701	0.00659717126426737	430	X	153635901	153639295	3395	153637497	153639287	1791	ENST00000369807.1;ENST00000369808.3;ENST00000014935.3;ENST00000393638.1;ENST00000309585.5;ENST00000369809.1;ENST00000488225.1;ENST00000369790.4;ENST00000350743.4;ENST00000351413.4;ENST00000369776.4	DNASE1L1;TAZ	0.413730970552394	0.414769036328266

## Sheet: DMRs Fibroblasts
seqnames	start	end	width	strand	dmrNo	dmrP	dmrpRank	dmrChrom	dmrStart	dmrEnd	dmrSize	dmrCoreStart	dmrCoreEnd	dmrCoreSize	ensemblID	geneSymbol	betaAv_EX1	betaAv_EX3
chr1	846622	850135	3514	*	1	0.0433266386306713	409	1	846622	850135	3514	846637	849540	2904	ENST00000448179.1;ENST00000398216.2		0.542219566760549	0.559796859473267
chr1	1061575	1064010	2436	*	2	0.0216183595458447	329	1	1061575	1064010	2436	1061585	1063857	2273			0.625824974828538	0.651162584350955
chr1	1093850	1097493	3644	*	3	0.0227694961381054	340	1	1093850	1097493	3644	1093940	1097270	3331			0.637541908671187	0.604078597023321
chr1	1102769	1107274	4506	*	4	2.24819330809075e-07	24	1	1102769	1107274	4506	1102960	1106175	3216	ENST00000384875.1;ENST00000362106.1	MIR200A;MIR429	0.461916157994245	0.517189613181792
chr1	1688061	1690431	2371	*	5	0.0187837072046795	303	1	1688061	1690431	2371	1688123	1690389	2267	ENST00000492845.1;ENST00000342348.5	NADK	0.899462934800932	0.914962798386743
chr1	2002062	2003705	1644	*	6	0.0444562706056209	412	1	2002062	2003705	1644	2002329	2003650	1322	ENST00000400921.2	PRKCZ	0.486000857189422	0.508551151090611
chr1	2124967	2125332	366	*	7	0.00161182375329408	141	1	2124967	2125332	366	2125049	2125243	195	ENST00000400919.3;ENST00000487186.1	C1orf86;LOC100128003	0.819512360806765	0.828028892094049
chr1	2798976	2801411	2436	*	8	0.0134046678567507	274	1	2798976	2801411	2436	2799354	2801389	2036			0.49682182771484	0.588911879209623
chr1	2819777	2824118	4342	*	9	0.00229724169180921	156	1	2819777	2824118	4342	2819993	2823861	3869			0.442537164361491	0.48541686836092
chr1	2838002	2841525	3524	*	10	0.00899341557221281	245	1	2838002	2841525	3524	2838805	2840308	1504			0.445714886025314	0.420267742307181
chr1	2934520	2938067	3548	*	11	0.000966925821659646	126	1	2934520	2938067	3548	2936277	2937999	1723	ENST00000378404.2;ENST00000543312.1	ACTRT2	0.516229486001327	0.501283420627806
chr1	3098982	3101318	2337	*	12	2.37927175765094e-06	38	1	3098982	3101318	2337	3099233	3100956	1724		PRDM16	0.602523057488434	0.68690596935832
chr1	3143143	3145030	1888	*	13	0.000942521814255186	125	1	3143143	3145030	1888	3143682	3144710	1029		PRDM16	0.214650561684673	0.209230370289815
chr1	3302479	3304197	1719	*	14	0.00511122340052463	211	1	3302479	3304197	1719	3302968	3303958	991		PRDM16	0.509211028985872	0.50667165630722
chr1	5538740	5542167	3428	*	15	0.000349315749826219	100	1	5538740	5542167	3428	5539958	5540950	993			0.534349928622445	0.52587572148856
chr1	5932198	5933104	907	*	16	0.0205673966940925	325	1	5932198	5933104	907	5932351	5933044	694	ENST00000478423.2	NPHP4	0.839128923578841	0.818865580521972
chr1	9254058	9258097	4040	*	17	0.0299268439244519	374	1	9254058	9258097	4040	9255815	9258033	2219	ENST00000437157.1		0.544758525335881	0.532731268322564
chr1	24645263	24647012	1750	*	18	0.000330493743004139	97	1	24645263	24647012	1750	24645380	24646392	1013	ENST00000361548.4;ENST00000342072.4;ENST00000350501.5;ENST00000530984.1;ENST00000356046.2;ENST00000446220.1;ENST00000437965.1	GRHL3	0.315894572967485	0.306554931079994
chr1	25257467	25257705	239	*	19	3.76323415603437e-07	30	1	25257467	25257705	239	25257505	25257629	125	ENST00000308873.6;ENST00000428150.2	RUNX3	0.225590420997928	0.268370911355446
chr1	34328341	34332436	4096	*	20	0.0483956865731775	446	1	34328341	34332436	4096	34328907	34330389	1483	ENST00000519684.1;ENST00000522796.1;ENST00000425537.1	HMGB4;CSMD2	0.916165203608987	0.90300254900313
chr1	34631494	34634637	3144	*	21	0.0314943471092331	379	1	34631494	34634637	3144	34631613	34633066	1454	ENST00000373374.3;ENST00000373381.4	CSMD2;C1orf94	0.0576682034349908	0.046244209376508
chr1	115826631	115830726	4096	*	22	0.041996504575625	403	1	115826631	115830726	4096	115828679	115829856	1178	ENST00000369512.2;ENST00000425449.1	NGF	0.930501519129607	0.909586131233031
chr1	147799807	147802654	2848	*	23	0.0227694961381054	340	1	147799807	147802654	2848	147800461	147801721	1261	ENST00000452996.1;ENST00000516935.1		0.442149289049996	0.419569683770228
chr1	152729146	152732289	3144	*	24	1.32173902860418e-07	20	1	152729146	152732289	3144	152729200	152731590	2391	ENST00000368773.1	KPRP	0.358972807409654	0.363509778461305
chr1	153232339	153236434	4096	*	25	0.026446915898322	363	1	153232339	153236434	4096	153232348	153234809	2462	ENST00000392652.2;ENST00000368742.3	LOR	0.263195798323093	0.270016653827599
chr1	154125904	154130088	4185	*	26	0.029275291976204	370	1	154125904	154130088	4185	154127138	154128041	904	ENST00000368559.3;ENST00000368533.3	NUP210L;TPM3	0.675935009663144	0.681264288064684
chr1	159170572	159174667	4096	*	27	0.00172255450933309	146	1	159170572	159174667	4096	159171213	159174610	3398	ENST00000368124.4;ENST00000368125.4;ENST00000415675.1;ENST00000537147.1;ENST00000359381.3;ENST00000368122.1;ENST00000368121.2	CADM3;DARC	0.310624659513977	0.302172014747088
chr1	159680449	159684544	4096	*	28	2.98886403208367e-10	3	1	159680449	159684544	4096	159682497	159684431	1935	ENST00000255030.5;ENST00000473196.1;ENST00000437342.1;ENST00000368112.1;ENST00000368111.1;ENST00000368110.1	CRP	0.421449531149604	0.30791990152594
chr1	179556197	179559716	3520	*	29	0.0389500850416399	394	1	179556197	179559716	3520	179556363	179557960	1598			0.646087840379056	0.624554926291478
chr1	228394437	228397669	3233	*	30	0.011749641687824	261	1	228394437	228397669	3233	228394509	228396098	1590	ENST00000284548.11;ENST00000366709.4;ENST00000422127.1	OBSCN	0.536015641713755	0.528334296159602
chr1	230455583	230461161	5579	*	31	0.000827795903758458	119	1	230455583	230461161	5579	230457631	230459114	1484	ENST00000391860.1;ENST00000321327.2;ENST00000525115.1	PGBD5	0.517795109187453	0.470223576868381
chr10	1226093	1229606	3514	*	32	0.0217618396970858	333	10	1226093	1229606	3514	1226645	1229080	2436	ENST00000381312.1;ENST00000381310.3	ADARB2	0.594519299750817	0.546807756479063
chr10	8087044	8090557	3514	*	33	0.0482134940289876	438	10	8087044	8090557	3514	8087098	8090162	3065			0.0589854980070384	0.0907347316425016
chr10	43185592	43188686	3095	*	34	0.0266202432430453	364	10	43185592	43188686	3095	43186810	43187469	660	ENST00000411439.1		0.538624406574503	0.559693690660686
chr10	49892818	49893038	221	*	35	0.00560746638670236	216	10	49892818	49893038	221	49892829	49893026	198	ENST00000360890.2	WDFY4	0.715677402738998	0.74197369678755
chr10	88428063	88428794	732	*	36	0.00113934211326519	130	10	88428063	88428794	732	88428117	88428429	313	ENST00000539402.1;ENST00000372066.3;ENST00000372056.4;ENST00000361373.3;ENST00000542786.1;ENST00000458213.2	LDB3	0.548782855611155	0.483992870511196
chr10	118561410	118565076	3667	*	37	0.0461670280305941	425	10	118561410	118565076	3667	118561572	118563859	2288			0.744009951460539	0.746851394498499
chr10	123351765	123355765	4001	*	38	3.8211080602934e-05	60	10	123351765	123355765	4001	123353298	123355748	2451	ENST00000346997.2;ENST00000369056.1;ENST00000369061.4;ENST00000357555.5;ENST00000358487.5;ENST00000369060.4;ENST00000457416.2;ENST00000360144.3;ENST00000369059.1;ENST00000369062.3	FGFR2	0.443941872563164	0.389352632079535
chr10	125032552	125036035	3484	*	39	0.0131556233834485	270	10	125032552	125036035	3484	125033770	125034818	1049			0.251257580952095	0.362072746196834
chr10	130827361	130833553	6193	*	40	6.1490102685506e-05	71	10	130827361	130833553	6193	130828579	130832393	3815			0.584789488800443	0.596399033370411
chr10	132630823	132634218	3396	*	41	0.0436614877733072	410	10	132630823	132634218	3396	132632041	132633001	961			0.515593582081141	0.482492411152331
chr10	132890586	132892103	1518	*	42	0.0316067925645922	380	10	132890586	132892103	1518	132890839	132891754	916	ENST00000368642.4	TCERG1L	0.565051997663068	0.61108934155245
chr10	133272582	133275536	2955	*	43	0.0175133727546435	296	10	133272582	133275536	2955	133273800	133274319	520			0.619714045731975	0.599022604763383
chr10	134186741	134190853	4113	*	44	0.0257222806752633	351	10	134186741	134190853	4113	134186822	134190192	3371	ENST00000475747.1;ENST00000392638.2;ENST00000368612.1;ENST00000368613.4;ENST00000368614.3;ENST00000368610.3	LRRC27	0.767754001545979	0.791351164139482
chr10	134639552	134643080	3529	*	45	0.0116137571201215	260	10	134639552	134643080	3529	134640770	134642455	1686			0.725965666466511	0.743870721864966
chr10	134660284	134666174	5891	*	46	0.000159993190210358	81	10	134660284	134666174	5891	134661502	134665178	3677	ENST00000368586.4		0.597781945106327	0.622817110918832
chr10	134723330	134726843	3514	*	47	4.48175811939565e-08	16	10	134723330	134726843	3514	134723491	134726771	3281	ENST00000368586.4		0.564185610243365	0.704889597099356
chr10	134827205	134830718	3514	*	48	0.000894108161364488	122	10	134827205	134830718	3514	134827236	134830157	2922			0.520500815747716	0.477831949211517
chr10	134836257	134841343	5087	*	49	0.0015809693299255	139	10	134836257	134841343	5087	134836370	134839817	3448			0.387886979867087	0.385478394502573
chr10	134856432	134860198	3767	*	50	0.0401189716316771	396	10	134856432	134860198	3767	134856499	134860125	3627			0.609037960615177	0.536075302796277
chr10	135058617	135061766	3150	*	51	1.48741063340974e-07	21	10	135058617	135061766	3150	135059165	135061322	2158	ENST00000553459.1;ENST00000300167.6;ENST00000362219.2	MIR202	0.444281087910924	0.449723333054533
chr10	135160620	135161473	854	*	52	1.405238546726e-05	49	10	135160620	135161473	854	135160697	135161047	351	ENST00000452591.1;ENST00000415747.1;ENST00000433452.2	PRAP1	0.278173991561285	0.256987188819958
chr11	389651	393679	4029	*	53	4.4335281313015e-05	65	11	389651	393679	4029	391037	393648	2612	ENST00000331563.2	PKP3	0.585704081381721	0.514033633816986
chr11	912757	915900	3144	*	54	0.0226548969176285	338	11	912757	915900	3144	914329	915440	1112	ENST00000449825.1;ENST00000323541.7	CHID1	0.70383750495871	0.686488053109379
chr11	1855598	1860784	5187	*	55	0.00883396748848262	241	11	1855598	1860784	5187	1855606	1860235	4630	ENST00000341958.3;ENST00000483280.1;ENST00000381968.3;ENST00000436964.2;ENST00000535046.1;ENST00000381911.1;ENST00000381906.1;ENST00000252898.7;ENST00000381905.3	SYT8;TNNI2	0.668347850115983	0.688072994093945
chr11	1987001	1990514	3514	*	56	0.00174718572800533	148	11	1987001	1990514	3514	1988758	1990435	1678			0.439393770866773	0.422386273413456
chr11	2162326	2162762	437	*	57	0.0482937112300084	440	11	2162326	2162762	437	2162341	2162616	276	ENST00000434045.2;ENST00000381389.1;ENST00000337883.6;ENST00000300632.5;ENST00000381319.4	IGF2AS;INS-IGF2;IGF2	0.533140589435109	0.561172808524469
chr11	2285031	2289807	4777	*	58	0.01740292411604	295	11	2285031	2289807	4777	2285802	2289117	3316			0.71930112686471	0.700314164530796
chr11	2318599	2323234	4636	*	59	0.000774930586519816	118	11	2318599	2323234	4636	2320647	2323059	2413	ENST00000381153.3;ENST00000456145.2;ENST00000470369.1;ENST00000182290.4;ENST00000483227.1;ENST00000381121.3;ENST00000451520.2;ENST00000381117.1	C11orf21;TSPAN32	0.665705428352646	0.668640479937509
chr11	2480943	2483020	2078	*	60	1.92389889011005e-07	22	11	2480943	2483020	2078	2481206	2482929	1724	ENST00000335475.5	KCNQ1	0.488458354913702	0.540688402937879
chr11	31842724	31846237	3514	*	61	0.0253808559697883	348	11	31842724	31846237	3514	31843388	31845639	2252	ENST00000506388.2		0.214928069236532	0.235578237704434
chr11	43603512	43607025	3514	*	62	0.00314430344526866	169	11	43603512	43607025	3514	43603572	43605269	1698			0.380538396871816	0.389837703728262
chr11	45712457	45720565	8109	*	63	0.00982044237497972	253	11	45712457	45720565	8109	45713046	45720337	7292			0.371494810059091	0.379798329730334
chr11	45737297	45739732	2436	*	64	0.0187837072046795	303	11	45737297	45739732	2436	45737711	45739427	1717			0.532714093006374	0.556498583238226
chr11	45741690	45744988	3299	*	65	4.80626835995158e-08	17	11	45741690	45744988	3299	45742303	45744972	2670	ENST00000532307.1;ENST00000530051.1;ENST00000529769.1		0.4377373902532	0.349604580575252
chr11	45927548	45929191	1644	*	66	0.0046447177461107	197	11	45927548	45929191	1644	45928370	45928988	619	ENST00000533218.1;ENST00000449465.1	C11orf94	0.650919210207161	0.635878872699396
chr11	47607665	47609308	1644	*	67	0.0192433068443356	311	11	47607665	47609308	1644	47607760	47608722	963	ENST00000356737.2;ENST00000538490.1	FAM180B	0.674758282372454	0.670471568614943
chr11	60677789	60681302	3514	*	68	0.0146371374960354	280	11	60677789	60681302	3514	60677810	60681300	3491	ENST00000227525.3;ENST00000446886.1;ENST00000543275.1	TMEM109	0.199586440440606	0.214971781052375
chr11	64119859	64120780	922	*	69	0.0393631933501005	395	11	64119859	64120780	922	64119977	64120685	709	ENST00000301897.4;ENST00000463837.1;ENST00000377638.3	CCDC88B	0.80918651244294	0.79316236422187
chr11	67289401	67291323	1923	*	70	0.000133583564130804	79	11	67289401	67291323	1923	67289522	67291247	1726	ENST00000353903.4	CABP2	0.6390043699891	0.683033056723361
chr11	67417592	67418410	819	*	71	0.0336968586100043	387	11	67417592	67418410	819	67417958	67418365	408	ENST00000255082.3	ACY3	0.494694280883286	0.500056157393202
chr11	67442042	67442773	732	*	72	0.00022356649395409	87	11	67442042	67442773	732	67442067	67442697	631	ENST00000531881.1;ENST00000349015.3;ENST00000530069.1	ALDH3B2	0.239620588653408	0.279709530468719
chr11	67809158	67811242	2085	*	73	0.017783730208297	300	11	67809158	67811242	2085	67809271	67811194	1924	ENST00000532635.1;ENST00000546315.1;ENST00000265686.3	TCIRG1	0.643939788767403	0.61720064525434
chr11	68918655	68922527	3873	*	74	0.00598663731639438	220	11	68918655	68922527	3873	68919873	68920771	899	ENST00000562772.1		0.754066031699685	0.739954296643655
chr11	70315407	70320966	5560	*	75	5.51538065425383e-05	68	11	70315407	70320966	5560	70316956	70319482	2527	ENST00000449833.2;ENST00000409161.1;ENST00000423696.2	SHANK2	0.674582824336455	0.629869590848683
chr11	121986534	121987480	947	*	76	8.42269997118595e-05	74	11	121986534	121987480	947	121986736	121987203	468	ENST00000560104.1	LOC399959;BLID	0.299758052702269	0.199833019090311
chr11	128553368	128559721	6354	*	77	0.00303980216249972	166	11	128553368	128559721	6354	128553855	128559701	5847	ENST00000501648.2;ENST00000527767.2;ENST00000572256.1;ENST00000525560.1		0.333584131765791	0.342533327285996
chr11	128712279	128713010	732	*	78	0.00623218920769548	222	11	128712279	128713010	732	128712280	128712932	653	ENST00000392664.2;ENST00000392665.2;ENST00000440599.2;ENST00000392666.1	KCNJ1	0.845878491002707	0.835446966828793
chr12	322221	323348	1128	*	79	3.34239001948781e-08	14	12	322221	323348	1128	322250	323242	993	ENST00000424061.2;ENST00000359674.4;ENST00000536824.1;ENST00000428720.1	SLC6A12	0.281296116407181	0.234657874486145
chr12	1609314	1610167	854	*	80	5.82716659132126e-06	42	12	1609314	1610167	854	1609346	1609741	396	ENST00000515614.2	LOC100292680	0.445470365482552	0.551518688763306
chr12	2028982	2032634	3653	*	81	0.0346367927723809	389	12	2028982	2032634	3653	2029051	2032495	3445	ENST00000280663.7;ENST00000382722.4;ENST00000544163.1	CACNA2D4	0.814579449734985	0.830350232992531
chr12	7072464	7076771	4308	*	82	0.00921483657877217	247	12	7072464	7076771	4308	7072696	7074724	2029	ENST00000384975.1;ENST00000537269.1;ENST00000384980.1;ENST00000535923.1;ENST00000546111.1;ENST00000542912.1	MIR141;MIR200C;PHB2	0.789488991455007	0.810056274579445
chr12	34753730	34757657	3928	*	83	0.00340712276139747	179	12	34753730	34757657	3928	34753970	34756440	2471			0.371446120145725	0.377216157390473
chr12	53493972	53498067	4096	*	84	0.0448075105243342	417	12	53493972	53498067	4096	53495945	53497306	1362	ENST00000301466.3;ENST00000549628.1;ENST00000301464.3;ENST00000548547.1	IGFBP6;SOAT2	0.854646773931279	0.834230569952943
chr12	54328563	54332110	3548	*	85	0.0191775040485102	310	12	54328563	54332110	3548	54329010	54332026	3017	ENST00000512916.2;ENST00000243056.3	HOXC13	0.174376705706605	0.181774111286399
chr12	85670054	85673567	3514	*	86	0.00212353371944374	155	12	85670054	85673567	3514	85671811	85673347	1537	ENST00000316824.3	ALX1	0.406252728663254	0.441466664406906
chr12	125624761	125628856	4096	*	87	0.0367006555949174	391	12	125624761	125628856	4096	125625016	125627357	2342	ENST00000535001.1;ENST00000261686.6;ENST00000316543.10;ENST00000543665.1;ENST00000316519.6;ENST00000545511.1	AACS	0.73775613218317	0.766385883149098
chr12	130527457	130531877	4421	*	88	0.000134325263147907	80	12	130527457	130531877	4421	130529058	130530121	1064	ENST00000538806.1;ENST00000561864.1		0.580731589427153	0.639605821663171
chr12	130588919	130592554	3636	*	89	0.0227694961381054	340	12	130588919	130592554	3636	130589252	130591369	2118			0.413574872719747	0.413397140742953
chr12	132653639	132661151	7513	*	90	1.29190927628329e-05	48	12	132653639	132661151	7513	132654742	132660982	6241			0.534734690937179	0.528847028017898
chr12	132850961	132852643	1683	*	91	0.000904397626925547	123	12	132850961	132852643	1683	132851518	132852593	1076	ENST00000543317.1;ENST00000376617.3;ENST00000535208.1;ENST00000537762.1	GALNT9;LOC100130238	0.471905439520735	0.528772115741974
chr12	133005301	133008814	3514	*	92	0.00049557127719315	107	12	133005301	133008814	3514	133005406	133008035	2630			0.424453901723745	0.513478623760895
chr12	133299973	133303486	3514	*	93	0.0253100718583371	346	12	133299973	133303486	3514	133300001	133303468	3468	ENST00000364599.1;ENST00000539605.1;ENST00000542282.1	ANKLE2	0.772030234672563	0.814311924121773
chr13	22297284	22300536	3253	*	94	0.0198250686163716	321	13	22297284	22300536	3253	22298502	22299319	818			0.779002520515681	0.747530423132368
chr13	31506536	31507389	854	*	95	0.0322867602041917	385	13	31506536	31507389	854	31506685	31507139	455	ENST00000429200.1;ENST00000380473.3;ENST00000411835.1;ENST00000451495.1	C13orf26	0.570426040720853	0.623142585172037
chr13	92050667	92050794	128	*	96	0.00575765662243818	218	13	92050667	92050794	128	92050675	92050791	117	ENST00000377067.3	GPC5	0.0955770731060403	0.228308748374702
chr13	107353055	107356210	3156	*	97	0.0427681545184617	406	13	107353055	107356210	3156	107354273	107354993	721			0.373399335594429	0.468928192527949
chr13	112321438	112325242	3805	*	98	0.0130377869552398	269	13	112321438	112325242	3805	112321694	112324767	3074			0.587645246898944	0.64579238331731
chr13	112330618	112334844	4227	*	99	7.39223129922616e-05	72	13	112330618	112334844	4227	112330930	112334317	3388			0.424441237438459	0.493929554954875
chr13	112506426	112509423	2998	*	100	0.000215780827903317	85	13	112506426	112509423	2998	112507644	112508206	563			0.14654301018308	0.137359459665925
chr13	112901797	112905787	3991	*	101	2.5411228616818e-09	8	13	112901797	112905787	3991	112901929	112905745	3817			0.567902029507065	0.554778220001293
chr13	112978656	112981920	3265	*	102	5.18344349374383e-10	5	13	112978656	112981920	3265	112978683	112980703	2021	ENST00000413637.1		0.449102456979325	0.406621969363058
chr13	113117868	113121381	3514	*	103	0.00623218920769548	222	13	113117868	113121381	3514	113119625	113121280	1656			0.672987959212105	0.737507923565743
chr13	113612011	113615532	3522	*	104	0.000337108650885202	99	13	113612011	113615532	3522	113613229	113614315	1087			0.468990629799807	0.566128442250247
chr13	113697586	113700347	2762	*	105	0.0119249290877289	264	13	113697586	113700347	2762	113698408	113700027	1620	ENST00000480321.1;ENST00000397021.1	MCF2L	0.63317120681934	0.655777949127424
chr13	114057765	114066292	8528	*	106	0.0474778522339283	433	13	114057765	114066292	8528	114058019	114066074	8056			0.675175539451915	0.672567785490347
chr13	114311900	114312753	854	*	107	0.00378778319862814	186	13	114311900	114312753	854	114312105	114312686	582	ENST00000335288.3	ATP4B	0.697499985002735	0.734299810125595
chr13	114915442	114920458	5017	*	108	0.0188856633941404	307	13	114915442	114920458	5017	114916698	114918702	2005			0.559672331590377	0.604670319252431
chr14	21267696	21271791	4096	*	109	0.00934665096673692	249	14	21267696	21271791	4096	21268482	21271355	2874	ENST00000397967.4;ENST00000340900.3;ENST00000412779.2;ENST00000555698.1;ENST00000397970.4	RNASE1	0.354534698293233	0.305037880878917
chr14	23584534	23588629	4096	*	110	0.0162113651623253	286	14	23584534	23588629	4096	23586582	23588616	2035	ENST00000206513.5	CEBPE	0.870093573045917	0.842525102878542
chr14	29227047	29230157	3111	*	111	0.0033457551700499	175	14	29227047	29230157	3111	29227941	29229455	1515	ENST00000551395.1;ENST00000546560.1;ENST00000549487.1		0.245529275464437	0.358336209197073
chr14	29235909	29236047	139	*	112	0.0175133727546435	296	14	29235909	29236047	139	29235928	29236034	107	ENST00000546560.1;ENST00000551395.1;ENST00000313071.4;ENST00000382535.3	FOXG1	0.248678874780987	0.172176101139944
chr14	38069528	38074254	4727	*	113	0.0376383287216026	393	14	38069528	38074254	4727	38069639	38072498	2860	ENST00000540786.1		0.101496599220073	0.0746342448947153
chr14	54684572	54688377	3806	*	114	0.0447238185253725	415	14	54684572	54688377	3806	54685790	54687160	1371			0.614267915219799	0.55958067397707
chr14	61116994	61123272	6279	*	115	0.00170620447689743	142	14	61116994	61123272	6279	61117067	61122911	5845	ENST00000247182.5;ENST00000555955.2;ENST00000553535.1	SIX1	0.427051142699163	0.429564614425857
chr14	77729967	77734688	4722	*	116	2.88067699745973e-07	26	14	77729967	77734688	4722	77731074	77734687	3614	ENST00000408827.1;ENST00000298352.4	MIR1260;NGB	0.462207990007427	0.482163353222053
chr14	92785142	92788655	3514	*	117	0.000317023936581526	96	14	92785142	92788655	3514	92785734	92788580	2847	ENST00000393265.2;ENST00000531433.1;ENST00000532405.1	SLC24A4	0.438602237094494	0.451006059237129
chr14	95155328	95157979	2652	*	118	0.000298883251627811	91	14	95155328	95157979	2652	95155784	95157685	1902			0.655356934950578	0.562674581945283
chr14	97089849	97092737	2889	*	119	0.00180983657545624	149	14	97089849	97092737	2889	97090212	97092205	1994			0.44062860957584	0.465594450597569
chr14	99785615	99788580	2966	*	120	0.0168584175497557	292	14	99785615	99788580	2966	99786193	99787620	1428			0.854119251194613	0.772329655432846
chr14	101489294	101490612	1319	*	121	0.0216183595458447	329	14	101489294	101490612	1319	101489415	101490253	839	ENST00000362239.2;ENST00000385016.1;ENST00000362112.1	MIR299;MIR411;MIR380	0.758878650738955	0.764072182555724
chr14	101495124	101497627	2504	*	122	0.0482937112300084	440	14	101495124	101497627	2504	101495604	101497583	1980	ENST00000349529.2;ENST00000408109.2;ENST00000390751.1	MIR494;MIR543	0.790023053133584	0.814722541130743
chr14	101521176	101522235	1060	*	123	0.000547000706619513	110	14	101521176	101522235	1060	101521409	101522141	733	ENST00000385292.1;ENST00000385269.1;ENST00000390172.1	MIR453;MIR485;MIR668	0.71686806342913	0.754291709378524
chr14	101525713	101530427	4715	*	124	0.000992209518726136	128	14	101525713	101530427	4715	101525784	101528671	2888	ENST00000385243.1;ENST00000385226.1;ENST00000362145.1	MIR496;MIR154;MIR377	0.714156416261321	0.728423404081355
chr14	102962590	102968854	6265	*	125	0.0135974013056605	275	14	102962590	102968854	6265	102963399	102968497	5099	ENST00000359520.7;ENST00000391028.1	TECPR2	0.736167918845145	0.82458907273779
chr14	103689604	103693321	3718	*	126	1.48280018668696e-06	36	14	103689604	103693321	3718	103691361	103692104	744			0.451965807255995	0.454455313119125
chr14	105151669	105155182	3514	*	127	0.00260657513985262	162	14	105151669	105155182	3514	105153426	105155145	1720	ENST00000330634.7;ENST00000398337.4;ENST00000392634.4	INF2	0.384521037514545	0.311508787190067
chr14	106317973	106321486	3514	*	128	0.0299268439244519	374	14	106317973	106321486	3514	106319730	106321226	1497			0.608180173352029	0.68091377438504
chr15	31514532	31517698	3167	*	129	5.98516117616872e-08	19	15	31514532	31517698	3167	31515750	31516481	732	ENST00000557928.1;ENST00000559094.1		0.290433647049204	0.24857222735422
chr15	32161511	32164479	2969	*	130	1.75314171505671e-12	1	15	32161511	32164479	2969	32162729	32163262	534			0.111989195836847	0.254108964856896
chr15	45671001	45671301	301	*	131	5.36499165335375e-05	66	15	45671001	45671301	301	45671001	45671279	279	ENST00000558336.1;ENST00000396659.3;ENST00000560538.1	LOC145663;GATM	0.301464217544202	0.297633133130234
chr15	62529851	62539376	9526	*	132	0.000547000706619513	110	15	62529851	62539376	9526	62530766	62538548	7783	ENST00000563606.1;ENST00000561706.1;ENST00000408214.1		0.583222921180925	0.569824799507394
chr15	75115973	75120068	4096	*	133	0.00412235623860534	191	15	75115973	75120068	4096	75117033	75119335	2303	ENST00000488000.2;ENST00000564823.1;ENST00000395018.4;ENST00000379709.3;ENST00000309664.5	LMAN1L;CPLX3	0.418153751488932	0.424699524226303
chr15	78628669	78632182	3514	*	134	3.8211080602934e-05	60	15	78628669	78632182	3514	78630426	78632144	1719	ENST00000299529.6	CRABP1	0.553029720789059	0.502269217338853
chr15	93126660	93131133	4474	*	135	2.41899564508166e-06	39	15	93126660	93131133	4474	93126847	93131035	4189	ENST00000555864.1		0.344197317606568	0.367474731217524
chr15	93578151	93581544	3394	*	136	0.00416414124460172	192	15	93578151	93581544	3394	93579369	93580327	959			0.912290307727189	0.901817315112877
chr15	93956718	93959153	2436	*	137	0.0472112129609802	430	15	93956718	93959153	2436	93956988	93959149	2162	ENST00000554466.1;ENST00000554105.1;ENST00000553478.1		0.524143565128693	0.544657066360494
chr15	96905452	96909512	4061	*	138	2.0442879981713e-08	12	15	96905452	96909512	4061	96905554	96909455	3902	ENST00000558382.1;ENST00000558499.1		0.663004213431875	0.775261487305161
chr15	99973114	99976687	3574	*	139	0.0220471520091789	334	15	99973114	99976687	3574	99974332	99975470	1139			0.866540298637532	0.831856812714409
chr16	875873	880856	4984	*	140	0.0322465993357387	382	16	875873	880856	4984	875881	880831	4951			0.553946743297927	0.550974940624975
chr16	889503	894191	4689	*	141	0.000427284321055584	104	16	889503	894191	4689	891260	893989	2730			0.687196952395894	0.758017211132604
chr16	1025600	1029360	3761	*	142	3.02536267164619e-05	55	16	1025600	1029360	3761	1026760	1029085	2326	ENST00000567961.1;ENST00000565139.1;ENST00000562570.1;ENST00000568394.1;ENST00000565467.1;ENST00000563863.1;ENST00000565069.1;ENST00000563837.1		0.484125231385154	0.593472697776304
chr16	1073364	1076877	3514	*	143	0.012233269378713	266	16	1073364	1076877	3514	1074159	1076721	2563			0.819290660426677	0.781982095002716
chr16	1092896	1098104	5209	*	144	0.00108870532918449	129	16	1092896	1098104	5209	1093823	1098059	4237			0.628571143994189	0.640658118470882
chr16	1131317	1135134	3818	*	145	8.55690533158016e-05	75	16	1131317	1135134	3818	1131327	1133378	2052	ENST00000562758.1;ENST00000539762.1;ENST00000293897.4;ENST00000397547.2		0.349665822647842	0.338520774558529
chr16	1155592	1160848	5257	*	146	0.00517129157741012	212	16	1155592	1160848	5257	1157062	1160722	3661	ENST00000561511.1		0.477780151401633	0.456266325111458
chr16	1170143	1172820	2678	*	147	0.0257222806752633	351	16	1170143	1172820	2678	1170618	1172205	1588			0.567003532746421	0.594739901170415
chr16	1192995	1197247	4253	*	148	0.00542078486910964	215	16	1192995	1197247	4253	1193090	1196657	3568			0.601833822956132	0.564646462087888
chr16	1372868	1377192	4325	*	149	0.008674330252604	240	16	1372868	1377192	4325	1373608	1376555	2948	ENST00000568106.1;ENST00000567829.1;ENST00000566587.1;ENST00000403747.2;ENST00000406620.1;ENST00000397514.3;ENST00000355803.4	UBE2I	0.784833053730281	0.780971915643731
chr16	2144776	2146489	1714	*	150	0.0417226081530462	401	16	2144776	2146489	1714	2144849	2146423	1575	ENST00000570072.1;ENST00000382481.4;ENST00000565937.1	PKD1	0.925773530307113	0.927375710582845
chr16	3148046	3151630	3585	*	151	0.00934665096673692	249	16	3148046	3151630	3585	3148536	3151202	2667	ENST00000573931.1;ENST00000575108.1;ENST00000572548.1;ENST00000538082.2		0.415542985079129	0.401761696175652
chr16	9853912	9858007	4096	*	152	0.0132936183907796	272	16	9853912	9858007	4096	9855280	9857925	2646	ENST00000396573.2;ENST00000562109.1;ENST00000535259.1	GRIN2A	0.609195338814046	0.630876608653104
chr16	11365357	11368870	3514	*	153	0.0197099285418628	315	16	11365357	11368870	3514	11367114	11367916	803	ENST00000572173.1;ENST00000327157.2	PRM3	0.688609841223211	0.647265226346117
chr16	11372675	11376770	4096	*	154	0.000312986614197336	95	16	11372675	11376770	4096	11374090	11376309	2220	ENST00000572173.1;ENST00000312511.3	PRM1	0.660418599890687	0.616742266656434
chr16	28993795	28997890	4096	*	155	0.0197099285418628	315	16	28993795	28997890	4096	28995271	28996533	1263	ENST00000395461.3;ENST00000564277.1;ENST00000563964.1;ENST00000395456.2;ENST00000454369.2;ENST00000360872.5;ENST00000566177.1;ENST00000565975.1;ENST00000569969.1;ENST00000311008.11;ENST00000334536.8;ENST00000568899.1	SPNS1;LAT	0.864158358954934	0.846113105590727
chr16	30124547	30128642	4096	*	156	0.00505591533732777	207	16	30124547	30128642	4096	30124803	30126595	1793	ENST00000406256.3;ENST00000263025.4;ENST00000484663.1;ENST00000403394.1;ENST00000494643.1	GDPD3;LOC100271831;MAPK3	0.685080944559488	0.678244244627358
chr16	57830626	57834331	3706	*	157	0.00138041828669124	135	16	57830626	57834331	3706	57831745	57833579	1835	ENST00000568697.1;ENST00000566975.1;ENST00000421376.2;ENST00000465878.2;ENST00000539578.1;ENST00000379655.4;ENST00000445690.2	KIFC3	0.8485075315875	0.906017554796958
chr16	67975817	67980497	4681	*	158	0.0444562706056209	412	16	67975817	67980497	4681	67976621	67979792	3172	ENST00000573538.1;ENST00000422611.2;ENST00000264005.5;ENST00000338335.3;ENST00000316341.3;ENST00000572037.1;ENST00000541864.2;ENST00000576616.1	LCAT;SLC12A4	0.817264613318431	0.820978523115197
chr16	71522778	71523509	732	*	159	0.0447238185253725	415	16	71522778	71523509	732	71523144	71523475	332	ENST00000564230.1;ENST00000561908.1;ENST00000565637.1;ENST00000288177.5	ZNF19	0.736091435648323	0.720457661603077
chr16	73264719	73267659	2941	*	160	0.000186971635518825	83	16	73264719	73267659	2941	73265382	73266785	1404	ENST00000577171.1;ENST00000561802.1		0.571548730057054	0.552842422656728
chr16	85120138	85124605	4468	*	161	0.0472112129609802	430	16	85120138	85124605	4468	85120870	85123778	2909	ENST00000258180.3;ENST00000566428.1	KIAA0513	0.776237451395953	0.821769392450601
chr16	85477362	85481169	3808	*	162	0.0459463652627992	424	16	85477362	85481169	3808	85478580	85480254	1675			0.851183089043094	0.881518845417695
chr16	85606344	85610288	3945	*	163	9.78924479453229e-10	7	16	85606344	85610288	3945	85607562	85609071	1510			0.568584102154085	0.70601608250279
chr16	86009858	86014057	4200	*	164	0.00404927494378334	190	16	86009858	86014057	4200	86011615	86012840	1226			0.680599045378247	0.73843768670005
chr16	87099388	87103908	4521	*	165	2.95934803034395e-08	13	16	87099388	87103908	4521	87099957	87102691	2735	ENST00000566798.1		0.82459589931735	0.815326206131979
chr16	88939184	88942929	3746	*	166	0.0165405445796248	290	16	88939184	88942929	3746	88940941	88942358	1418	ENST00000327483.5;ENST00000448839.1	CBFA2T3	0.730449689383313	0.733512085576156
chr16	88988589	88993089	4501	*	167	0.000210633087334745	84	16	88988589	88993089	4501	88989069	88993053	3985	ENST00000327483.5;ENST00000360302.2	CBFA2T3	0.629181956213668	0.626113663724207
chr16	89119984	89124131	4148	*	168	0.00319913533909127	173	16	89119984	89124131	4148	89120300	89122501	2202	ENST00000537498.1		0.563175358214107	0.580617947777892
chr16	89135988	89140250	4263	*	169	0.0033457551700499	175	16	89135988	89140250	4263	89137745	89139905	2161			0.385478588523899	0.392208168111424
chr16	89149290	89153583	4294	*	170	0.027304027188581	366	16	89149290	89153583	4294	89151047	89152692	1646			0.623407915012762	0.683558859802329
chr16	89293046	89297141	4096	*	171	0.0231138453576225	344	16	89293046	89297141	4096	89293993	89297025	3033	ENST00000563182.1;ENST00000378337.4;ENST00000306502.6;ENST00000433976.2	ZNF778	0.913926406901979	0.889091013047434
chr17	94908	97617	2710	*	172	0.0161918765777889	284	17	94908	97617	2710	95730	96796	1067	ENST00000576001.1	RPH3AL	0.659908807283108	0.61939361765033
chr17	800004	800938	935	*	173	0.00143960734699456	136	17	800004	800938	935	800084	800749	666	ENST00000577098.1	NXN	0.174607882888187	0.120546080988924
chr17	4647285	4651380	4096	*	174	0.00203092622672978	151	17	4647285	4651380	4096	4648566	4649333	768	ENST00000433935.1;ENST00000269289.5;ENST00000573751.1	ZMYND15	0.158361469780318	0.166584606185532
chr17	6734574	6735305	732	*	175	1.13387871152821e-05	47	17	6734574	6735305	732	6734940	6735272	333	ENST00000535086.1;ENST00000338694.2	TEKT1	0.149923437406629	0.240047821412734
chr17	7757917	7758286	370	*	176	0.0322465993357387	382	17	7757917	7758286	370	7757933	7758228	296	ENST00000254846.5;ENST00000301599.6;ENST00000574668.1	KDM6B;TMEM88	0.824683099097972	0.852769078265249
chr17	9929440	9930293	854	*	177	5.86587446967547e-07	32	17	9929440	9930293	854	9929528	9930194	667	ENST00000437099.1;ENST00000540214.1	GAS7	0.458656907667705	0.48830896229871
chr17	35422598	35425276	2679	*	178	0.0200348455691867	322	17	35422598	35425276	2679	35423405	35424933	1529			0.778822706066018	0.797815238887963
chr17	38510714	38514809	4096	*	179	0.0187837072046795	303	17	38510714	38514809	4096	38511592	38512762	1171	ENST00000319149.8;ENST00000394086.3;ENST00000425707.2;ENST00000254066.4	RARA	0.818424608408953	0.773548503794777
chr17	41000385	41004480	4096	*	180	0.00475937691945236	202	17	41000385	41004480	4096	41001849	41003399	1551	ENST00000308423.1;ENST00000253799.2	AOC2;AOC3	0.674666725087925	0.681686489524286
chr17	46622511	46626024	3514	*	181	0.00394984192905472	188	17	46622511	46626024	3514	46622516	46625332	2817	ENST00000508688.1;ENST00000435312.1;ENST00000330070.4;ENST00000326226.3;ENST00000502764.2	HOXB2	0.50695992630126	0.511284692039092
chr17	46682225	46683868	1644	*	182	0.029275291976204	370	17	46682225	46683868	1644	46682308	46683806	1499	ENST00000490419.1;ENST00000484302.2;ENST00000225648.3;ENST00000552000.2;ENST00000466037.2	LOC404266;HOXB6	0.147377907172586	0.179829995981188
chr17	46871440	46872331	892	*	183	0.0261411580228206	356	17	46871440	46872331	892	46871582	46872263	682	ENST00000433608.2	TTLL6	0.793072457357487	0.87422129505677
chr17	48260019	48264114	4096	*	184	0.00152300214620361	137	17	48260019	48264114	4096	48260961	48263204	2244	ENST00000225964.5	COL1A1	0.223617269530984	0.30428818635455
chr17	48606746	48612625	5880	*	185	0.00170620447689743	142	17	48606746	48612625	5880	48608677	48612147	3471	ENST00000436259.2;ENST00000268933.3;ENST00000515028.1;ENST00000323776.5;ENST00000541226.1	MYCBPAP;EPN3	0.394111422749024	0.391232845253325
chr17	73821721	73825816	4096	*	186	0.0189883810988293	308	17	73821721	73825816	4096	73823769	73825227	1459	ENST00000207549.3	UNC13D	0.821673684937549	0.843298355747582
chr17	73839969	73844064	4096	*	187	0.00266302984546705	165	17	73839969	73844064	4096	73840659	73842017	1359	ENST00000207549.3;ENST00000254806.3	UNC13D;WBP2	0.455815844643434	0.445630344293473
chr17	75470766	75471629	864	*	188	0.0124167608060745	267	17	75470766	75471629	864	75470810	75471491	682	ENST00000427180.1;ENST00000431235.1;ENST00000397613.4	SEPT9	0.556925565169498	0.578740961407332
chr17	76128384	76128780	397	*	189	2.15013418971779e-07	23	17	76128384	76128780	397	76128481	76128683	203	ENST00000322914.2	TMC8;TMC6	0.593734834923649	0.554968035593108
chr17	76506062	76507281	1220	*	190	0.00170620447689743	142	17	76506062	76507281	1220	76506489	76506855	367		DNAH17	0.883836935649059	0.867209138982886
chr17	77535095	77539020	3926	*	191	9.61196345026397e-06	46	17	77535095	77539020	3926	77536313	77537803	1491	ENST00000453134.2		0.522928280819062	0.55537234482619
chr17	77894378	77897942	3565	*	192	0.00153622217540907	138	17	77894378	77897942	3565	77895596	77896725	1130	ENST00000574526.1;ENST00000572353.1;ENST00000576738.1		0.45823341070985	0.47000844479069
chr17	78160288	78162393	2106	*	193	2.34472010774545e-07	25	17	78160288	78162393	2106	78161110	78161706	597	ENST00000392434.2;ENST00000309710.1;ENST00000573754.1	CARD14	0.519086927035896	0.497810952221746
chr17	78998422	79002636	4215	*	194	0.0046122696219783	196	17	78998422	79002636	4215	78999347	79001543	2197	ENST00000576859.1		0.405252905612667	0.468373986281787
chr17	80986045	80987770	1726	*	195	0.00488061484966749	204	17	80986045	80987770	1726	80986552	80987573	1022	ENST00000571954.1;ENST00000576599.1	B3GNTL1	0.893017658986239	0.830565741077185
chr17	81018467	81023526	5060	*	196	0.00323611960669996	174	17	81018467	81023526	5060	81018500	81023217	4718			0.814407787378776	0.821128015139223
chr19	14224350	14226468	2119	*	197	0.0162927941074979	287	19	14224350	14226468	2119	14224992	14225959	968	ENST00000350356.2	PRKACA	0.766504157605027	0.716079156819012
chr19	34175010	34175429	420	*	198	0.0156855889879949	283	19	34175010	34175429	420	34175036	34175374	339	ENST00000262622.3;ENST00000434302.1;ENST00000438847.1	CHST8	0.176091063234202	0.231127339479972
chr19	35082354	35086449	4096	*	199	0.0047271317947188	201	19	35082354	35086449	4096	35084402	35085677	1276	ENST00000379204.2	SCGBL	0.516873335180633	0.515889696370411
chr19	35781720	35784863	3144	*	200	6.04983686291989e-06	44	19	35781720	35784863	3144	35782015	35784828	2814	ENST00000262624.4;ENST00000361922.4;ENST00000392213.2;ENST00000537831.1	MAG	0.57303288740436	0.577512693432116
chr19	36000715	36002044	1330	*	201	0.0154268994839393	282	19	36000715	36002044	1330	36001142	36001995	854	ENST00000402589.2;ENST00000462721.1;ENST00000414866.2;ENST00000458071.1	DMKN	0.214381988979449	0.242246499731074
chr19	44218765	44221908	3144	*	202	9.18640407540634e-05	77	19	44218765	44221908	3144	44218971	44221454	2484	ENST00000244314.5	IRGC	0.567426900152183	0.637236681300454
chr19	44488054	44488785	732	*	203	1.10898827255893e-08	10	19	44488054	44488785	732	44488121	44488612	492	ENST00000425747.2;ENST00000270014.1;ENST00000407951.2	ZNF155	0.134897488255902	0.167360889104447
chr19	45446632	45450727	4096	*	204	0.000589878455335468	114	19	45446632	45450727	4096	45448413	45450501	2089	ENST00000252490.4;ENST00000419266.2;ENST00000436871.1	APOC2;APOC4	0.559578215312065	0.602717123313954
chr19	51016489	51018152	1664	*	205	0.0194827339797154	312	19	51016489	51018152	1664	51017123	51018014	892	ENST00000389208.3;ENST00000376916.2	ASPDH	0.631589588178882	0.610723604323869
chr19	54290767	54291620	854	*	206	0.0216183595458447	329	19	54290767	54291620	854	54290799	54291194	396	ENST00000362225.1;ENST00000362273.1;ENST00000362161.1	MIR372;MIR371;MIR373	0.722265719041242	0.749001697234686
chr2	3826138	3828573	2436	*	207	0.0261411580228206	356	2	3826138	3828573	2436	3826610	3828566	1957	ENST00000537457.1		0.463242358111459	0.475821531269003
chr2	43454825	43455249	425	*	208	0.00204035868361994	152	2	43454825	43455249	425	43454852	43455103	252	ENST00000282388.3	ZFP36L2;LOC100129726	0.088559931092866	0.0899662749235319
chr2	44064832	44066720	1889	*	209	0.000219603436265087	86	2	44064832	44066720	1889	44065056	44066294	1239	ENST00000272286.2;ENST00000543989.1;ENST00000405322.1;ENST00000260645.1	ABCG5;ABCG8	0.710709637842913	0.723181390986672
chr2	100721538	100724988	3451	*	210	0.0236387070498156	345	2	100721538	100724988	3451	100721844	100723417	1574	ENST00000356421.2;ENST00000409579.1;ENST00000409236.1;ENST00000434301.1;ENST00000317233.4;ENST00000444786.2	AFF3	0.376408301878241	0.372364088426548
chr2	177018859	177024041	5183	*	211	0.000460823110016599	106	2	177018859	177024041	5183	177020616	177023760	3145	ENST00000465649.2;ENST00000468418.2		0.157176613559055	0.21316337973298
chr2	182542735	182545984	3250	*	212	0.0407521138951408	399	2	182542735	182545984	3250	182542864	182545771	2908	ENST00000496876.1;ENST00000479558.1;ENST00000295108.3	NEUROD1	0.17426723879567	0.166120383549102
chr2	219266812	219268836	2025	*	213	0.0227591810608093	339	2	219266812	219268836	2025	219267198	219268015	818	ENST00000362251.2;ENST00000488627.1	CTDSP1;MIR26B	0.709188559506732	0.715782692210502
chr2	240426935	240430230	3296	*	214	0.0479883929926331	434	2	240426935	240430230	3296	240428153	240429013	861			0.731565631131711	0.736850668831729
chr2	242781969	242785485	3517	*	215	1.1109310287981e-06	34	2	242781969	242785485	3517	242783726	242785270	1545	ENST00000442867.1		0.767793283852943	0.810594524761773
chr20	5484717	5485570	854	*	216	3.8211080602934e-05	60	20	5484717	5485570	854	5485144	5485475	332	ENST00000379053.2	LOC149837	0.110446711057135	0.0914298855084153
chr20	42984152	42985005	854	*	217	0.00260869758326025	163	20	42984152	42985005	854	42984209	42984878	670	ENST00000457232.1;ENST00000438702.1;ENST00000316673.4	HNF4A	0.712647918178384	0.713480880741868
chr20	47896385	47898272	1888	*	218	0.00316492063001771	171	20	47896385	47898272	1888	47896448	47897451	1004	ENST00000450535.1;ENST00000371754.4;ENST00000410433.1;ENST00000391002.1	SNORD12B;C20orf199;MIR1259;SNORD12	0.611489884478361	0.549671338884726
chr20	55841861	55841988	128	*	219	0.00968633142902722	252	20	55841861	55841988	128	55841869	55841925	57	ENST00000395864.3;ENST00000395863.3;ENST00000450594.2;ENST00000412321.1	BMP7	0.323976027029136	0.388155291291596
chr20	57425946	57427566	1621	*	220	0.00575765662243818	218	20	57425946	57427566	1621	57425979	57427556	1578	ENST00000424094.1;ENST00000371098.2;ENST00000313949.7;ENST00000371099.2;ENST00000306120.3	GNASAS;GNAS	0.443194018128682	0.455273502233217
chr20	57463080	57463843	764	*	221	0.0285293315065526	367	20	57463080	57463843	764	57463106	57463787	682	ENST00000371098.2;ENST00000313949.7;ENST00000464624.1;ENST00000441270.1;ENST00000424434.1	GNAS	0.383954984126183	0.422998950548613
chr21	46340688	46341432	745	*	222	5.67960091874448e-08	18	21	46340688	46341432	745	46340776	46341389	614	ENST00000545414.1;ENST00000397846.3;ENST00000302347.5;ENST00000441379.1;ENST00000397854.3;ENST00000355153.4;ENST00000397850.2	ITGB2	0.59340176754475	0.584969110335236
chr22	17680118	17681132	1015	*	223	0.000397477754336889	102	22	17680118	17681132	1015	17680477	17680706	230	ENST00000480276.1;ENST00000330232.4	CECR1	0.104895184321852	0.17662840509452
chr22	36013032	36014073	1042	*	224	0.017783730208297	300	22	36013032	36014073	1042	36013307	36013708	402	ENST00000397326.2;ENST00000453997.2;ENST00000397328.1;ENST00000406324.1;ENST00000359787.1	MB	0.693591115316495	0.718252271103441
chr22	38505809	38510179	4371	*	225	0.0205889125527824	326	22	38505809	38510179	4371	38506589	38508132	1544	ENST00000402500.4;ENST00000381669.3;ENST00000332509.3;ENST00000335539.3;ENST00000402064.1	BAIAP2L2;PLA2G6	0.78161978682585	0.760345044962811
chr22	44576731	44577666	936	*	226	0.00379630129557369	187	22	44576731	44577666	936	44576869	44577265	397	ENST00000422871.1;ENST00000415224.1;ENST00000466375.1;ENST00000444313.2	PARVG	0.640668825378853	0.685918588396037
chr22	45596801	45597181	381	*	227	0.0165434372717263	291	22	45596801	45597181	381	45596948	45597035	88	ENST00000408671.1;ENST00000474515.1	C22orf9;MIR1249	0.884361473070109	0.902134719856857
chr22	50922697	50926792	4096	*	228	0.00314430344526866	169	22	50922697	50926792	4096	50923890	50925337	1448	ENST00000362068.2;ENST00000395733.3;ENST00000216075.6;ENST00000395732.3;ENST00000395738.2	ADM2;MIOX	0.581877449061986	0.510636922851846
chr3	11076710	11081926	5217	*	229	0.0404765333559454	397	3	11076710	11081926	5217	11078758	11079879	1122	ENST00000536032.1;ENST00000287766.4	SLC6A1	0.616236387742319	0.584382509587261
chr3	11595820	11601863	6044	*	230	0.0461670280305941	425	3	11595820	11601863	6044	11596003	11600889	4887	ENST00000354449.3;ENST00000273038.3;ENST00000413604.1;ENST00000451674.2	ATG7;VGLL4	0.541402460800681	0.579499399430737
chr3	125820443	125824538	4096	*	231	0.000306803672067167	92	3	125820443	125824538	4096	125820459	125823954	3496	ENST00000508835.1;ENST00000512384.1;ENST00000273450.3;ENST00000472186.1;ENST00000452905.2;ENST00000393431.2	SLC41A3;ALDH1L1	0.699410356136949	0.763416781072891
chr3	128289490	128293585	4096	*	232	0.00883396748848262	241	3	128289490	128293585	4096	128291538	128293318	1781	ENST00000356020.2	C3orf27	0.771969190837802	0.803767069974821
chr3	138659524	138663037	3514	*	233	0.000857041216957863	120	3	138659524	138663037	3514	138660387	138662940	2554	ENST00000495287.1		0.410359948368242	0.422456064863479
chr3	147071361	147076855	5495	*	234	0.00598663731639438	220	3	147071361	147076855	5495	147072643	147075221	2579	ENST00000473299.1		0.312028622062867	0.398180400750988
chr3	147105475	147107221	1747	*	235	2.19895734257502e-05	52	3	147105475	147107221	1747	147105899	147107109	1211	ENST00000383075.3;ENST00000525172.2;ENST00000472749.2;ENST00000484399.1;ENST00000473123.1;ENST00000491672.1	ZIC4	0.570208598260451	0.646320095114243
chr3	147121551	147125046	3496	*	236	3.74315980972184e-05	57	3	147121551	147125046	3496	147121892	147124827	2936	ENST00000484399.1;ENST00000473123.1;ENST00000491672.1;ENST00000383075.3;ENST00000525172.2;ENST00000425731.3	ZIC4	0.602192080418971	0.653668744251004
chr3	157216920	157217972	1053	*	237	9.09979637880082e-05	76	3	157216920	157217972	1053	157217187	157217842	656	ENST00000392832.2;ENST00000543418.1;ENST00000494677.1;ENST00000392833.2;ENST00000362010.2;ENST00000468233.1	VEPH1	0.339444148303064	0.292045490259214
chr3	164913924	164914655	732	*	238	0.0200348455691867	322	3	164913924	164914655	732	164913973	164914614	642	ENST00000241274.3;ENST00000475390.1	SLITRK3	0.253315189135937	0.330540110788269
chr3	169381535	169385048	3514	*	239	0.0109952853711583	257	3	169381535	169385048	3514	169381574	169384648	3075	ENST00000485957.1;ENST00000494292.1	MECOM	0.0825804434966347	0.0489323164086408
chr3	184041853	184043529	1677	*	240	0.0212626323590472	327	3	184041853	184043529	1677	184042005	184043405	1401	ENST00000346169.2;ENST00000390856.1	EIF4G1;SNORD66	0.932596701043656	0.911225861231821
chr4	1509811	1513324	3514	*	241	0.0173598306523286	294	4	1509811	1513324	3514	1511568	1513259	1692			0.738951080103753	0.711130160362429
chr4	1576175	1579727	3553	*	242	0.0425630332689913	405	4	1576175	1579727	3553	1577932	1579572	1641	ENST00000466692.1		0.872786990230646	0.851753490225301
chr4	3287430	3289865	2436	*	243	0.0194827339797154	312	4	3287430	3289865	2436	3287598	3289826	2229			0.664139386358046	0.717108916164842
chr4	3690690	3693125	2436	*	244	0.00210510388291165	154	4	3690690	3693125	2436	3691033	3692712	1680			0.741242095451352	0.835305247979166
chr4	8640549	8645569	5021	*	245	0.00159013673935452	140	4	8640549	8645569	5021	8640896	8643968	3073			0.435364087179396	0.411712158942193
chr4	13538479	13543200	4722	*	246	0.00347563390391527	181	4	13538479	13543200	4722	13538730	13543119	4390	ENST00000382438.5	NKX3-2	0.225815643022368	0.251507433947354
chr4	15375439	15376596	1158	*	247	0.00560746638670236	216	4	15375439	15376596	1158	15375625	15376180	556	ENST00000429690.1;ENST00000510958.1;ENST00000515495.1;ENST00000502344.1	C1QTNF7	0.75082527692513	0.814844230324715
chr4	81183471	81186984	3514	*	248	8.19384275575697e-05	73	4	81183471	81186984	3514	81184245	81186901	2657	ENST00000312465.7;ENST00000456523.3	FGF5	0.616100231642059	0.662042143920504
chr4	111533771	111538726	4956	*	249	0.00822568067647509	237	4	111533771	111538726	4956	111533823	111537907	4085	ENST00000513690.1;ENST00000503456.1		0.326042254744498	0.305862017118268
chr4	111556322	111559465	3144	*	250	0.00709164273830924	233	4	111556322	111559465	3144	111557894	111559355	1462	ENST00000394598.2;ENST00000394595.3;ENST00000355080.5;ENST00000354925.2	PITX2	0.233648605165897	0.255429731891812
chr4	147163560	147165995	2436	*	251	0.000599745476081425	115	4	147163560	147165995	2436	147163613	147165249	1637	ENST00000510996.1		0.679954947617036	0.671771894522094
chr4	154070531	154074044	3514	*	252	0.0115482468210667	259	4	154070531	154074044	3514	154072288	154073915	1628	ENST00000437508.2	TRIM2	0.204116833606182	0.187741515603695
chr4	154125008	154126085	1078	*	253	0.0466538507292303	427	4	154125008	154126085	1078	154125208	154125720	513	ENST00000494872.1;ENST00000338700.5;ENST00000437508.2	TRIM2	0.662249969988221	0.670472912857091
chr4	184908312	184909165	854	*	254	0.00505591533732777	207	4	184908312	184909165	854	184908351	184909018	668	ENST00000505025.1;ENST00000511250.1	STOX2	0.434568432925849	0.42159471801153
chr4	186732658	186733425	768	*	255	0.01468537570364	281	4	186732658	186733425	768	186732926	186733331	406	ENST00000448662.2;ENST00000431808.1;ENST00000393528.3;ENST00000449407.2;ENST00000284776.7;ENST00000355634.5	SORBS2	0.690900972892554	0.709230064669311
chr5	537773	541754	3982	*	256	0.0033457551700499	175	5	537773	541754	3982	537809	539998	2190			0.470356260974133	0.478841484385715
chr5	757224	762007	4784	*	257	0.00996574420757357	254	5	757224	762007	4784	758136	760474	2339	ENST00000424784.2		0.67614397425871	0.691347677657193
chr5	1176087	1178649	2563	*	258	0.00509738663539808	209	5	1176087	1178649	2563	1176225	1178277	2053	ENST00000514376.1;ENST00000512572.1;ENST00000505972.2		0.779873665145202	0.81032614851056
chr5	1297004	1301284	4281	*	259	0.0322867602041917	385	5	1297004	1301284	4281	1298511	1301123	2613			0.567982073729143	0.592245787820913
chr5	1316210	1320305	4096	*	260	0.0310385972399407	378	5	1316210	1320305	4096	1316264	1318975	2712	ENST00000320895.5;ENST00000507807.1;ENST00000320927.6;ENST00000506641.1	CLPTM1L	0.759111272739053	0.733286286530572
chr5	1833309	1836991	3683	*	261	0.00528293982256328	213	5	1833309	1836991	3683	1834415	1836793	2379			0.429898771351803	0.461160066152941
chr5	1838068	1841849	3782	*	262	0.0117510474898995	262	5	1838068	1841849	3782	1839286	1841622	2337			0.704805447374384	0.730351370325807
chr5	1858785	1862298	3514	*	263	4.68104173553956e-06	41	5	1858785	1862298	3514	1858828	1861850	3023			0.742881338624432	0.707217714317988
chr5	1864283	1869910	5628	*	264	0.0226545159078189	337	5	1864283	1869910	5628	1864520	1868693	4174			0.434167358839618	0.457390839493554
chr5	1921693	1924339	2647	*	265	0.00246591803154652	160	5	1921693	1924339	2647	1921738	1924173	2436			0.662703055693566	0.708295665682847
chr5	2204569	2208393	3825	*	266	0.00394984192905472	188	5	2204569	2208393	3825	2205553	2207176	1624			0.655008978734532	0.62995675345633
chr5	2333667	2336533	2867	*	267	0.00340712276139747	179	5	2333667	2336533	2867	2334402	2335723	1322			0.451917558229986	0.429663400297309
chr5	2701645	2705255	3611	*	268	0.00678995887743965	227	5	2701645	2705255	3611	2702338	2704354	2017			0.517539107195418	0.488333800123799
chr5	6346972	6350617	3646	*	269	0.00358470787726464	182	5	6346972	6350617	3646	6347990	6349545	1556			0.699183609170741	0.779499663719525
chr5	7825067	7829180	4114	*	270	0.00358470787726464	182	5	7825067	7829180	4114	7825292	7827524	2233	ENST00000537121.1;ENST00000541993.1;ENST00000382532.2;ENST00000338316.4	ADCY2	0.471706387987059	0.432082541425266
chr5	14506671	14511055	4385	*	271	0.00425078106255011	195	5	14506671	14511055	4385	14506972	14509008	2037	ENST00000537187.1;ENST00000344135.5;ENST00000344204.4	TRIO	0.905038020099931	0.924441203059841
chr5	38445095	38446260	1166	*	272	0.00416432723755965	193	5	38445095	38446260	1166	38445220	38446192	973	ENST00000397210.3;ENST00000506135.1;ENST00000354891.3	EGFLAM	0.782407067488189	0.734253951345827
chr5	76937576	76941089	3514	*	273	0.0479883929926331	434	5	76937576	76941089	3514	76937963	76940880	2918			0.196286611996847	0.267217463391936
chr5	87986234	87992414	6181	*	274	0.0204436008424509	324	5	87986234	87992414	6181	87986642	87991388	4747	ENST00000511000.1;ENST00000510274.1;ENST00000508719.1		0.169807396019033	0.181011923494687
chr5	122419438	122423854	4417	*	275	0.0372131143298449	392	5	122419438	122423854	4417	122420638	122423615	2978	ENST00000442777.2;ENST00000407847.3;ENST00000458103.2	PRDM6	0.338494980664947	0.291370153490425
chr5	134782556	134786651	4096	*	276	0.00358470787726464	182	5	134782556	134786651	4096	134783075	134786596	3522	ENST00000537858.1;ENST00000503143.1;ENST00000510230.1	C5orf20;TIFAB	0.820807004405984	0.774140355516725
chr5	134880213	134883726	3514	*	277	3.74315980972184e-05	57	5	134880213	134883726	3514	134880436	134882702	2267			0.608347585381905	0.615126316044454
chr5	140610472	140613985	3514	*	278	0.0197099285418628	315	5	140610472	140613985	3514	140612229	140613884	1656	ENST00000526308.1	PCDHB18	0.145437274277005	0.163281293826249
chr5	140809976	140810307	332	*	279	0.00172255450933309	146	5	140809976	140810307	332	140810051	140810260	210	ENST00000252085.3	PCDHGA4;PCDHGA11;PCDHGA9;PCDHGA1;PCDHGB1;PCDHGB6;PCDHGA12;PCDHGB3;PCDHGB7;PCDHGA6;PCDHGA8;PCDHGA10;PCDHGA5;PCDHGB4;PCDHGA3;PCDHGA2;PCDHGB2;PCDHGA7;PCDHGB5	0.375852123675744	0.402725352155584
chr5	142065395	142066184	790	*	280	0.00693285499202072	231	5	142065395	142066184	790	142065539	142066128	590	ENST00000360966.5;ENST00000494579.1;ENST00000337706.2;ENST00000407758.1;ENST00000419524.2;ENST00000378046.1	FGF1	0.547216295784109	0.622476116241699
chr5	148809399	148810487	1089	*	281	0.000271051101736807	88	5	148809399	148810487	1089	148809664	148810203	540	ENST00000384967.1	LOC728264;MIR145	0.521215657913	0.607584189329015
chr5	156694613	156698091	3479	*	282	0.000857041216957863	120	5	156694613	156698091	3479	156695161	156696520	1360	ENST00000377576.3;ENST00000318218.6;ENST00000442283.2;ENST00000522463.1;ENST00000521420.1;ENST00000347377.6	CYFIP2	0.828382325795717	0.834869621945064
chr6	2635272	2639341	4070	*	283	0.0131556233834485	270	6	2635272	2639341	4070	2636241	2637585	1345	ENST00000296847.3;ENST00000440848.1	C6orf195	0.823119891523273	0.801895345191285
chr6	3022676	3025395	2720	*	284	0.0484438717049303	447	6	3022676	3025395	2720	3023598	3025325	1728	ENST00000563388.1		0.640821585956211	0.62599511172672
chr6	27234604	27238083	3480	*	285	0.0145399679970922	279	6	27234604	27238083	3480	27235822	27236866	1045			0.279953859478542	0.295177482507863
chr6	28498453	28504774	6322	*	286	5.54134914481784e-05	69	6	28498453	28504774	6322	28498759	28502727	3969	ENST00000442674.2;ENST00000412168.2;ENST00000469384.1	GPX5	0.390518537273035	0.373298450725799
chr6	28509063	28511957	2895	*	287	0.00306769640685851	167	6	28509063	28511957	2895	28510281	28511790	1510			0.140737606541062	0.134808992866219
chr6	28542835	28543940	1106	*	288	0.000332682620537167	98	6	28542835	28543940	1106	28543043	28543693	651		SCAND3	0.74612147459526	0.796495843501609
chr6	28583949	28584223	275	*	289	2.5411228616818e-09	8	6	28583949	28584223	275	28583971	28584155	185	ENST00000530247.1		0.485441371234165	0.599919239034988
chr6	28601098	28603184	2087	*	290	0.0490654107242491	449	6	28601098	28603184	2087	28601271	28603173	1903			0.265540030847095	0.295913667033479
chr6	28825935	28832446	6512	*	291	0.00425003257677075	194	6	28825935	28832446	6512	28827692	28832358	4667	ENST00000440244.1		0.38585631250988	0.407733801195222
chr6	28943971	28946724	2754	*	292	0.000540284195435723	109	6	28943971	28946724	2754	28945189	28945507	319			0.260006267786612	0.349678871775647
chr6	28960722	28964817	4096	*	293	6.82233745009436e-10	6	6	28960722	28964817	4096	28962770	28964249	1480	ENST00000377179.3;ENST00000535083.1;ENST00000483450.1	ZNF311	0.437720874096086	0.380882480584708
chr6	28972288	28973554	1267	*	294	3.04901458126073e-07	27	6	28972288	28973554	1267	28972348	28973524	1177	ENST00000535083.1;ENST00000377179.3;ENST00000483450.1	ZNF311	0.623581669631349	0.636471112020418
chr6	28979037	28979440	404	*	295	0.0427681545184617	406	6	28979037	28979440	404	28979210	28979437	228			0.0739896955503163	0.0322946853748039
chr6	29428458	29433457	5000	*	296	0.0138012836500197	277	6	29428458	29433457	5000	29429346	29432580	3235	ENST00000442615.1;ENST00000377132.1;ENST00000396792.2;ENST00000473369.1;ENST00000377136.1;ENST00000377133.1	OR2H1	0.228102263802034	0.272332774675526
chr6	29520840	29521866	1027	*	297	0.000419392973872387	103	6	29520840	29521866	1027	29521013	29521803	791			0.157590624179835	0.195730345041803
chr6	29588988	29592574	3587	*	298	0.00475937691945236	202	6	29588988	29592574	3587	29588988	29592381	3394	ENST00000355973.3	GABBR1	0.838258926922882	0.818833529059726
chr6	29617426	29617987	562	*	299	0.000680548407650751	116	6	29617426	29617987	562	29617549	29617973	425			0.269674513749226	0.210396705827184
chr6	29637534	29641840	4307	*	300	0.0469606828334579	428	6	29637534	29641840	4307	29638112	29641443	3332	ENST00000533330.2;ENST00000376894.4;ENST00000376888.2;ENST00000376917.3	MOG;ZFP57	0.461538257296931	0.397876875185068
chr6	29646943	29651024	4082	*	301	4.67621573095479e-06	40	6	29646943	29651024	4082	29648161	29649807	1647	ENST00000376883.1		0.479776761511733	0.457382070260678
chr6	29768133	29768360	228	*	302	0.0228920026781242	343	6	29768133	29768360	228	29768219	29768275	57			0.759220942136632	0.856488490792518
chr6	29931525	29935188	3664	*	303	0.000293232138848266	90	6	29931525	29935188	3664	29932621	29933971	1351			0.286004066703166	0.222604415804667
chr6	29943254	29943626	373	*	304	0.0261411580228206	356	6	29943254	29943626	373	29943401	29943480	80	ENST00000376800.3	HCG9	0.157465225590867	0.152959125333688
chr6	30078712	30080831	2120	*	305	0.0261351318109611	355	6	30078712	30080831	2120	30078754	30080782	2029	ENST00000496062.1;ENST00000440874.1;ENST00000376734.3;ENST00000376728.2	TRIM31	0.521725560773558	0.481383648838073
chr6	30104747	30105600	854	*	306	1.88730702052614e-08	11	6	30104747	30105600	854	30104754	30105198	445	ENST00000396581.1;ENST00000489892.1;ENST00000376724.2;ENST00000307859.4	TRIM40	0.641782560782084	0.558495313642496
chr6	30113269	30125368	12100	*	307	3.60957179960858e-08	15	6	30113269	30125368	12100	30113696	30124942	11247	ENST00000396581.1;ENST00000376704.3;ENST00000449742.2;ENST00000542439.1	TRIM40;TRIM10	0.57326271629383	0.542605692375326
chr6	30131544	30132652	1109	*	308	0.0298147390618203	373	6	30131544	30132652	1109	30131570	30132471	902	ENST00000376695.3;ENST00000376694.4;ENST00000376688.1	TRIM15	0.676466938771858	0.657855078025031
chr6	30139395	30140593	1199	*	309	0.00133487875237917	132	6	30139395	30140593	1199	30139538	30140417	880	ENST00000498045.1;ENST00000376695.3;ENST00000376694.4	TRIM15	0.223795351551233	0.276447363436751
chr6	30175594	30180295	4702	*	310	0.0119249290877289	264	6	30175594	30180295	4702	30175792	30179881	4090	ENST00000487829.1;ENST00000454678.2;ENST00000453195.1	TRIM26	0.742117704565105	0.72542292810121
chr6	30431548	30431719	172	*	311	0.00886973612334627	243	6	30431548	30431719	172	30431577	30431699	123			0.11580557916863	0.0472947558407378
chr6	30507318	30512709	5392	*	312	0.0223458461816184	336	6	30507318	30512709	5392	30509366	30512550	3185	ENST00000376621.3;ENST00000426875.2	GNL1	0.118447627296131	0.127059577549114
chr6	30617975	30625195	7221	*	313	0.0190849318063697	309	6	30617975	30625195	7221	30618797	30624769	5973	ENST00000293604.6;ENST00000376473.5;ENST00000376437.5	C6orf136;DHX16	0.880617290558425	0.887896907338112
chr6	30646280	30647574	1295	*	314	0.0444562706056209	412	6	30646280	30647574	1295	30646707	30647561	855	ENST00000488324.1;ENST00000399199.3	KIAA1949	0.562121517626298	0.604148484165331
chr6	30650689	30652646	1958	*	315	3.05695610998081e-05	56	6	30650689	30652646	1958	30650737	30652399	1663	ENST00000488324.1;ENST00000399199.3;ENST00000274853.3	KIAA1949	0.263980030701803	0.248761330053582
chr6	30698157	30699413	1257	*	316	0.0472112129609802	430	6	30698157	30699413	1257	30698584	30699363	780	ENST00000376389.3	FLOT1	0.798833309815342	0.79496099114343
chr6	30711567	30711712	146	*	317	7.13349794679529e-07	33	6	30711567	30711712	146	30711580	30711680	101	ENST00000456573.2;ENST00000470643.1;ENST00000376389.3;ENST00000259874.5;ENST00000376377.2;ENST00000376382.4	IER3;FLOT1	0.194390115373521	0.0550205845674885
chr6	30854157	30857692	3536	*	318	2.29352014325972e-05	53	6	30854157	30857692	3536	30854161	30856693	2533	ENST00000376569.3;ENST00000376575.3;ENST00000376568.3;ENST00000452441.1;ENST00000324771.8;ENST00000418800.2;ENST00000454612.2;ENST00000376567.2;ENST00000513240.1;ENST00000508472.1	DDR1	0.157193439502946	0.086489837739078
chr6	30953931	30959509	5579	*	319	6.8042046599703e-11	2	6	30953931	30959509	5579	30955358	30957462	2105	ENST00000486149.2;ENST00000450707.1;ENST00000376296.3	MUC21	0.653614392295378	0.647928008161029
chr6	31046340	31049039	2700	*	320	0.00934665096673692	249	6	31046340	31049039	2700	31047558	31047822	265			0.132373204125864	0.209770322209485
chr6	31103289	31112275	8987	*	321	0.0138012836500197	277	6	31103289	31112275	8987	31105337	31111088	5752	ENST00000481450.2;ENST00000547221.1;ENST00000259845.4;ENST00000259881.9;ENST00000396268.3;ENST00000396263.2	PSORS1C1;PSORS1C2;CCHCR1	0.623655192766894	0.611281389978994
chr6	31121515	31123865	2351	*	322	0.045514005799275	421	6	31121515	31123865	2351	31122337	31123044	708	ENST00000480060.1	CCHCR1	0.883335062939247	0.899691914960615
chr6	31148159	31148784	626	*	323	0.0253481869872764	347	6	31148159	31148784	626	31148332	31148666	335	ENST00000441888.2		0.366903307731276	0.373320491569816
chr6	31275470	31275979	510	*	324	0.00842380258053377	238	6	31275470	31275979	510	31275551	31275881	331			0.275385257238026	0.20507354591459
chr6	31429264	31434016	4753	*	325	0.0479883929926331	434	6	31429264	31434016	4753	31430641	31431969	1329	ENST00000414046.2	HCP5	0.412212415463404	0.45232577632959
chr6	31505458	31508254	2797	*	326	0.0132936183907796	272	6	31505458	31508254	2797	31505493	31508167	2675	ENST00000364915.1;ENST00000449074.2;ENST00000417556.2;ENST00000396172.1;ENST00000376177.2	BAT1;SNORD117	0.635911069573421	0.668735565201659
chr6	31539748	31546205	6458	*	327	4.0602383763497e-05	63	6	31539748	31546205	6458	31539973	31546067	6095	ENST00000454783.1;ENST00000418386.2;ENST00000436827.2;ENST00000449264.2	LTA;TNF	0.739547010626372	0.740023260240397
chr6	31554434	31558529	4096	*	328	0.0046447177461107	197	6	31554434	31558529	4096	31554548	31556482	1935	ENST00000396107.1;ENST00000396114.2;ENST00000376090.2;ENST00000396117.2;ENST00000376089.2;ENST00000419073.1;ENST00000303757.7;ENST00000376092.3;ENST00000396101.3;ENST00000418507.2;ENST00000376100.3;ENST00000376096.1;ENST00000376110.3;ENST00000211921.7;ENST00000339530.4;ENST00000376111.4;ENST00000376086.3	LST1	0.720684349496736	0.662632400637148
chr6	31600303	31604356	4054	*	329	0.0416431776811697	400	6	31600303	31604356	4054	31600348	31604108	3761	ENST00000435052.2	BAT2	0.857312993377334	0.84079983532503
chr6	31623462	31626522	3061	*	330	0.00899628763085039	246	6	31623462	31626522	3061	31623552	31626392	2841	ENST00000375916.3;ENST00000375918.2;ENST00000375920.4;ENST00000422049.1;ENST00000375911.1	APOM;C6orf47	0.843832547412003	0.823188964945091
chr6	31635318	31638485	3168	*	331	0.0293735328470005	372	6	31635318	31638485	3168	31635781	31638016	2236	ENST00000496869.1;ENST00000375885.4;ENST00000375864.4;ENST00000409525.1;ENST00000495631.1	CSNK2B;LY6G5B	0.859873502372931	0.839410046074708
chr6	31644583	31648743	4161	*	332	0.0482937112300084	440	6	31644583	31648743	4161	31645405	31648700	3296	ENST00000472051.1;ENST00000375858.3;ENST00000383237.4	LY6G5C	0.492217905734425	0.482639824905844
chr6	31684736	31689523	4788	*	333	0.00240291279882322	159	6	31684736	31689523	4788	31685430	31689459	4030	ENST00000495859.1;ENST00000375819.2	LY6G6D;LY6G6C	0.658103075364539	0.65866980983318
chr6	31696179	31696377	199	*	334	0.000536823360075412	108	6	31696179	31696377	199	31696223	31696333	111	ENST00000480913.1;ENST00000375789.2	DDAH2	0.39720098849228	0.411238126893381
chr6	31728341	31735006	6666	*	335	0.00133487875237917	132	6	31728341	31735006	6666	31729721	31734580	4860	ENST00000491552.1;ENST00000433778.1;ENST00000425424.1;ENST00000375742.3;ENST00000431848.2;ENST00000375750.3;ENST00000375755.3;ENST00000534153.4;ENST00000493662.1;ENST00000419679.1;ENST00000375686.3;ENST00000467576.1;ENST00000375688.4	MSH5;C6orf26;C6orf27	0.558771971859955	0.556112210806482
chr6	31746368	31747859	1492	*	336	0.0482134940289876	438	6	31746368	31747859	1492	31746795	31747433	639	ENST00000364685.1;ENST00000375663.3	VARS	0.916755330635902	0.908565194928163
chr6	31770824	31772467	1644	*	337	0.0261411580228206	356	6	31770824	31772467	1644	31770844	31772251	1408	ENST00000491421.1	LSM2	0.768329004973229	0.776191581572422
chr6	31777061	31782097	5037	*	338	0.0482937112300084	440	6	31777061	31782097	5037	31777519	31781967	4449	ENST00000375654.4;ENST00000424494.1;ENST00000375653.4;ENST00000417199.3;ENST00000375651.5;ENST00000435626.2	HSPA1L;HSPA1A	0.819444673900549	0.824831477810849
chr6	31826389	31830072	3684	*	339	0.0438506406088114	411	6	31826389	31830072	3684	31826944	31829960	3017	ENST00000375631.4	NEU1	0.816973057042089	0.824326768952908
chr6	31831155	31834999	3845	*	340	0.0198199457611022	319	6	31831155	31834999	3845	31831340	31834178	2839	ENST00000375631.4;ENST00000229729.6;ENST00000544672.1	SLC44A4;NEU1	0.60364841724988	0.583299101629976
chr6	31837975	31839451	1477	*	341	0.00737028114900755	234	6	31837975	31839451	1477	31838402	31839329	928	ENST00000229729.6	SLC44A4	0.705967540802428	0.684965454581272
chr6	31845100	31856577	11478	*	342	0.00678995887743965	227	6	31845100	31856577	11478	31845110	31856502	11393	ENST00000465707.1;ENST00000544672.1;ENST00000229729.6;ENST00000375562.4;ENST00000395728.3;ENST00000442298.2;ENST00000480912.1;ENST00000434689.1	SLC44A4;EHMT2	0.854828531959707	0.855409405740858
chr6	31895171	31896024	854	*	343	0.0136214284798661	276	6	31895171	31896024	854	31895179	31895598	420	ENST00000556679.1;ENST00000418949.2;ENST00000477310.1;ENST00000299367.5;ENST00000375493.5;ENST00000442278.2;ENST00000469372.1;ENST00000432397.2	C2	0.552492796459132	0.680906757877616
chr6	31911202	31915370	4169	*	344	0.00170620447689743	142	6	31911202	31915370	4169	31913250	31915184	1935	ENST00000468407.1;ENST00000432397.2;ENST00000425368.2;ENST00000375493.5;ENST00000469372.1;ENST00000452323.2;ENST00000299367.5;ENST00000497841.1;ENST00000556679.1	C2;CFB	0.608368347258212	0.585561541327113
chr6	31917806	31924033	6228	*	345	0.0258414089202279	354	6	31917806	31924033	6228	31919700	31923529	3830	ENST00000425368.2;ENST00000375429.3	CFB;RDBP	0.888911740458672	0.88331232367362
chr6	32013632	32017116	3485	*	346	0.000680548407650751	116	6	32013632	32017116	3485	32013974	32017048	3075	ENST00000451343.1;ENST00000375244.3	TNXB	0.630489782464057	0.624395184641595
chr6	32022502	32023709	1208	*	347	0.0176552890688617	299	6	32022502	32023709	1208	32022542	32023409	868		TNXB	0.7839880181058	0.841212280896027
chr6	32025872	32028092	2221	*	348	0.0046447177461107	197	6	32025872	32028092	2221	32025909	32027666	1758	ENST00000375244.3	TNXB	0.65299542353981	0.671308997025878
chr6	32036103	32038967	2865	*	349	1.47323954776114e-06	35	6	32036103	32038967	2865	32036530	32038958	2429	ENST00000375244.3	TNXB	0.718446625251079	0.693875196662825
chr6	32040906	32045317	4412	*	350	0.00318680417656519	172	6	32040906	32045317	4412	32041031	32044959	3929		TNXB	0.694207383419708	0.69603439318111
chr6	32048355	32053557	5203	*	351	0.00134187002839041	134	6	32048355	32053557	5203	32048632	32053100	4469	ENST00000375244.3	TNXB	0.632833935313135	0.590162565162424
chr6	32063354	32064735	1382	*	352	0.00309109174456592	168	6	32063354	32064735	1382	32063394	32064677	1284	ENST00000375244.3	TNXB	0.474397751881514	0.441952450009961
chr6	32122717	32123010	294	*	353	0.0261411580228206	356	6	32122717	32123010	294	32122736	32122966	231	ENST00000437001.2;ENST00000493548.1;ENST00000361568.2	PPT2	0.510856143304792	0.512800367588734
chr6	32169425	32172949	3525	*	354	0.000547000706619513	110	6	32169425	32172949	3525	32169650	32172871	3222	ENST00000375023.3	NOTCH4	0.406891507310489	0.34345939562965
chr6	32184402	32185597	1196	*	355	0.00196615170051915	150	6	32184402	32185597	1196	32184480	32185340	861	ENST00000375023.3	NOTCH4	0.490371177075916	0.527236226209546
chr6	32187224	32188447	1224	*	356	0.0261411580228206	356	6	32187224	32188447	1224	32187229	32188404	1176	ENST00000375023.3	NOTCH4	0.370312609863803	0.311698767033823
chr6	32361100	32363535	2436	*	357	0.0271578172494722	365	6	32361100	32363535	2436	32362318	32363268	951	ENST00000429232.2	BTNL2	0.615811805168694	0.614071486448861
chr6	32409849	32413944	4096	*	358	0.00528764635815404	214	6	32409849	32413944	4096	32409856	32411897	2042	ENST00000462200.1;ENST00000395388.2	HLA-DRA	0.355279181626936	0.383610193617169
chr6	32791307	32798936	7630	*	359	0.0452243537971814	419	6	32791307	32798936	7630	32793355	32798887	5533	ENST00000374897.2;ENST00000452392.2	TAP2	0.850829883077494	0.835894156692399
chr6	32824218	32827102	2885	*	360	0.00509889105214817	210	6	32824218	32827102	2885	32825040	32826281	1242	ENST00000395330.1	PSMB9	0.851394359282437	0.769972713759103
chr6	32904585	32907283	2699	*	361	0.0417226081530462	401	6	32904585	32907283	2699	32904621	32906923	2303	ENST00000416244.2;ENST00000390777.1;ENST00000446948.2	HLA-DMB	0.680630231924936	0.691135460901638
chr6	32914558	32918653	4096	*	362	8.0134274912124e-06	45	6	32914558	32918653	4096	32916606	32918479	1874	ENST00000395305.3;ENST00000464392.1;ENST00000395303.3	HLA-DMA	0.787940252666207	0.785452214067044
chr6	32935789	32935921	133	*	363	0.0479883929926331	434	6	32935789	32935921	133	32935789	32935917	129	ENST00000374825.4;ENST00000496118.1;ENST00000464392.1	BRD2	0.102596091567932	0.043218751762912
chr6	32942203	32950573	8371	*	364	0.0163696723983996	289	6	32942203	32950573	8371	32942205	32948526	6322	ENST00000443797.2;ENST00000449085.2;ENST00000374825.4;ENST00000395289.2	BRD2	0.678823354967695	0.665962795451682
chr6	32975839	32976195	357	*	365	3.04901458126073e-07	27	6	32975839	32976195	357	32975850	32976131	282	ENST00000432150.1;ENST00000495532.1;ENST00000229829.5;ENST00000450833.2	HLA-DOA	0.643547289213941	0.709313202324783
chr6	33040487	33041655	1169	*	366	0.00229724169180921	156	6	33040487	33041655	1169	33040535	33041583	1049	ENST00000463066.1;ENST00000419277.1;ENST00000428995.1	HLA-DPA1	0.358748276886959	0.378597577720469
chr6	33084734	33084919	186	*	367	0.00502040480004408	205	6	33084734	33084919	186	33084770	33084888	119	ENST00000435074.1	HLA-DPB2	0.183604153057619	0.196117322631495
chr6	33091414	33092523	1110	*	368	0.0109137645349174	256	6	33091414	33092523	1110	33091567	33092513	947		HLA-DPB2	0.649883879703612	0.63606159472512
chr6	33130923	33137359	6437	*	369	1.96780719912239e-06	37	6	33130923	33137359	6437	33131021	33137260	6240	ENST00000374708.4;ENST00000395196.1;ENST00000477772.1	COL11A2	0.586967213957469	0.57652859288419
chr6	33152625	33153491	867	*	370	0.00745815132900002	235	6	33152625	33153491	867	33152642	33153263	622		COL11A2	0.602120237699034	0.608359309143582
chr6	33155342	33158632	3291	*	371	0.00502040480004408	205	6	33155342	33158632	3291	33156164	33158597	2434	ENST00000374708.4	COL11A2	0.553436979048851	0.558214367471147
chr6	33162525	33166528	4004	*	372	0.00845029444615316	239	6	33162525	33166528	4004	33162722	33166165	3444	ENST00000374685.4;ENST00000413614.2;ENST00000365571.1	RXRB	0.745326071796329	0.749457180260787
chr6	33172987	33173283	297	*	373	0.00933485550109034	248	6	33172987	33173283	297	33173024	33173278	255	ENST00000469186.1;ENST00000374662.3	HSD17B8	0.425114946223022	0.432331758529393
chr6	33231078	33233176	2099	*	374	0.00678995887743965	227	6	33231078	33233176	2099	33231268	33233157	1890	ENST00000445902.2;ENST00000482399.1;ENST00000478934.1	VPS52	0.891741109293212	0.880531523933757
chr6	33246960	33249896	2937	*	375	0.0033457551700499	175	6	33246960	33249896	2937	33247057	33249075	2019	ENST00000374617.4	WDR46	0.856161746679865	0.854366295564733
chr6	33253625	33255715	2091	*	376	0.0187837072046795	303	6	33253625	33255715	2091	33253643	33255639	1997	ENST00000374617.4;ENST00000477718.1;ENST00000395131.1	WDR46	0.929218120367409	0.906799063184639
chr6	33271709	33273554	1846	*	377	0.0490581826808846	448	6	33271709	33273554	1846	33272136	33273477	1342	ENST00000434618.2	TAPBP	0.865493431629166	0.880744711322139
chr6	33282847	33284530	1684	*	378	0.000306803672067167	92	6	33282847	33284530	1684	33282856	33284497	1642	ENST00000426633.2;ENST00000475304.1;ENST00000489157.1;ENST00000434618.2	ZBTB22;TAPBP	0.630586916468086	0.628676863538938
chr6	33355103	33358616	3514	*	379	0.0290917390096418	368	6	33355103	33358616	3514	33356860	33358615	1756	ENST00000428849.2	KIFC1	0.906228504633064	0.846312869996271
chr6	33381498	33384047	2550	*	380	0.0482937112300084	440	6	33381498	33384047	2550	33381680	33383819	2140	ENST00000374512.3;ENST00000374516.3	PHF1	0.853303207803255	0.846758959744164
chr6	33396143	33396326	184	*	381	0.0176324726690103	298	6	33396143	33396326	184	33396168	33396295	128	ENST00000496374.1	SYNGAP1	0.142825040025173	0.0953885313123926
chr6	33397711	33399972	2262	*	382	0.0299268439244519	374	6	33397711	33399972	2262	33397883	33399151	1269	ENST00000496374.1;ENST00000428982.2	SYNGAP1	0.475704048830051	0.505219337722129
chr6	33864274	33873882	9609	*	383	1.65976650319994e-05	51	6	33864274	33873882	9609	33864747	33873732	8986	ENST00000506222.2;ENST00000533304.1;ENST00000526556.1;ENST00000451317.2		0.556591537946805	0.556235134650291
chr6	33875490	33879615	4126	*	384	0.00653331256379701	225	6	33875490	33879615	4126	33875958	33878823	2866	ENST00000526556.1;ENST00000451317.2;ENST00000530000.1		0.702527229111478	0.761708375753351
chr6	35265332	35266185	854	*	385	0.000391558152869704	101	6	35265332	35266185	854	35265379	35265759	381	ENST00000394658.1;ENST00000316637.5;ENST00000542066.1	DEF6	0.328486844068314	0.405372235623799
chr6	49680812	49681543	732	*	386	0.0458274944513709	423	6	49680812	49681543	732	49681178	49681391	214	ENST00000339139.4;ENST00000211238.6	CRISP2	0.086230120215204	0.122523112593658
chr6	84232415	84236510	4096	*	387	0.0026474239124039	164	6	84232415	84236510	4096	84232599	84234463	1865	ENST00000536636.1;ENST00000369700.3	PRSS35	0.813461402971586	0.803264019220686
chr6	133562455	133562532	78	*	388	0.00749417592013182	236	6	133562455	133562532	78	133562461	133562494	34	ENST00000531901.1;ENST00000525849.1;ENST00000452339.2;ENST00000430974.2;ENST00000355167.3;ENST00000441015.1;ENST00000355286.6	EYA4	0.154270560253065	0.200915426227026
chr6	160239508	160243603	4096	*	389	0.0254127753589348	349	6	160239508	160243603	4096	160239670	160241556	1887	ENST00000275275.5;ENST00000392167.3	PNLDC1	0.747931233455746	0.770067224016107
chr6	164504979	164508522	3544	*	390	3.32354442843218e-07	29	6	164504979	164508522	3544	164506197	164507305	1109	ENST00000564697.1		0.486351284914408	0.470588265806963
chr6	166258720	166262263	3544	*	391	0.0316067925645922	380	6	166258720	166262263	3544	166259938	166261900	1963	ENST00000535229.1		0.646626449625587	0.692241077855509
chr6	166876309	166877252	944	*	392	0.0070490456464592	232	6	166876309	166877252	944	166876490	166877038	549	ENST00000416770.1	RPS6KA2	0.570752192731152	0.50551151711664
chr6	168384981	168389147	4167	*	393	0.0263981491022979	362	6	168384981	168389147	4167	168386738	168388658	1921			0.830619678263975	0.872778430955479
chr6	168415522	168417957	2436	*	394	0.0118152578476744	263	6	168415522	168417957	2436	168416740	168417743	1004	ENST00000515361.1;ENST00000443060.2;ENST00000354419.2;ENST00000351261.3	KIF25	0.728984366614535	0.720648021019863
chr6	168613627	168618147	4521	*	395	0.00623218920769548	222	6	168613627	168618147	4521	168613889	168617767	3879			0.499795329330147	0.514329203150353
chr6	169270947	169275335	4389	*	396	0.00246591803154652	160	6	169270947	169275335	4389	169271958	169274118	2161			0.63714828595412	0.557872247193326
chr6	169716333	169719349	3017	*	397	0.000917099269764609	124	6	169716333	169719349	3017	169717551	169718132	582			0.655869023881794	0.768343422745398
chr6	170396814	170400421	3608	*	398	3.74315980972184e-05	57	6	170396814	170400421	3608	170396910	170399179	2270			0.707911927542081	0.621274297956037
chr6	170476636	170484005	7370	*	399	0.040630092825094	398	6	170476636	170484005	7370	170477934	170483067	5134	ENST00000429305.1		0.746484218873651	0.78496036127954
chr6	170553004	170555439	2436	*	400	0.045514005799275	421	6	170553004	170555439	2436	170553133	170555276	2144			0.692380353499289	0.661938462361096
chr6	170556758	170564476	7719	*	401	0.00113978982258933	131	6	170556758	170564476	7719	170557102	170563547	6446	ENST00000452071.1	LOC154449	0.625916952725743	0.586538573745886
chr7	169440	171974	2535	*	402	0.041996504575625	403	7	169440	171974	2535	169560	171543	1984			0.889139411221658	0.908134749229123
chr7	634990	636690	1701	*	403	0.0162927941074979	287	7	634990	636690	1701	635040	636590	1551	ENST00000340920.5	PRKAR1B	0.90045277138434	0.903612063891039
chr7	997935	1001211	3277	*	404	0.0124167608060745	267	7	997935	1001211	3277	998707	1000336	1630			0.647800640074702	0.668465901714538
chr7	1151865	1153508	1644	*	405	0.0161918765777889	284	7	1151865	1153508	1644	1151900	1153507	1608	ENST00000488073.1	C7orf50	0.901772725119526	0.908891501210925
chr7	1748102	1751245	3144	*	406	0.0112009333351402	258	7	1748102	1751245	3144	1748302	1749674	1373	ENST00000561626.1;ENST00000424383.2	ELFN1	0.835026257232941	0.836571743987572
chr7	2517466	2520041	2576	*	407	0.000312726917274317	94	7	2517466	2520041	2576	2518188	2519874	1687			0.496424117507579	0.454853373874088
chr7	4049291	4050245	955	*	408	5.06803745705891e-07	31	7	4049291	4050245	955	4049531	4050114	584	ENST00000446104.1	SDK1	0.560837240222608	0.543470538726803
chr7	4751446	4752444	999	*	409	0.00996574420757357	254	7	4751446	4752444	999	4751611	4752170	560	ENST00000450194.2	FOXK1	0.538962302805237	0.488006723131495
chr7	4761248	4763192	1945	*	410	0.0197099285418628	315	7	4761248	4763192	1945	4761793	4763182	1390	ENST00000450194.2	FOXK1	0.811172622727425	0.836316179162003
chr7	4767318	4768961	1644	*	411	0.000109645742810457	78	7	4767318	4768961	1644	4767352	4768951	1600	ENST00000450194.2	FOXK1	0.901455951183837	0.877833438403516
chr7	21207705	21210998	3294	*	412	0.00229724169180921	156	7	21207705	21210998	3294	21208923	21209781	859			0.120679347888255	0.121159157175231
chr7	45143647	45144694	1048	*	413	0.0322465993357387	382	7	45143647	45144694	1048	45144074	45144652	579	ENST00000384111.1;ENST00000258770.3;ENST00000364902.1	TBRG4;SNORA5A;SNORA5C	0.879906391684941	0.863058120643483
chr7	87935712	87936443	732	*	414	0.0254127753589348	349	7	87935712	87936443	732	87935979	87936414	436	ENST00000414498.1;ENST00000301959.5;ENST00000380079.3	STEAP4	0.0997427761876544	0.154745886114936
chr7	96641215	96643615	2401	*	415	2.29352014325972e-05	53	7	96641215	96643615	2401	96641456	96643539	2084	ENST00000430404.1;ENST00000458352.1;ENST00000430027.2;ENST00000452769.1;ENST00000437331.1	DLX6AS	0.239153772822783	0.287753877346081
chr7	96654601	96658779	4179	*	416	0.0036660445040369	185	7	96654601	96658779	4179	96654782	96657023	2242	ENST00000493764.1;ENST00000222598.4	DLX5	0.340370574928305	0.394743700752419
chr7	99689984	99692314	2331	*	417	0.0194827339797154	312	7	99689984	99692314	2331	99690806	99691888	1083	ENST00000384816.1;ENST00000385024.1;ENST00000385301.1	MCM7;MIR25;MIR93;MIR106B	0.768430437815331	0.773720603763169
chr7	99764246	99767389	3144	*	418	0.0257222806752633	351	7	99764246	99767389	3144	99765818	99767134	1317	ENST00000423751.1;ENST00000360039.4;ENST00000411994.1;ENST00000413800.1;ENST00000482469.1	GAL3ST4	0.446211904289551	0.472775836938242
chr7	114055053	114055784	732	*	419	0.0470488669711795	429	7	114055053	114055784	732	114055074	114055419	346	ENST00000378237.3;ENST00000393489.3;ENST00000415146.1;ENST00000350908.4;ENST00000393498.1;ENST00000462331.1;ENST00000459666.1;ENST00000393494.2;ENST00000393500.3	FOXP2	0.477881140803949	0.439010686764471
chr7	155274340	155278097	3758	*	420	0.0171060426226203	293	7	155274340	155278097	3758	155275558	155276880	1323	ENST00000406197.1		0.25148987661742	0.349660824008058
chr7	155792551	155796125	3575	*	421	0.0290917390096418	368	7	155792551	155796125	3575	155792762	155794908	2147			0.594831662629041	0.669055209472069
chr7	155968970	155972615	3646	*	422	0.000547000706619513	110	7	155968970	155972615	3646	155970188	155971398	1211			0.35960376030632	0.415951589185046
chr7	157176933	157181028	4096	*	423	0.0454231959737326	420	7	157176933	157181028	4096	157178981	157180124	1144	ENST00000429029.2	DNAJB6	0.628344811278696	0.620521501570976
chr7	157198047	157201084	3038	*	424	0.034680569441715	390	7	157198047	157201084	3038	157198482	157200793	2312		DNAJB6	0.872647632657296	0.887479298494711
chr7	157312978	157317054	4077	*	425	5.36499165335375e-05	66	7	157312978	157317054	4077	157314073	157317020	2948	ENST00000444154.1		0.553830860661001	0.553334082706154
chr7	157330328	157335452	5125	*	426	0.017783730208297	300	7	157330328	157335452	5125	157332376	157335188	2813	ENST00000389413.3;ENST00000389416.4;ENST00000389418.4	PTPRN2	0.655784619528606	0.612129485690725
chr7	157366111	157367800	1690	*	427	0.000273515712900275	89	7	157366111	157367800	1690	157366933	157367778	846	ENST00000385225.1	PTPRN2;MIR153-2	0.546268408589101	0.569482516215107
chr7	157460654	157461507	854	*	428	0.00204035868361994	152	7	157460654	157461507	854	157460657	157461368	712		PTPRN2	0.647647647137792	0.684897721293166
chr7	157643338	157645376	2039	*	429	0.00653331256379701	225	7	157643338	157645376	2039	157643722	157644665	944		PTPRN2	0.300342423416072	0.315138669082293
chr7	157932859	157934605	1747	*	430	5.86107181224892e-05	70	7	157932859	157934605	1747	157932921	157934005	1085		PTPRN2	0.636811746901096	0.580606462454787
chr8	327911	330410	2500	*	431	4.12417830122481e-05	64	8	327911	330410	2500	328499	330175	1677	ENST00000523195.2		0.632002845943119	0.569545937461019
chr8	784339	789054	4716	*	432	5.82716659132126e-06	42	8	784339	789054	4716	785815	787298	1484			0.69141732229991	0.701995176853056
chr8	809273	812656	3384	*	433	0.0198199457611022	319	8	809273	812656	3384	810491	811439	949			0.453123793691616	0.469639490711458
chr8	1106925	1112537	5613	*	434	3.5528530556623e-10	4	8	1106925	1112537	5613	1107153	1112153	5001	ENST00000520524.1		0.37810059230528	0.349148244822059
chr8	1271410	1275903	4494	*	435	0.00896657844304746	244	8	1271410	1275903	4494	1271692	1274686	2995			0.454182821806163	0.447311422928774
chr8	1335814	1340805	4992	*	436	0.0448839410780415	418	8	1335814	1340805	4992	1336144	1340723	4580			0.217959743696023	0.181167902050602
chr8	1957685	1961198	3514	*	437	0.000966925821659646	126	8	1957685	1961198	3514	1958171	1960466	2296			0.413054580839684	0.441360565435685
chr8	10753113	10757208	4096	*	438	0.0220615372650058	335	8	10753113	10757208	4096	10753147	10756091	2945	ENST00000304437.2;ENST00000416569.2	XKR6	0.595693748493369	0.590482714672308
chr8	41167676	41171240	3565	*	439	1.59514188896391e-05	50	8	41167676	41171240	3565	41167802	41170468	2667	ENST00000535263.1;ENST00000220772.3	SFRP1	0.533240768325094	0.626856899631524
chr8	53325087	53328296	3210	*	440	0.000181758890614432	82	8	53325087	53328296	3210	53326305	53327079	775			0.416386742404724	0.432079186184283
chr8	65291369	65295490	4122	*	441	0.0336968586100043	387	8	65291369	65295490	4122	65291513	65294798	3286	ENST00000385081.1	MIR124-2	0.186425772461499	0.237358027177171
chr8	70404219	70405293	1075	*	442	0.00684012483377824	230	8	70404219	70405293	1075	70404514	70405204	691	ENST00000402687.4;ENST00000419716.3;ENST00000260128.4	SULF1	0.30242828256168	0.252866949643789
chr8	72756944	72760457	3514	*	443	0.0216157543747204	328	8	72756944	72760457	3514	72757004	72758701	1698	ENST00000325509.4;ENST00000524152.1;ENST00000521467.1;ENST00000457356.4	MSC	0.613484622854242	0.655770429445398
chr8	141539263	141542321	3059	*	444	0.0216183595458447	329	8	141539263	141542321	3059	141540481	141542162	1682	ENST00000560295.1;ENST00000519980.1;ENST00000220592.5	EIF2C2	0.845513076753352	0.85295121934544
chr8	143253190	143256684	3495	*	445	0.0427681545184617	406	8	143253190	143256684	3495	143254408	143255467	1060			0.348149992392752	0.358773256287326
chr8	143867372	143868225	854	*	446	0.000433148673825818	105	8	143867372	143868225	854	143867799	143868158	360	ENST00000518434.1;ENST00000510610.2;ENST00000301263.4	LY6D	0.700682817836891	0.736123973445428
chr8	144211587	144214983	3397	*	447	0.0305426106439155	377	8	144211587	144214983	3397	144212805	144213766	962			0.575630169859587	0.617862238768402
chrX	130422715	130423532	818	*	448	0.0482937112300084	440	X	130422715	130423532	818	130423014	130423458	445	ENST00000370900.1;ENST00000361420.3;ENST00000370910.1;ENST00000370901.4;ENST00000370903.3;ENST00000370904.1	IGSF1	0.0524541180306786	0.0395885520450139
chrX	132093405	132096548	3144	*	449	0.0046447177461107	197	X	132093405	132096548	3144	132094977	132096114	1138	ENST00000370836.2	HS6ST2	0.191218997194623	0.157558013015163

## Sheet: Overlap MB-MT-FB
chr1	1102769	1107274	ENST00000384875.1;ENST00000362106.1	MIR200A;MIR429
chr1	2002062	2003705	ENST00000400921.2	PRKCZ
chr1	2798976	2801411
chr1	3098982	3101318		PRDM16
chr1	3143143	3145030		PRDM16
chr1	3302479	3304197		PRDM16
chr1	5538740	5542167
chr1	24645263	24647012	ENST00000361548.4;ENST00000342072.4;ENST00000350501.5;ENST00000530984.1;ENST00000356046.2;ENST00000446220.1;ENST00000437965.1	GRHL3
chr1	25257467	25257705	ENST00000308873.6;ENST00000428150.2	RUNX3
chr1	228394437	228397669	ENST00000284548.11;ENST00000366709.4;ENST00000422127.1	OBSCN
chr10	123351765	123355765	ENST00000346997.2;ENST00000369056.1;ENST00000369061.4;ENST00000357555.5;ENST00000358487.5;ENST00000369060.4;ENST00000457416.2;ENST00000360144.3;ENST00000369059.1;ENST00000369062.3	FGFR2
chr10	125032552	125036035
chr10	132630823	132634218
chr10	134660284	134666174	ENST00000368586.4
chr10	134856432	134860198
chr10	135058617	135061766	ENST00000553459.1;ENST00000300167.6;ENST00000362219.2	MIR202
chr11	389651	393679	ENST00000331563.2	PKP3
chr11	2162326	2162762	ENST00000434045.2;ENST00000381389.1;ENST00000337883.6;ENST00000300632.5;ENST00000381319.4	IGF2AS;INS-IGF2;IGF2
chr11	2318599	2323234	ENST00000381153.3;ENST00000456145.2;ENST00000470369.1;ENST00000182290.4;ENST00000483227.1;ENST00000381121.3;ENST00000451520.2;ENST00000381117.1	C11orf21;TSPAN32
chr11	2480943	2483020	ENST00000335475.5	KCNQ1
chr11	43603512	43607025
chr11	45712457	45720565
chr11	45741690	45744988	ENST00000532307.1;ENST00000530051.1;ENST00000529769.1
chr11	47607665	47609308	ENST00000356737.2;ENST00000538490.1	FAM180B
chr11	67417592	67418410	ENST00000255082.3	ACY3
chr11	128553368	128559721	ENST00000501648.2;ENST00000527767.2;ENST00000572256.1;ENST00000525560.1
chr12	322221	323348	ENST00000424061.2;ENST00000359674.4;ENST00000536824.1;ENST00000428720.1	SLC6A12
chr12	1609314	1610167	ENST00000515614.2	LOC100292680
chr12	130527457	130531877	ENST00000538806.1;ENST00000561864.1
chr12	130588919	130592554
chr12	132653639	132661151
chr13	107353055	107356210
chr13	112321438	112325242
chr13	112901797	112905787
chr13	112978656	112981920	ENST00000413637.1
chr13	113117868	113121381
chr14	21267696	21271791	ENST00000397967.4;ENST00000340900.3;ENST00000412779.2;ENST00000555698.1;ENST00000397970.4	RNASE1
chr14	38069528	38074254	ENST00000540786.1
chr14	97089849	97092737
chr14	101489294	101490612	ENST00000362239.2;ENST00000385016.1;ENST00000362112.1	MIR299;MIR411;MIR380
chr14	101495124	101497627	ENST00000349529.2;ENST00000408109.2;ENST00000390751.1	MIR494;MIR543
chr14	101525713	101530427	ENST00000385243.1;ENST00000385226.1;ENST00000362145.1	MIR496;MIR154;MIR377
chr14	103689604	103693321
chr15	62529851	62539376	ENST00000563606.1;ENST00000561706.1;ENST00000408214.1
chr15	75115973	75120068	ENST00000488000.2;ENST00000564823.1;ENST00000395018.4;ENST00000379709.3;ENST00000309664.5	LMAN1L;CPLX3
chr15	78628669	78632182	ENST00000299529.6	CRABP1
chr15	93126660	93131133	ENST00000555864.1
chr15	93578151	93581544
chr16	889503	894191
chr16	1092896	1098104
chr16	1131317	1135134	ENST00000562758.1;ENST00000539762.1;ENST00000293897.4;ENST00000397547.2
chr16	1192995	1197247
chr16	11372675	11376770	ENST00000572173.1;ENST00000312511.3	PRM1
chr16	28993795	28997890	ENST00000395461.3;ENST00000564277.1;ENST00000563964.1;ENST00000395456.2;ENST00000454369.2;ENST00000360872.5;ENST00000566177.1;ENST00000565975.1;ENST00000569969.1;ENST00000311008.11;ENST00000334536.8;ENST00000568899.1	SPNS1;LAT
chr16	30124547	30128642	ENST00000406256.3;ENST00000263025.4;ENST00000484663.1;ENST00000403394.1;ENST00000494643.1	GDPD3;LOC100271831;MAPK3
chr16	67975817	67980497	ENST00000573538.1;ENST00000422611.2;ENST00000264005.5;ENST00000338335.3;ENST00000316341.3;ENST00000572037.1;ENST00000541864.2;ENST00000576616.1	LCAT;SLC12A4
chr16	85477362	85481169
chr16	85606344	85610288
chr16	86009858	86014057
chr16	87099388	87103908	ENST00000566798.1
chr16	88988589	88993089	ENST00000327483.5;ENST00000360302.2	CBFA2T3
chr17	38510714	38514809	ENST00000319149.8;ENST00000394086.3;ENST00000425707.2;ENST00000254066.4	RARA
chr17	73839969	73844064	ENST00000207549.3;ENST00000254806.3	UNC13D;WBP2
chr17	76128384	76128780	ENST00000322914.2	TMC8;TMC6
chr17	77535095	77539020	ENST00000453134.2
chr17	77894378	77897942	ENST00000574526.1;ENST00000572353.1;ENST00000576738.1
chr17	78998422	79002636	ENST00000576859.1
chr19	45446632	45450727	ENST00000252490.4;ENST00000419266.2;ENST00000436871.1	APOC2;APOC4
chr19	54290767	54291620	ENST00000362225.1;ENST00000362273.1;ENST00000362161.1	MIR372;MIR371;MIR373
chr2	44064832	44066720	ENST00000272286.2;ENST00000543989.1;ENST00000405322.1;ENST00000260645.1	ABCG5;ABCG8
chr2	100721538	100724988	ENST00000356421.2;ENST00000409579.1;ENST00000409236.1;ENST00000434301.1;ENST00000317233.4;ENST00000444786.2	AFF3
chr2	182542735	182545984	ENST00000496876.1;ENST00000479558.1;ENST00000295108.3	NEUROD1
chr2	240426935	240430230
chr20	42984152	42985005	ENST00000457232.1;ENST00000438702.1;ENST00000316673.4	HNF4A
chr20	55841861	55841988	ENST00000395864.3;ENST00000395863.3;ENST00000450594.2;ENST00000412321.1	BMP7
chr20	57425946	57427566	ENST00000424094.1;ENST00000371098.2;ENST00000313949.7;ENST00000371099.2;ENST00000306120.3	GNASAS;GNAS
chr22	17680118	17681132	ENST00000480276.1;ENST00000330232.4	CECR1
chr22	36013032	36014073	ENST00000397326.2;ENST00000453997.2;ENST00000397328.1;ENST00000406324.1;ENST00000359787.1	MB
chr22	50922697	50926792	ENST00000362068.2;ENST00000395733.3;ENST00000216075.6;ENST00000395732.3;ENST00000395738.2	ADM2;MIOX
chr3	125820443	125824538	ENST00000508835.1;ENST00000512384.1;ENST00000273450.3;ENST00000472186.1;ENST00000452905.2;ENST00000393431.2	SLC41A3;ALDH1L1
chr3	147071361	147076855	ENST00000473299.1
chr3	164913924	164914655	ENST00000241274.3;ENST00000475390.1	SLITRK3
chr4	8640549	8645569
chr4	13538479	13543200	ENST00000382438.5	NKX3-2
chr4	15375439	15376596	ENST00000429690.1;ENST00000510958.1;ENST00000515495.1;ENST00000502344.1	C1QTNF7
chr5	537773	541754
chr5	757224	762007	ENST00000424784.2
chr5	1176087	1178649	ENST00000514376.1;ENST00000512572.1;ENST00000505972.2
chr5	1297004	1301284
chr5	1833309	1836991
chr5	1858785	1862298
chr5	1864283	1869910
chr5	1921693	1924339
chr5	2204569	2208393
chr5	2701645	2705255
chr5	134880213	134883726
chr5	142065395	142066184	ENST00000360966.5;ENST00000494579.1;ENST00000337706.2;ENST00000407758.1;ENST00000419524.2;ENST00000378046.1	FGF1
chr6	27234604	27238083
chr6	28498453	28504774	ENST00000442674.2;ENST00000412168.2;ENST00000469384.1	GPX5
chr6	28509063	28511957
chr6	28583949	28584223	ENST00000530247.1
chr6	28601098	28603184
chr6	28960722	28964817	ENST00000377179.3;ENST00000535083.1;ENST00000483450.1	ZNF311
chr6	29428458	29433457	ENST00000442615.1;ENST00000377132.1;ENST00000396792.2;ENST00000473369.1;ENST00000377136.1;ENST00000377133.1	OR2H1
chr6	29520840	29521866
chr6	29646943	29651024	ENST00000376883.1
chr6	30078712	30080831	ENST00000496062.1;ENST00000440874.1;ENST00000376734.3;ENST00000376728.2	TRIM31
chr6	30113269	30125368	ENST00000396581.1;ENST00000376704.3;ENST00000449742.2;ENST00000542439.1	TRIM40;TRIM10
chr6	30139395	30140593	ENST00000498045.1;ENST00000376695.3;ENST00000376694.4	TRIM15
chr6	30507318	30512709	ENST00000376621.3;ENST00000426875.2	GNL1
chr6	30617975	30625195	ENST00000293604.6;ENST00000376473.5;ENST00000376437.5	C6orf136;DHX16
chr6	30698157	30699413	ENST00000376389.3	FLOT1
chr6	30953931	30959509	ENST00000486149.2;ENST00000450707.1;ENST00000376296.3	MUC21
chr6	31046340	31049039
chr6	31103289	31112275	ENST00000481450.2;ENST00000547221.1;ENST00000259845.4;ENST00000259881.9;ENST00000396268.3;ENST00000396263.2	PSORS1C1;PSORS1C2;CCHCR1
chr6	31148159	31148784	ENST00000441888.2
chr6	31275470	31275979
chr6	31429264	31434016	ENST00000414046.2	HCP5
chr6	31505458	31508254	ENST00000364915.1;ENST00000449074.2;ENST00000417556.2;ENST00000396172.1;ENST00000376177.2	BAT1;SNORD117
chr6	31539748	31546205	ENST00000454783.1;ENST00000418386.2;ENST00000436827.2;ENST00000449264.2	LTA;TNF
chr6	31600303	31604356	ENST00000435052.2	BAT2
chr6	31635318	31638485	ENST00000496869.1;ENST00000375885.4;ENST00000375864.4;ENST00000409525.1;ENST00000495631.1	CSNK2B;LY6G5B
chr6	31684736	31689523	ENST00000495859.1;ENST00000375819.2	LY6G6D;LY6G6C
chr6	31728341	31735006	ENST00000491552.1;ENST00000433778.1;ENST00000425424.1;ENST00000375742.3;ENST00000431848.2;ENST00000375750.3;ENST00000375755.3;ENST00000534153.4;ENST00000493662.1;ENST00000419679.1;ENST00000375686.3;ENST00000467576.1;ENST00000375688.4	MSH5;C6orf26;C6orf27
chr6	31777061	31782097	ENST00000375654.4;ENST00000424494.1;ENST00000375653.4;ENST00000417199.3;ENST00000375651.5;ENST00000435626.2	HSPA1L;HSPA1A
chr6	31826389	31830072	ENST00000375631.4	NEU1
chr6	31831155	31834999	ENST00000375631.4;ENST00000229729.6;ENST00000544672.1	SLC44A4;NEU1
chr6	31837975	31839451	ENST00000229729.6	SLC44A4
chr6	31845100	31856577	ENST00000465707.1;ENST00000544672.1;ENST00000229729.6;ENST00000375562.4;ENST00000395728.3;ENST00000442298.2;ENST00000480912.1;ENST00000434689.1	SLC44A4;EHMT2
chr6	31911202	31915370	ENST00000468407.1;ENST00000432397.2;ENST00000425368.2;ENST00000375493.5;ENST00000469372.1;ENST00000452323.2;ENST00000299367.5;ENST00000497841.1;ENST00000556679.1	C2;CFB
chr6	32013632	32017116	ENST00000451343.1;ENST00000375244.3	TNXB
chr6	32022502	32023709		TNXB
chr6	32025872	32028092	ENST00000375244.3	TNXB
chr6	32036103	32038967	ENST00000375244.3	TNXB
chr6	32040906	32045317		TNXB
chr6	32048355	32053557	ENST00000375244.3	TNXB
chr6	32063354	32064735	ENST00000375244.3	TNXB
chr6	32169425	32172949	ENST00000375023.3	NOTCH4
chr6	32184402	32185597	ENST00000375023.3	NOTCH4
chr6	32361100	32363535	ENST00000429232.2	BTNL2
chr6	32409849	32413944	ENST00000462200.1;ENST00000395388.2	HLA-DRA
chr6	32824218	32827102	ENST00000395330.1	PSMB9
chr6	32914558	32918653	ENST00000395305.3;ENST00000464392.1;ENST00000395303.3	HLA-DMA
chr6	33130923	33137359	ENST00000374708.4;ENST00000395196.1;ENST00000477772.1	COL11A2
chr6	33155342	33158632	ENST00000374708.4	COL11A2
chr6	33162525	33166528	ENST00000374685.4;ENST00000413614.2;ENST00000365571.1	RXRB
chr6	33396143	33396326	ENST00000496374.1	SYNGAP1
chr6	33864274	33873882	ENST00000506222.2;ENST00000533304.1;ENST00000526556.1;ENST00000451317.2
chr6	33875490	33879615	ENST00000526556.1;ENST00000451317.2;ENST00000530000.1
chr6	164504979	164508522	ENST00000564697.1
chr6	168613627	168618147
chr6	169270947	169275335
chr6	170476636	170484005	ENST00000429305.1
chr6	170556758	170564476	ENST00000452071.1	LOC154449
chr7	2517466	2520041
chr7	21207705	21210998
chr7	87935712	87936443	ENST00000414498.1;ENST00000301959.5;ENST00000380079.3	STEAP4
chr7	96641215	96643615	ENST00000430404.1;ENST00000458352.1;ENST00000430027.2;ENST00000452769.1;ENST00000437331.1	DLX6AS
chr7	96654601	96658779	ENST00000493764.1;ENST00000222598.4	DLX5
chr7	99689984	99692314	ENST00000384816.1;ENST00000385024.1;ENST00000385301.1	MCM7;MIR25;MIR93;MIR106B
chr7	99764246	99767389	ENST00000423751.1;ENST00000360039.4;ENST00000411994.1;ENST00000413800.1;ENST00000482469.1	GAL3ST4
chr7	155274340	155278097	ENST00000406197.1
chr7	155792551	155796125
chr7	157312978	157317054	ENST00000444154.1
chr7	157330328	157335452	ENST00000389413.3;ENST00000389416.4;ENST00000389418.4	PTPRN2
chr8	784339	789054
chr8	809273	812656
chr8	1106925	1112537	ENST00000520524.1
chr8	1271410	1275903
chr8	1335814	1340805
chr8	41167676	41171240	ENST00000535263.1;ENST00000220772.3	SFRP1
chr8	53325087	53328296
chr8	65291369	65295490	ENST00000385081.1	MIR124-2
chr8	70404219	70405293	ENST00000402687.4;ENST00000419716.3;ENST00000260128.4	SULF1
chr8	72756944	72760457	ENST00000325509.4;ENST00000524152.1;ENST00000521467.1;ENST00000457356.4	MSC
chr8	143867372	143868225	ENST00000518434.1;ENST00000510610.2;ENST00000301263.4	LY6D
chrX	130422715	130423532	ENST00000370900.1;ENST00000361420.3;ENST00000370910.1;ENST00000370901.4;ENST00000370903.3;ENST00000370904.1	IGSF1
