# Supplementary material for: Telomere Position Effect‐Over Long Distances Acts as a Genome‐Wide Epigenetic Regulator Through a Common Alu Element
Source: Aging Cell. 2025 Mar 10;24(6):e70027. doi: 10.1111/acel.70027 (PMC12151916; doi:10.1111/acel.70027)
Supplement: Supplementary file 3 — Table S2. Comparison list across datasets. [file ACEL-24-e70027-s001.xlsx]

## Sheet: column names
baseMean	Avarage of the normalized count values per gene (RNAseq)
log2FoldChange	Represents the level of change in gene expression between the analyzed samples and the controls
lfcSE	The standard error estimate for the log2 fold change
stat	the Wald statistic: the log2FoldChange divided by lfcSE
pvalue	pvalue used to identify significantly changed gene expression values
padj	P adjusted value for multiple testing (BH-adjusted p values)
gene_id	Ensemble identificator for each gene
hgnc_symbol	gene name
Distance_ortologue_1	the mean of the telomeric distances of the two 1 Mb-wide chromosomal regions that contain most of the orthologues
Distance_ortologue_2	the mean of the telomeric distances of the two 1 Mb-wide chromosomal regions that contain most of the orthologues
no_orthologue_1	the respective number of orthologues covered by the region from Distanse_ortologue_1
no_orthologue_2	the respective number of orthologues covered by the region from Distanse_ortologue_2
no_orthologue	Sum of the columns: no_orthologue_1 and no_orthologue_2, by which the gene is ranked
TPE_old_gene	name of the TPE-OLD gene

## Sheet: myoblasts.LT.vs.ST.csv
geneName	hgnc_symbol	baseMean	log2FoldChange	lfcSE	stat	pvalue	padj
ENSG00000128510.11	CPA4	2525.99	-7.60959	0.202164	-37.6407	0	0
ENSG00000106236.3	NPTX2	11404	3.20127	0.0766793	41.7488	0	0
ENSG00000162745.10	OLFML2B	5996.63	6.96071	0.186757	37.2715	4.75125e-304	3.18777e-300
ENSG00000165633.12	VSTM4	2184.2	5.53589	0.165273	33.4954	5.62461e-246	2.8303e-242
ENSG00000117643.14	MAN1C1	1098.29	5.14148	0.153744	33.4418	3.38234e-245	1.3616e-241
ENSG00000018625.14	ATP1A2	1016.53	5.20468	0.162322	32.0638	1.40922e-225	4.72747e-222
ENSG00000157514.16	TSC22D3	8842.45	3.51075	0.11051	31.7686	1.75792e-221	5.05477e-218
ENSG00000104081.13	BMF	1886.28	3.74619	0.11907	31.462	2.87907e-217	7.24373e-214
ENSG00000005513.9	SOX8	3960.76	8.52019	0.271051	31.4339	6.9679e-217	1.55833e-213
ENSG00000179314.14	WSCD1	2667.08	6.11856	0.19964	30.648	2.80966e-206	5.65528e-203
ENSG00000169926.10	KLF13	1931.6	2.24184	0.0759024	29.5359	9.97804e-192	1.8258e-188
ENSG00000120875.8	DUSP4	7952.64	2.12086	0.0721216	29.4067	4.50644e-190	7.5588e-187
ENSG00000106484.15	MEST	1165.09	-3.97481	0.140716	-28.2471	1.5459e-175	2.39353e-172
ENSG00000123689.5	G0S2	551.042	-4.42286	0.160189	-27.6103	8.36758e-168	1.20302e-164
ENSG00000116990.10	MYCL	1937.01	5.3082	0.192955	27.51	1.33123e-166	1.78634e-163
ENSG00000115593.14	SMYD1	4160.45	6.1159	0.228215	26.7988	3.33641e-158	4.1972e-155
ENSG00000122180.4	MYOG	20551.1	9.02703	0.337606	26.7384	1.68613e-157	1.99638e-154
ENSG00000162804.13	SNED1	2351.81	4.32056	0.163177	26.4777	1.7502e-154	1.95711e-151
ENSG00000119669.4	IRF2BPL	3973.28	2.64486	0.102717	25.749	3.30465e-146	3.50084e-143
ENSG00000170801.9	HTRA3	3796.88	6.26025	0.244324	25.6228	8.50833e-145	8.56279e-142
ENSG00000113504.20	SLC12A7	1249.96	6.24996	0.24574	25.4332	1.08291e-142	1.03794e-139
ENSG00000177238.13	TRIM72	7927.88	3.43023	0.135285	25.3556	7.80181e-142	7.13794e-139
ENSG00000133055.8	MYBPH	33990.8	8.39308	0.331369	25.3285	1.55257e-141	1.3587e-138
ENSG00000163380.15	LMOD3	2512.72	5.93736	0.23552	25.2096	3.1434e-140	2.63627e-137
ENSG00000074181.8	NOTCH3	5686.25	6.33933	0.256993	24.6673	2.40146e-134	1.93347e-131
ENSG00000262179.2	MYMX	4961.67	7.31991	0.297464	24.6077	1.04417e-133	8.08347e-131
ENSG00000074370.17	ATP2A3	4333.1	5.07394	0.206854	24.5291	7.22041e-133	5.38268e-130
ENSG00000184113.9	CLDN5	3256.02	8.69805	0.355735	24.4509	4.92062e-132	3.53722e-129
ENSG00000160097.17	FNDC5	3123.38	5.4702	0.22461	24.3542	5.23845e-131	3.63584e-128
ENSG00000099194.5	SCD	7791.7	-2.28213	0.0940135	-24.2745	3.64984e-130	2.4488e-127
ENSG00000029534.20	ANK1	474.369	3.65432	0.152545	23.9556	8.07196e-127	5.24104e-124
ENSG00000196811.11	CHRNG	1039.77	7.34993	0.314033	23.405	3.80257e-121	2.39181e-118
ENSG00000154856.12	APCDD1	241.87	7.346	0.32481	22.6163	2.99575e-113	1.82723e-110
ENSG00000100234.11	TIMP3	700.028	-3.13826	0.138817	-22.6072	3.68042e-113	2.17881e-110
ENSG00000135902.9	CHRND	4801.23	7.82474	0.34888	22.4281	2.09175e-111	1.20293e-108
ENSG00000168386.18	FILIP1L	734.4	-3.47339	0.155209	-22.3788	6.33591e-111	3.54248e-108
ENSG00000260807.6	CEROX1	2524.66	6.7796	0.3034	22.3454	1.33746e-110	7.27577e-108
ENSG00000221852.4	KRTAP1-5	604.33	-4.4665	0.203555	-21.9425	1.02152e-106	5.41084e-104
ENSG00000164379.6	FOXQ1	701.832	3.64087	0.167825	21.6945	2.31249e-104	1.19348e-101
ENSG00000138435.15	CHRNA1	14497.6	3.17201	0.146658	21.6285	9.68008e-104	4.87102e-101
ENSG00000142178.8	SIK1	2295.89	2.03346	0.0941237	21.6041	1.64279e-103	8.06488e-101
ENSG00000120738.7	EGR1	2265	4.31156	0.200936	21.4574	3.8984e-102	1.86826e-99
ENSG00000140479.16	PCSK6	635.792	8.24223	0.385108	21.4024	1.26959e-101	5.94286e-99
ENSG00000133169.5	BEX1	964.012	-2.20226	0.103451	-21.2879	1.46987e-100	6.72399e-98
ENSG00000180209.11	MYLPF	18544.6	9.49341	0.449051	21.1411	3.33506e-99	1.49174e-96
ENSG00000185585.19	OLFML2A	15018.2	2.94392	0.140145	21.0062	5.75467e-98	2.51804e-95
ENSG00000170175.10	CHRNB1	2663.49	4.19149	0.20131	20.8211	2.78917e-96	1.19448e-93
ENSG00000156298.12	TSPAN7	1567.65	2.85548	0.137502	20.7668	8.64041e-96	3.62321e-93
ENSG00000130600.18	H19	158132	5.00176	0.241036	20.7511	1.19787e-95	4.92058e-93
ENSG00000117115.12	PADI2	661.638	5.68826	0.274815	20.6985	3.57366e-95	1.43861e-92
ENSG00000166317.11	SYNPO2L	7094.24	5.54048	0.268128	20.6636	7.3707e-95	2.90897e-92
ENSG00000136167.13	LCP1	397.332	-3.48261	0.168922	-20.6166	1.94659e-94	7.53478e-92
ENSG00000166396.12	SERPINB7	349.339	-6.58914	0.320793	-20.5402	9.42393e-94	3.57896e-91
ENSG00000168685.14	IL7R	629.807	-5.84505	0.285425	-20.4784	3.35404e-93	1.25019e-90
ENSG00000168427.8	KLHL30	1193.44	4.79778	0.235544	20.369	3.15272e-92	1.15378e-89
ENSG00000072954.6	TMEM38A	7156.28	4.49375	0.220915	20.3415	5.52023e-92	1.98413e-89
ENSG00000179241.12	LDLRAD3	2496.38	2.16483	0.106606	20.3068	1.11871e-91	3.95042e-89
ENSG00000100505.13	TRIM9	426.602	4.19864	0.206924	20.2907	1.55366e-91	5.39174e-89
ENSG00000079393.20	DUSP13	1729.5	4.37245	0.219966	19.8779	6.3225e-88	2.15694e-85
ENSG00000198842.9	DUSP27	1850.26	4.22311	0.213569	19.774	4.98911e-87	1.67368e-84
ENSG00000160255.17	ITGB2	775.904	4.48337	0.226761	19.7713	5.25638e-87	1.73443e-84
ENSG00000087116.15	ADAMTS2	1240.59	2.7941	0.142761	19.5719	2.68348e-85	8.71179e-83
ENSG00000175920.17	DOK7	2967.32	7.2371	0.37181	19.4645	2.19555e-84	7.01461e-82
ENSG00000163909.7	HEYL	11246.1	4.90924	0.253284	19.3823	1.08799e-83	3.42173e-81
ENSG00000183691.4	NOG	739.882	2.97894	0.153971	19.3474	2.1453e-83	6.64317e-81
ENSG00000182533.6	CAV3	3818.82	4.25202	0.219822	19.343	2.33451e-83	7.11955e-81
ENSG00000105251.10	SHD	5681.71	7.54721	0.393049	19.2017	3.58262e-82	1.07628e-79
ENSG00000168509.19	HJV	1375.29	6.97328	0.364008	19.1569	8.47188e-82	2.50768e-79
ENSG00000151468.10	CCDC3	3738.13	8.20928	0.429836	19.0986	2.59258e-81	7.56281e-79
ENSG00000144868.13	TMEM108	534.287	4.23308	0.221699	19.0938	2.84229e-81	8.17281e-79
ENSG00000196296.13	ATP2A1	4043.02	7.48328	0.393579	19.0134	1.32042e-80	3.74328e-78
ENSG00000176971.3	FIBIN	366.367	-3.42039	0.18275	-18.7162	3.65077e-78	1.02059e-75
ENSG00000154319.15	FAM167A	494.274	-3.98181	0.215434	-18.4828	2.84115e-76	7.83378e-74
ENSG00000099260.10	PALMD	1881.3	2.18424	0.118429	18.4434	5.88918e-76	1.60186e-73
ENSG00000129152.3	MYOD1	19521.4	5.39686	0.293493	18.3884	1.62842e-75	4.37026e-73
ENSG00000119280.16	C1orf198	5306.27	1.9795	0.107842	18.3555	2.98151e-75	7.89631e-73
ENSG00000133424.20	LARGE1	511.807	3.85192	0.210293	18.3169	6.07048e-75	1.58684e-72
ENSG00000235385.1	LINC02154	1225.54	-7.4063	0.40586	-18.2484	2.13039e-74	5.49749e-72
ENSG00000171617.13	ENC1	1182.39	-1.53279	0.0840461	-18.2375	2.60272e-74	6.63132e-72
ENSG00000180447.6	GAS1	4054.31	3.1252	0.171433	18.2299	2.99119e-74	7.52583e-72
ENSG00000146147.14	MLIP	1027.58	4.66544	0.256533	18.1865	6.59731e-74	1.63939e-71
ENSG00000165495.15	PKNOX2	1756.26	3.39828	0.187068	18.166	9.5991e-74	2.35623e-71
ENSG00000118729.11	CASQ2	4500.41	7.36179	0.405917	18.1362	1.65126e-73	4.0044e-71
ENSG00000054793.13	ATP9A	783.292	-2.47646	0.137428	-18.0201	1.35547e-72	3.24796e-70
ENSG00000041982.15	TNC	1354.97	-3.27013	0.181737	-17.9938	2.17842e-72	5.15849e-70
ENSG00000138829.11	FBN2	1118.49	-3.7196	0.208789	-17.8151	5.3949e-71	1.26266e-68
ENSG00000092054.12	MYH7	8811.28	9.47842	0.534256	17.7413	2.01118e-70	4.653e-68
ENSG00000078018.19	MAP2	491.218	-4.06722	0.230368	-17.6554	9.25341e-70	2.11651e-67
ENSG00000117013.15	KCNQ4	784.422	4.86302	0.275899	17.6261	1.55326e-69	3.51281e-67
ENSG00000266472.5	MRPS21	703.867	2.45661	0.139766	17.5766	3.72437e-69	8.32935e-67
ENSG00000058668.14	ATP2B4	3182.45	-2.48839	0.143199	-17.3771	1.23032e-67	2.72131e-65
ENSG00000125414.18	MYH2	4395.31	4.61611	0.266395	17.3281	2.88898e-67	6.32058e-65
ENSG00000142583.17	SLC2A5	1030.52	4.58595	0.265675	17.2615	9.17011e-67	1.98469e-64
ENSG00000128606.12	LRRC17	1853.84	-1.5635	0.0906561	-17.2465	1.18817e-66	2.54419e-64
ENSG00000127325.18	BEST3	412.452	4.10994	0.238792	17.2114	2.1815e-66	4.62203e-64
ENSG00000198719.8	DLL1	255.224	6.5729	0.382396	17.1887	3.22641e-66	6.76472e-64
ENSG00000154310.16	TNIK	244.57	-4.77817	0.27891	-17.1316	8.63134e-66	1.79105e-63
ENSG00000203685.9	STUM	482.507	7.1475	0.418603	17.0746	2.29272e-65	4.70896e-63
ENSG00000065361.15	ERBB3	926.655	5.37323	0.315166	17.0489	3.5636e-65	7.24527e-63
ENSG00000103522.15	IL21R	520.022	4.49833	0.264597	17.0007	8.11545e-65	1.63348e-62
ENSG00000165272.15	AQP3	696.953	4.40549	0.25945	16.9801	1.15275e-64	2.29729e-62
ENSG00000189410.11	SH2D5	186.855	-5.30182	0.312338	-16.9746	1.26546e-64	2.49718e-62
ENSG00000131471.6	AOC3	199.835	4.71757	0.278657	16.9296	2.72115e-64	5.3176e-62
ENSG00000124212.5	PTGIS	404.485	3.91949	0.234818	16.6916	1.50873e-62	2.91998e-60
ENSG00000129009.12	ISLR	609.919	6.16323	0.369863	16.6636	2.41257e-62	4.62478e-60
ENSG00000109099.14	PMP22	1633.9	1.59886	0.0961718	16.625	4.59136e-62	8.71839e-60
ENSG00000166482.11	MFAP4	2641.02	3.26744	0.198782	16.4373	1.03407e-60	1.94522e-58
ENSG00000143847.15	PPFIA4	835.246	2.91241	0.177376	16.4194	1.38936e-60	2.58936e-58
ENSG00000036672.15	USP2	690.079	3.38543	0.206564	16.3892	2.28308e-60	4.21594e-58
ENSG00000198300.13	PEG3	303.432	7.13857	0.435643	16.3863	2.39617e-60	4.38456e-58
ENSG00000170681.6	CAVIN4	1332.48	5.04406	0.309818	16.2808	1.35201e-59	2.45165e-57
ENSG00000167680.15	SEMA6B	1640.57	3.95483	0.243182	16.2628	1.81126e-59	3.2551e-57
ENSG00000129910.7	CDH15	7962.37	5.29883	0.327514	16.1789	7.10016e-59	1.26471e-56
ENSG00000275993.2	SIK1B	2383.08	1.94479	0.120397	16.1531	1.0799e-58	1.90668e-56
ENSG00000180287.16	PLD5	111.609	-4.64745	0.288133	-16.1296	1.58155e-58	2.76812e-56
ENSG00000049540.16	ELN	1042.57	7.49326	0.469015	15.9766	1.86062e-57	3.2285e-55
ENSG00000171310.10	CHST11	262.822	-2.54514	0.159977	-15.9094	5.45067e-57	9.37701e-55
ENSG00000162998.4	FRZB	131.752	4.02663	0.253369	15.8924	7.15855e-57	1.22108e-54
ENSG00000139914.6	FITM1	1714.57	6.35529	0.400899	15.8526	1.3488e-56	2.28139e-54
ENSG00000130592.15	LSP1	5246.92	6.27907	0.396914	15.8197	2.27482e-56	3.81564e-54
ENSG00000009950.15	MLXIPL	291.761	5.65154	0.358259	15.775	4.62193e-56	7.68845e-54
ENSG00000107796.13	ACTA2	13006.8	3.89148	0.246766	15.77	5.00781e-56	8.23198e-54
ENSG00000141574.7	SECTM1	1245.03	4.22764	0.268086	15.7697	5.03047e-56	8.23198e-54
ENSG00000138080.13	EMILIN1	2380.57	3.1451	0.199627	15.7549	6.35667e-56	1.03183e-53
ENSG00000139329.4	LUM	1005.85	-3.43402	0.218183	-15.7392	8.14652e-56	1.31179e-53
ENSG00000187908.17	DMBT1	1184.64	3.40749	0.216719	15.7231	1.05087e-55	1.67872e-53
ENSG00000144136.10	SLC20A1	2343.71	-2.03229	0.129428	-15.7021	1.46389e-55	2.32009e-53
ENSG00000164484.11	TMEM200A	203.151	-4.65163	0.296503	-15.6883	1.8177e-55	2.85834e-53
ENSG00000124491.15	F13A1	3208.64	6.68364	0.426121	15.6848	1.92041e-55	2.99643e-53
ENSG00000135744.7	AGT	903.6	4.96494	0.317725	15.6265	4.80343e-55	7.43719e-53
ENSG00000095637.22	SORBS1	445.426	4.0254	0.257869	15.6103	6.19858e-55	9.52405e-53
ENSG00000087589.16	CASS4	473.349	4.76037	0.306915	15.5104	2.95109e-54	4.49996e-52
ENSG00000115363.13	EVA1A	150.465	-4.15671	0.268338	-15.4906	4.01828e-54	6.08119e-52
ENSG00000124701.5	APOBEC2	1851.26	6.37686	0.412918	15.4434	8.35933e-54	1.25565e-51
ENSG00000162104.9	ADCY9	2998.02	2.31295	0.150594	15.3588	3.09397e-53	4.613e-51
ENSG00000122367.19	LDB3	2197.88	4.82803	0.314884	15.3327	4.62104e-53	6.83914e-51
ENSG00000166106.3	ADAMTS15	620.121	5.02733	0.329281	15.2676	1.25759e-52	1.84765e-50
ENSG00000169271.2	HSPB3	1578.07	1.89121	0.12392	15.2615	1.38007e-52	2.0129e-50
ENSG00000187616.4	MYMK	3424.89	8.84054	0.579319	15.2602	1.40784e-52	2.03863e-50
ENSG00000197632.8	SERPINB2	3160.19	-6.53887	0.429279	-15.2322	2.16124e-52	3.10725e-50
ENSG00000122863.5	CHST3	3386.88	1.60043	0.10512	15.2248	2.42012e-52	3.45477e-50
ENSG00000186998.15	EMID1	369.964	6.26561	0.412879	15.1754	5.14398e-52	7.29141e-50
ENSG00000145632.14	PLK2	1262.75	-2.09024	0.13777	-15.172	5.42151e-52	7.63106e-50
ENSG00000064309.14	CDON	1178.69	4.02797	0.266238	15.1292	1.03983e-51	1.45345e-49
ENSG00000159023.21	EPB41	214.836	-3.89704	0.258275	-15.0887	1.92119e-51	2.66688e-49
ENSG00000139874.5	SSTR1	254.258	-2.49958	0.165832	-15.073	2.43872e-51	3.3621e-49
ENSG00000136717.14	BIN1	7630.39	2.8225	0.187539	15.0502	3.44154e-51	4.71233e-49
ENSG00000111913.18	RIPOR2	204.956	5.16995	0.343626	15.0453	3.70853e-51	5.0436e-49
ENSG00000196730.12	DAPK1	1657.29	2.18719	0.145608	15.0211	5.34506e-51	7.22049e-49
ENSG00000184916.8	JAG2	667.531	4.17418	0.279104	14.9557	1.43008e-50	1.91898e-48
ENSG00000205056.8	LINC02397	332.099	4.17058	0.278938	14.9516	1.52e-50	2.02613e-48
ENSG00000168542.14	COL3A1	9601.71	2.379	0.159168	14.9464	1.64355e-50	2.17641e-48
ENSG00000167244.19	IGF2	21072.5	6.53616	0.437432	14.9421	1.75285e-50	2.30597e-48
ENSG00000280323.1	ENSG00000280323	211.681	3.76815	0.252365	14.9314	2.05938e-50	2.69163e-48
ENSG00000136048.13	DRAM1	2685.07	-2.26884	0.152909	-14.8379	8.33331e-50	1.08215e-47
ENSG00000168032.9	ENTPD3	66.0024	-5.45193	0.368793	-14.7832	1.88076e-49	2.42666e-47
ENSG00000088367.21	EPB41L1	800.865	-1.87624	0.127185	-14.7521	2.9844e-49	3.82612e-47
ENSG00000170345.9	FOS	214.08	6.69391	0.455298	14.7023	6.23454e-49	7.94233e-47
ENSG00000113645.14	WWC1	196.716	-3.23747	0.220736	-14.6667	1.05329e-48	1.33337e-46
ENSG00000172995.16	ARPP21	597.282	5.00445	0.34174	14.644	1.47098e-48	1.85049e-46
ENSG00000118194.18	TNNT2	5951.9	7.52392	0.515065	14.6077	2.50758e-48	3.13494e-46
ENSG00000172508.10	CARNS1	1850.71	4.21909	0.288998	14.599	2.84918e-48	3.54002e-46
ENSG00000088448.14	ANKRD10	4747.11	3.23151	0.221414	14.5949	3.02778e-48	3.73885e-46
ENSG00000259172.1	ENSG00000259172	668.908	9.92912	0.680583	14.5891	3.29334e-48	4.04197e-46
ENSG00000160867.14	FGFR4	1417.6	4.39091	0.301465	14.5652	4.67351e-48	5.70112e-46
ENSG00000163083.5	INHBB	236.756	8.37256	0.576186	14.531	7.70898e-48	9.34737e-46
ENSG00000161896.11	IP6K3	2899.88	2.0905	0.145257	14.3917	5.83322e-47	7.03061e-45
ENSG00000183873.15	SCN5A	3023.7	2.84593	0.197965	14.3759	7.33177e-47	8.78416e-45
ENSG00000111046.3	MYF6	488.649	2.96528	0.206281	14.3749	7.43625e-47	8.85662e-45
ENSG00000214357.8	NEURL1B	1106.77	2.49152	0.173405	14.3682	8.19836e-47	9.70686e-45
ENSG00000213694.4	S1PR3	389.335	-2.86977	0.200424	-14.3184	1.67843e-46	1.97564e-44
ENSG00000107957.16	SH3PXD2A	5922.01	1.50118	0.104888	14.3122	1.83545e-46	2.1479e-44
ENSG00000051108.14	HERPUD1	4178.93	1.65481	0.115697	14.303	2.0962e-46	2.43886e-44
ENSG00000240225.10	ZNF542P	171.992	2.6549	0.185633	14.3019	2.12839e-46	2.46208e-44
ENSG00000136158.11	SPRY2	1540.76	2.4311	0.169993	14.3011	2.15224e-46	2.47545e-44
ENSG00000158859.9	ADAMTS4	344.575	1.9167	0.134081	14.2951	2.34778e-46	2.68501e-44
ENSG00000148082.9	SHC3	254.196	-3.35331	0.234885	-14.2764	3.06924e-46	3.49026e-44
ENSG00000007314.12	SCN4A	2503.97	7.27139	0.510836	14.2343	5.61264e-46	6.34669e-44
ENSG00000117525.13	F3	767.148	-5.25727	0.371473	-14.1525	1.80276e-45	2.02715e-43
ENSG00000061337.15	LZTS1	1321.96	3.13389	0.222171	14.1057	3.50072e-45	3.91458e-43
ENSG00000151117.8	TMEM86A	1154.92	3.16082	0.224312	14.0912	4.30273e-45	4.78483e-43
ENSG00000125398.6	SOX9	398.651	-2.95033	0.209532	-14.0805	5.00336e-45	5.53338e-43
ENSG00000114315.3	HES1	218.651	6.54541	0.464907	14.0789	5.1165e-45	5.62759e-43
ENSG00000197892.12	KIF13B	1551.48	1.55477	0.11046	14.0754	5.3798e-45	5.88503e-43
ENSG00000057294.14	PKP2	144.452	-3.74618	0.26665	-14.0491	7.80635e-45	8.4933e-43
ENSG00000162706.12	CADM3	5129.45	-3.7602	0.26803	-14.029	1.03605e-44	1.12116e-42
ENSG00000064999.14	ANKS1A	1322.7	1.67615	0.119578	14.0172	1.22282e-44	1.31619e-42
ENSG00000149633.11	KIAA1755	875.823	3.94614	0.281936	13.9966	1.63576e-44	1.75131e-42
ENSG00000175040.5	CHST2	1329.39	-2.17281	0.155505	-13.9726	2.29154e-44	2.44043e-42
ENSG00000228672.3	PROB1	2921.2	3.52529	0.252353	13.9697	2.38646e-44	2.52814e-42
ENSG00000123095.5	BHLHE41	231.235	-2.45221	0.175574	-13.9668	2.4859e-44	2.6197e-42
ENSG00000165300.7	SLITRK5	525.962	-1.83685	0.131847	-13.9317	4.06483e-44	4.2613e-42
ENSG00000135472.8	FAIM2	261.877	3.84388	0.27726	13.8638	1.04979e-43	1.09483e-41
ENSG00000011105.13	TSPAN9	4297.71	2.41936	0.174517	13.8632	1.05887e-43	1.09861e-41
ENSG00000239474.6	KLHL41	11039.3	3.59965	0.260817	13.8014	2.49786e-43	2.57831e-41
ENSG00000107821.14	KAZALD1	941.959	3.48508	0.252677	13.7926	2.82225e-43	2.89827e-41
ENSG00000147509.13	RGS20	95.7386	-3.91167	0.28407	-13.7701	3.85593e-43	3.9397e-41
ENSG00000177363.4	LRRN4CL	2049.9	2.66864	0.194227	13.7398	5.86655e-43	5.96374e-41
ENSG00000119630.13	PGF	870.173	3.51241	0.255895	13.726	7.09784e-43	7.17916e-41
ENSG00000113916.17	BCL6	1451.04	1.63653	0.119359	13.7109	8.73378e-43	8.78967e-41
ENSG00000106785.14	TRIM14	498.81	-2.48391	0.181503	-13.6852	1.24461e-42	1.24634e-40
ENSG00000111049.3	MYF5	1129.75	2.74622	0.200961	13.6654	1.63378e-42	1.62795e-40
ENSG00000260604.2	ENSG00000260604	196.044	-5.02752	0.368433	-13.6457	2.14275e-42	2.1246e-40
ENSG00000163050.16	COQ8A	2379.02	2.52322	0.186226	13.5493	8.00232e-42	7.89563e-40
ENSG00000175084.11	DES	186897	4.20259	0.31185	13.4763	2.1554e-41	2.11629e-39
ENSG00000157557.11	ETS2	632.036	-1.91295	0.142274	-13.4455	3.26968e-41	3.19476e-39
ENSG00000118785.13	SPP1	69.9157	-6.3215	0.47048	-13.4363	3.70653e-41	3.60411e-39
ENSG00000130147.15	SH3BP4	2288.78	-1.39484	0.103942	-13.4194	4.6529e-41	4.50258e-39
ENSG00000141458.12	NPC1	2724.78	-2.08271	0.155457	-13.3974	6.26554e-41	6.0341e-39
ENSG00000197646.7	PDCD1LG2	205.025	-2.98349	0.222705	-13.3966	6.32778e-41	6.06503e-39
ENSG00000070371.15	CLTCL1	1001.47	2.98432	0.222963	13.3848	7.41711e-41	7.07543e-39
ENSG00000165795.23	NDRG2	1029.87	4.98801	0.372725	13.3826	7.64676e-41	7.26009e-39
ENSG00000116157.5	GPX7	511.128	2.52591	0.188863	13.3743	8.54689e-41	8.07662e-39
ENSG00000111981.4	ULBP1	121.27	-4.79994	0.359045	-13.3686	9.22113e-41	8.67303e-39
ENSG00000117318.8	ID3	1268.06	2.90191	0.217158	13.3631	9.9276e-41	9.29408e-39
ENSG00000108515.17	ENO3	11265.6	4.82481	0.362653	13.3042	2.18798e-40	2.03887e-38
ENSG00000120729.9	MYOT	500.249	3.96204	0.297953	13.2975	2.39228e-40	2.21898e-38
ENSG00000068903.19	SIRT2	10867.4	3.28389	0.247366	13.2754	3.21339e-40	2.96693e-38
ENSG00000143028.8	SYPL2	1710.63	2.5778	0.194644	13.2437	4.90908e-40	4.51187e-38
ENSG00000240476.1	LINC00973	82.6234	-4.29751	0.324553	-13.2413	5.06335e-40	4.6325e-38
ENSG00000148219.16	ASTN2	720.566	4.75961	0.36121	13.1768	1.19273e-39	1.0863e-37
ENSG00000159173.18	TNNI1	26874	6.5291	0.498008	13.1104	2.86985e-39	2.602e-37
ENSG00000118898.15	PPL	2774.88	2.45054	0.187146	13.0942	3.55189e-39	3.20594e-37
ENSG00000133020.4	MYH8	5636.6	9.93369	0.759134	13.0856	3.98192e-39	3.57804e-37
ENSG00000158373.8	H2BC5	185.64	-2.78934	0.21348	-13.066	5.14801e-39	4.60529e-37
ENSG00000188581.8	KRTAP1-1	60.809	-4.74563	0.363235	-13.0649	5.22548e-39	4.65391e-37
ENSG00000158321.16	AUTS2	365.618	2.27542	0.174264	13.0573	5.77214e-39	5.11813e-37
ENSG00000197381.15	ADARB1	1836.02	1.55067	0.118788	13.054	6.02759e-39	5.3212e-37
ENSG00000162493.16	PDPN	299.583	8.29359	0.637575	13.008	1.10159e-38	9.68244e-37
ENSG00000166165.12	CKB	9724.76	4.25124	0.327594	12.9771	1.64912e-38	1.44319e-36
ENSG00000113578.17	FGF1	114.199	-3.84768	0.297538	-12.9317	2.98122e-38	2.59766e-36
ENSG00000184828.9	ZBTB7C	325.026	5.88007	0.455358	12.9131	3.79763e-38	3.29477e-36
ENSG00000163346.16	PBXIP1	12656.1	2.65222	0.205485	12.9071	4.10283e-38	3.54428e-36
ENSG00000125538.11	IL1B	339.594	-3.66577	0.28464	-12.8786	5.93709e-38	5.10691e-36
ENSG00000109861.15	CTSC	813.168	-3.15933	0.245789	-12.8538	8.18564e-38	7.01108e-36
ENSG00000159251.7	ACTC1	182353	4.72179	0.367356	12.8534	8.22654e-38	7.01626e-36
ENSG00000188707.5	ZBED6CL	148.795	3.13327	0.244003	12.8411	9.64832e-38	8.19415e-36
ENSG00000108878.4	CACNG1	3320.03	8.03643	0.625866	12.8405	9.72444e-38	8.22409e-36
ENSG00000167476.10	JSRP1	6038.28	3.52037	0.274218	12.8379	1.00621e-37	8.47409e-36
ENSG00000167972.13	ABCA3	422.474	4.53111	0.353165	12.83	1.11365e-37	9.33984e-36
ENSG00000167992.12	VWCE	319.568	3.88705	0.303736	12.7975	1.6942e-37	1.41497e-35
ENSG00000213853.9	EMP2	3970.01	1.18197	0.0923743	12.7955	1.73753e-37	1.44516e-35
ENSG00000130702.15	LAMA5	1550.1	2.68474	0.210417	12.7592	2.77182e-37	2.29593e-35
ENSG00000176697.18	BDNF	213.708	-3.13227	0.24601	-12.7323	3.9129e-37	3.22782e-35
ENSG00000270823.1	ENSG00000270823	121.389	-3.36378	0.264277	-12.7282	4.12082e-37	3.38547e-35
ENSG00000115592.11	PRKAG3	834.741	4.13908	0.32529	12.7243	4.33473e-37	3.54673e-35
ENSG00000113083.13	LOX	4077.04	-3.97495	0.312575	-12.7168	4.77248e-37	3.88908e-35
ENSG00000144331.19	ZNF385B	156.993	4.9932	0.392803	12.7117	5.09074e-37	4.13171e-35
ENSG00000137809.16	ITGA11	2752.13	2.10453	0.165689	12.7017	5.78711e-37	4.67803e-35
ENSG00000176749.8	CDK5R1	637.917	2.26711	0.178671	12.6888	6.82427e-37	5.49435e-35
ENSG00000104549.11	SQLE	370.591	-1.72097	0.135668	-12.6851	7.14885e-37	5.73275e-35
ENSG00000153094.22	BCL2L11	394.099	2.33245	0.184184	12.6637	9.39866e-37	7.50699e-35
ENSG00000092969.11	TGFB2	213.813	-5.88943	0.465285	-12.6577	1.01468e-36	8.07249e-35
ENSG00000155816.19	FMN2	322.012	-2.76462	0.218491	-12.6533	1.07323e-36	8.50469e-35
ENSG00000151388.10	ADAMTS12	862.493	-2.37803	0.188192	-12.6362	1.33335e-36	1.05245e-34
ENSG00000127399.14	LRRC61	150.185	3.24087	0.256553	12.6324	1.40004e-36	1.10078e-34
ENSG00000204642.13	HLA-F	92.3204	5.24143	0.415345	12.6195	1.64901e-36	1.29149e-34
ENSG00000131067.16	GGT7	282.482	2.88417	0.229032	12.5928	2.31186e-36	1.80361e-34
ENSG00000176788.8	BASP1	1676.22	-1.71281	0.136605	-12.5383	4.60519e-36	3.57889e-34
ENSG00000164574.15	GALNT10	1693.04	-1.39641	0.11139	-12.5362	4.72875e-36	3.66078e-34
ENSG00000114554.11	PLXNA1	5186.11	1.72905	0.138375	12.4954	7.91393e-36	6.10312e-34
ENSG00000162337.11	LRP5	4413.16	2.31093	0.184965	12.4939	8.06335e-36	6.19463e-34
ENSG00000173436.14	MICOS10	561.776	-1.31375	0.105287	-12.4779	9.86058e-36	7.54653e-34
ENSG00000272398.5	CD24	112.75	4.72699	0.37896	12.4736	1.04037e-35	7.93206e-34
ENSG00000184156.16	KCNQ3	109.869	-3.83382	0.307558	-12.4654	1.15342e-35	8.76079e-34
ENSG00000046653.14	GPM6B	638.935	5.8968	0.473082	12.4646	1.16413e-35	8.80889e-34
ENSG00000185482.7	STAC3	3759.25	6.97868	0.560402	12.453	1.34727e-35	1.01565e-33
ENSG00000221955.10	SLC12A8	346.398	-2.12507	0.170738	-12.4463	1.46438e-35	1.09982e-33
ENSG00000156030.13	MIDEAS	1396.13	1.59105	0.127854	12.4443	1.50224e-35	1.12405e-33
ENSG00000074410.13	CA12	1338.31	-1.88136	0.151193	-12.4434	1.51808e-35	1.1317e-33
ENSG00000235162.8	C12orf75	821.367	-2.1477	0.173311	-12.3922	2.88158e-35	2.14024e-33
ENSG00000212724.3	KRTAP2-3	190.807	-5.17551	0.420531	-12.3071	8.29609e-35	6.13911e-33
ENSG00000137198.9	GMPR	897.845	2.32444	0.189988	12.2346	2.02983e-34	1.49657e-32
ENSG00000163710.8	PCOLCE2	69.1415	-4.3823	0.35859	-12.2209	2.40351e-34	1.76562e-32
ENSG00000028277.21	POU2F2	346.842	-3.31184	0.271498	-12.1984	3.17055e-34	2.32061e-32
ENSG00000117016.9	RIMS3	141.201	3.97514	0.326048	12.1919	3.43259e-34	2.5033e-32
ENSG00000132329.10	RAMP1	1063.41	4.03918	0.33208	12.1633	4.87651e-34	3.54348e-32
ENSG00000198959.11	TGM2	15330.2	-4.239	0.348781	-12.1538	5.47747e-34	3.96585e-32
ENSG00000128487.16	SPECC1	229.153	-2.03783	0.167691	-12.1523	5.5759e-34	4.02264e-32
ENSG00000174080.10	CTSF	1348.92	2.96506	0.24477	12.1137	8.94175e-34	6.42784e-32
ENSG00000184162.14	NR2C2AP	316.137	3.52057	0.290953	12.1002	1.05414e-33	7.55078e-32
ENSG00000126603.8	GLIS2	513.068	2.01394	0.166761	12.0768	1.40078e-33	9.99816e-32
ENSG00000253846.2	PCDHGA10	914.696	1.5352	0.127354	12.0546	1.83513e-33	1.30521e-31
ENSG00000143850.14	PLEKHA6	12816.4	4.00529	0.333006	12.0277	2.54202e-33	1.80161e-31
ENSG00000158292.6	GPR153	7890.54	3.43506	0.285853	12.0169	2.89772e-33	2.0465e-31
ENSG00000172403.10	SYNPO2	18575.9	4.34909	0.36259	11.9945	3.79755e-33	2.67262e-31
ENSG00000141161.11	UNC45B	1705.58	8.78018	0.733508	11.9701	5.09553e-33	3.57362e-31
ENSG00000166582.9	CENPV	89.5259	-4.90065	0.410463	-11.9393	7.38281e-33	5.15977e-31
ENSG00000173530.5	TNFRSF10D	934.783	-2.57637	0.216166	-11.9185	9.48178e-33	6.60378e-31
ENSG00000100678.18	SLC8A3	634.321	1.68038	0.141072	11.9115	1.03092e-32	7.15533e-31
ENSG00000148400.10	NOTCH1	769.197	1.85528	0.155838	11.9051	1.11273e-32	7.69654e-31
ENSG00000182636.6	NDN	2113.22	1.31213	0.110242	11.9023	1.15172e-32	7.93899e-31
ENSG00000114770.16	ABCC5	494.899	2.38776	0.200837	11.889	1.34949e-32	9.2705e-31
ENSG00000182752.9	PAPPA	6326.19	-2.32779	0.195819	-11.8874	1.37554e-32	9.41728e-31
ENSG00000136383.6	ALPK3	11067.7	1.83951	0.155432	11.8348	2.57896e-32	1.75963e-30
ENSG00000135318.11	NT5E	4782.21	-3.19545	0.27134	-11.7765	5.15665e-32	3.50653e-30
ENSG00000138207.13	RBP4	54.2465	-5.05846	0.430789	-11.7423	7.73255e-32	5.24043e-30
ENSG00000087303.17	NID2	145.208	-3.11161	0.265066	-11.739	8.04196e-32	5.43183e-30
ENSG00000147912.12	FBXO10	2427.6	2.28407	0.195112	11.7064	1.18142e-31	7.95307e-30
ENSG00000145911.5	N4BP3	235.843	3.78185	0.323602	11.6867	1.48993e-31	9.99643e-30
ENSG00000154358.20	OBSCN	1249.72	3.65745	0.313329	11.6729	1.75444e-31	1.1732e-29
ENSG00000154917.10	RAB6B	239.651	-1.79656	0.15392	-11.672	1.77175e-31	1.18086e-29
ENSG00000158457.5	TSPAN33	722.543	5.79939	0.497153	11.6652	1.91947e-31	1.27509e-29
ENSG00000180332.6	KCTD4	126.681	-2.97326	0.255279	-11.6471	2.3743e-31	1.57203e-29
ENSG00000105825.12	TFPI2	1800.4	-4.15372	0.358073	-11.6002	4.11195e-31	2.71362e-29
ENSG00000168453.14	HR	1580.93	4.41224	0.381031	11.5798	5.2197e-31	3.4334e-29
ENSG00000128274.16	A4GALT	1941.96	2.70964	0.234184	11.5706	5.80869e-31	3.80838e-29
ENSG00000154102.10	C16orf74	121.422	-3.91521	0.33882	-11.5554	6.93042e-31	4.52907e-29
ENSG00000078328.20	RBFOX1	298.737	6.11594	0.530044	11.5386	8.43301e-31	5.49319e-29
ENSG00000159348.12	CYB5R1	8354.59	1.98845	0.172348	11.5374	8.54539e-31	5.54844e-29
ENSG00000183091.19	NEB	2132.92	6.17243	0.537073	11.4927	1.43526e-30	9.28904e-29
ENSG00000103257.8	SLC7A5	6097.32	2.39356	0.208438	11.4833	1.60005e-30	1.03224e-28
ENSG00000228560.1	ENSG00000228560	127.09	-7.39998	0.644564	-11.4806	1.65125e-30	1.06186e-28
ENSG00000197724.10	PHF2	884.64	1.17021	0.101973	11.4757	1.74783e-30	1.12039e-28
ENSG00000106538.9	RARRES2	2230.11	7.11304	0.62054	11.4627	2.03169e-30	1.29821e-28
ENSG00000101236.16	RNF24	1776.09	-0.946827	0.0826975	-11.4493	2.37099e-30	1.51023e-28
ENSG00000179826.6	MRGPRX3	192.011	-5.06678	0.444553	-11.3975	4.30449e-30	2.73315e-28
ENSG00000213088.10	ACKR1	243.632	-4.3521	0.382038	-11.3918	4.5944e-30	2.90805e-28
ENSG00000107738.19	VSIR	4847.51	2.91798	0.257107	11.3493	7.47691e-30	4.71772e-28
ENSG00000141068.14	KSR1	460.911	2.11768	0.186638	11.3464	7.72575e-30	4.85949e-28
ENSG00000175745.12	NR2F1	167.708	-1.76258	0.155407	-11.3417	8.15452e-30	5.11321e-28
ENSG00000266074.8	BAHCC1	622.742	1.53453	0.135507	11.3244	9.93832e-30	6.21237e-28
ENSG00000154229.11	PRKCA	1502.47	-1.70325	0.150414	-11.3237	1.0015e-29	6.24091e-28
ENSG00000135596.17	MICAL1	3660.67	2.65738	0.235705	11.2742	1.75975e-29	1.09322e-27
ENSG00000133639.4	BTG1	7220.87	1.29335	0.115329	11.2145	3.46219e-29	2.14422e-27
ENSG00000104885.17	DOT1L	715.373	3.3081	0.295335	11.2012	4.02377e-29	2.48437e-27
ENSG00000168159.11	RNF187	6356.61	2.98265	0.266321	11.1995	4.10187e-29	2.52485e-27
ENSG00000130433.7	CACNG6	1107.15	5.64025	0.503952	11.192	4.46041e-29	2.73717e-27
ENSG00000087085.14	ACHE	871.302	7.86438	0.7029	11.1885	4.64357e-29	2.84091e-27
ENSG00000189067.12	LITAF	331.539	2.08522	0.18656	11.1772	5.27088e-29	3.21492e-27
ENSG00000170271.10	FAXDC2	845.379	1.46447	0.131026	11.1769	5.2897e-29	3.21665e-27
ENSG00000157510.13	AFAP1L1	1643.53	1.25359	0.112342	11.1587	6.49655e-29	3.93863e-27
ENSG00000159713.10	TPPP3	1124.09	2.46821	0.221296	11.1534	6.8901e-29	4.16468e-27
ENSG00000128594.7	LRRC4	75.618	3.8426	0.344802	11.1444	7.62882e-29	4.59739e-27
ENSG00000111846.17	GCNT2	76.4345	-4.28316	0.384353	-11.1438	7.67644e-29	4.61228e-27
ENSG00000135919.12	SERPINE2	3583.33	-2.95544	0.265291	-11.1404	7.98003e-29	4.78042e-27
ENSG00000138759.18	FRAS1	996.419	-1.73025	0.155343	-11.1383	8.17049e-29	4.87999e-27
ENSG00000113494.16	PRLR	47.0387	-5.29106	0.475534	-11.1266	9.3154e-29	5.54735e-27
ENSG00000144810.15	COL8A1	3421.1	-2.94343	0.26476	-11.1173	1.03297e-28	6.13319e-27
ENSG00000165124.17	SVEP1	2595.96	1.92522	0.173291	11.1097	1.12545e-28	6.66266e-27
ENSG00000113212.6	PCDHB7	128.235	2.82762	0.256071	11.0423	2.38777e-28	1.40942e-26
ENSG00000168389.17	MFSD2A	645.381	2.13394	0.19408	10.9952	4.03052e-28	2.37211e-26
ENSG00000132561.13	MATN2	72.8271	-2.93702	0.267285	-10.9883	4.34828e-28	2.55166e-26
ENSG00000172000.7	ZNF556	477.303	1.98385	0.180607	10.9844	4.5437e-28	2.65859e-26
ENSG00000159167.11	STC1	1433.24	-2.84271	0.258821	-10.9833	4.59952e-28	2.68345e-26
ENSG00000138771.15	SHROOM3	174.926	-3.59696	0.327807	-10.9728	5.16551e-28	3.00496e-26
ENSG00000007933.12	FMO3	89.7935	3.91776	0.357253	10.9663	5.54688e-28	3.21751e-26
ENSG00000105246.5	EBI3	145.162	-4.32642	0.395017	-10.9525	6.46482e-28	3.73919e-26
ENSG00000135842.16	NIBAN1	371.792	-2.95832	0.270375	-10.9415	7.29471e-28	4.20711e-26
ENSG00000231419.6	LINC00689	149.166	9.54975	0.874258	10.9233	8.9236e-28	5.13183e-26
ENSG00000163814.7	CDCP1	2500.61	-1.32258	0.121793	-10.8592	1.80288e-27	1.03386e-25
ENSG00000107731.12	UNC5B	1237.07	2.51821	0.232298	10.8404	2.21466e-27	1.26638e-25
ENSG00000141682.11	PMAIP1	185.83	-4.30713	0.397531	-10.8347	2.35732e-27	1.34414e-25
ENSG00000137203.11	TFAP2A	107.113	-3.92286	0.362762	-10.8139	2.9593e-27	1.68262e-25
ENSG00000104213.12	PDGFRL	118.719	-3.30667	0.305903	-10.8095	3.10236e-27	1.75899e-25
ENSG00000198502.5	HLA-DRB5	729.879	2.0739	0.192711	10.7617	5.22021e-27	2.95147e-25
ENSG00000162144.9	CYB561A3	5422.1	2.92179	0.271518	10.7609	5.26325e-27	2.96747e-25
ENSG00000259721.1	ENSG00000259721	63.3845	-3.13435	0.291726	-10.7442	6.31279e-27	3.54927e-25
ENSG00000182197.11	EXT1	1655.63	-1.52297	0.141807	-10.7397	6.62448e-27	3.71414e-25
ENSG00000285671.1	ENSG00000285671	208.233	2.4106	0.225288	10.7001	1.01662e-26	5.68404e-25
ENSG00000167034.9	NKX3-1	148.998	-1.99454	0.186593	-10.6893	1.14279e-26	6.37176e-25
ENSG00000112378.11	PERP	592.869	-3.96659	0.371289	-10.6833	1.2188e-26	6.7768e-25
ENSG00000105088.8	OLFM2	1922.35	5.67445	0.531223	10.6819	1.23754e-26	6.86201e-25
ENSG00000136999.4	CCN3	372.482	-2.83576	0.265541	-10.6792	1.27356e-26	7.04236e-25
ENSG00000167601.11	AXL	2151.75	-1.50139	0.140615	-10.6773	1.30018e-26	7.16989e-25
ENSG00000162390.17	ACOT11	2369.4	2.98682	0.279767	10.6761	1.31691e-26	7.24229e-25
ENSG00000151474.22	FRMD4A	1198.96	-1.35956	0.127443	-10.668	1.43731e-26	7.88291e-25
ENSG00000030304.13	MUSK	839.537	3.01762	0.283478	10.645	1.84048e-26	1.00666e-24
ENSG00000143603.18	KCNN3	1305.53	2.27724	0.214033	10.6397	1.94822e-26	1.06271e-24
ENSG00000057019.15	DCBLD2	9011.16	-3.01817	0.284083	-10.6243	2.29816e-26	1.2502e-24
ENSG00000267534.3	S1PR2	171.357	-1.96017	0.184531	-10.6224	2.3437e-26	1.27154e-24
ENSG00000164050.12	PLXNB1	900.514	2.45554	0.231418	10.6108	2.65393e-26	1.43597e-24
ENSG00000144485.10	HES6	2304.06	7.53193	0.709998	10.6084	2.72457e-26	1.47025e-24
ENSG00000128340.14	RAC2	1411.04	-3.99994	0.377186	-10.6047	2.83357e-26	1.52498e-24
ENSG00000248187.1	ENSG00000248187	80.7597	-4.70327	0.444017	-10.5925	3.22737e-26	1.73228e-24
ENSG00000175274.18	TP53I11	4748.42	2.60111	0.245641	10.5891	3.34844e-26	1.79248e-24
ENSG00000149294.16	NCAM1	7800.62	3.78736	0.358091	10.5765	3.82896e-26	2.04428e-24
ENSG00000145555.14	MYO10	1819.91	1.97782	0.1871	10.5709	4.06439e-26	2.16423e-24
ENSG00000145794.16	MEGF10	752.598	3.28089	0.310516	10.5659	4.28679e-26	2.27664e-24
ENSG00000113140.10	SPARC	75021	1.48477	0.140677	10.5544	4.84515e-26	2.5664e-24
ENSG00000106078.18	COBL	511.126	5.25419	0.498113	10.5482	5.17926e-26	2.73617e-24
ENSG00000135929.8	CYP27A1	2236.29	2.82111	0.267697	10.5384	5.74536e-26	3.02729e-24
ENSG00000120149.8	MSX2	270.869	2.92364	0.277822	10.5234	6.73629e-26	3.54016e-24
ENSG00000182871.14	COL18A1	2191.56	-2.48878	0.236577	-10.52	6.99101e-26	3.66445e-24
ENSG00000183570.16	PCBP3	364.455	2.70067	0.256777	10.5176	7.16982e-26	3.74842e-24
ENSG00000133985.2	TTC9	975.338	2.27913	0.21673	10.516	7.28984e-26	3.8013e-24
ENSG00000135424.16	ITGA7	8421.87	4.20789	0.400729	10.5006	8.58439e-26	4.46477e-24
ENSG00000077522.12	ACTN2	1695.48	6.76655	0.644551	10.4981	8.81602e-26	4.57342e-24
ENSG00000149177.12	PTPRJ	183.213	-2.32344	0.221667	-10.4817	1.0485e-25	5.42527e-24
ENSG00000224189.7	HAGLR	127.072	-2.9446	0.281228	-10.4705	1.18017e-25	6.09089e-24
ENSG00000196218.12	RYR1	2984.42	10.9818	1.04919	10.4669	1.22545e-25	6.30841e-24
ENSG00000170873.18	MTSS1	3084.16	1.66281	0.158901	10.4644	1.25876e-25	6.46333e-24
ENSG00000187244.11	BCAM	5626.52	2.84308	0.272054	10.4504	1.45864e-25	7.47061e-24
ENSG00000178752.15	ERFE	220.117	2.96181	0.283938	10.4312	1.78681e-25	9.12816e-24
ENSG00000165917.9	RAPSN	2455.49	3.36813	0.32329	10.4183	2.04563e-25	1.04239e-23
ENSG00000104611.11	SH2D4A	138.423	-2.48417	0.23859	-10.4119	2.18866e-25	1.11246e-23
ENSG00000169641.13	LUZP1	2947.18	-1.04952	0.100888	-10.4027	2.40901e-25	1.22137e-23
ENSG00000099960.12	SLC7A4	131.04	4.31655	0.415878	10.3794	3.07803e-25	1.55665e-23
ENSG00000183876.8	ARSI	191.896	-3.0393	0.293111	-10.3691	3.42585e-25	1.72821e-23
ENSG00000173432.11	SAA1	6900.77	2.16149	0.208579	10.363	3.65411e-25	1.83875e-23
ENSG00000080573.6	COL5A3	1314.49	7.92842	0.7651	10.3626	3.66887e-25	1.84157e-23
ENSG00000163082.9	SGPP2	29.5579	4.76674	0.46043	10.3528	4.06407e-25	2.03486e-23
ENSG00000250899.3	ENSG00000250899	1800.3	2.08115	0.20106	10.3509	4.14548e-25	2.07048e-23
ENSG00000128284.19	APOL3	217.907	-1.7361	0.167763	-10.3485	4.24925e-25	2.11705e-23
ENSG00000019582.14	CD74	731.657	1.89374	0.183153	10.3396	4.66288e-25	2.31739e-23
ENSG00000143195.12	ILDR2	62.4722	-6.15108	0.595986	-10.3208	5.67253e-25	2.81223e-23
ENSG00000127528.5	KLF2	750.605	2.49777	0.242021	10.3205	5.69463e-25	2.81625e-23
ENSG00000143382.14	ADAMTSL4	2401.23	2.28516	0.221465	10.3184	5.82113e-25	2.86281e-23
ENSG00000136114.16	THSD1	834.228	1.51316	0.146648	10.3183	5.82303e-25	2.86281e-23
ENSG00000151006.7	PRSS53	125.476	2.70844	0.262492	10.3182	5.83145e-25	2.86281e-23
ENSG00000206503.12	HLA-A	5831.12	2.46333	0.238793	10.3158	5.97861e-25	2.92792e-23
ENSG00000104368.17	PLAT	6081.81	-1.93827	0.188037	-10.3079	6.48834e-25	3.16984e-23
ENSG00000228594.3	FNDC10	163.966	4.91691	0.47718	10.3041	6.75162e-25	3.29048e-23
ENSG00000085733.15	CTTN	2018.43	-1.62849	0.158229	-10.292	7.66011e-25	3.72422e-23
ENSG00000283787.1	PRR33	350.178	6.41509	0.623543	10.2881	7.9706e-25	3.86584e-23
ENSG00000248698.6	LINC01085	79.9911	-5.09157	0.496817	-10.2484	1.20333e-24	5.82229e-23
ENSG00000129521.13	EGLN3	672.722	2.82363	0.275672	10.2427	1.2764e-24	6.16101e-23
ENSG00000064300.8	NGFR	873.748	2.3963	0.234161	10.2336	1.40263e-24	6.7541e-23
ENSG00000132613.14	MTSS2	16213.5	2.40804	0.235429	10.2283	1.48086e-24	7.11377e-23
ENSG00000261786.1	ENSG00000261786	105.916	-4.86621	0.475988	-10.2234	1.55796e-24	7.46633e-23
ENSG00000185924.6	RTN4RL1	81.1772	3.8077	0.372963	10.2093	1.8014e-24	8.6125e-23
ENSG00000130940.14	CASZ1	234.305	4.09443	0.40119	10.2057	1.86951e-24	8.91694e-23
ENSG00000108823.15	SGCA	4663.56	3.74041	0.366976	10.1925	2.14154e-24	1.01903e-22
ENSG00000187678.9	SPRY4	1043.26	1.06677	0.104807	10.1784	2.47674e-24	1.17575e-22
ENSG00000170989.9	S1PR1	188.104	-4.42117	0.434407	-10.1775	2.49978e-24	1.18389e-22
ENSG00000139364.10	TMEM132B	295.416	-2.64748	0.260152	-10.1767	2.52065e-24	1.19098e-22
ENSG00000185442.12	FAM174B	269.388	2.71029	0.266405	10.1736	2.60243e-24	1.22674e-22
ENSG00000198208.11	RPS6KL1	223.859	2.79882	0.27534	10.1649	2.84306e-24	1.33704e-22
ENSG00000150687.11	PRSS23	1618.78	-3.86024	0.379843	-10.1627	2.90851e-24	1.36463e-22
ENSG00000175093.4	SPSB4	121.97	6.75671	0.665097	10.159	3.02168e-24	1.41443e-22
ENSG00000144583.4	MARCHF4	298.143	-4.5573	0.44972	-10.1336	3.91844e-24	1.82994e-22
ENSG00000115902.10	SLC1A4	1376.08	2.88205	0.284694	10.1233	4.35456e-24	2.02673e-22
ENSG00000108001.13	EBF3	519.952	2.26017	0.223267	10.1232	4.35996e-24	2.02673e-22
ENSG00000173334.3	TRIB1	410.566	-1.61207	0.159598	-10.1008	5.47864e-24	2.54088e-22
ENSG00000120322.3	PCDHB8	189.92	2.16853	0.214821	10.0946	5.8377e-24	2.70118e-22
ENSG00000279970.1	ENSG00000279970	78.7495	7.37365	0.730908	10.0883	6.22107e-24	2.87197e-22
ENSG00000135540.11	NHSL1	372.571	2.04971	0.203184	10.088	6.24459e-24	2.87623e-22
ENSG00000174740.7	PABPC5	64.8305	4.05438	0.401955	10.0867	6.32919e-24	2.90854e-22
ENSG00000152154.10	TMEM178A	146.631	3.06339	0.304163	10.0715	7.38226e-24	3.38474e-22
ENSG00000128266.8	GNAZ	197.382	2.81183	0.27928	10.0682	7.63973e-24	3.49483e-22
ENSG00000143816.7	WNT9A	131.687	4.12526	0.410378	10.0523	8.97264e-24	4.09527e-22
ENSG00000137819.13	PAQR5	150.129	-2.51869	0.250904	-10.0385	1.0327e-23	4.70277e-22
ENSG00000088832.16	FKBP1A	10530.7	-1.54419	0.153997	-10.0274	1.15504e-23	5.24802e-22
ENSG00000107104.18	KANK1	3303.66	1.41485	0.141121	10.0258	1.17449e-23	5.32437e-22
ENSG00000091986.15	CCDC80	7088.43	-1.28592	0.128362	-10.0179	1.27232e-23	5.75488e-22
ENSG00000066056.13	TIE1	24.3002	-19.954	1.99189	-10.0176	1.27541e-23	5.75591e-22
ENSG00000114541.14	FRMD4B	166.792	3.6781	0.367696	10.0031	1.47722e-23	6.65179e-22
ENSG00000075651.15	PLD1	190.234	-3.28233	0.328516	-9.99141	1.662e-23	7.46713e-22
ENSG00000166897.14	ELFN2	437.942	-12.3189	1.23555	-9.97042	2.05357e-23	9.20586e-22
ENSG00000110900.14	TSPAN11	211.815	3.18058	0.319317	9.96057	2.26759e-23	1.01427e-21
ENSG00000146950.12	SHROOM2	96.73	-2.70183	0.271701	-9.94415	2.67445e-23	1.1936e-21
ENSG00000134533.6	RERG	160.075	4.05006	0.407741	9.93293	2.99342e-23	1.333e-21
ENSG00000162630.5	B3GALT2	216.448	4.3575	0.438943	9.92726	3.16836e-23	1.40779e-21
ENSG00000180139.11	ACTA2-AS1	250.548	3.21615	0.324196	9.92041	3.39351e-23	1.5045e-21
ENSG00000113070.7	HBEGF	190.256	-2.22072	0.223871	-9.91962	3.42053e-23	1.51315e-21
ENSG00000198225.5	FKBP1C	558.725	-1.57325	0.158677	-9.91485	3.58795e-23	1.58373e-21
ENSG00000152137.6	HSPB8	7954.99	1.94701	0.196606	9.90311	4.03521e-23	1.77726e-21
ENSG00000119917.13	IFIT3	580.507	-1.90023	0.192197	-9.88692	4.74413e-23	2.08493e-21
ENSG00000138100.13	TRIM54	1440.88	4.70674	0.476288	9.88214	4.97604e-23	2.18209e-21
ENSG00000125848.9	FLRT3	106.833	-3.10518	0.314291	-9.87994	5.08644e-23	2.22565e-21
ENSG00000153904.19	DDAH1	1371.69	-2.68376	0.271772	-9.87504	5.34104e-23	2.33198e-21
ENSG00000139266.5	MARCHF9	390.629	2.30559	0.233615	9.86919	5.66196e-23	2.46675e-21
ENSG00000100336.17	APOL4	102.71	4.2416	0.429836	9.86795	5.73242e-23	2.49206e-21
ENSG00000075785.12	RAB7A	6938.13	-0.631955	0.0641512	-9.85102	6.785e-23	2.94329e-21
ENSG00000107554.16	DNMBP	1055.59	-1.39495	0.141665	-9.84685	7.07233e-23	3.06133e-21
ENSG00000168530.15	MYL1	3977.2	7.45928	0.758941	9.82854	8.48387e-23	3.66445e-21
ENSG00000280007.1	ENSG00000280007	863.941	2.39377	0.243608	9.82633	8.67244e-23	3.73788e-21
ENSG00000109061.9	MYH1	800.239	5.9726	0.607859	9.82563	8.73237e-23	3.75567e-21
ENSG00000122574.10	WIPF3	938.783	3.03099	0.308503	9.82482	8.80302e-23	3.77798e-21
ENSG00000039560.13	RAI14	2151.09	-2.81755	0.287056	-9.81532	9.67271e-23	4.14239e-21
ENSG00000141576.15	RNF157	439.465	2.53321	0.25816	9.81258	9.93905e-23	4.24741e-21
ENSG00000277632.1	CCL3	195.221	-8.7197	0.889209	-9.80614	1.05949e-22	4.51809e-21
ENSG00000166922.8	SCG5	29.3375	-4.39156	0.448083	-9.80079	1.11707e-22	4.75355e-21
ENSG00000122176.11	FMOD	508.238	2.67499	0.273037	9.79717	1.15782e-22	4.9166e-21
ENSG00000261534.1	ENSG00000261534	198.444	-2.11277	0.215779	-9.79135	1.22643e-22	5.19697e-21
ENSG00000196141.13	SPATS2L	3874.6	1.10909	0.11361	9.76218	1.63592e-22	6.91761e-21
ENSG00000204682.5	MIR1915HG	65.8086	-5.6845	0.58242	-9.76014	1.66928e-22	7.04388e-21
ENSG00000197769.5	MAP1LC3C	99.2639	3.07781	0.315572	9.7531	1.78911e-22	7.53374e-21
ENSG00000120057.4	SFRP5	86.203	8.66823	0.889013	9.7504	1.83737e-22	7.72077e-21
ENSG00000224660.1	SH3BP5-AS1	348.752	-1.83533	0.188254	-9.74924	1.85855e-22	7.7935e-21
ENSG00000099337.4	KCNK6	177.746	-1.95517	0.200677	-9.74291	1.97811e-22	8.27765e-21
ENSG00000133454.15	MYO18B	3076.75	2.15658	0.221596	9.73205	2.20122e-22	9.19215e-21
ENSG00000109063.14	MYH3	11341.9	4.43383	0.456107	9.72104	2.45272e-22	1.02212e-20
ENSG00000143845.14	ETNK2	296.798	-3.39159	0.348943	-9.7196	2.48764e-22	1.03453e-20
ENSG00000179044.15	EXOC3L1	101.235	4.27756	0.440629	9.70786	2.79129e-22	1.15841e-20
ENSG00000204323.5	SMIM5	112.9	4.78035	0.492456	9.70717	2.81026e-22	1.16389e-20
ENSG00000132688.10	NES	71359.4	2.00187	0.206264	9.7054	2.85962e-22	1.1819e-20
ENSG00000243244.6	STON1	272.197	-2.23479	0.23047	-9.69669	3.11432e-22	1.28453e-20
ENSG00000188338.14	SLC38A3	90.8337	3.61157	0.372961	9.68351	3.54334e-22	1.45849e-20
ENSG00000183762.12	KREMEN1	1925.34	1.40637	0.145306	9.67866	3.71552e-22	1.52624e-20
ENSG00000144118.13	RALB	1101.08	-1.28535	0.132993	-9.66479	4.25487e-22	1.74424e-20
ENSG00000178718.6	RPP25	346.225	3.67345	0.380131	9.66364	4.30288e-22	1.76033e-20
ENSG00000011028.13	MRC2	5404.47	1.98032	0.205038	9.65831	4.5326e-22	1.85055e-20
ENSG00000197712.11	FAM114A1	1450.61	-1.46711	0.152043	-9.64935	4.94704e-22	2.01567e-20
ENSG00000197467.14	COL13A1	51.4771	-5.26762	0.54593	-9.6489	4.96838e-22	2.02027e-20
ENSG00000115963.13	RND3	2565.74	-2.83582	0.294024	-9.64489	5.16675e-22	2.0967e-20
ENSG00000038382.19	TRIO	1491.24	-1.08308	0.11232	-9.64278	5.27382e-22	2.13584e-20
ENSG00000154188.9	ANGPT1	195.039	-3.46987	0.359934	-9.64029	5.40341e-22	2.18393e-20
ENSG00000163703.17	CRELD1	705.329	1.63455	0.169635	9.63568	5.65145e-22	2.27961e-20
ENSG00000204287.13	HLA-DRA	120.443	1.88058	0.195248	9.63176	5.87175e-22	2.36373e-20
ENSG00000134333.13	LDHA	26247.9	-1.34494	0.139757	-9.62344	6.36681e-22	2.55791e-20
ENSG00000187720.14	THSD4	477.336	-3.92855	0.408744	-9.61127	7.16577e-22	2.87316e-20
ENSG00000135709.12	KIAA0513	859.909	1.28658	0.133937	9.60585	7.55347e-22	3.02259e-20
ENSG00000120318.15	ARAP3	236.031	-2.89868	0.302776	-9.57369	1.03159e-21	4.11982e-20
ENSG00000205542.10	TMSB4X	21881.7	-1.51247	0.158124	-9.56508	1.12115e-21	4.4686e-20
ENSG00000124191.17	TOX2	374.795	-2.7644	0.289487	-9.5493	1.30576e-21	5.19414e-20
ENSG00000152049.6	KCNE4	555.517	2.7846	0.291651	9.54774	1.32559e-21	5.26263e-20
ENSG00000183160.8	TMEM119	2831.01	4.66806	0.489396	9.53842	1.4503e-21	5.74639e-20
ENSG00000100647.7	SUSD6	1230	1.25227	0.131451	9.52652	1.62637e-21	6.43134e-20
ENSG00000178401.15	DNAJC22	98.8312	-2.56357	0.269566	-9.50998	1.90699e-21	7.52626e-20
ENSG00000104998.3	IL27RA	49.243	-4.6532	0.489592	-9.50425	2.01501e-21	7.937e-20
ENSG00000150594.6	ADRA2A	160.523	2.97964	0.313586	9.50184	2.06208e-21	8.10656e-20
ENSG00000219607.3	PPP1R3G	71.6772	-3.10521	0.326889	-9.49925	2.11407e-21	8.29473e-20
ENSG00000101417.11	PXMP4	419.303	2.1072	0.222234	9.4819	2.49697e-21	9.77803e-20
ENSG00000156076.9	WIF1	65.3186	8.07927	0.852629	9.47572	2.64936e-21	1.03546e-19
ENSG00000015479.18	MATR3	1285.24	6.65888	0.702774	9.47513	2.66428e-21	1.03928e-19
ENSG00000152284.4	TCF7L1	347.733	2.16742	0.228791	9.47335	2.71012e-21	1.05511e-19
ENSG00000175489.9	LRRC25	77.5463	2.65306	0.280258	9.46648	2.89423e-21	1.12461e-19
ENSG00000101638.13	ST8SIA5	1028.03	3.30412	0.349952	9.44162	3.67074e-21	1.4236e-19
ENSG00000169955.7	ZNF747	525.391	1.83677	0.194563	9.44047	3.71128e-21	1.43655e-19
ENSG00000130203.9	APOE	77008.5	2.93777	0.311356	9.4354	3.89499e-21	1.50477e-19
ENSG00000168004.9	PLAAT5	101.99	3.44433	0.365143	9.43283	3.9919e-21	1.53925e-19
ENSG00000179094.15	PER1	1353.52	2.11711	0.224571	9.42737	4.20499e-21	1.61832e-19
ENSG00000169116.11	PARM1	442.942	1.97619	0.209775	9.4205	4.48946e-21	1.7245e-19
ENSG00000162105.18	SHANK2	96.8806	-1.87015	0.19856	-9.41854	4.57406e-21	1.75365e-19
ENSG00000143632.14	ACTA1	29679.8	5.20501	0.552747	9.41663	4.65796e-21	1.78242e-19
ENSG00000231574.5	LINC02015	365.247	-3.86491	0.410612	-9.41254	4.84288e-21	1.84967e-19
ENSG00000015133.18	CCDC88C	74.3984	6.20651	0.66005	9.4031	5.29799e-21	2.01966e-19
ENSG00000163879.10	DNALI1	226.681	2.67906	0.285122	9.39619	5.65755e-21	2.15265e-19
ENSG00000148426.12	PROSER2	677.895	2.14829	0.229325	9.36787	7.40126e-21	2.8108e-19
ENSG00000152518.7	ZFP36L2	2886.74	1.36326	0.145531	9.36748	7.42819e-21	2.81572e-19
ENSG00000134531.9	EMP1	1313.73	-5.86353	0.626183	-9.36392	7.68354e-21	2.90703e-19
ENSG00000164400.5	CSF2	306.406	-3.98525	0.425613	-9.36355	7.71008e-21	2.9116e-19
ENSG00000183655.12	KLHL25	335.802	1.71342	0.183235	9.35093	8.68776e-21	3.27467e-19
ENSG00000179344.16	HLA-DQB1	62.1979	3.41541	0.365556	9.34306	9.35899e-21	3.52108e-19
ENSG00000146555.18	SDK1	529.423	1.2602	0.134941	9.33892	9.73174e-21	3.65449e-19
ENSG00000103184.11	SEC14L5	38.6233	3.82868	0.410359	9.33007	1.05803e-20	3.96573e-19
ENSG00000118515.11	SGK1	364.468	-2.69394	0.289156	-9.31658	1.20151e-20	4.49515e-19
ENSG00000260231.2	KDM7A-DT	155.865	2.31126	0.248233	9.31087	1.26788e-20	4.73466e-19
ENSG00000159217.9	IGF2BP1	740.747	-1.33195	0.143056	-9.31065	1.27056e-20	4.73589e-19
ENSG00000107859.9	PITX3	407.419	3.08821	0.33172	9.30967	1.28225e-20	4.77062e-19
ENSG00000144645.13	OSBPL10	936.395	2.05832	0.221246	9.30329	1.36161e-20	5.05654e-19
ENSG00000119922.9	IFIT2	281.346	-2.84159	0.305523	-9.30074	1.3947e-20	5.1699e-19
ENSG00000144791.9	LIMD1	1709.85	1.24205	0.133649	9.29331	1.49559e-20	5.53369e-19
ENSG00000183801.7	OLFML1	375.41	1.43673	0.154653	9.29004	1.54225e-20	5.69585e-19
ENSG00000130595.18	TNNT3	5489.73	11.3747	1.22624	9.27608	1.75824e-20	6.48165e-19
ENSG00000141298.18	SSH2	1505.83	1.84774	0.199219	9.27492	1.77752e-20	6.54075e-19
ENSG00000265972.5	TXNIP	14751.6	1.00869	0.108783	9.27251	1.81809e-20	6.67783e-19
ENSG00000231672.6	DIRC3	57.3553	-2.89596	0.312778	-9.25885	2.06653e-20	7.57652e-19
ENSG00000103642.11	LACTB	620.281	-1.75867	0.190252	-9.2439	2.37677e-20	8.69812e-19
ENSG00000149948.13	HMGA2	2976.39	-4.95443	0.536008	-9.2432	2.39223e-20	8.73882e-19
ENSG00000143333.6	RGS16	117.33	3.36893	0.364613	9.23975	2.47078e-20	9.0094e-19
ENSG00000117597.17	UTP25	494.073	-1.29578	0.140281	-9.23704	2.53413e-20	9.22369e-19
ENSG00000205336.11	ADGRG1	582.263	2.91334	0.315654	9.22952	2.71835e-20	9.87633e-19
ENSG00000170577.7	SIX2	1571.68	1.95155	0.211529	9.22593	2.81119e-20	1.01952e-18
ENSG00000127946.16	HIP1	1791.85	0.985158	0.106793	9.22495	2.8369e-20	1.027e-18
ENSG00000176887.6	SOX11	372.735	2.70509	0.293257	9.2243	2.85426e-20	1.03143e-18
ENSG00000120549.17	KIAA1217	746.344	1.4318	0.155441	9.21118	3.22548e-20	1.16349e-18
ENSG00000164741.14	DLC1	580.761	-2.00414	0.218018	-9.19251	3.8378e-20	1.38188e-18
ENSG00000125726.10	CD70	65.5693	-6.02366	0.655411	-9.19067	3.904e-20	1.40321e-18
ENSG00000070601.9	FRMPD1	254.387	3.98422	0.433531	9.19014	3.92317e-20	1.40759e-18
ENSG00000259881.1	ENSG00000259881	174.292	6.42988	0.701811	9.16185	5.10174e-20	1.82719e-18
ENSG00000162654.8	GBP4	34.4684	-3.66058	0.399587	-9.1609	5.14654e-20	1.83996e-18
ENSG00000170421.12	KRT8	223.194	-7.96999	0.870338	-9.15735	5.31893e-20	1.89822e-18
ENSG00000111817.17	DSE	799.517	-2.34796	0.256929	-9.13856	6.32872e-20	2.25459e-18
ENSG00000076555.15	ACACB	177.176	2.47662	0.271128	9.1345	6.57092e-20	2.33674e-18
ENSG00000145777.14	TSLP	71.9083	-3.669	0.401845	-9.13039	6.82553e-20	2.423e-18
ENSG00000134463.14	ECHDC3	144.618	7.94029	0.87005	9.12624	7.09195e-20	2.51315e-18
ENSG00000146067.15	FAM193B	873.378	1.76827	0.193886	9.12017	7.5008e-20	2.65336e-18
ENSG00000130222.10	GADD45G	61.7158	6.37891	0.699639	9.11743	7.69262e-20	2.71644e-18
ENSG00000115009.12	CCL20	133.101	-2.62161	0.28775	-9.11071	8.18435e-20	2.88502e-18
ENSG00000185860.13	CCDC190	39.5837	-3.01204	0.330868	-9.10347	8.74925e-20	3.07876e-18
ENSG00000149926.13	TLCD3B	703.271	11.5026	1.26395	9.10056	8.98659e-20	3.15676e-18
ENSG00000169213.6	RAB3B	413.949	-5.5262	0.60772	-9.09334	9.60412e-20	3.3678e-18
ENSG00000110328.5	GALNT18	41.1896	6.85798	0.755318	9.0796	1.08978e-19	3.81479e-18
ENSG00000069812.11	HES2	53.3814	-4.18039	0.460468	-9.07857	1.10013e-19	3.84433e-18
ENSG00000279809.1	ENSG00000279809	64.8459	-4.57375	0.503932	-9.07613	1.12499e-19	3.9244e-18
ENSG00000129988.5	LBP	44.7364	6.49072	0.715281	9.07436	1.14345e-19	3.98188e-18
ENSG00000068615.18	REEP1	173.146	4.54353	0.50079	9.07273	1.16074e-19	4.03513e-18
ENSG00000233452.6	STXBP5-AS1	51.3087	-3.6475	0.402234	-9.06812	1.21088e-19	4.20217e-18
ENSG00000076706.16	MCAM	977.077	-2.47449	0.273571	-9.04514	1.49478e-19	5.17846e-18
ENSG00000163590.13	PPM1L	182.15	2.77142	0.306991	9.02768	1.75357e-19	6.06458e-18
ENSG00000169515.6	CCDC8	53.7706	4.4905	0.497903	9.01884	1.9009e-19	6.56282e-18
ENSG00000154553.14	PDLIM3	3324.6	3.36188	0.372906	9.01535	1.96237e-19	6.76345e-18
ENSG00000157064.10	NMNAT2	184.211	-2.36243	0.262393	-9.00339	2.1886e-19	7.53027e-18
ENSG00000140853.15	NLRC5	579.895	1.12224	0.124913	8.98423	2.60551e-19	8.94945e-18
ENSG00000058335.15	RASGRF1	81.5039	-2.69481	0.3	-8.9827	2.64204e-19	9.05946e-18
ENSG00000181751.9	MACIR	227.823	-3.22464	0.359042	-8.98124	2.67729e-19	9.16471e-18
ENSG00000139998.15	RAB15	1447.69	1.89977	0.211697	8.97401	2.859e-19	9.77011e-18
ENSG00000056998.19	GYG2	226.636	2.26115	0.252337	8.96083	3.22257e-19	1.09939e-17
ENSG00000086696.10	HSD17B2	156.639	-3.17248	0.354817	-8.94117	3.85087e-19	1.31151e-17
ENSG00000122126.16	OCRL	612.56	-1.01422	0.113435	-8.94094	3.85869e-19	1.31196e-17
ENSG00000106366.8	SERPINE1	24724.1	-5.38893	0.60279	-8.93997	3.89271e-19	1.32129e-17
ENSG00000164056.10	SPRY1	337.461	1.58737	0.177621	8.93686	4.00373e-19	1.35668e-17
ENSG00000166592.11	RRAD	1787.75	2.20839	0.247762	8.91334	4.95159e-19	1.67505e-17
ENSG00000111412.5	C12orf49	926.697	-1.12413	0.126214	-8.90648	5.26772e-19	1.77901e-17
ENSG00000172061.8	LRRC15	64.2904	-4.88602	0.548798	-8.90313	5.42959e-19	1.8306e-17
ENSG00000093072.16	ADA2	210.677	3.74006	0.420431	8.89579	5.80057e-19	1.95241e-17
ENSG00000196396.9	PTPN1	2091.25	-1.2263	0.137886	-8.89357	5.91752e-19	1.98844e-17
ENSG00000107438.8	PDLIM1	2505.2	-2.63217	0.296485	-8.87792	6.81228e-19	2.28529e-17
ENSG00000099250.17	NRP1	2525.76	-1.80816	0.203703	-8.87646	6.90232e-19	2.31164e-17
ENSG00000177508.11	IRX3	1561.29	2.56712	0.289385	8.87094	7.25306e-19	2.42508e-17
ENSG00000198682.12	PAPSS2	1201.09	-2.31454	0.261031	-8.8669	7.52091e-19	2.51046e-17
ENSG00000171298.12	GAA	1597.22	1.91299	0.215873	8.86165	7.88375e-19	2.62722e-17
ENSG00000162366.7	PDZK1IP1	182.494	2.51389	0.283767	8.85897	8.0756e-19	2.68671e-17
ENSG00000094796.4	KRT31	158.379	-4.4086	0.497707	-8.85782	8.15976e-19	2.71022e-17
ENSG00000157542.10	KCNJ6	589.93	1.68045	0.18974	8.8566	8.24953e-19	2.73553e-17
ENSG00000159399.9	HK2	972.962	1.60896	0.181695	8.85528	8.34754e-19	2.76348e-17
ENSG00000168874.12	ATOH8	2818.61	2.37177	0.267955	8.85137	8.64488e-19	2.85721e-17
ENSG00000184702.19	SEPTIN5	420.04	11.0098	1.24409	8.84967	8.77798e-19	2.89597e-17
ENSG00000177606.6	JUN	4356.31	-1.05756	0.119505	-8.8495	8.79093e-19	2.89597e-17
ENSG00000164099.3	PRSS12	230.836	-2.231	0.252195	-8.84633	9.04468e-19	2.9747e-17
ENSG00000100196.10	KDELR3	617.403	-1.94844	0.220314	-8.84389	9.24396e-19	3.03528e-17
ENSG00000067141.16	NEO1	1001.95	-1.18957	0.134615	-8.83687	9.84411e-19	3.22707e-17
ENSG00000149639.14	SOGA1	2585.8	1.02323	0.115805	8.83588	9.93138e-19	3.25039e-17
ENSG00000277287.1	ENSG00000277287	74.7933	2.52371	0.285657	8.83476	1.00315e-18	3.27745e-17
ENSG00000065621.14	GSTO2	43.9242	-2.86393	0.324172	-8.83459	1.00466e-18	3.27745e-17
ENSG00000102554.13	KLF5	1402.08	2.02357	0.229234	8.82754	1.07004e-18	3.48509e-17
ENSG00000137752.23	CASP1	101.748	-2.44895	0.27813	-8.80504	1.30803e-18	4.25332e-17
ENSG00000112759.17	SLC29A1	3861.63	3.75024	0.425978	8.80383	1.3223e-18	4.29278e-17
ENSG00000168763.15	CNNM3	521.366	2.02239	0.229748	8.80265	1.33626e-18	4.33113e-17
ENSG00000183741.11	CBX6	3568.21	0.908406	0.103295	8.79433	1.43909e-18	4.65691e-17
ENSG00000136160.15	EDNRB	330.237	2.74002	0.311578	8.79401	1.4431e-18	4.66241e-17
ENSG00000225138.7	SLC9A3-AS1	248.333	1.88247	0.214168	8.78969	1.49973e-18	4.83761e-17
ENSG00000103187.7	COTL1	7058.49	-2.35761	0.26844	-8.78263	1.59691e-18	5.1428e-17
ENSG00000167528.12	ZNF641	336.543	1.47689	0.168348	8.77282	1.74247e-18	5.60261e-17
ENSG00000136068.14	FLNB	2588.05	-2.90991	0.331899	-8.76746	1.82741e-18	5.86635e-17
ENSG00000174607.10	UGT8	32.155	-3.37259	0.385203	-8.75535	2.03463e-18	6.5212e-17
ENSG00000184792.15	OSBP2	421.111	1.781	0.20352	8.75096	2.11541e-18	6.76931e-17
ENSG00000004660.14	CAMKK1	188.849	-2.30017	0.262876	-8.75003	2.133e-18	6.81478e-17
ENSG00000184343.10	SRPK3	951.887	2.76562	0.316588	8.7357	2.42151e-18	7.72429e-17
ENSG00000169925.16	BRD3	1917.61	1.15042	0.131926	8.72021	2.77689e-18	8.84387e-17
ENSG00000231991.4	ANXA2P2	3397.52	-1.73012	0.198535	-8.71445	2.92171e-18	9.2904e-17
ENSG00000163545.8	NUAK2	132.241	-2.12398	0.243769	-8.71308	2.95728e-18	9.38867e-17
ENSG00000135617.3	PRADC1	1157.3	2.00105	0.22969	8.71196	2.98674e-18	9.46726e-17
ENSG00000073282.12	TP63	143.544	2.79983	0.321497	8.70873	3.07297e-18	9.72528e-17
ENSG00000212747.4	RTL8B	722.606	1.50812	0.173334	8.7007	3.29836e-18	1.04222e-16
ENSG00000132510.10	KDM6B	669.189	1.3806	0.158727	8.69794	3.37953e-18	1.0662e-16
ENSG00000081248.10	CACNA1S	1099.73	10.5294	1.21115	8.69373	3.50741e-18	1.10481e-16
ENSG00000181408.3	UTS2R	446.622	5.94175	0.683713	8.69042	3.61097e-18	1.13565e-16
ENSG00000143369.14	ECM1	5082.18	2.8823	0.331679	8.69003	3.62348e-18	1.13781e-16
ENSG00000091622.15	PITPNM3	95.7679	-3.58132	0.41247	-8.68263	3.86725e-18	1.21246e-16
ENSG00000168288.12	MMADHC	1035.87	-1.22655	0.141504	-8.66794	4.40016e-18	1.37739e-16
ENSG00000158966.14	CACHD1	59.6757	-2.80177	0.32424	-8.64105	5.57008e-18	1.74091e-16
ENSG00000185022.11	MAFF	1415.29	1.86337	0.215771	8.63585	5.82935e-18	1.81834e-16
ENSG00000279713.1	ENSG00000279713	270.552	1.8726	0.216844	8.63572	5.83588e-18	1.81834e-16
ENSG00000272047.2	GTF2H5	574.411	-1.11939	0.129781	-8.62523	6.39648e-18	1.98993e-16
ENSG00000109944.10	JHY	70.2953	-2.50039	0.2899	-8.62499	6.40981e-18	1.991e-16
ENSG00000105613.9	MAST1	70.559	-4.48427	0.520015	-8.62334	6.50307e-18	2.01685e-16
ENSG00000175161.13	CADM2	120.667	3.36298	0.390074	8.6214	6.61394e-18	2.04808e-16
ENSG00000100867.14	DHRS2	64.6861	3.28813	0.382106	8.60528	7.61311e-18	2.35387e-16
ENSG00000131389.17	SLC6A6	1726.17	1.36185	0.158321	8.60183	7.84563e-18	2.42204e-16
ENSG00000166348.18	USP54	2327.41	2.13867	0.248701	8.59936	8.01602e-18	2.47085e-16
ENSG00000115758.12	ODC1	3246.93	1.56915	0.182644	8.59134	8.59611e-18	2.64461e-16
ENSG00000163637.12	PRICKLE2	442.859	-1.9031	0.221517	-8.59121	8.60603e-18	2.64461e-16
ENSG00000197321.14	SVIL	1436.17	-1.50348	0.175082	-8.58731	8.90317e-18	2.72787e-16
ENSG00000123104.11	ITPR2	205.871	-2.36251	0.275116	-8.5873	8.90406e-18	2.72787e-16
ENSG00000150394.13	CDH8	53.3962	-3.45854	0.403168	-8.57843	9.61802e-18	2.94212e-16
ENSG00000173040.12	EVC2	294.473	1.21369	0.141499	8.5774	9.70408e-18	2.96394e-16
ENSG00000163947.11	ARHGEF3	783.572	1.20024	0.140134	8.56492	1.08147e-17	3.29817e-16
ENSG00000174403.15	MIR1-1HG-AS1	134.103	5.1314	0.599338	8.56177	1.11146e-17	3.3845e-16
ENSG00000115165.9	CYTIP	122.061	2.4496	0.286637	8.54599	1.27443e-17	3.87487e-16
ENSG00000100628.11	ASB2	65.8682	3.9696	0.464772	8.54095	1.33127e-17	4.04159e-16
ENSG00000271303.1	SRXN1	1010.66	-6.51172	0.762708	-8.53763	1.37002e-17	4.15298e-16
ENSG00000049249.8	TNFRSF9	65.3838	-7.82741	0.917801	-8.52844	1.48333e-17	4.48969e-16
ENSG00000156885.5	COX6A2	908.749	10.4299	1.22304	8.52785	1.49093e-17	4.50592e-16
ENSG00000186480.12	INSIG1	1148.4	-1.55492	0.182466	-8.52169	1.57246e-17	4.74211e-16
ENSG00000149596.6	JPH2	5922.98	1.97589	0.231869	8.52159	1.57379e-17	4.74211e-16
ENSG00000102981.9	PARD6A	169.321	3.62631	0.425847	8.51554	1.65813e-17	4.98876e-16
ENSG00000197905.8	TEAD4	1503.38	2.46503	0.289774	8.50672	1.78927e-17	5.37528e-16
ENSG00000157240.3	FZD1	744.392	1.47796	0.173779	8.5048	1.81909e-17	5.45673e-16
ENSG00000260272.1	ENSG00000260272	4703.21	-26.1454	3.07905	-8.49136	2.04232e-17	6.11724e-16
ENSG00000101605.12	MYOM1	1058.49	3.16368	0.372628	8.49019	2.06303e-17	6.17007e-16
ENSG00000120594.16	PLXDC2	83.7626	-3.372	0.397234	-8.4887	2.08953e-17	6.24008e-16
ENSG00000257923.10	CUX1	1895.77	0.863379	0.102002	8.46431	2.57678e-17	7.68376e-16
ENSG00000103569.9	AQP9	40.0332	-10.4305	1.23389	-8.45338	2.82987e-17	8.42599e-16
ENSG00000132170.20	PPARG	245.549	-2.32713	0.275302	-8.45301	2.83881e-17	8.4401e-16
ENSG00000173706.13	HEG1	6567.1	-1.35168	0.159972	-8.44946	2.92645e-17	8.68785e-16
ENSG00000101210.11	EEF1A2	3426.91	3.46921	0.410835	8.44429	3.05891e-17	9.0677e-16
ENSG00000167394.12	ZNF668	1918.51	2.00762	0.238127	8.43085	3.43174e-17	1.01579e-15
ENSG00000154678.16	PDE1C	96.6758	-7.66933	0.910586	-8.42241	3.68815e-17	1.09009e-15
ENSG00000148120.16	AOPEP	1602.42	1.27312	0.151169	8.42181	3.7071e-17	1.09408e-15
ENSG00000165821.11	SALL2	946.71	2.22974	0.265148	8.40941	4.1207e-17	1.21437e-15
ENSG00000184319.15	RPL23AP82	227.852	-1.69244	0.201714	-8.39029	4.84958e-17	1.42708e-15
ENSG00000165527.6	ARF6	2012.31	-0.868488	0.10352	-8.38959	4.87828e-17	1.43343e-15
ENSG00000184381.18	PLA2G6	234.06	1.94807	0.232244	8.38803	4.94336e-17	1.45044e-15
ENSG00000124743.5	KLHL31	279.537	4.87413	0.581452	8.38267	5.17386e-17	1.51586e-15
ENSG00000163923.9	RPL39L	49.8052	6.59947	0.78774	8.37773	5.39562e-17	1.57853e-15
ENSG00000096696.13	DSP	930.747	-2.09434	0.249995	-8.37753	5.40518e-17	1.57903e-15
ENSG00000159403.16	C1R	16264.3	3.1555	0.376696	8.37679	5.43916e-17	1.58666e-15
ENSG00000177614.10	PGBD5	1112.53	9.95587	1.18896	8.37359	5.58898e-17	1.628e-15
ENSG00000107551.20	RASSF4	6698.42	4.67426	0.558478	8.36964	5.77956e-17	1.68108e-15
ENSG00000262061.5	ENSG00000262061	81.8978	3.34636	0.399933	8.36731	5.89471e-17	1.7121e-15
ENSG00000011347.9	SYT7	227.942	-2.24323	0.268378	-8.35845	6.35474e-17	1.84306e-15
ENSG00000188452.13	CERKL	112.213	-2.3026	0.275629	-8.35396	6.60099e-17	1.91172e-15
ENSG00000206341.7	HLA-H	217.783	2.47053	0.295817	8.35156	6.73672e-17	1.94823e-15
ENSG00000205054.7	LINC01121	133.875	3.08858	0.370162	8.34386	7.19042e-17	2.07645e-15
ENSG00000187486.5	KCNJ11	187.229	5.3322	0.639127	8.34294	7.24635e-17	2.08961e-15
ENSG00000170606.14	HSPA4	3088.72	-1.09622	0.131535	-8.33408	7.81054e-17	2.24908e-15
ENSG00000114200.9	BCHE	47.5601	-10.36	1.24487	-8.32215	8.63788e-17	2.48376e-15
ENSG00000131831.17	RAI2	146.006	10.0478	1.20771	8.31973	8.81637e-17	2.53147e-15
ENSG00000139174.11	PRICKLE1	409	1.43228	0.172191	8.31798	8.94748e-17	2.56546e-15
ENSG00000144712.12	CAND2	542.572	1.70831	0.205696	8.30503	9.97916e-17	2.85719e-15
ENSG00000163235.15	TGFA	68.3383	-2.35518	0.283701	-8.30163	1.02692e-16	2.93607e-15
ENSG00000155093.18	PTPRN2	111.622	-2.57336	0.310021	-8.30061	1.03575e-16	2.95709e-15
ENSG00000079308.18	TNS1	14292.7	1.43978	0.173471	8.29985	1.0424e-16	2.97186e-15
ENSG00000166444.18	DENND2B	4465.77	1.78255	0.214916	8.29417	1.09343e-16	3.11294e-15
ENSG00000139211.6	AMIGO2	44.6581	-4.24618	0.512193	-8.29019	1.13065e-16	3.21437e-15
ENSG00000112658.7	SRF	3294.5	1.15335	0.139129	8.28983	1.13409e-16	3.21961e-15
ENSG00000016402.13	IL20RA	154.873	3.05465	0.368612	8.2869	1.16236e-16	3.2952e-15
ENSG00000169604.19	ANTXR1	9877.03	1.11319	0.134449	8.27963	1.23554e-16	3.49774e-15
ENSG00000150630.3	VEGFC	549.697	-1.63545	0.197596	-8.27672	1.26617e-16	3.57943e-15
ENSG00000166974.12	MAPRE2	753.702	-1.00324	0.121352	-8.2672	1.3714e-16	3.87147e-15
ENSG00000156127.6	BATF	56.4671	-9.954	1.20486	-8.26157	1.43775e-16	4.05308e-15
ENSG00000076716.8	GPC4	136.396	10.0679	1.21926	8.2574	1.48882e-16	4.19117e-15
ENSG00000126882.12	FAM78A	448.3	1.50821	0.182824	8.24955	1.58992e-16	4.46954e-15
ENSG00000136040.8	PLXNC1	110.443	-4.26463	0.517012	-8.24862	1.60234e-16	4.49817e-15
ENSG00000196363.9	WDR5	1879.83	1.07407	0.130259	8.24568	1.64219e-16	4.60363e-15
ENSG00000174684.6	B4GAT1	1336.21	1.06918	0.129704	8.24329	1.67545e-16	4.69033e-15
ENSG00000162511.7	LAPTM5	647.563	-1.52602	0.185277	-8.23642	1.77447e-16	4.96062e-15
ENSG00000135046.13	ANXA1	854.768	-3.05536	0.371225	-8.23047	1.8648e-16	5.20591e-15
ENSG00000161395.13	PGAP3	671.658	1.65623	0.20148	8.22031	2.0298e-16	5.65871e-15
ENSG00000037965.5	HOXC8	134.135	-2.18729	0.266219	-8.21612	2.10196e-16	5.85176e-15
ENSG00000013588.8	GPRC5A	224.943	-2.80958	0.342165	-8.2112	2.18987e-16	6.08809e-15
ENSG00000275023.4	MLLT6	1060.2	1.89908	0.23152	8.20269	2.35074e-16	6.52629e-15
ENSG00000141448.8	GATA6	44.5577	-4.17023	0.508655	-8.19854	2.43316e-16	6.74583e-15
ENSG00000250742.2	LINC02381	397.186	-1.60538	0.195846	-8.19712	2.46214e-16	6.81679e-15
ENSG00000163492.15	CCDC141	265.491	3.46562	0.422963	8.19368	2.53357e-16	7.00491e-15
ENSG00000172399.5	MYOZ2	1167.43	1.80944	0.2215	8.16905	3.10835e-16	8.58228e-15
ENSG00000011201.11	ANOS1	30.533	-4.61211	0.565058	-8.1622	3.28984e-16	9.07093e-15
ENSG00000241644.2	INMT	88.3307	2.88353	0.353553	8.15586	3.46697e-16	9.54627e-15
ENSG00000111348.8	ARHGDIB	670.638	-4.3458	0.532883	-8.15525	3.4847e-16	9.58197e-15
ENSG00000157119.11	KLHL40	1288.71	4.90484	0.602028	8.1472	3.72462e-16	1.02277e-14
ENSG00000135899.17	SP110	154.265	-1.89086	0.232103	-8.14667	3.74083e-16	1.02582e-14
ENSG00000187134.13	AKR1C1	642.554	1.70222	0.208972	8.14567	3.77182e-16	1.03292e-14
ENSG00000198768.10	APCDD1L	133.91	-2.32054	0.285096	-8.13951	3.9687e-16	1.08535e-14
ENSG00000204060.7	FOXO6	530.405	9.83633	1.20951	8.13247	4.20625e-16	1.14876e-14
ENSG00000140538.16	NTRK3	50.7509	10.6182	1.30655	8.12692	4.40336e-16	1.20096e-14
ENSG00000184557.4	SOCS3	1502.96	1.32938	0.163663	8.12271	4.55884e-16	1.24168e-14
ENSG00000155657.26	TTN	5670.22	3.21659	0.396433	8.11384	4.90431e-16	1.33397e-14
ENSG00000172037.13	LAMB2	6966.01	2.34774	0.289446	8.11115	5.01412e-16	1.362e-14
ENSG00000163395.16	IGFN1	116.933	9.99379	1.23213	8.11097	5.02153e-16	1.36218e-14
ENSG00000136378.14	ADAMTS7	803.001	2.08172	0.256838	8.10519	5.26615e-16	1.42661e-14
ENSG00000187653.11	TMSB4XP8	531.433	-1.5075	0.186083	-8.10121	5.44168e-16	1.47218e-14
ENSG00000106483.11	SFRP4	61.9469	2.93412	0.362357	8.09732	5.61812e-16	1.51787e-14
ENSG00000153071.14	DAB2	4285.77	-1.56207	0.192929	-8.09662	5.65089e-16	1.52468e-14
ENSG00000173376.13	NDNF	27.4415	-4.12383	0.509366	-8.09601	5.67922e-16	1.53027e-14
ENSG00000162458.12	FBLIM1	2169.02	-3.63638	0.449562	-8.08871	6.03024e-16	1.62268e-14
ENSG00000130303.12	BST2	54.7855	3.25581	0.402622	8.08652	6.13939e-16	1.64985e-14
ENSG00000137142.4	IGFBPL1	36.5732	4.73812	0.586284	8.08162	6.39098e-16	1.71517e-14
ENSG00000167207.13	NOD2	54.6117	3.39319	0.42062	8.06713	7.1972e-16	1.92896e-14
ENSG00000145934.16	TENM2	27.4848	-4.60906	0.571867	-8.05966	7.65046e-16	2.04772e-14
ENSG00000179057.13	IGSF22	766.644	3.56292	0.44229	8.05562	7.90744e-16	2.11369e-14
ENSG00000234961.1	ENSG00000234961	6659.1	-1.78328	0.221424	-8.05368	8.03437e-16	2.14477e-14
ENSG00000162881.6	OXER1	46.2512	6.06083	0.752899	8.04999	8.2798e-16	2.20736e-14
ENSG00000013619.13	MAMLD1	345.891	1.82154	0.226299	8.04928	8.32855e-16	2.21742e-14
ENSG00000101282.8	RSPO4	57.6236	10.4735	1.3041	8.03116	9.6559e-16	2.5649e-14
ENSG00000147459.17	DOCK5	326.271	-1.7861	0.222397	-8.03111	9.65914e-16	2.5649e-14
ENSG00000120899.17	PTK2B	199.296	2.18981	0.272758	8.02838	9.87648e-16	2.61915e-14
ENSG00000128829.11	EIF2AK4	1148.92	-1.23903	0.154382	-8.02574	1.00916e-15	2.67268e-14
ENSG00000106404.13	CLDN15	97.5997	1.8386	0.229186	8.02228	1.038e-15	2.74544e-14
ENSG00000179046.8	TRIML2	35.6891	-10.0264	1.25099	-8.01473	1.10383e-15	2.91574e-14
ENSG00000229656.6	ITGB1-DT	71.9998	-2.77617	0.346595	-8.00983	1.14869e-15	3.03026e-14
ENSG00000185432.11	METTL7A	1126.63	1.60434	0.200304	8.00953	1.15152e-15	3.03373e-14
ENSG00000137331.11	IER3	815.003	-1.75975	0.219783	-8.00678	1.17753e-15	3.09821e-14
ENSG00000143786.7	CNIH3	358.248	-1.78127	0.223027	-7.98677	1.38519e-15	3.63984e-14
ENSG00000013016.15	EHD3	903.614	-1.33957	0.167755	-7.98527	1.40219e-15	3.67677e-14
ENSG00000139438.5	FAM222A	262.338	2.98781	0.374169	7.9852	1.4029e-15	3.67677e-14
ENSG00000276547.1	PCDHGB5	61.828	3.59716	0.450765	7.98013	1.46182e-15	3.82621e-14
ENSG00000176842.14	IRX5	129.895	1.95413	0.24494	7.97801	1.48714e-15	3.88741e-14
ENSG00000107742.12	SPOCK2	164.484	6.58581	0.825954	7.97359	1.5413e-15	4.02377e-14
ENSG00000142235.9	LMTK3	44.6045	-5.97103	0.74932	-7.96859	1.60497e-15	4.18457e-14
ENSG00000121068.13	TBX2	224.384	2.17946	0.273817	7.95955	1.72669e-15	4.49608e-14
ENSG00000117586.10	TNFSF4	152.497	-2.76463	0.347657	-7.95218	1.83251e-15	4.76547e-14
ENSG00000128245.14	YWHAH	1829.69	-1.04975	0.13206	-7.94907	1.87915e-15	4.88045e-14
ENSG00000267060.5	PTGES3L	114.568	2.5935	0.326317	7.9478	1.89848e-15	4.92431e-14
ENSG00000137393.9	RNF144B	297.11	-2.68552	0.33819	-7.94085	2.00804e-15	5.20178e-14
ENSG00000118407.14	FILIP1	506.899	2.04813	0.258226	7.93153	2.16456e-15	5.60003e-14
ENSG00000108602.17	ALDH3A1	200.013	3.10162	0.391133	7.92982	2.19463e-15	5.67055e-14
ENSG00000272768.1	ENSG00000272768	329.128	2.19881	0.277397	7.92658	2.25272e-15	5.81318e-14
ENSG00000158406.4	H4C8	165.925	-1.24718	0.157456	-7.92081	2.35965e-15	6.08132e-14
ENSG00000186300.11	ZNF555	343.549	1.74731	0.220953	7.90803	2.61496e-15	6.73068e-14
ENSG00000115486.11	GGCX	1352.1	1.03414	0.130777	7.90766	2.62263e-15	6.74181e-14
ENSG00000229689.3	ENSG00000229689	161.708	-2.46671	0.312052	-7.90483	2.68306e-15	6.88835e-14
ENSG00000183549.10	ACSM5	100.788	2.13106	0.269795	7.8988	2.81608e-15	7.22065e-14
ENSG00000185739.13	SRL	1105.45	6.0499	0.765958	7.89848	2.82335e-15	7.23007e-14
ENSG00000189056.13	RELN	33.6876	-5.417	0.68603	-7.89616	2.87622e-15	7.35612e-14
ENSG00000182095.14	TNRC18	2528.77	1.06174	0.134718	7.88117	3.24332e-15	8.28447e-14
ENSG00000161835.10	GRASP	629.973	2.21901	0.281924	7.87095	3.51972e-15	8.97907e-14
ENSG00000107317.12	PTGDS	6340.42	5.43454	0.690502	7.87042	3.53445e-15	9.00525e-14
ENSG00000071246.10	VASH1	926.174	1.33885	0.170162	7.86807	3.60149e-15	9.16445e-14
ENSG00000137474.20	MYO7A	117.948	7.00767	0.891349	7.86187	3.7845e-15	9.61798e-14
ENSG00000281969.1	ENSG00000281969	313.506	1.86265	0.23696	7.86061	3.82278e-15	9.69696e-14
ENSG00000254122.2	PCDHGB7	920.433	1.56496	0.199091	7.86053	3.82521e-15	9.69696e-14
ENSG00000128714.5	HOXD13	49.9715	-2.02355	0.257758	-7.85059	4.14077e-15	1.04837e-13
ENSG00000221890.3	NPTXR	203	-2.45685	0.313128	-7.84616	4.28954e-15	1.08467e-13
ENSG00000133110.14	POSTN	85.6062	-4.63077	0.590235	-7.84563	4.30782e-15	1.08793e-13
ENSG00000114853.13	ZBTB47	2181.91	1.47836	0.188544	7.84097	4.47091e-15	1.1277e-13
ENSG00000101311.15	FERMT1	127.529	-1.62988	0.207998	-7.83602	4.65046e-15	1.17152e-13
ENSG00000197177.15	ADGRA1	206.51	9.65193	1.23209	7.83377	4.7345e-15	1.1912e-13
ENSG00000133216.16	EPHB2	224.579	-2.51912	0.32167	-7.83139	4.82493e-15	1.21244e-13
ENSG00000119686.9	FLVCR2	918.93	1.41226	0.180447	7.82643	5.01914e-15	1.25967e-13
ENSG00000067840.12	PDZD4	53.8212	7.02597	0.899494	7.81102	5.6725e-15	1.42187e-13
ENSG00000119927.13	GPAM	477.588	-3.11428	0.398767	-7.80977	5.7293e-15	1.43432e-13
ENSG00000140557.11	ST8SIA2	557.685	4.27868	0.548039	7.80726	5.84464e-15	1.46138e-13
ENSG00000148634.15	HERC4	698.682	-1.7141	0.219567	-7.80671	5.87006e-15	1.46591e-13
ENSG00000117602.11	RCAN3	234.649	-2.45427	0.314585	-7.80161	6.11217e-15	1.52448e-13
ENSG00000256663.1	ENSG00000256663	134.91	1.68404	0.215955	7.79815	6.28236e-15	1.56499e-13
ENSG00000088320.3	REM1	52.9835	-5.13657	0.658888	-7.79582	6.39926e-15	1.59214e-13
ENSG00000278540.4	ACACA	730.871	-1.70045	0.218187	-7.79355	6.51529e-15	1.61901e-13
ENSG00000115884.10	SDC1	1417.39	-1.55925	0.200309	-7.7842	7.01534e-15	1.74112e-13
ENSG00000181804.14	SLC9A9	228.203	-1.14852	0.147553	-7.78379	7.03849e-15	1.74471e-13
ENSG00000171223.5	JUNB	4357.16	1.68211	0.21632	7.77604	7.48312e-15	1.85265e-13
ENSG00000243742.5	RPLP0P2	98.2059	-2.70434	0.347953	-7.77214	7.71736e-15	1.90829e-13
ENSG00000183250.11	LINC01547	175.162	1.44015	0.185402	7.76772	7.99096e-15	1.97352e-13
ENSG00000267774.2	ENSG00000267774	88.9123	-2.12081	0.274388	-7.72922	1.08204e-14	2.66904e-13
ENSG00000107984.9	DKK1	2087.24	-2.90355	0.375957	-7.72309	1.13545e-14	2.79554e-13
ENSG00000197256.10	KANK2	6610.99	0.828358	0.107258	7.72301	1.13611e-14	2.79554e-13
ENSG00000119915.4	ELOVL3	73.7042	2.44733	0.316902	7.72266	1.13923e-14	2.79981e-13
ENSG00000221869.4	CEBPD	2469.14	1.26208	0.163458	7.72113	1.15307e-14	2.83037e-13
ENSG00000124635.8	H2BC11	113.188	-1.47856	0.191504	-7.7208	1.15605e-14	2.83423e-13
ENSG00000116017.10	ARID3A	256.838	-1.12612	0.146102	-7.70777	1.28032e-14	3.13506e-13
ENSG00000163359.15	COL6A3	6219.64	-1.63059	0.211594	-7.70624	1.29578e-14	3.16906e-13
ENSG00000001561.6	ENPP4	136.002	3.19244	0.415075	7.69124	1.45712e-14	3.55934e-13
ENSG00000143995.19	MEIS1	128.876	2.10146	0.273274	7.68993	1.47212e-14	3.59162e-13
ENSG00000182175.14	RGMA	31.7323	4.56692	0.594114	7.68694	1.5069e-14	3.67203e-13
ENSG00000090539.15	CHRD	164.594	5.6911	0.740494	7.68555	1.52342e-14	3.70778e-13
ENSG00000140807.6	NKD1	129.684	2.48396	0.323232	7.68477	1.53267e-14	3.7258e-13
ENSG00000139433.9	GLTP	1391.04	-0.823055	0.10732	-7.66916	1.73125e-14	4.20346e-13
ENSG00000156463.17	SH3RF2	325.048	-2.74456	0.357951	-7.66741	1.755e-14	4.25597e-13
ENSG00000197119.12	SLC25A29	659.654	1.56161	0.203784	7.66306	1.81557e-14	4.39758e-13
ENSG00000241973.10	PI4KA	832.877	1.3527	0.17681	7.65059	2.00061e-14	4.83993e-13
ENSG00000189001.10	SBSN	82.7418	-5.85406	0.765595	-7.64642	2.06653e-14	4.99342e-13
ENSG00000126705.14	AHDC1	3551.26	1.49425	0.195504	7.64307	2.12109e-14	5.11909e-13
ENSG00000079931.14	MOXD1	299.313	-1.90779	0.249925	-7.63344	2.28563e-14	5.50959e-13
ENSG00000130177.15	CDC16	557.16	-1.37697	0.180429	-7.63165	2.31776e-14	5.58038e-13
ENSG00000081189.15	MEF2C	1011.22	3.20089	0.419852	7.62386	2.46206e-14	5.92072e-13
ENSG00000112769.18	LAMA4	225.736	-3.16324	0.415356	-7.61574	2.62194e-14	6.29767e-13
ENSG00000112852.6	PCDHB2	485.731	1.30582	0.171478	7.6151	2.63488e-14	6.31715e-13
ENSG00000197747.8	S100A10	4431.14	-1.94324	0.255185	-7.61503	2.63633e-14	6.31715e-13
ENSG00000122121.10	XPNPEP2	32.9978	4.72514	0.620653	7.61318	2.6744e-14	6.40074e-13
ENSG00000167323.11	STIM1	2502.1	1.47113	0.193259	7.61219	2.69491e-14	6.44217e-13
ENSG00000183496.5	MEX3B	120.372	2.26598	0.297728	7.61092	2.72161e-14	6.49828e-13
ENSG00000258056.2	ENSG00000258056	209.13	1.36947	0.179994	7.60841	2.77488e-14	6.61762e-13
ENSG00000144115.16	THNSL2	693.136	2.42406	0.318985	7.59927	2.97797e-14	7.09357e-13
ENSG00000135083.15	CCNJL	176.333	-1.89364	0.249224	-7.59817	3.00359e-14	7.14613e-13
ENSG00000013583.9	HEBP1	1040.51	-1.14496	0.15071	-7.59707	3.02922e-14	7.19859e-13
ENSG00000142949.16	PTPRF	902.601	-1.41439	0.18628	-7.59281	3.13053e-14	7.43058e-13
ENSG00000071282.11	LMCD1	497.53	-1.89186	0.249229	-7.59083	3.17861e-14	7.53581e-13
ENSG00000227036.7	LINC00511	206.526	1.82146	0.239979	7.59008	3.19718e-14	7.57092e-13
ENSG00000100307.12	CBX7	552.685	1.3992	0.18436	7.5895	3.21134e-14	7.59553e-13
ENSG00000160111.12	CPAMD8	40.0314	3.71491	0.489673	7.58651	3.28634e-14	7.76379e-13
ENSG00000115155.17	OTOF	636.014	2.29835	0.303012	7.58499	3.32525e-14	7.8465e-13
ENSG00000026751.16	SLAMF7	29.0643	-9.43453	1.24432	-7.58208	3.4006e-14	8.0149e-13
ENSG00000168899.4	VAMP5	5252.27	1.95889	0.258551	7.5764	3.55262e-14	8.36341e-13
ENSG00000171345.13	KRT19	181.098	-3.28048	0.433223	-7.57227	3.66769e-14	8.62421e-13
ENSG00000163131.10	CTSS	201.041	-2.18955	0.28916	-7.57211	3.67224e-14	8.62484e-13
ENSG00000164619.9	BMPER	156.654	-1.79584	0.237295	-7.56795	3.7917e-14	8.89503e-13
ENSG00000142619.4	PADI3	25.3798	-4.00101	0.52871	-7.56749	3.80499e-14	8.91582e-13
ENSG00000100027.14	YPEL1	92.5942	4.91981	0.650606	7.56189	3.97257e-14	9.29767e-13
ENSG00000116194.12	ANGPTL1	49.2678	4.32796	0.572384	7.56128	3.99114e-14	9.33028e-13
ENSG00000118680.13	MYL12B	4179.63	-0.692541	0.0916166	-7.55912	4.05803e-14	9.47563e-13
ENSG00000257167.2	TMPO-AS1	82.5359	2.13586	0.282749	7.55391	4.22375e-14	9.85118e-13
ENSG00000184058.14	TBX1	1640.83	9.25237	1.2258	7.54802	4.41909e-14	1.02948e-12
ENSG00000157168.18	NRG1	165.167	-2.0501	0.271736	-7.54446	4.54167e-14	1.05682e-12
ENSG00000026559.13	KCNG1	83.9209	-9.84854	1.30624	-7.53959	4.71438e-14	1.09574e-12
ENSG00000120327.6	PCDHB14	233.839	1.63681	0.217262	7.53379	4.92882e-14	1.14426e-12
ENSG00000138685.15	FGF2	1180.16	-2.76933	0.367644	-7.53265	4.97198e-14	1.15295e-12
ENSG00000174370.9	C11orf45	70.9358	-5.06519	0.673142	-7.5247	5.28413e-14	1.22392e-12
ENSG00000065923.9	SLC9A7	876.024	-1.66547	0.221425	-7.52156	5.41261e-14	1.25224e-12
ENSG00000095139.13	ARCN1	3153.06	-1.22865	0.163379	-7.52026	5.46685e-14	1.26334e-12
ENSG00000117143.13	UAP1	597.284	-2.40593	0.320294	-7.51162	5.83981e-14	1.34798e-12
ENSG00000144677.14	CTDSPL	1807.92	1.01332	0.134955	7.50854	5.97906e-14	1.37854e-12
ENSG00000164683.16	HEY1	280.453	1.37735	0.183552	7.50385	6.19696e-14	1.42715e-12
ENSG00000213892.11	CEACAM16	463.02	5.71104	0.761494	7.49978	6.39257e-14	1.47051e-12
ENSG00000162711.17	NLRP3	55.5199	-9.25789	1.23486	-7.49712	6.52341e-14	1.4989e-12
ENSG00000272825.1	ENSG00000272825	48.8824	2.40818	0.321417	7.49239	6.76315e-14	1.55221e-12
ENSG00000114850.6	SSR3	5839.36	-1.51501	0.202367	-7.48642	7.07797e-14	1.62261e-12
ENSG00000122696.13	SLC25A51	387.467	-1.00497	0.134256	-7.48551	7.12693e-14	1.63198e-12
ENSG00000138675.16	FGF5	334.344	-2.24542	0.300143	-7.48117	7.36612e-14	1.68483e-12
ENSG00000184897.5	H1-10	6876.3	1.96807	0.263194	7.47763	7.56757e-14	1.72894e-12
ENSG00000160298.17	C21orf58	123.799	1.46463	0.195948	7.47459	7.74468e-14	1.7674e-12
ENSG00000157368.10	IL34	496.375	2.25047	0.301275	7.46982	8.03066e-14	1.83059e-12
ENSG00000115221.11	ITGB6	137.213	5.46268	0.731372	7.46908	8.07575e-14	1.83879e-12
ENSG00000112139.15	MDGA1	191.692	-1.81894	0.243588	-7.46729	8.18627e-14	1.86184e-12
ENSG00000167600.13	CYP2S1	53.91	-9.31372	1.24747	-7.46608	8.26209e-14	1.87697e-12
ENSG00000147166.10	ITGB1BP2	722.259	6.61487	0.886631	7.46068	8.60784e-14	1.95331e-12
ENSG00000106976.20	DNM1	78.8807	-4.86237	0.651842	-7.45942	8.6902e-14	1.96978e-12
ENSG00000171951.4	SCG2	3254.62	1.79145	0.24022	7.45757	8.81344e-14	1.99547e-12
ENSG00000185507.20	IRF7	215.205	2.65788	0.356459	7.45634	8.89603e-14	2.0119e-12
ENSG00000259207.7	ITGB3	52.0222	-4.19402	0.562758	-7.45261	9.15111e-14	2.06727e-12
ENSG00000074047.21	GLI2	25.9109	-4.85995	0.65234	-7.45003	9.33212e-14	2.10579e-12
ENSG00000123977.9	DAW1	30.8873	-3.56199	0.47833	-7.44672	9.5691e-14	2.15685e-12
ENSG00000168916.15	ZNF608	695.097	1.36134	0.182845	7.4453	9.67224e-14	2.17766e-12
ENSG00000121743.3	GJA3	31.8028	-6.44921	0.866677	-7.44131	9.96883e-14	2.24012e-12
ENSG00000107140.15	TESK1	2165.32	2.03118	0.272962	7.44127	9.97194e-14	2.24012e-12
ENSG00000122778.9	KIAA1549	507.568	1.27531	0.171588	7.43241	1.06635e-13	2.3928e-12
ENSG00000182580.2	EPHB3	196.519	2.75554	0.370931	7.4287	1.09671e-13	2.4582e-12
ENSG00000168490.13	PHYHIP	105.44	-3.51099	0.472925	-7.42399	1.1364e-13	2.54433e-12
ENSG00000164674.15	SYTL3	209.4	2.53257	0.341157	7.42346	1.141e-13	2.54925e-12
ENSG00000110917.7	MLEC	6490.78	-0.678069	0.0913415	-7.42344	1.14113e-13	2.54925e-12
ENSG00000026025.15	VIM	84218	-1.44581	0.194942	-7.41665	1.20119e-13	2.68044e-12
ENSG00000242498.7	ARPIN	675.65	0.622331	0.0840644	7.40303	1.33111e-13	2.96706e-12
ENSG00000047648.21	ARHGAP6	258.614	1.86965	0.252602	7.40157	1.34584e-13	2.99659e-12
ENSG00000099994.10	SUSD2	39.1437	-2.78256	0.376035	-7.39973	1.36462e-13	3.03504e-12
ENSG00000176978.13	DPP7	2484.45	2.09426	0.283116	7.39719	1.391e-13	3.09029e-12
ENSG00000160094.14	ZNF362	1056.44	1.35674	0.183426	7.39666	1.39648e-13	3.0979e-12
ENSG00000133488.14	SEC14L4	31.7516	-3.52214	0.476186	-7.39657	1.3975e-13	3.0979e-12
ENSG00000167487.11	KLHL26	388.764	1.92868	0.260868	7.39333	1.43195e-13	3.17076e-12
ENSG00000138758.11	SEPTIN11	2888.73	-2.05523	0.278024	-7.3923	1.44308e-13	3.19189e-12
ENSG00000131724.10	IL13RA1	1168.88	-1.30097	0.176096	-7.38784	1.49236e-13	3.29727e-12
ENSG00000177733.6	HNRNPA0	5482.75	0.755597	0.102458	7.37471	1.64701e-13	3.63499e-12
ENSG00000163449.10	TMEM169	166.972	1.8693	0.253624	7.37035	1.70187e-13	3.75193e-12
ENSG00000197102.11	DYNC1H1	7920.71	-1.34503	0.182706	-7.36171	1.8157e-13	3.99851e-12
ENSG00000128567.16	PODXL	353.596	-2.16335	0.294054	-7.35696	1.88148e-13	4.13885e-12
ENSG00000137168.7	PPIL1	510.476	-0.894529	0.1216	-7.3563	1.89076e-13	4.15471e-12
ENSG00000162631.18	NTNG1	246.537	-1.78734	0.242974	-7.35608	1.8939e-13	4.15709e-12
ENSG00000257017.8	HP	183.429	7.86857	1.07006	7.35338	1.93254e-13	4.23728e-12
ENSG00000065882.15	TBC1D1	1938.04	-1.05102	0.143016	-7.34894	1.9979e-13	4.37582e-12
ENSG00000136010.13	ALDH1L2	291.303	-1.59513	0.21709	-7.3478	2.01499e-13	4.40846e-12
ENSG00000073331.17	ALPK1	432.19	1.12478	0.153132	7.34517	2.05494e-13	4.49098e-12
ENSG00000159216.18	RUNX1	2219.91	1.32248	0.180373	7.3319	2.26913e-13	4.9537e-12
ENSG00000136052.9	SLC41A2	63.832	-3.13326	0.427707	-7.32572	2.37618e-13	5.18177e-12
ENSG00000049323.15	LTBP1	1036.03	0.788992	0.107741	7.32304	2.42412e-13	5.2806e-12
ENSG00000173267.13	SNCG	55.4577	-4.39944	0.601009	-7.32009	2.47804e-13	5.39221e-12
ENSG00000110427.15	KIAA1549L	180.482	-2.27879	0.311384	-7.31828	2.51166e-13	5.45946e-12
ENSG00000185070.10	FLRT2	978.281	-1.40157	0.191615	-7.31452	2.58296e-13	5.60839e-12
ENSG00000284693.1	LINC02606	134.268	2.09177	0.286336	7.30531	2.76628e-13	5.99996e-12
ENSG00000176170.13	SPHK1	308.981	-2.24711	0.307624	-7.30474	2.77799e-13	6.01887e-12
ENSG00000103888.16	CEMIP	582.543	2.69243	0.368648	7.30352	2.80341e-13	6.06209e-12
ENSG00000139629.15	GALNT6	559.412	-4.52549	0.619634	-7.30349	2.80396e-13	6.06209e-12
ENSG00000143479.16	DYRK3	602.761	-1.04979	0.14376	-7.30235	2.82781e-13	6.1071e-12
ENSG00000127948.15	POR	3828.68	2.14401	0.293613	7.30214	2.83234e-13	6.11033e-12
ENSG00000114268.11	PFKFB4	381.885	-1.72607	0.236502	-7.29833	2.91351e-13	6.27871e-12
ENSG00000167074.14	TEF	938.605	1.43493	0.196674	7.29601	2.96426e-13	6.38123e-12
ENSG00000164934.13	DCAF13	272.008	-2.34481	0.321751	-7.28766	3.1538e-13	6.78202e-12
ENSG00000106018.13	VIPR2	36.9361	9.79519	1.34435	7.28621	3.18785e-13	6.84793e-12
ENSG00000168056.15	LTBP3	1216.5	1.23908	0.170131	7.28313	3.26171e-13	6.99911e-12
ENSG00000241749.4	RPSAP52	45.1927	-2.74054	0.376344	-7.28199	3.28926e-13	7.05073e-12
ENSG00000184922.13	FMNL1	1986.14	2.18966	0.300781	7.2799	3.34062e-13	7.15319e-12
ENSG00000088280.18	ASAP3	1023.88	3.24873	0.446375	7.27802	3.38754e-13	7.24595e-12
ENSG00000137124.7	ALDH1B1	5606.99	0.896307	0.123228	7.27358	3.50083e-13	7.48033e-12
ENSG00000177383.4	MAGEF1	1114.81	0.847733	0.116564	7.27269	3.5241e-13	7.52136e-12
ENSG00000108370.16	RGS9	54.9645	-3.47075	0.477239	-7.27256	3.5275e-13	7.52136e-12
ENSG00000187550.8	SBK2	158.895	8.835	1.2149	7.27221	3.53654e-13	7.53264e-12
ENSG00000244255.5	ENSG00000244255	233.544	11.2427	1.54644	7.27006	3.59326e-13	7.64537e-12
ENSG00000166741.7	NNMT	24098	1.83009	0.251809	7.26778	3.65455e-13	7.76756e-12
ENSG00000275342.4	PRAG1	608.22	-1.74105	0.240033	-7.25337	4.06526e-13	8.6314e-12
ENSG00000099822.2	HCN2	661.858	2.53062	0.348986	7.25134	4.12656e-13	8.7523e-12
ENSG00000188760.10	TMEM198	282.983	2.1544	0.297471	7.24239	4.40849e-13	9.34043e-12
ENSG00000244627.5	TPTEP2	74.1371	1.80505	0.24953	7.23379	4.69687e-13	9.94097e-12
ENSG00000171476.21	HOPX	24.9941	-3.33996	0.462042	-7.22869	4.8769e-13	1.03112e-11
ENSG00000144339.11	TMEFF2	289.601	1.5435	0.213557	7.22758	4.9168e-13	1.03846e-11
ENSG00000132326.11	PER2	104.205	2.31719	0.320799	7.22318	5.0787e-13	1.07153e-11
ENSG00000217624.2	ENSG00000217624	104.847	-1.4671	0.203208	-7.21966	5.21169e-13	1.09721e-11
ENSG00000134324.11	LPIN1	703.059	-1.1263	0.156007	-7.21956	5.21563e-13	1.09721e-11
ENSG00000104490.17	NCALD	110.772	2.03617	0.282036	7.21953	5.21678e-13	1.09721e-11
ENSG00000227766.1	ENSG00000227766	81.8163	2.45	0.339717	7.21188	5.51837e-13	1.15943e-11
ENSG00000184489.11	PTP4A3	278.437	3.4618	0.480169	7.20956	5.61333e-13	1.17815e-11
ENSG00000135473.14	PAN2	249.418	2.05859	0.285698	7.20545	5.78514e-13	1.21295e-11
ENSG00000132932.16	ATP8A2	48.1555	-3.61418	0.501708	-7.20375	5.85768e-13	1.22688e-11
ENSG00000197147.13	LRRC8B	124.332	2.64039	0.366577	7.20283	5.89737e-13	1.23288e-11
ENSG00000107263.18	RAPGEF1	6024.62	1.33497	0.18534	7.20281	5.89858e-13	1.23288e-11
ENSG00000275395.5	FCGBP	21.2569	9.20324	1.27862	7.1978	6.11917e-13	1.27766e-11
ENSG00000261713.6	SSTR5-AS1	139.443	8.66714	1.20441	7.19619	6.19197e-13	1.29152e-11
ENSG00000177291.3	GJD4	211.975	4.00623	0.556755	7.19569	6.21478e-13	1.29494e-11
ENSG00000128641.18	MYO1B	1296.77	-1.69521	0.235671	-7.19313	6.3324e-13	1.31692e-11
ENSG00000069329.17	VPS35	1744.22	-1.21708	0.1692	-7.19311	6.33334e-13	1.31692e-11
ENSG00000166446.14	CDYL2	206.533	-1.94658	0.270907	-7.18542	6.70014e-13	1.39175e-11
ENSG00000205213.13	LGR4	132.447	-2.9335	0.408366	-7.18352	6.79398e-13	1.40979e-11
ENSG00000075711.20	DLG1	867.352	-2.55734	0.35632	-7.17707	7.12202e-13	1.47633e-11
ENSG00000176619.12	LMNB2	3844.14	0.921375	0.128504	7.17	7.49981e-13	1.55305e-11
ENSG00000176641.10	RNF152	70.9265	-2.55955	0.357066	-7.16827	7.59503e-13	1.57115e-11
ENSG00000109790.16	KLHL5	591.437	-1.66978	0.233056	-7.16473	7.79381e-13	1.61061e-11
ENSG00000197594.12	ENPP1	264.364	-1.83642	0.256495	-7.15967	8.08698e-13	1.66948e-11
ENSG00000173662.20	TAS1R1	298.284	2.43112	0.339838	7.15375	8.44413e-13	1.74143e-11
ENSG00000196954.13	CASP4	463.472	-1.3592	0.190044	-7.15206	8.54851e-13	1.76115e-11
ENSG00000196616.13	ADH1B	40.7951	8.31896	1.16357	7.14948	8.71057e-13	1.7927e-11
ENSG00000176102.12	CSTF3	297.983	-1.29477	0.181104	-7.1493	8.72197e-13	1.79322e-11
ENSG00000177464.4	GPR4	72.0518	-3.51034	0.491235	-7.14596	8.93706e-13	1.83556e-11
ENSG00000068024.16	HDAC4	500.173	1.11141	0.155552	7.14497	9.00138e-13	1.84689e-11
ENSG00000188112.8	C6orf132	295.29	-3.0282	0.424042	-7.14126	9.24774e-13	1.8955e-11
ENSG00000132359.14	RAP1GAP2	55.4699	-5.26876	0.738008	-7.13916	9.39009e-13	1.92272e-11
ENSG00000064687.12	ABCA7	431.749	2.09884	0.294131	7.13573	9.62767e-13	1.96937e-11
ENSG00000031081.10	ARHGAP31	793.235	-1.418	0.198834	-7.13157	9.92308e-13	2.02773e-11
ENSG00000211448.11	DIO2	190.405	2.58676	0.362732	7.13132	9.94092e-13	2.02932e-11
ENSG00000124942.13	AHNAK	45816.4	-1.15328	0.161759	-7.12965	1.00625e-12	2.05206e-11
ENSG00000180053.7	NKX2-6	40.9547	-8.93031	1.25288	-7.12783	1.01961e-12	2.07719e-11
ENSG00000125730.16	C3	16782.3	1.62154	0.227507	7.12744	1.0225e-12	2.08099e-11
ENSG00000064205.10	CCN5	519.272	-2.03027	0.284862	-7.12721	1.02421e-12	2.08236e-11
ENSG00000168743.12	NPNT	409.06	8.7596	1.22988	7.12235	1.06105e-12	2.15507e-11
ENSG00000090530.9	P3H2	65.9641	-3.15207	0.443255	-7.11118	1.15052e-12	2.33444e-11
ENSG00000084731.14	KIF3C	820.011	-1.51053	0.21252	-7.10774	1.17961e-12	2.39106e-11
ENSG00000135828.11	RNASEL	246.576	1.06087	0.14927	7.10704	1.18559e-12	2.40075e-11
ENSG00000159200.17	RCAN1	709.288	-0.966955	0.136213	-7.09884	1.25807e-12	2.54497e-11
ENSG00000185483.11	ROR1	165.135	-2.44535	0.344954	-7.08891	1.35171e-12	2.73164e-11
ENSG00000146966.12	DENND2A	70.4552	-9.24398	1.30433	-7.08716	1.36894e-12	2.7637e-11
ENSG00000145147.19	SLIT2	76.4418	-2.43696	0.343864	-7.08698	1.37068e-12	2.76443e-11
ENSG00000197616.11	MYH6	448.02	7.56766	1.0682	7.08449	1.39554e-12	2.81026e-11
ENSG00000165030.3	NFIL3	742.018	0.722155	0.101936	7.08443	1.3962e-12	2.81026e-11
ENSG00000113205.5	PCDHB3	106.479	1.63929	0.231439	7.08305	1.41018e-12	2.83558e-11
ENSG00000159166.13	LAD1	176.563	5.41539	0.764653	7.08216	1.41923e-12	2.85093e-11
ENSG00000165424.6	ZCCHC24	2046.96	0.576508	0.0815328	7.07087	1.53963e-12	3.08971e-11
ENSG00000280435.1	ENSG00000280435	41.0443	-4.1985	0.593924	-7.06908	1.5596e-12	3.12665e-11
ENSG00000196422.10	PPP1R26	814.388	1.09489	0.155043	7.06189	1.64251e-12	3.2896e-11
ENSG00000127507.17	ADGRE2	134	3.34125	0.473441	7.05737	1.69684e-12	3.39502e-11
ENSG00000142661.18	MYOM3	722.211	3.35414	0.475495	7.05399	1.7386e-12	3.47512e-11
ENSG00000164402.13	SEPTIN8	1151.65	-0.969291	0.137452	-7.05184	1.76574e-12	3.52586e-11
ENSG00000101224.17	CDC25B	6133.14	1.91304	0.271339	7.05038	1.78432e-12	3.55944e-11
ENSG00000094631.19	HDAC6	796.953	1.29508	0.183797	7.04623	1.83831e-12	3.66352e-11
ENSG00000004975.11	DVL2	1353.36	1.27436	0.180969	7.04189	1.89649e-12	3.77572e-11
ENSG00000077942.18	FBLN1	5401.45	1.66104	0.235917	7.04078	1.9117e-12	3.80225e-11
ENSG00000100461.17	RBM23	610.185	2.13737	0.303692	7.03794	1.95103e-12	3.87663e-11
ENSG00000119946.10	CNNM1	61.2258	-1.96575	0.27967	-7.02883	2.08273e-12	4.13424e-11
ENSG00000167767.13	KRT80	1418.12	1.84032	0.26187	7.02761	2.10097e-12	4.16634e-11
ENSG00000079616.12	KIF22	420.422	2.10744	0.300029	7.02414	2.15389e-12	4.26708e-11
ENSG00000168000.14	BSCL2	281.041	2.29967	0.327519	7.02148	2.19527e-12	4.34478e-11
ENSG00000183114.7	FAM43B	77.1033	-4.88727	0.696102	-7.02091	2.20426e-12	4.35828e-11
ENSG00000142798.19	HSPG2	4129.49	1.89544	0.26998	7.02067	2.20804e-12	4.36148e-11
ENSG00000174306.21	ZHX3	4160.36	0.622944	0.0887542	7.01876	2.23849e-12	4.41729e-11
ENSG00000157077.14	ZFYVE9	753.199	-0.938274	0.133694	-7.01808	2.24936e-12	4.43439e-11
ENSG00000165959.11	CLMN	68.0524	-1.77094	0.25243	-7.01557	2.29009e-12	4.51027e-11
ENSG00000110218.8	PANX1	582.09	-1.13232	0.161538	-7.0096	2.38995e-12	4.70234e-11
ENSG00000162461.7	SLC25A34	99.8421	2.95605	0.421826	7.00776	2.42169e-12	4.76013e-11
ENSG00000174348.13	PODN	68.8542	6.04047	0.8622	7.00588	2.45431e-12	4.81954e-11
ENSG00000185024.16	BRF1	1291.15	1.63173	0.233106	6.99996	2.56035e-12	5.02288e-11
ENSG00000279246.1	ENSG00000279246	862.978	2.88572	0.412575	6.99441	2.66385e-12	5.21706e-11
ENSG00000117475.13	BLZF1	238.253	-2.14736	0.307013	-6.99437	2.66452e-12	5.21706e-11
ENSG00000205746.9	ENSG00000205746	138.603	1.45477	0.208013	6.99366	2.67814e-12	5.23863e-11
ENSG00000104936.17	DMPK	11258.6	2.36499	0.338178	6.99332	2.68458e-12	5.24613e-11
ENSG00000121671.11	CRY2	950.35	1.70277	0.243751	6.9857	2.83441e-12	5.53355e-11
ENSG00000170915.8	PAQR8	227.454	-1.46108	0.209198	-6.98419	2.86514e-12	5.58813e-11
ENSG00000213626.12	LBH	491.669	3.1049	0.444606	6.98349	2.87945e-12	5.6106e-11
ENSG00000101412.12	E2F1	657.525	1.98277	0.283994	6.98172	2.9158e-12	5.67593e-11
ENSG00000170581.13	STAT2	3293.53	1.20859	0.173197	6.9781	2.99197e-12	5.81858e-11
ENSG00000089009.15	RPL6	4915.4	-1.02077	0.146318	-6.97639	3.0287e-12	5.88433e-11
ENSG00000091527.15	CDV3	3711.26	-1.69057	0.242557	-6.96979	3.17414e-12	6.16096e-11
ENSG00000181274.6	FRAT2	394.166	1.46411	0.210142	6.96724	3.23228e-12	6.26776e-11
ENSG00000116985.11	BMP8B	89.5107	4.62762	0.664409	6.96502	3.28364e-12	6.36122e-11
ENSG00000196700.8	ZNF512B	312.154	1.29351	0.185805	6.96165	3.36313e-12	6.50895e-11
ENSG00000182718.16	ANXA2	2626.19	-1.4511	0.208535	-6.95853	3.43843e-12	6.64829e-11
ENSG00000166473.17	PKD1L2	117.967	2.07722	0.298688	6.9545	3.53803e-12	6.82945e-11
ENSG00000149256.15	TENM4	216.651	-2.04609	0.294213	-6.95447	3.53891e-12	6.82945e-11
ENSG00000006788.13	MYH13	41.9396	8.81702	1.26804	6.95329	3.56875e-12	6.88044e-11
ENSG00000136928.6	GABBR2	20.457	-5.16216	0.742661	-6.95091	3.62947e-12	6.99081e-11
ENSG00000131711.14	MAP1B	4604.14	-1.77031	0.25495	-6.94378	3.81742e-12	7.34579e-11
ENSG00000169860.6	P2RY1	21.0572	-3.60356	0.519779	-6.93288	4.12371e-12	7.9276e-11
ENSG00000182379.9	NXPH4	155.382	-2.33223	0.336488	-6.9311	4.17576e-12	8.02001e-11
ENSG00000261039.2	LINC02544	36.4233	6.13798	0.885682	6.93023	4.20161e-12	8.06196e-11
ENSG00000164543.6	STK17A	310.57	-2.32903	0.336239	-6.92673	4.30677e-12	8.25587e-11
ENSG00000183580.9	FBXL7	638.315	1.05021	0.151625	6.92637	4.31778e-12	8.26911e-11
ENSG00000156011.16	PSD3	2113.63	-1.87303	0.270544	-6.9232	4.41538e-12	8.44799e-11
ENSG00000131737.5	KRT34	45.7406	-6.32176	0.913215	-6.92253	4.43638e-12	8.4801e-11
ENSG00000162434.11	JAK1	1686.24	-1.20211	0.173772	-6.91773	4.58928e-12	8.76404e-11
ENSG00000121797.9	CCRL2	92.3426	-1.50715	0.217944	-6.91532	4.668e-12	8.90593e-11
ENSG00000102683.7	SGCG	330.111	4.8538	0.701931	6.91492	4.68127e-12	8.92278e-11
ENSG00000163364.9	LINC01116	311.041	-1.13498	0.164225	-6.91111	4.80878e-12	9.15716e-11
ENSG00000145990.10	GFOD1	81.3585	-1.85956	0.269106	-6.91013	4.84213e-12	9.21195e-11
ENSG00000102032.12	RENBP	21.8706	8.77637	1.27015	6.90971	4.85648e-12	9.22677e-11
ENSG00000196220.15	SRGAP3	110.525	1.85013	0.26776	6.90963	4.85909e-12	9.22677e-11
ENSG00000035403.17	VCL	6743.89	-0.597259	0.0864562	-6.90823	4.9075e-12	9.30992e-11
ENSG00000175946.8	KLHL38	54.16	-2.744	0.397236	-6.90773	4.92456e-12	9.33348e-11
ENSG00000177096.8	PHETA2	51.2753	2.95579	0.428098	6.90446	5.03956e-12	9.54245e-11
ENSG00000129355.6	CDKN2D	295.051	1.23839	0.17937	6.90411	5.05178e-12	9.5566e-11
ENSG00000126709.14	IFI6	2078.07	1.9481	0.282229	6.90253	5.10854e-12	9.6549e-11
ENSG00000107282.7	APBA1	32.5263	-3.21815	0.466329	-6.90104	5.16217e-12	9.7471e-11
ENSG00000104435.13	STMN2	57.3793	-7.52932	1.09112	-6.90056	5.17995e-12	9.77152e-11
ENSG00000111252.10	SH2B3	1499.33	-0.789229	0.114434	-6.89681	5.31826e-12	1.0023e-10
ENSG00000158169.13	FANCC	142.065	1.23782	0.179521	6.89514	5.3812e-12	1.01322e-10
ENSG00000170703.15	TTLL6	29.2151	-3.41592	0.49543	-6.89484	5.39242e-12	1.01438e-10
ENSG00000251003.8	ZFPM2-AS1	16.7334	-5.04473	0.731722	-6.89434	5.41171e-12	1.01706e-10
ENSG00000113068.9	PFDN1	920.872	-0.950029	0.137821	-6.89321	5.45454e-12	1.02415e-10
ENSG00000189319.13	FAM53B	1938.01	1.39766	0.202814	6.89133	5.5272e-12	1.03683e-10
ENSG00000101938.14	CHRDL1	37.4253	-6.67494	0.968932	-6.88897	5.61984e-12	1.05233e-10
ENSG00000162009.8	SSTR5	126.005	8.44404	1.22574	6.88896	5.62032e-12	1.05233e-10
ENSG00000155897.9	ADCY8	132.285	-1.64054	0.238293	-6.88455	5.79705e-12	1.08441e-10
ENSG00000166924.8	NYAP1	38.6808	-2.68865	0.390745	-6.88083	5.95044e-12	1.11207e-10
ENSG00000001036.13	FUCA2	1516.49	-0.797747	0.115949	-6.88015	5.97882e-12	1.11634e-10
ENSG00000198546.14	ZNF511	611.949	2.73027	0.39692	6.87864	6.0428e-12	1.12724e-10
ENSG00000078369.17	GNB1	6694.01	-0.720708	0.104778	-6.87842	6.05184e-12	1.12788e-10
ENSG00000175928.5	LRRN1	246.399	8.25936	1.20097	6.87722	6.10318e-12	1.1364e-10
ENSG00000279569.1	ENSG00000279569	5452.3	2.28937	0.332954	6.87595	6.15784e-12	1.14552e-10
ENSG00000182759.3	MAFA	321.454	5.25456	0.764528	6.87294	6.28912e-12	1.16886e-10
ENSG00000119900.8	OGFRL1	1531.66	-2.11326	0.307536	-6.87159	6.34923e-12	1.17894e-10
ENSG00000171130.18	ATP6V0E2	735.496	1.83085	0.266547	6.86874	6.47698e-12	1.20155e-10
ENSG00000132274.15	TRIM22	1130.65	-1.41404	0.205997	-6.86436	6.67907e-12	1.2379e-10
ENSG00000162729.13	IGSF8	1051.67	1.71528	0.249894	6.86405	6.69358e-12	1.23945e-10
ENSG00000161798.6	AQP5	24.9465	6.50915	0.94901	6.85889	6.93994e-12	1.28389e-10
ENSG00000270607.1	ENSG00000270607	148.486	-1.48648	0.216782	-6.85701	7.03169e-12	1.29967e-10
ENSG00000160999.10	SH2B2	1058.94	2.52535	0.368627	6.85068	7.34995e-12	1.35725e-10
ENSG00000196814.14	MVB12B	226.763	1.20696	0.17625	6.84802	7.48802e-12	1.38148e-10
ENSG00000130717.12	UCK1	1368.53	1.36548	0.199425	6.84706	7.53852e-12	1.38952e-10
ENSG00000169432.15	SCN9A	30.4606	-3.98487	0.582041	-6.84637	7.57491e-12	1.39495e-10
ENSG00000183486.12	MX2	25.7198	-3.55091	0.518798	-6.84449	7.67483e-12	1.41206e-10
ENSG00000100033.16	PRODH	32.6874	5.30343	0.775318	6.84033	7.90096e-12	1.45233e-10
ENSG00000156475.18	PPP2R2B	35.0063	-5.0816	0.743023	-6.8391	7.96931e-12	1.46356e-10
ENSG00000203805.10	PLPP4	21.6172	-4.55434	0.666132	-6.837	8.08711e-12	1.48384e-10
ENSG00000171517.5	LPAR3	19.3669	-8.86099	1.29625	-6.83586	8.15157e-12	1.49431e-10
ENSG00000262246.5	CORO7	937.653	11.8334	1.73111	6.83573	8.15909e-12	1.49432e-10
ENSG00000189283.9	FHIT	33.4845	3.26169	0.477733	6.82743	8.6449e-12	1.58186e-10
ENSG00000197208.5	SLC22A4	253.5	-1.95516	0.286989	-6.81264	9.58217e-12	1.75035e-10
ENSG00000100596.6	SPTLC2	560.432	-1.29154	0.18958	-6.81263	9.58312e-12	1.75035e-10
ENSG00000123643.12	SLC36A1	482.869	1.16782	0.171432	6.81215	9.61496e-12	1.75458e-10
ENSG00000167470.12	MIDN	1789.83	0.982743	0.144297	6.81056	9.72178e-12	1.77246e-10
ENSG00000176909.11	MAMSTR	318.196	2.25373	0.330992	6.80902	9.82689e-12	1.79001e-10
ENSG00000168394.11	TAP1	692.066	1.3842	0.203335	6.80748	9.9323e-12	1.80757e-10
ENSG00000167986.13	DDB1	17129.1	1.30656	0.1921	6.80145	1.03574e-11	1.88323e-10
ENSG00000124440.15	HIF3A	78.5454	-2.97813	0.438089	-6.798	1.06078e-11	1.92702e-10
ENSG00000116525.13	TRIM62	754.853	1.58123	0.232745	6.7938	1.09216e-11	1.98223e-10
ENSG00000110203.8	FOLR3	24.5059	-5.36995	0.790577	-6.79245	1.10247e-11	1.99915e-10
ENSG00000164176.12	EDIL3	289.443	-2.72589	0.4015	-6.78925	1.12716e-11	2.04208e-10
ENSG00000180573.9	H2AC6	946.184	-1.83661	0.270897	-6.77973	1.20402e-11	2.17937e-10
ENSG00000123815.11	COQ8B	666.306	1.50498	0.22215	6.7746	1.24747e-11	2.25598e-10
ENSG00000229647.1	MYOSLID	40.7995	-2.80589	0.414367	-6.77152	1.27434e-11	2.30185e-10
ENSG00000087245.12	MMP2	26103.1	1.65988	0.24513	6.77143	1.27512e-11	2.30185e-10
ENSG00000236819.1	LINC01563	75.0018	2.17277	0.320987	6.76902	1.29654e-11	2.33842e-10
ENSG00000158022.6	TRIM63	381.233	1.18944	0.175735	6.76836	1.30254e-11	2.34714e-10
ENSG00000140950.15	MEAK7	762.015	-1.21586	0.179707	-6.76578	1.3259e-11	2.38709e-10
ENSG00000154864.12	PIEZO2	46.3965	-4.22059	0.624339	-6.76009	1.37904e-11	2.48055e-10
ENSG00000167703.14	SLC43A2	627.203	1.84673	0.27339	6.75495	1.42881e-11	2.56778e-10
ENSG00000114115.9	RBP1	669.148	8.38293	1.24133	6.75316	1.44654e-11	2.59733e-10
ENSG00000164440.14	TXLNB	433.975	1.99171	0.295096	6.74937	1.48487e-11	2.66376e-10
ENSG00000101849.16	TBL1X	922.505	-0.906414	0.134326	-6.74784	1.50057e-11	2.68731e-10
ENSG00000269937.1	ENSG00000269937	91.5946	-1.6064	0.238062	-6.74784	1.50067e-11	2.68731e-10
ENSG00000100031.18	GGT1	116.518	-2.57729	0.382063	-6.74573	1.52259e-11	2.72416e-10
ENSG00000138092.10	CENPO	696.071	1.96636	0.291536	6.74483	1.5321e-11	2.73873e-10
ENSG00000104356.10	POP1	282.049	-0.969811	0.144089	-6.73065	1.68912e-11	3.01674e-10
ENSG00000125378.15	BMP4	492.225	-1.31937	0.196031	-6.7304	1.69192e-11	3.01905e-10
ENSG00000052802.12	MSMO1	868.154	-2.31933	0.344686	-6.72882	1.71042e-11	3.04936e-10
ENSG00000159387.7	IRX6	24.929	8.6917	1.29207	6.72695	1.73259e-11	3.08616e-10
ENSG00000229334.1	ENSG00000229334	30.4864	-3.35671	0.499042	-6.7263	1.7403e-11	3.09715e-10
ENSG00000091490.10	SEL1L3	91.6835	-3.48221	0.517776	-6.72532	1.75204e-11	3.11528e-10
ENSG00000237187.8	NR2F1-AS1	72.8693	-1.90066	0.282757	-6.72187	1.79403e-11	3.18713e-10
ENSG00000096093.15	EFHC1	468.935	1.33901	0.199362	6.71648	1.86166e-11	3.30437e-10
ENSG00000164093.16	PITX2	774.294	1.40684	0.20955	6.71363	1.89844e-11	3.36668e-10
ENSG00000172927.7	MYEOV	120.683	-2.89201	0.431033	-6.70948	1.95316e-11	3.46067e-10
ENSG00000186834.3	HEXIM1	2245.68	0.719969	0.107354	6.70652	1.99322e-11	3.52855e-10
ENSG00000168887.10	C2orf68	421.692	1.01769	0.151823	6.70312	2.04009e-11	3.60835e-10
ENSG00000173705.8	SUSD5	765.131	1.61572	0.241289	6.6962	2.13904e-11	3.78004e-10
ENSG00000170425.3	ADORA2B	311.342	-2.13254	0.318614	-6.69318	2.1837e-11	3.85558e-10
ENSG00000118263.14	KLF7	477.282	-1.39361	0.208377	-6.68793	2.26346e-11	3.99289e-10
ENSG00000170653.18	ATF7	1825.12	0.769611	0.115092	6.68691	2.2793e-11	4.01732e-10
ENSG00000235959.1	ENSG00000235959	42.7101	-2.18807	0.327511	-6.68091	2.37466e-11	4.18173e-10
ENSG00000077157.21	PPP1R12B	1205	1.2371	0.185283	6.67683	2.44158e-11	4.29582e-10
ENSG00000105048.16	TNNT1	1904.3	2.53698	0.380091	6.67466	2.47806e-11	4.35619e-10
ENSG00000132970.12	WASF3	567.032	1.50706	0.225981	6.66897	2.5761e-11	4.52458e-10
ENSG00000104415.14	CCN4	35.2763	-2.83128	0.424845	-6.66427	2.65989e-11	4.66767e-10
ENSG00000163485.16	ADORA1	1280.04	3.50044	0.525627	6.65954	2.74679e-11	4.81597e-10
ENSG00000178764.7	ZHX2	1017.17	0.862741	0.129599	6.65699	2.79491e-11	4.89607e-10
ENSG00000124104.18	SNX21	1221.75	1.59803	0.240116	6.65526	2.82794e-11	4.94964e-10
ENSG00000182667.14	NTM	770.145	0.956727	0.143797	6.6533	2.86595e-11	5.01181e-10
ENSG00000196743.8	GM2A	2356.12	-0.756705	0.113739	-6.65298	2.87217e-11	5.01831e-10
ENSG00000008735.13	MAPK8IP2	186.011	-2.80223	0.421353	-6.65056	2.91975e-11	5.09703e-10
ENSG00000130349.9	MTRES1	243.406	-0.859455	0.129263	-6.64887	2.95343e-11	5.14909e-10
ENSG00000164308.16	ERAP2	382.687	-2.46305	0.37045	-6.64881	2.95469e-11	5.14909e-10
ENSG00000073150.13	PANX2	54.5214	-4.80539	0.723347	-6.64327	3.06803e-11	5.33808e-10
ENSG00000114670.13	NEK11	50.8446	-2.79164	0.420222	-6.64325	3.06844e-11	5.33808e-10
ENSG00000179104.8	TMTC2	57.532	-2.15011	0.32413	-6.63347	3.27891e-11	5.69596e-10
ENSG00000169919.16	GUSB	515.684	2.24798	0.338886	6.63343	3.27982e-11	5.69596e-10
ENSG00000115839.17	RAB3GAP1	867.7	-0.903349	0.136268	-6.62919	3.37524e-11	5.85662e-10
ENSG00000139679.15	LPAR6	88.8185	3.44037	0.519492	6.62256	3.53033e-11	6.12046e-10
ENSG00000153294.11	ADGRF4	24.4474	-9.07164	1.36986	-6.62233	3.53588e-11	6.12481e-10
ENSG00000123130.16	ACOT9	371.651	-0.922865	0.139422	-6.6192	3.61143e-11	6.25029e-10
ENSG00000178860.8	MSC	785.635	1.51834	0.22942	6.61818	3.63656e-11	6.28838e-10
ENSG00000171860.4	C3AR1	35.491	-5.0121	0.757605	-6.61572	3.6976e-11	6.38843e-10
ENSG00000123358.19	NR4A1	269.027	2.67269	0.404376	6.60943	3.85802e-11	6.65987e-10
ENSG00000067191.15	CACNB1	1471.54	1.96858	0.298135	6.60299	4.02948e-11	6.9499e-10
ENSG00000163564.14	PYHIN1	15.3906	-8.49457	1.28666	-6.60204	4.05547e-11	6.98874e-10
ENSG00000111799.20	COL12A1	636.497	-2.23791	0.339286	-6.59594	4.22577e-11	7.27598e-10
ENSG00000152580.8	IGSF10	53.0922	-2.69875	0.409226	-6.59477	4.25927e-11	7.3274e-10
ENSG00000116133.12	DHCR24	3042.2	-1.73856	0.263812	-6.59016	4.3936e-11	7.55204e-10
ENSG00000104783.12	KCNN4	138.427	-3.38709	0.513983	-6.58988	4.40171e-11	7.55953e-10
ENSG00000137726.16	FXYD6	679.565	4.97574	0.75542	6.58672	4.49646e-11	7.71566e-10
ENSG00000180611.6	MB21D2	339.097	1.29579	0.196833	6.58321	4.60384e-11	7.89319e-10
ENSG00000213236.3	YWHAZP2	73.7602	-1.57261	0.238902	-6.58267	4.6208e-11	7.91553e-10
ENSG00000254703.2	SENCR	33.5524	-8.63233	1.31149	-6.58209	4.63881e-11	7.93963e-10
ENSG00000138678.10	GPAT3	73.9956	-2.38611	0.362795	-6.57701	4.80011e-11	8.20871e-10
ENSG00000149485.18	FADS1	2716.87	-0.654932	0.099605	-6.57529	4.85576e-11	8.29685e-10
ENSG00000156804.7	FBXO32	3360.06	1.16116	0.176603	6.57495	4.86701e-11	8.309e-10
ENSG00000119685.19	TTLL5	282.779	-1.48621	0.22625	-6.56889	5.06913e-11	8.64674e-10
ENSG00000214022.11	REPIN1	4588.24	1.26879	0.193361	6.56178	5.31675e-11	9.06143e-10
ENSG00000170807.11	LMOD2	711.312	9.03441	1.37733	6.55938	5.40323e-11	9.20103e-10
ENSG00000008517.16	IL32	21191.1	1.67758	0.255824	6.55757	5.46929e-11	9.30565e-10
ENSG00000121236.20	TRIM6	43.9117	-2.4443	0.372949	-6.55397	5.60266e-11	9.52452e-10
ENSG00000134480.14	CCNH	298.791	-1.32751	0.202558	-6.55371	5.6126e-11	9.53336e-10
ENSG00000184304.14	PRKD1	921.551	1.66876	0.254638	6.55348	5.62114e-11	9.53983e-10
ENSG00000111962.7	UST	304.719	-1.16856	0.178325	-6.55298	5.64012e-11	9.56396e-10
ENSG00000227120.1	ENSG00000227120	42.2032	-2.21596	0.338189	-6.55242	5.66119e-11	9.59161e-10
ENSG00000125637.15	PSD4	142.249	-3.01933	0.461078	-6.54841	5.81525e-11	9.84435e-10
ENSG00000174407.13	MIR1-1HG	94.1895	7.90304	1.20708	6.54724	5.86095e-11	9.91338e-10
ENSG00000072657.8	TRHDE	30.7979	-4.5375	0.693943	-6.53872	6.20462e-11	1.04859e-09
ENSG00000167306.19	MYO5B	42.6855	2.95719	0.452718	6.53208	6.48606e-11	1.09523e-09
ENSG00000111077.17	TNS2	3634.66	1.72016	0.263645	6.52451	6.82231e-11	1.15104e-09
ENSG00000146707.14	POMZP3	321.489	1.85053	0.283753	6.52161	6.95566e-11	1.17256e-09
ENSG00000118473.21	SGIP1	58.0567	-2.70743	0.415354	-6.51837	7.10751e-11	1.19715e-09
ENSG00000139318.7	DUSP6	505.976	-1.76538	0.271023	-6.51376	7.32906e-11	1.23344e-09
ENSG00000112183.14	RBM24	904.528	2.11456	0.324715	6.51204	7.41346e-11	1.2466e-09
ENSG00000120885.21	CLU	1162.36	1.88275	0.289276	6.50847	7.59194e-11	1.27555e-09
ENSG00000269019.1	HOMER3-AS1	60.1716	2.42541	0.37272	6.50733	7.65007e-11	1.28424e-09
ENSG00000187957.7	DNER	869.609	-1.77376	0.272755	-6.50312	7.86713e-11	1.31958e-09
ENSG00000112796.9	ENPP5	102.87	2.89423	0.445306	6.49941	8.06365e-11	1.35142e-09
ENSG00000036448.9	MYOM2	532.2	1.44319	0.222268	6.493	8.4141e-11	1.40898e-09
ENSG00000214900.9	LINC01588	40.8851	-3.11729	0.480593	-6.48634	8.79455e-11	1.47146e-09
ENSG00000225613.2	LINCMD1	43.0446	3.91284	0.603636	6.48211	9.04471e-11	1.51206e-09
ENSG00000198431.15	TXNRD1	3934.99	-1.24784	0.192683	-6.47613	9.4104e-11	1.57189e-09
ENSG00000164924.17	YWHAZ	5463.96	-3.37009	0.520417	-6.47575	9.43444e-11	1.5746e-09
ENSG00000175906.4	ARL4D	2403.57	1.22707	0.189492	6.47556	9.4459e-11	1.5752e-09
ENSG00000118777.11	ABCG2	21.3875	-3.93743	0.608163	-6.47431	9.52493e-11	1.58707e-09
ENSG00000278970.1	HEIH	1224.11	1.4183	0.21917	6.47122	9.72129e-11	1.61845e-09
ENSG00000204099.11	NEU4	57.362	8.03934	1.24303	6.46753	9.96166e-11	1.65709e-09
ENSG00000000971.15	CFH	331.126	2.02982	0.313921	6.46603	1.00608e-10	1.6722e-09
ENSG00000008118.9	CAMK1G	23.0866	-6.08631	0.94189	-6.46181	1.03459e-10	1.71817e-09
ENSG00000173757.9	STAT5B	1261.7	0.891032	0.137907	6.46109	1.03951e-10	1.72492e-09
ENSG00000088986.10	DYNLL1	5206.36	-0.798308	0.123577	-6.46002	1.04691e-10	1.73576e-09
ENSG00000186283.13	TOR3A	864.855	1.20908	0.187192	6.45905	1.05363e-10	1.74546e-09
ENSG00000105339.10	DENND3	87.9036	-2.3046	0.356842	-6.45832	1.05872e-10	1.75246e-09
ENSG00000041353.9	RAB27B	983.395	-3.4025	0.527008	-6.45627	1.07318e-10	1.77493e-09
ENSG00000100568.10	VTI1B	1355.06	-1.18936	0.184327	-6.45247	1.10039e-10	1.81845e-09
ENSG00000105605.7	CACNG7	20.1426	-8.289	1.2852	-6.44957	1.12168e-10	1.85211e-09
ENSG00000096063.15	SRPK1	645.248	-1.76265	0.273482	-6.44521	1.15443e-10	1.90462e-09
ENSG00000154736.5	ADAMTS5	660.198	1.70229	0.264362	6.43926	1.2006e-10	1.97917e-09
ENSG00000143363.16	PRUNE1	483.132	1.01871	0.158246	6.43753	1.21436e-10	2.00021e-09
ENSG00000180638.17	SLC47A2	154.799	4.07909	0.633717	6.43677	1.22041e-10	2.00853e-09
ENSG00000261175.6	LINC02188	19.2967	-3.79461	0.5905	-6.42609	1.30926e-10	2.15301e-09
ENSG00000172889.15	EGFL7	150.45	-2.99822	0.466624	-6.42534	1.31574e-10	2.1619e-09
ENSG00000279484.1	KLHL30-AS1	44.3449	4.84584	0.754347	6.42389	1.32836e-10	2.18084e-09
ENSG00000127415.12	IDUA	176.835	1.38924	0.21627	6.42361	1.3308e-10	2.18308e-09
ENSG00000121297.6	TSHZ3	780.148	0.785141	0.122267	6.42153	1.34912e-10	2.21133e-09
ENSG00000130695.15	CEP85	371.877	1.25387	0.19541	6.4166	1.39354e-10	2.28228e-09
ENSG00000135506.15	OS9	4143	1.04638	0.163272	6.40878	1.4669e-10	2.40046e-09
ENSG00000275216.2	ENSG00000275216	1457.44	-1.77271	0.27664	-6.408	1.47443e-10	2.41084e-09
ENSG00000108854.15	SMURF2	491.733	-2.58023	0.403026	-6.40214	1.5321e-10	2.5031e-09
ENSG00000146094.14	DOK3	836.728	1.98564	0.310164	6.40192	1.53435e-10	2.50473e-09
ENSG00000121898.12	CPXM2	34.0713	3.66966	0.573237	6.40164	1.53712e-10	2.50722e-09
ENSG00000115504.14	EHBP1	459.129	-1.76259	0.27537	-6.4008	1.5456e-10	2.51902e-09
ENSG00000130584.10	ZBTB46	472.984	0.944704	0.147685	6.39676	1.58705e-10	2.58447e-09
ENSG00000077009.13	NMRK2	408.055	7.87302	1.23083	6.39652	1.58959e-10	2.58651e-09
ENSG00000122971.8	ACADS	326.148	1.69593	0.265209	6.3947	1.60867e-10	2.61545e-09
ENSG00000246228.6	CASC8	23.9795	-2.69234	0.42114	-6.39299	1.62673e-10	2.64268e-09
ENSG00000065833.8	ME1	226.504	-2.37241	0.371226	-6.39075	1.65077e-10	2.67958e-09
ENSG00000266852.2	MIR4482	16.3088	-3.08675	0.483401	-6.38548	1.70855e-10	2.77114e-09
ENSG00000148604.13	RGR	247.54	7.82961	1.22623	6.38511	1.71276e-10	2.77572e-09
ENSG00000173402.11	DAG1	23173.1	3.83129	0.600115	6.38426	1.72231e-10	2.78896e-09
ENSG00000132749.10	TESMIN	15.4196	-4.67017	0.732582	-6.37494	1.83031e-10	2.96146e-09
ENSG00000186439.12	TRDN	264.232	8.01499	1.25771	6.3727	1.85731e-10	3.00272e-09
ENSG00000170417.15	TMEM182	235.841	2.47633	0.388627	6.37199	1.86594e-10	3.01425e-09
ENSG00000261888.1	ENSG00000261888	100.19	-1.44791	0.227271	-6.37086	1.87974e-10	3.03412e-09
ENSG00000116983.12	HPCAL4	73.1634	8.69129	1.36473	6.36848	1.90909e-10	3.07902e-09
ENSG00000125648.14	SLC25A23	1533.38	-1.43978	0.226097	-6.368	1.91507e-10	3.0862e-09
ENSG00000115112.7	TFCP2L1	17.4388	5.67052	0.890787	6.36574	1.94356e-10	3.12961e-09
ENSG00000101213.6	PTK6	52.4309	2.38635	0.374902	6.36526	1.94956e-10	3.13474e-09
ENSG00000171766.15	GATM	34.8627	6.50285	1.02162	6.36524	1.94987e-10	3.13474e-09
ENSG00000148158.16	SNX30	352.282	-1.61377	0.253558	-6.36451	1.9592e-10	3.14722e-09
ENSG00000197361.7	FBXL22	82.5185	2.17132	0.341265	6.36255	1.98436e-10	3.18511e-09
ENSG00000180398.12	MCFD2	5812.13	-1.40957	0.221593	-6.36107	2.00351e-10	3.21327e-09
ENSG00000119986.6	AVPI1	1234.79	1.52348	0.239569	6.35927	2.02718e-10	3.24865e-09
ENSG00000227128.4	LBX1-AS1	39.4491	-3.07036	0.482853	-6.3588	2.03336e-10	3.25596e-09
ENSG00000173559.12	NABP1	275.703	-2.18457	0.343569	-6.35847	2.03774e-10	3.26038e-09
ENSG00000177106.15	EPS8L2	306.382	-1.86844	0.294162	-6.35174	2.1289e-10	3.40353e-09
ENSG00000093167.17	LRRFIP2	473.734	-1.30171	0.204974	-6.35058	2.14499e-10	3.42421e-09
ENSG00000198753.11	PLXNB3	218.982	1.35766	0.213785	6.35057	2.14523e-10	3.42421e-09
ENSG00000005189.19	REXO5	128.025	1.63187	0.256983	6.35012	2.15145e-10	3.43141e-09
ENSG00000105559.11	PLEKHA4	3101.83	1.47208	0.231879	6.34848	2.17457e-10	3.46485e-09
ENSG00000185904.11	LINC00839	65.9089	2.60503	0.410345	6.34839	2.17586e-10	3.46485e-09
ENSG00000181396.12	OGFOD3	1276.96	1.0286	0.162049	6.34745	2.1892e-10	3.48112e-09
ENSG00000203930.11	LINC00632	220.83	-5.01842	0.790624	-6.34742	2.18954e-10	3.48112e-09
ENSG00000132781.17	MUTYH	75.5234	2.51868	0.396997	6.34431	2.2342e-10	3.54932e-09
ENSG00000173950.15	XXYLT1	609.084	0.796071	0.125512	6.34259	2.25934e-10	3.58644e-09
ENSG00000197415.11	VEPH1	199.252	-2.16357	0.341282	-6.33956	2.30427e-10	3.65487e-09
ENSG00000163597.14	SNHG16	2456.01	-1.13396	0.179295	-6.32456	2.5396e-10	4.02497e-09
ENSG00000169756.16	LIMS1	552.231	-2.33718	0.370348	-6.31078	2.77637e-10	4.39676e-09
ENSG00000254681.6	PKD1P5	201.934	1.39648	0.221303	6.31025	2.78586e-10	4.40832e-09
ENSG00000183943.5	PRKX	776.926	1.17325	0.186005	6.30764	2.83316e-10	4.47964e-09
ENSG00000078053.16	AMPH	112.196	-2.12586	0.33717	-6.30501	2.88168e-10	4.55278e-09
ENSG00000161888.11	SPC24	371.714	1.11492	0.17696	6.3004	2.96876e-10	4.68668e-09
ENSG00000103343.12	ZNF174	570.254	1.28885	0.204571	6.30025	2.97172e-10	4.68767e-09
ENSG00000072042.12	RDH11	963.556	-0.959582	0.152354	-6.29837	3.00801e-10	4.7412e-09
ENSG00000130021.13	PUDP	822.8	-0.848309	0.134716	-6.29701	3.03437e-10	4.77901e-09
ENSG00000106333.12	PCOLCE	1818.18	-2.3556	0.374092	-6.29685	3.0375e-10	4.7802e-09
ENSG00000077044.10	DGKD	785.489	1.23806	0.196766	6.29206	3.13277e-10	4.92628e-09
ENSG00000272078.1	ENSG00000272078	145.906	3.61024	0.573936	6.29031	3.16834e-10	4.97832e-09
ENSG00000164627.17	KIF6	38.3368	-2.05239	0.326524	-6.28558	3.26632e-10	5.12828e-09
ENSG00000138162.18	TACC2	1086.82	1.70848	0.271933	6.28272	3.32695e-10	5.2194e-09
ENSG00000136011.14	STAB2	76.9695	3.35546	0.534171	6.28162	3.35059e-10	5.25238e-09
ENSG00000140092.14	FBLN5	558.524	-1.38042	0.220108	-6.27154	3.57489e-10	5.59965e-09
ENSG00000074855.10	ANO8	172.888	1.47221	0.234888	6.26769	3.66447e-10	5.73549e-09
ENSG00000151702.16	FLI1	163.72	-7.45172	1.18956	-6.26426	3.74589e-10	5.85838e-09
ENSG00000163453.11	IGFBP7	1105.9	-2.69162	0.429728	-6.26355	3.76307e-10	5.88067e-09
ENSG00000102383.13	ZDHHC15	18.6282	8.46454	1.35165	6.26238	3.79144e-10	5.9204e-09
ENSG00000185269.11	NOTUM	33.3969	8.25844	1.31891	6.26156	3.8114e-10	5.94696e-09
ENSG00000154258.16	ABCA9	31.9841	3.66452	0.586303	6.25022	4.0987e-10	6.39029e-09
ENSG00000054277.13	OPN3	309.629	-1.93467	0.309804	-6.24482	4.24301e-10	6.61016e-09
ENSG00000184584.12	STING1	5138.32	1.60137	0.256527	6.2425	4.30624e-10	6.70348e-09
ENSG00000140403.12	DNAJA4	141.504	3.97731	0.63751	6.23882	4.4088e-10	6.85784e-09
ENSG00000183615.5	FAM167B	54.8334	-3.97742	0.637863	-6.23554	4.50223e-10	6.99776e-09
ENSG00000167549.18	CORO6	1926.39	3.25018	0.521247	6.2354	4.50634e-10	6.99873e-09
ENSG00000147394.18	ZNF185	107.098	-1.98607	0.31853	-6.23512	4.51429e-10	7.00567e-09
ENSG00000154545.16	MAGED4	352.301	-1.70423	0.273448	-6.23239	4.59377e-10	7.12353e-09
ENSG00000176720.5	BOK	5506.4	1.76557	0.283375	6.2305	4.6496e-10	7.20455e-09
ENSG00000104879.4	CKM	20364.8	4.60061	0.738467	6.22995	4.66588e-10	7.22422e-09
ENSG00000051128.18	HOMER3	1273.88	1.28091	0.205624	6.22935	4.68364e-10	7.24614e-09
ENSG00000148572.15	NRBF2	503.864	-1.18276	0.189891	-6.22863	4.70525e-10	7.27398e-09
ENSG00000075426.11	FOSL2	6040.52	3.8029	0.610661	6.22753	4.73857e-10	7.31988e-09
ENSG00000178977.3	LINC00324	41.0051	2.43235	0.391158	6.21835	5.02414e-10	7.75505e-09
ENSG00000090565.15	RAB11FIP3	2239.29	2.84886	0.458202	6.21748	5.05213e-10	7.79228e-09
ENSG00000204052.4	LRRC73	54.924	2.12884	0.342493	6.21574	5.10844e-10	7.8731e-09
ENSG00000134247.9	PTGFRN	3182.94	0.960568	0.154604	6.21308	5.19556e-10	8.00124e-09
ENSG00000157827.19	FMNL2	404.723	-1.65917	0.267095	-6.21189	5.23519e-10	8.0561e-09
ENSG00000246100.3	LINC00900	20.7633	-2.6884	0.432895	-6.21027	5.28923e-10	8.13304e-09
ENSG00000159423.16	ALDH4A1	1322.3	1.71199	0.275733	6.20889	5.33618e-10	8.19898e-09
ENSG00000095752.6	IL11	19.9947	-7.79143	1.25574	-6.20464	5.48215e-10	8.41683e-09
ENSG00000259431.5	THTPA	1471.19	1.56358	0.252086	6.20258	5.55463e-10	8.52162e-09
ENSG00000105523.3	FAM83E	42.4614	7.70697	1.24261	6.20224	5.56636e-10	8.5331e-09
ENSG00000086015.20	MAST2	3586.51	1.2901	0.208112	6.19905	5.68042e-10	8.70133e-09
ENSG00000140577.15	CRTC3	1641.74	1.23083	0.19864	6.19629	5.78101e-10	8.84868e-09
ENSG00000168795.4	ZBTB5	480.199	1.04044	0.167934	6.19555	5.80823e-10	8.88359e-09
ENSG00000173198.5	CYSLTR1	37.9748	7.81708	1.26201	6.19416	5.85965e-10	8.95543e-09
ENSG00000179388.8	EGR3	123.725	3.74856	0.605828	6.18749	6.11296e-10	9.33548e-09
ENSG00000101447.14	FAM83D	238.291	0.961961	0.155508	6.18593	6.1739e-10	9.4214e-09
ENSG00000269899.1	ENSG00000269899	19.9924	-3.91129	0.63235	-6.18531	6.19787e-10	9.45081e-09
ENSG00000151892.14	GFRA1	197.338	1.94118	0.313851	6.18502	6.20935e-10	9.46116e-09
ENSG00000073464.11	CLCN4	467.837	1.23436	0.199737	6.1799	6.41407e-10	9.76569e-09
ENSG00000125869.9	LAMP5	58.0154	1.84622	0.298785	6.1791	6.44681e-10	9.80812e-09
ENSG00000144218.18	AFF3	32.238	-4.59437	0.743592	-6.17861	6.46679e-10	9.83108e-09
ENSG00000156466.9	GDF6	66.8526	-3.37921	0.547157	-6.17594	6.57711e-10	9.99125e-09
ENSG00000267100.1	ILF3-DT	515.249	1.01216	0.163956	6.17338	6.68433e-10	1.01465e-08
ENSG00000143365.17	RORC	60.5076	-2.84489	0.46091	-6.17232	6.72942e-10	1.02072e-08
ENSG00000162772.16	ATF3	121.177	1.57192	0.254717	6.17124	6.77548e-10	1.02693e-08
ENSG00000150782.11	IL18	22.3984	-9.51167	1.54353	-6.16229	7.17014e-10	1.08593e-08
ENSG00000164465.18	DCBLD1	322.519	-1.64342	0.266697	-6.16213	7.17741e-10	1.08622e-08
ENSG00000224361.1	ENSG00000224361	20.9298	3.86064	0.626723	6.16004	7.27257e-10	1.09979e-08
ENSG00000177409.11	SAMD9L	263.498	-1.53164	0.248735	-6.15773	7.37961e-10	1.11514e-08
ENSG00000100567.12	PSMA3	153.263	-1.11415	0.180958	-6.15694	7.41636e-10	1.11985e-08
ENSG00000107954.10	NEURL1	416.227	2.45656	0.399022	6.15644	7.44006e-10	1.12259e-08
ENSG00000173581.7	CCDC106	846.725	1.60185	0.260198	6.15628	7.44755e-10	1.12288e-08
ENSG00000205181.5	LINC00654	204.896	0.969289	0.157469	6.15543	7.48751e-10	1.12806e-08
ENSG00000174600.13	CMKLR1	1039.9	1.06019	0.172276	6.15401	7.55482e-10	1.13735e-08
ENSG00000221944.7	TIGD1	99.9849	9.7408	1.5831	6.15298	7.60415e-10	1.14392e-08
ENSG00000136367.13	ZFHX2	128.376	1.82993	0.297572	6.14955	7.77054e-10	1.16808e-08
ENSG00000267395.5	DM1-AS	360.077	1.83473	0.298563	6.14522	7.98551e-10	1.19949e-08
ENSG00000050438.16	SLC4A8	79.7435	-1.66002	0.270173	-6.14427	8.03304e-10	1.20574e-08
ENSG00000099954.18	CECR2	69.4144	7.68741	1.25129	6.1436	8.06705e-10	1.20994e-08
ENSG00000136237.18	RAPGEF5	38.3337	2.97293	0.484552	6.13541	8.49383e-10	1.27291e-08
ENSG00000184979.9	USP18	234.668	2.02525	0.330098	6.13531	8.49956e-10	1.27291e-08
ENSG00000099284.13	MACROH2A2	354.862	1.96934	0.321009	6.13485	8.52418e-10	1.27565e-08
ENSG00000164061.4	BSN	73.4168	2.01827	0.328993	6.13467	8.53335e-10	1.27607e-08
ENSG00000157985.18	AGAP1	573.949	1.2206	0.199048	6.13217	8.66869e-10	1.29535e-08
ENSG00000140678.16	ITGAX	40.8909	-5.17755	0.845352	-6.12473	9.08379e-10	1.35637e-08
ENSG00000116641.17	DOCK7	211.62	-2.09056	0.341383	-6.1238	9.13712e-10	1.36332e-08
ENSG00000164889.13	SLC4A2	5681.14	1.80234	0.294334	6.12344	9.15753e-10	1.36535e-08
ENSG00000183723.12	CMTM4	417.312	-1.25898	0.205729	-6.1196	9.38088e-10	1.39762e-08
ENSG00000260439.1	LMF1-AS1	32.8028	4.31818	0.705677	6.1192	9.40457e-10	1.40011e-08
ENSG00000132819.16	RBM38	1079.16	1.26959	0.207554	6.11688	9.54242e-10	1.41959e-08
ENSG00000227877.6	MRLN	175.906	7.445	1.21754	6.11479	9.66812e-10	1.43722e-08
ENSG00000197261.11	C6orf141	15.1841	-5.92043	0.968619	-6.11224	9.82433e-10	1.45807e-08
ENSG00000169594.13	BNC1	208.528	-1.73839	0.284412	-6.11223	9.82464e-10	1.45807e-08
ENSG00000112715.21	VEGFA	845.623	-3.21196	0.525505	-6.11215	9.83006e-10	1.45807e-08
ENSG00000223551.1	TMSB4XP4	217.447	-1.66695	0.272755	-6.11152	9.86839e-10	1.46267e-08
ENSG00000162073.13	PAQR4	651.498	1.87889	0.307473	6.11075	9.91655e-10	1.46873e-08
ENSG00000100342.20	APOL1	766.101	-1.43539	0.235034	-6.10718	1.01407e-09	1.50083e-08
ENSG00000019485.13	PRDM11	405.79	1.06237	0.173978	6.10637	1.01925e-09	1.50738e-08
ENSG00000239332.5	LINC01119	37.6698	-5.02351	0.823672	-6.09892	1.06789e-09	1.57815e-08
ENSG00000090097.21	PCBP4	3184.06	1.86278	0.305476	6.09795	1.07436e-09	1.58655e-08
ENSG00000187049.9	TMEM216	40.799	3.46054	0.567629	6.09649	1.08426e-09	1.6e-08
ENSG00000148735.14	PLEKHS1	16.9392	5.58357	0.916585	6.09171	1.11713e-09	1.6473e-08
ENSG00000068976.13	PYGM	497.385	7.56233	1.24144	6.09158	1.118e-09	1.64737e-08
ENSG00000158604.14	TMED4	1751.7	0.758168	0.124498	6.08981	1.13045e-09	1.66449e-08
ENSG00000115461.4	IGFBP5	2221	1.01969	0.167458	6.08925	1.13443e-09	1.66913e-08
ENSG00000106829.18	TLE4	401.976	1.17439	0.192895	6.08823	1.14167e-09	1.67856e-08
ENSG00000188015.9	S100A3	228.188	-1.88489	0.309828	-6.08368	1.17455e-09	1.72565e-08
ENSG00000160716.5	CHRNB2	31.4027	3.43199	0.564474	6.07998	1.20197e-09	1.76464e-08
ENSG00000123560.13	PLP1	56.596	-3.45317	0.568223	-6.07715	1.22338e-09	1.79477e-08
ENSG00000188636.3	RTL6	2304.31	0.926982	0.152597	6.07471	1.24209e-09	1.82089e-08
ENSG00000137699.16	TRIM29	25.7564	-7.89479	1.29988	-6.07346	1.25182e-09	1.83382e-08
ENSG00000185689.16	C6orf201	40.8859	-2.2371	0.368514	-6.07059	1.27441e-09	1.86556e-08
ENSG00000164776.9	PHKG1	301.373	3.2345	0.532973	6.0688	1.28873e-09	1.88514e-08
ENSG00000173153.13	ESRRA	1530.34	1.09034	0.179717	6.067	1.30321e-09	1.90494e-08
ENSG00000176438.12	SYNE3	509.232	0.932631	0.153784	6.06455	1.3232e-09	1.93276e-08
ENSG00000137460.8	FHDC1	71.5612	-1.76758	0.291624	-6.06116	1.3514e-09	1.97252e-08
ENSG00000181035.13	SLC25A42	361.042	1.04006	0.171604	6.06082	1.35431e-09	1.97533e-08
ENSG00000101333.16	PLCB4	142.651	-3.82909	0.631944	-6.05923	1.36774e-09	1.99347e-08
ENSG00000101255.10	TRIB3	982.381	-1.82192	0.300714	-6.05864	1.37276e-09	1.99935e-08
ENSG00000171608.15	PIK3CD	642.816	-1.44952	0.239456	-6.05337	1.41843e-09	2.06437e-08
ENSG00000090776.5	EFNB1	383.655	1.20193	0.198729	6.04806	1.466e-09	2.13098e-08
ENSG00000008710.19	PKD1	2459.77	1.53482	0.253773	6.04803	1.46632e-09	2.13098e-08
ENSG00000177354.11	C10orf71	434.427	7.92747	1.31088	6.04744	1.47162e-09	2.13714e-08
ENSG00000088836.13	SLC4A11	74.1903	3.75255	0.62055	6.04713	1.47452e-09	2.13981e-08
ENSG00000170579.16	DLGAP1	63.2776	3.14599	0.520295	6.04655	1.47981e-09	2.14593e-08
ENSG00000006062.15	MAP3K14	360.617	1.3636	0.225669	6.04245	1.51787e-09	2.19955e-08
ENSG00000005486.16	RHBDD2	3835.49	1.56852	0.259631	6.04133	1.52853e-09	2.2134e-08
ENSG00000130528.11	HRC	7144.42	7.42117	1.22916	6.0376	1.5642e-09	2.26342e-08
ENSG00000151846.8	PABPC3	110.626	-1.02344	0.169588	-6.03484	1.59119e-09	2.30083e-08
ENSG00000183255.11	PTTG1IP	14078.4	0.974977	0.161587	6.03377	1.60182e-09	2.31404e-08
ENSG00000108924.13	HLF	27.0355	2.88932	0.478864	6.03368	1.60263e-09	2.31404e-08
ENSG00000152465.17	NMT2	420.377	-1.93178	0.320189	-6.03325	1.60696e-09	2.31863e-08
ENSG00000276953.1	TRBV12-4	10.9452	-8.081	1.33971	-6.03191	1.6203e-09	2.33621e-08
ENSG00000161681.15	SHANK1	106.011	-2.09971	0.348138	-6.03126	1.62682e-09	2.34392e-08
ENSG00000100982.11	PCIF1	215.398	1.31336	0.217777	6.03074	1.63212e-09	2.34988e-08
ENSG00000006530.16	AGK	88.8569	1.89171	0.313696	6.03041	1.63542e-09	2.35295e-08
ENSG00000229932.3	YWHAZP3	71.1083	-1.7086	0.283368	-6.02962	1.64349e-09	2.36287e-08
ENSG00000163629.12	PTPN13	142.271	-2.67631	0.443948	-6.02843	1.65563e-09	2.37862e-08
ENSG00000025039.14	RRAGD	254.517	1.93927	0.321777	6.02677	1.67269e-09	2.40142e-08
ENSG00000236609.3	ZNF853	59.5577	7.69817	1.27755	6.02574	1.68337e-09	2.41503e-08
ENSG00000175309.14	PHYKPL	274.393	1.19458	0.198262	6.02526	1.68839e-09	2.4205e-08
ENSG00000010626.14	LRRC23	255.721	1.44993	0.240668	6.02459	1.69542e-09	2.42885e-08
ENSG00000173546.7	CSPG4	2147.46	-1.42729	0.237182	-6.01771	1.76906e-09	2.53255e-08
ENSG00000124920.13	MYRF	79.3014	-4.99882	0.830955	-6.01575	1.79052e-09	2.56145e-08
ENSG00000135821.18	GLUL	25511.7	1.78133	0.296154	6.01489	1.80005e-09	2.57326e-08
ENSG00000167395.10	ZNF646	2333.59	1.25181	0.20815	6.01396	1.81041e-09	2.58622e-08
ENSG00000188921.13	HACD4	121.053	-2.24009	0.372502	-6.01364	1.81409e-09	2.58964e-08
ENSG00000060656.19	PTPRU	1661.54	1.99661	0.332056	6.01286	1.82275e-09	2.60016e-08
ENSG00000184481.16	FOXO4	667.377	1.04452	0.173752	6.01157	1.83731e-09	2.61907e-08
ENSG00000158825.5	CDA	51.9733	-4.64907	0.773378	-6.01139	1.83944e-09	2.62026e-08
ENSG00000111145.7	ELK3	1494.11	-1.50126	0.249818	-6.00941	1.86196e-09	2.65046e-08
ENSG00000163347.5	CLDN1	77.4058	-7.7811	1.2949	-6.00902	1.86646e-09	2.655e-08
ENSG00000215883.10	CYB5RL	342.868	1.18289	0.196892	6.00785	1.88004e-09	2.67241e-08
ENSG00000121413.12	ZSCAN18	1067.5	0.860143	0.143215	6.00597	1.90192e-09	2.70162e-08
ENSG00000243927.5	MRPS6	3028.88	1.22551	0.204142	6.00323	1.93427e-09	2.74562e-08
ENSG00000187601.4	MAGEH1	543.376	0.952714	0.158704	6.00309	1.93593e-09	2.74605e-08
ENSG00000205362.11	MT1A	60.9468	-1.7393	0.289856	-6.00056	1.96634e-09	2.78722e-08
ENSG00000126368.5	NR1D1	1205.37	1.90716	0.317926	5.99874	1.98853e-09	2.81668e-08
ENSG00000177000.12	MTHFR	1744.62	0.987371	0.164655	5.9966	2.01496e-09	2.85211e-08
ENSG00000163795.13	ZNF513	439.589	0.902505	0.150581	5.99347	2.05415e-09	2.90555e-08
ENSG00000164096.12	C4orf3	3899.36	-0.938565	0.156658	-5.99115	2.08359e-09	2.94512e-08
ENSG00000188269.9	OR7A5	48.6702	7.55544	1.2614	5.98975	2.10164e-09	2.96855e-08
ENSG00000115738.9	ID2	253.925	2.1778	0.363678	5.98827	2.12085e-09	2.99358e-08
ENSG00000152684.10	PELO	870.598	-0.738634	0.12335	-5.98811	2.12295e-09	2.99445e-08
ENSG00000141965.4	FEM1A	2489.95	0.802458	0.134079	5.98496	2.16449e-09	3.05091e-08
ENSG00000146267.11	FAXC	12.3499	-8.20538	1.37108	-5.98459	2.16934e-09	3.05559e-08
ENSG00000163170.11	BOLA3	125.545	-1.15864	0.19368	-5.98228	2.20039e-09	3.09717e-08
ENSG00000196502.11	SULT1A1	117.658	2.99372	0.500468	5.98184	2.20632e-09	3.10334e-08
ENSG00000126878.12	AIF1L	1883.14	2.91747	0.487783	5.98108	2.21667e-09	3.11572e-08
ENSG00000141449.14	GREB1L	150.402	2.16387	0.361947	5.97841	2.25322e-09	3.16488e-08
ENSG00000020181.17	ADGRA2	325.681	-2.04758	0.342524	-5.97792	2.26006e-09	3.17228e-08
ENSG00000179886.5	TIGD5	428.166	1.42989	0.239206	5.97766	2.26371e-09	3.17519e-08
ENSG00000111670.15	GNPTAB	839.501	-1.92918	0.322801	-5.97639	2.28133e-09	3.19768e-08
ENSG00000152661.8	GJA1	237.223	-5.11501	0.856087	-5.97487	2.3027e-09	3.22539e-08
ENSG00000214944.9	ARHGEF28	437.66	-1.64848	0.276006	-5.97264	2.33446e-09	3.26759e-08
ENSG00000162722.8	TRIM58	73.1414	-2.64614	0.443104	-5.97182	2.34621e-09	3.28176e-08
ENSG00000078814.15	MYH7B	49.9814	2.57349	0.430949	5.97169	2.34807e-09	3.28208e-08
ENSG00000166343.9	MSS51	166.41	2.20486	0.369369	5.96925	2.38344e-09	3.32921e-08
ENSG00000186654.20	PRR5	902.02	2.99437	0.501662	5.9689	2.38853e-09	3.334e-08
ENSG00000138768.14	USO1	599.01	-1.68193	0.281806	-5.96839	2.396e-09	3.34212e-08
ENSG00000204301.6	NOTCH4	22.3561	-5.33231	0.893522	-5.96774	2.40559e-09	3.35317e-08
ENSG00000177311.11	ZBTB38	1405.98	-1.42647	0.239067	-5.9668	2.41947e-09	3.37018e-08
ENSG00000214455.4	RCN1P2	718.991	-0.778128	0.130443	-5.96528	2.44211e-09	3.39937e-08
ENSG00000138606.19	SHF	685.761	3.16625	0.530854	5.96444	2.45477e-09	3.41463e-08
ENSG00000117707.15	PROX1	78.611	2.90495	0.48727	5.96169	2.4964e-09	3.47014e-08
ENSG00000166780.10	BMERB1	417.797	0.973544	0.163344	5.96009	2.52099e-09	3.5019e-08
ENSG00000107863.17	ARHGAP21	886.516	-1.48577	0.249331	-5.95901	2.53768e-09	3.52265e-08
ENSG00000160447.6	PKN3	101.298	1.89035	0.317276	5.95805	2.55259e-09	3.54091e-08
ENSG00000135469.13	COQ10A	590.285	1.4651	0.246079	5.95379	2.62011e-09	3.63003e-08
ENSG00000224321.1	RPL12P14	19.7917	-3.12995	0.52571	-5.95376	2.62045e-09	3.63003e-08
ENSG00000150787.7	PTS	95.8916	-2.13482	0.358608	-5.95306	2.63178e-09	3.64323e-08
ENSG00000171004.18	HS6ST2	103.975	5.67116	0.952829	5.95192	2.65015e-09	3.66613e-08
ENSG00000143147.14	GPR161	374.582	-0.847347	0.142389	-5.95092	2.66642e-09	3.6861e-08
ENSG00000065054.13	SLC9A3R2	475.322	-2.96055	0.497591	-5.94977	2.68528e-09	3.70962e-08
ENSG00000172346.14	CSDC2	1212.33	1.9343	0.325238	5.94735	2.72521e-09	3.76221e-08
ENSG00000065618.19	COL17A1	23.9966	-7.9234	1.33243	-5.94658	2.73796e-09	3.77722e-08
ENSG00000197746.13	PSAP	38719.7	1.49037	0.250659	5.94581	2.75096e-09	3.79255e-08
ENSG00000254586.1	ENSG00000254586	48.3319	7.45311	1.25413	5.94285	2.80103e-09	3.85894e-08
ENSG00000104237.9	RP1	41.2027	-2.55326	0.429654	-5.9426	2.80534e-09	3.86223e-08
ENSG00000101825.7	MXRA5	683.63	7.46124	1.25628	5.93914	2.86526e-09	3.94203e-08
ENSG00000156381.8	ANKRD9	642.334	1.36879	0.230536	5.93743	2.89531e-09	3.98066e-08
ENSG00000163520.13	FBLN2	50.5198	7.36872	1.24143	5.93565	2.92692e-09	4.02136e-08
ENSG00000150556.16	LYPD6B	147.737	1.72959	0.291511	5.93318	2.97116e-09	4.07936e-08
ENSG00000204262.12	COL5A2	1483.04	1.33964	0.225808	5.93268	2.98026e-09	4.08908e-08
ENSG00000284594.1	MIR7847	123.147	6.43846	1.08548	5.93146	3.00254e-09	4.11683e-08
ENSG00000099869.7	IGF2-AS	27.7171	5.56087	0.938135	5.92758	3.07433e-09	4.2124e-08
ENSG00000206561.12	COLQ	525.13	2.51969	0.425109	5.92718	3.08183e-09	4.21981e-08
ENSG00000004848.7	ARX	110.529	7.25576	1.22509	5.92265	3.16802e-09	4.33487e-08
ENSG00000101198.14	NKAIN4	29.4988	7.50921	1.26825	5.92091	3.20162e-09	4.37787e-08
ENSG00000173064.12	HECTD4	1297.62	0.665373	0.112471	5.91593	3.30004e-09	4.50939e-08
ENSG00000153107.12	ANAPC1	591.561	-0.771846	0.130491	-5.91491	3.32052e-09	4.53428e-08
ENSG00000198931.10	APRT	1722.38	1.63855	0.27703	5.9147	3.32485e-09	4.53713e-08
ENSG00000117245.12	KIF17	45.5382	-2.59512	0.438813	-5.91395	3.33997e-09	4.55466e-08
ENSG00000168906.12	MAT2A	5772.1	1.2936	0.218758	5.91341	3.35101e-09	4.56664e-08
ENSG00000107816.17	LZTS2	4120.86	1.30992	0.221656	5.90968	3.42774e-09	4.66803e-08
ENSG00000148468.16	FAM171A1	899.65	-0.728499	0.12332	-5.90738	3.4759e-09	4.73042e-08
ENSG00000109756.9	RAPGEF2	431.369	-1.39659	0.236442	-5.90669	3.49039e-09	4.74694e-08
ENSG00000137714.2	FDX1	328.544	-1.13063	0.19142	-5.90655	3.49338e-09	4.74716e-08
ENSG00000224940.8	PRRT4	128.853	2.89861	0.490751	5.90646	3.49528e-09	4.74716e-08
ENSG00000188342.11	GTF2F2	546.974	-1.83448	0.310834	-5.90181	3.59536e-09	4.8798e-08
ENSG00000010361.13	FUZ	215.525	1.75453	0.297387	5.89982	3.63889e-09	4.93554e-08
ENSG00000132016.11	C19orf57	44.1722	2.41597	0.409524	5.89946	3.64695e-09	4.94316e-08
ENSG00000102575.11	ACP5	18.7183	-5.80787	0.985043	-5.89606	3.72288e-09	5.04267e-08
ENSG00000050767.16	COL23A1	73.2522	7.1506	1.21296	5.89517	3.743e-09	5.06652e-08
ENSG00000180914.10	OXTR	144.597	-1.7405	0.295357	-5.89288	3.79531e-09	5.13387e-08
ENSG00000135454.13	B4GALNT1	59.0097	-2.37244	0.402621	-5.89248	3.80433e-09	5.14262e-08
ENSG00000198336.9	MYL4	3552.27	8.26704	1.40323	5.89146	3.82803e-09	5.17118e-08
ENSG00000104731.13	KLHDC4	402.43	1.40348	0.238255	5.89065	3.84672e-09	5.19294e-08
ENSG00000169862.18	CTNND2	21.2532	-8.32769	1.41385	-5.89007	3.86026e-09	5.20773e-08
ENSG00000206190.11	ATP10A	37.9092	-3.34717	0.568489	-5.88784	3.91268e-09	5.27491e-08
ENSG00000222041.11	CYTOR	406.162	-1.28172	0.217701	-5.88753	3.92015e-09	5.28145e-08
ENSG00000213080.3	ENSG00000213080	80.8843	-1.31971	0.224317	-5.88324	4.02303e-09	5.41643e-08
ENSG00000164951.15	PDP1	762.044	-2.49641	0.424355	-5.88285	4.03271e-09	5.42582e-08
ENSG00000168477.19	TNXB	16.074	4.3059	0.732355	5.87952	4.11447e-09	5.53213e-08
ENSG00000087263.16	OGFOD1	1005.86	-0.644366	0.109599	-5.87929	4.12029e-09	5.53626e-08
ENSG00000106105.13	GARS1	660.043	-1.7869	0.304027	-5.87744	4.16666e-09	5.59483e-08
ENSG00000205562.2	ENSG00000205562	42.2625	-1.92795	0.328053	-5.87695	4.17883e-09	5.60597e-08
ENSG00000073111.13	MCM2	1053.43	1.52829	0.260052	5.87689	4.18052e-09	5.60597e-08
ENSG00000150907.7	FOXO1	1406.26	1.00402	0.171077	5.86882	4.38911e-09	5.88176e-08
ENSG00000103196.11	CRISPLD2	689.376	1.03277	0.17599	5.86833	4.40201e-09	5.89512e-08
ENSG00000188486.3	H2AX	2563.43	1.58608	0.270319	5.86744	4.42584e-09	5.9231e-08
ENSG00000181856.14	SLC2A4	63.8679	4.07545	0.694789	5.86573	4.47158e-09	5.98033e-08
ENSG00000225670.4	CADM3-AS1	234.547	-4.16105	0.709722	-5.86293	4.54783e-09	6.07827e-08
ENSG00000197182.14	MIRLET7BHG	936.072	2.06357	0.352036	5.86182	4.57822e-09	6.11482e-08
ENSG00000075275.16	CELSR1	141.346	3.14079	0.53587	5.86111	4.59796e-09	6.13711e-08
ENSG00000166949.15	SMAD3	4070.43	0.550678	0.093968	5.86027	4.62113e-09	6.16395e-08
ENSG00000234745.10	HLA-B	5052.17	1.93977	0.331148	5.85772	4.69264e-09	6.25519e-08
ENSG00000213722.8	DDAH2	354.611	1.42539	0.24349	5.854	4.79891e-09	6.39262e-08
ENSG00000154813.9	DPH3	577.116	-1.72818	0.295358	-5.85112	4.88277e-09	6.50003e-08
ENSG00000163827.12	LRRC2	106.955	-1.60682	0.274631	-5.85084	4.89091e-09	6.50656e-08
ENSG00000233381.3	AK4P3	45.5789	-1.46247	0.250007	-5.84974	4.92332e-09	6.54535e-08
ENSG00000125107.17	CNOT1	1683.84	-0.78789	0.134727	-5.84806	4.97345e-09	6.60763e-08
ENSG00000154447.14	SH3RF1	325.383	-1.09303	0.186921	-5.84756	4.98848e-09	6.62322e-08
ENSG00000167772.11	ANGPTL4	1005.47	-1.79146	0.306456	-5.84575	5.04296e-09	6.69114e-08
ENSG00000186575.17	NF2	1782.79	-0.579815	0.0992058	-5.84456	5.07904e-09	6.73458e-08
ENSG00000103313.12	MEFV	60.8511	1.60325	0.274334	5.84414	5.09195e-09	6.74726e-08
ENSG00000125820.5	NKX2-2	17.2066	-4.41415	0.756024	-5.83864	5.26294e-09	6.96924e-08
ENSG00000168505.6	GBX2	23.4591	-7.2583	1.24402	-5.83457	5.39283e-09	7.13655e-08
ENSG00000101084.17	RAB5IF	1498.13	-0.649712	0.111417	-5.83135	5.49795e-09	7.27088e-08
ENSG00000084764.11	MAPRE3	2300.68	1.61022	0.276151	5.83094	5.51144e-09	7.28393e-08
ENSG00000112118.18	MCM3	628.713	0.951308	0.163185	5.82963	5.55518e-09	7.33693e-08
ENSG00000232527.7	LINC02802	66.5794	-1.57124	0.269605	-5.82793	5.61187e-09	7.40693e-08
ENSG00000132357.13	CARD6	280.41	-1.1443	0.196366	-5.82739	5.63011e-09	7.42614e-08
ENSG00000168286.2	THAP11	979.488	1.08319	0.185927	5.82586	5.68175e-09	7.48935e-08
ENSG00000101000.5	PROCR	477.63	-2.39182	0.410672	-5.82415	5.7404e-09	7.56169e-08
ENSG00000143867.6	OSR1	494.593	-2.07084	0.355584	-5.82378	5.75322e-09	7.57363e-08
ENSG00000108771.12	DHX58	52.1282	2.44018	0.419325	5.8193	5.90931e-09	7.77403e-08
ENSG00000115649.15	CNPPD1	1523.31	1.20169	0.206517	5.81886	5.92517e-09	7.78979e-08
ENSG00000170017.12	ALCAM	364.683	-3.03104	0.520946	-5.81833	5.94375e-09	7.80913e-08
ENSG00000187735.13	TCEA1	219.607	2.92354	0.502656	5.81618	6.02087e-09	7.90528e-08
ENSG00000093000.18	NUP50	306.983	3.05042	0.524542	5.81539	6.04929e-09	7.93743e-08
ENSG00000135643.4	KCNMB4	138.519	-1.40142	0.241009	-5.81479	6.07097e-09	7.96069e-08
ENSG00000170962.12	PDGFD	15.7217	-8.41566	1.44776	-5.8129	6.14004e-09	8.04601e-08
ENSG00000110400.10	NECTIN1	729.99	1.25335	0.215677	5.81124	6.20136e-09	8.12107e-08
ENSG00000080200.9	CRYBG3	220.013	-1.49859	0.257891	-5.81092	6.21287e-09	8.13086e-08
ENSG00000254893.6	ENSG00000254893	196.381	-1.47673	0.254218	-5.80889	6.28872e-09	8.22478e-08
ENSG00000175264.7	CHST1	68.3225	-2.34931	0.404529	-5.80751	6.34089e-09	8.28025e-08
ENSG00000136720.6	HS6ST1	824.086	1.05555	0.181757	5.80751	6.34107e-09	8.28025e-08
ENSG00000285600.1	ENSG00000285600	641.362	1.46803	0.252784	5.80744	6.34347e-09	8.28025e-08
ENSG00000126895.14	AVPR2	32.9274	3.51103	0.605623	5.79738	6.73595e-09	8.78686e-08
ENSG00000119487.16	MAPKAP1	2214.3	-0.689904	0.119012	-5.7969	6.75504e-09	8.80606e-08
ENSG00000110090.12	CPT1A	1210.87	-0.904866	0.156121	-5.79591	6.79519e-09	8.85266e-08
ENSG00000213420.7	GPC2	87.6126	3.45529	0.596293	5.79461	6.84783e-09	8.91547e-08
ENSG00000154803.12	FLCN	1017.17	0.980681	0.169251	5.79423	6.86354e-09	8.93014e-08
ENSG00000077713.18	SLC25A43	256.51	-1.61811	0.279269	-5.79408	6.86967e-09	8.93235e-08
ENSG00000183307.3	TMEM121B	80.4868	2.46816	0.426042	5.79322	6.90505e-09	8.97256e-08
ENSG00000183840.6	GPR39	106.746	-3.05288	0.52714	-5.79141	6.97982e-09	9.06386e-08
ENSG00000107249.22	GLIS3	189.496	-1.3922	0.240464	-5.78964	7.05394e-09	9.15254e-08
ENSG00000142871.16	CCN1	7431.58	-0.662197	0.114378	-5.78956	7.05721e-09	9.15254e-08
ENSG00000135324.5	MRAP2	281.735	-1.44796	0.250176	-5.78777	7.13263e-09	9.2444e-08
ENSG00000162391.11	FAM151A	55.6823	2.05437	0.355129	5.78486	7.2572e-09	9.3998e-08
ENSG00000168334.8	XIRP1	5667.42	4.33353	0.749509	5.78183	7.38937e-09	9.56484e-08
ENSG00000272196.2	H2AC19	555.754	-1.38559	0.239686	-5.78084	7.43293e-09	9.61504e-08
ENSG00000221914.9	PPP2R2A	744.766	-0.910452	0.157512	-5.78019	7.46143e-09	9.6457e-08
ENSG00000170624.13	SGCD	1027.21	1.87332	0.324158	5.77903	7.51346e-09	9.70674e-08
ENSG00000144040.12	SFXN5	301.863	1.11629	0.193431	5.77098	7.88099e-09	1.0175e-07
ENSG00000102760.12	RGCC	17.8443	-7.50862	1.30178	-5.76797	8.02318e-09	1.0352e-07
ENSG00000121064.12	SCPEP1	877.711	1.09993	0.190705	5.76773	8.03445e-09	1.03599e-07
ENSG00000162981.13	LRATD1	267.738	-1.11926	0.194208	-5.76319	8.25408e-09	1.06362e-07
ENSG00000187583.10	PLEKHN1	24.0267	-2.95128	0.512252	-5.76138	8.3429e-09	1.07438e-07
ENSG00000146830.10	GIGYF1	874.781	0.566895	0.098412	5.76042	8.3903e-09	1.0798e-07
ENSG00000227825.4	SLC9A7P1	22.2649	-4.85402	0.842702	-5.76006	8.40818e-09	1.0814e-07
ENSG00000100284.20	TOM1	1980.64	1.46122	0.253846	5.75633	8.59642e-09	1.10491e-07
ENSG00000203812.2	H2AC18	553.791	-1.38501	0.240619	-5.75601	8.61232e-09	1.10625e-07
ENSG00000169951.9	ZNF764	233.089	1.02097	0.177386	5.75566	8.63031e-09	1.10785e-07
ENSG00000164949.7	GEM	142.163	-1.60315	0.278775	-5.75067	8.8888e-09	1.1403e-07
ENSG00000174233.11	ADCY6	1448.94	0.785267	0.136627	5.74752	9.0562e-09	1.16104e-07
ENSG00000223547.9	ZNF844	167.873	1.2152	0.211439	5.74727	9.06937e-09	1.16199e-07
ENSG00000072818.11	ACAP1	250.38	1.71529	0.298473	5.7469	9.08918e-09	1.16379e-07
ENSG00000220842.6	RPL21P16	1464.94	-0.511141	0.0889494	-5.74642	9.11515e-09	1.16637e-07
ENSG00000179967.11	PPP1R14BP3	1744.98	1.39395	0.242592	5.74606	9.13474e-09	1.16813e-07
ENSG00000155760.2	FZD7	293.335	0.878415	0.15288	5.74576	9.15072e-09	1.16884e-07
ENSG00000170006.11	TMEM154	87.3854	-4.38392	0.762986	-5.74574	9.15188e-09	1.16884e-07
ENSG00000102445.18	RUBCNL	89.3628	-1.82628	0.318236	-5.73877	9.53674e-09	1.21722e-07
ENSG00000260249.2	ENSG00000260249	84.2285	5.63055	0.981397	5.73728	9.62097e-09	1.22719e-07
ENSG00000121895.7	TMEM156	22.076	-9.5396	1.66338	-5.73507	9.74736e-09	1.24253e-07
ENSG00000197608.11	ZNF841	160.935	-1.54748	0.269893	-5.73367	9.82797e-09	1.25201e-07
ENSG00000119899.12	SLC17A5	842.358	-0.851915	0.148665	-5.73042	1.00185e-08	1.27548e-07
ENSG00000132963.7	POMP	421.724	-0.9958	0.17386	-5.72759	1.01867e-08	1.29606e-07
ENSG00000176387.6	HSD11B2	109.445	3.54151	0.618528	5.72571	1.03005e-08	1.30972e-07
ENSG00000137831.14	UACA	662.735	-1.92184	0.335745	-5.72409	1.03987e-08	1.32137e-07
ENSG00000169436.16	COL22A1	62.4895	7.07434	1.23664	5.72061	1.06145e-08	1.34794e-07
ENSG00000198771.10	RCSD1	563.238	1.15993	0.202828	5.71882	1.07267e-08	1.36133e-07
ENSG00000158158.11	CNNM4	408.601	1.01711	0.177886	5.71774	1.07947e-08	1.3691e-07
ENSG00000086848.14	ALG9	138.832	2.34232	0.409703	5.71712	1.08344e-08	1.37326e-07
ENSG00000171877.20	FRMD5	82.7747	-2.06357	0.361248	-5.71235	1.11428e-08	1.41146e-07
ENSG00000263535.2	AK4P1	115.316	-1.35165	0.236808	-5.70776	1.1447e-08	1.44909e-07
ENSG00000231698.2	ENSG00000231698	29.8895	7.23331	1.26743	5.70708	1.14928e-08	1.45398e-07
ENSG00000180999.10	C1orf105	331.508	6.94023	1.21814	5.69742	1.21635e-08	1.53786e-07
ENSG00000279369.1	ENSG00000279369	24.2435	3.56971	0.626853	5.69466	1.23618e-08	1.56195e-07
ENSG00000167566.16	NCKAP5L	4460.07	1.30209	0.228764	5.69184	1.25681e-08	1.58684e-07
ENSG00000196876.15	SCN8A	238.315	-1.61584	0.283893	-5.69175	1.25746e-08	1.58684e-07
ENSG00000180806.4	HOXC9	147.72	-1.09327	0.192084	-5.69161	1.25848e-08	1.58713e-07
ENSG00000270299.1	ENSG00000270299	225.724	27.6234	4.85668	5.68771	1.28755e-08	1.62278e-07
ENSG00000159788.19	RGS12	800.02	1.6003	0.281595	5.68297	1.32374e-08	1.66734e-07
ENSG00000126217.20	MCF2L	536.11	1.64689	0.289835	5.68216	1.33007e-08	1.67428e-07
ENSG00000276805.2	ENSG00000276805	113.6	1.75426	0.309057	5.67617	1.37744e-08	1.73282e-07
ENSG00000105357.16	MYH14	33.8134	5.33917	0.940802	5.67513	1.38585e-08	1.74231e-07
ENSG00000127220.5	ABHD8	1285.86	1.42645	0.251358	5.67496	1.3872e-08	1.74292e-07
ENSG00000107130.9	NCS1	3893.38	-0.819404	0.144485	-5.6712	1.41799e-08	1.7805e-07
ENSG00000022567.9	SLC45A4	148.386	1.08274	0.190993	5.66897	1.43658e-08	1.80272e-07
ENSG00000017797.12	RALBP1	1523.44	-0.938433	0.165552	-5.66849	1.44059e-08	1.80662e-07
ENSG00000163214.20	DHX57	456.31	-1.11923	0.197491	-5.66726	1.45095e-08	1.81848e-07
ENSG00000204397.7	CARD16	45.5671	-4.316	0.761612	-5.66693	1.45379e-08	1.82088e-07
ENSG00000154127.9	UBASH3B	439.97	-1.15144	0.20319	-5.66683	1.45468e-08	1.82088e-07
ENSG00000147872.9	PLIN2	4284.28	-1.48873	0.262921	-5.66224	1.49406e-08	1.86902e-07
ENSG00000119285.10	HEATR1	215.856	-1.29177	0.228148	-5.662	1.4962e-08	1.87053e-07
ENSG00000251493.4	FOXD1	973.382	-0.732729	0.129444	-5.6606	1.50845e-08	1.88468e-07
ENSG00000136861.17	CDK5RAP2	747.883	0.973546	0.172014	5.65968	1.51657e-08	1.89364e-07
ENSG00000224870.6	MRPL20-AS1	542.097	0.836304	0.147773	5.65939	1.51911e-08	1.89564e-07
ENSG00000249709.7	ZNF564	26.6891	-21.7452	3.84372	-5.65733	1.53745e-08	1.91734e-07
ENSG00000066777.8	ARFGEF1	166.496	-2.34737	0.414983	-5.65653	1.54461e-08	1.92507e-07
ENSG00000134882.15	UBAC2	2566.33	1.08006	0.190949	5.65627	1.54701e-08	1.92687e-07
ENSG00000184384.13	MAML2	471.96	-1.26785	0.224172	-5.6557	1.55213e-08	1.93205e-07
ENSG00000081923.13	ATP8B1	239.861	-2.13087	0.376872	-5.65408	1.56682e-08	1.94914e-07
ENSG00000220793.5	RPL21P119	825.394	-0.474646	0.0839531	-5.65371	1.57024e-08	1.95218e-07
ENSG00000166913.12	YWHAB	5732.9	-1.32366	0.234384	-5.64741	1.62887e-08	2.02382e-07
ENSG00000178075.19	GRAMD1C	17.6163	-2.73618	0.484619	-5.64603	1.64196e-08	2.03883e-07
ENSG00000164023.14	SGMS2	202.193	-2.03849	0.36108	-5.64553	1.6467e-08	2.04346e-07
ENSG00000163995.19	ABLIM2	197.59	3.52132	0.623793	5.64501	1.65169e-08	2.04837e-07
ENSG00000254332.1	ENSG00000254332	205.941	-1.03337	0.183105	-5.64357	1.66562e-08	2.06438e-07
ENSG00000163155.11	LYSMD1	305.576	0.86088	0.152564	5.64276	1.67349e-08	2.07286e-07
ENSG00000148848.14	ADAM12	257.09	-1.47318	0.261115	-5.64188	1.68206e-08	2.0822e-07
ENSG00000197555.9	SIPA1L1	662.809	-1.00558	0.178326	-5.63898	1.71064e-08	2.11627e-07
ENSG00000125968.8	ID1	337.887	1.43942	0.255341	5.63725	1.72791e-08	2.13632e-07
ENSG00000165757.8	JCAD	793.972	-1.33704	0.237238	-5.63589	1.74161e-08	2.15194e-07
ENSG00000284976.1	ENSG00000284976	244.732	1.31891	0.234151	5.63272	1.77389e-08	2.19048e-07
ENSG00000175592.8	FOSL1	3649.86	-1.65772	0.294516	-5.62862	1.81653e-08	2.24177e-07
ENSG00000117228.9	GBP1	397.758	-1.21287	0.215503	-5.62808	1.82222e-08	2.2474e-07
ENSG00000124006.14	OBSL1	4703.53	1.63049	0.28972	5.62781	1.82512e-08	2.24961e-07
ENSG00000152056.16	AP1S3	17.746	-3.58233	0.636646	-5.62688	1.83494e-08	2.26033e-07
ENSG00000177570.14	SAMD12	202.826	-1.58707	0.282118	-5.62556	1.84905e-08	2.2763e-07
ENSG00000157227.12	MMP14	20174.6	0.922218	0.163964	5.62453	1.86017e-08	2.2886e-07
ENSG00000185404.16	SP140L	267.052	-0.745024	0.132595	-5.6188	1.92292e-08	2.36435e-07
ENSG00000170266.15	GLB1	1268.38	1.59195	0.283385	5.61763	1.93597e-08	2.37895e-07
ENSG00000144843.11	ADPRH	787.262	0.891051	0.15862	5.61751	1.93733e-08	2.37917e-07
ENSG00000214110.3	LDHAP4	407.979	-1.4911	0.265651	-5.61299	1.98862e-08	2.44067e-07
ENSG00000133083.14	DCLK1	2159.92	1.81496	0.323361	5.61279	1.99086e-08	2.44193e-07
ENSG00000171067.10	C11orf24	952.159	4.45847	0.794712	5.61018	2.02122e-08	2.47765e-07
ENSG00000119333.11	WDR34	1677.91	1.57924	0.28156	5.6089	2.03622e-08	2.49452e-07
ENSG00000269826.1	ENSG00000269826	11.4271	-7.65976	1.36712	-5.60284	2.10863e-08	2.58166e-07
ENSG00000083444.16	PLOD1	5511.63	1.33808	0.238939	5.60009	2.14245e-08	2.62147e-07
ENSG00000276851.1	ENSG00000276851	62.8493	-1.50792	0.269315	-5.59909	2.15474e-08	2.63491e-07
ENSG00000226210.3	WASH8P	139.564	0.942393	0.168381	5.5968	2.18342e-08	2.66836e-07
ENSG00000147883.10	CDKN2B	378.742	-1.78043	0.318185	-5.59557	2.19897e-08	2.68573e-07
ENSG00000197063.10	MAFG	1811.68	0.834623	0.149175	5.59492	2.20718e-08	2.69413e-07
ENSG00000011465.16	DCN	3700.62	1.4402	0.25742	5.59477	2.20911e-08	2.69485e-07
ENSG00000064601.18	CTSA	6168.41	1.07135	0.19154	5.59336	2.22721e-08	2.71528e-07
ENSG00000183864.4	TOB2	3164.06	0.778536	0.139245	5.59113	2.25601e-08	2.74873e-07
ENSG00000265808.3	SEC22B	5027.73	-1.22102	0.218414	-5.5904	2.26543e-08	2.75854e-07
ENSG00000107611.15	CUBN	22.1194	-2.85055	0.510077	-5.58846	2.2909e-08	2.78786e-07
ENSG00000185028.3	LRRC14B	90.9108	6.81489	1.21965	5.58759	2.3024e-08	2.80017e-07
ENSG00000140931.19	CMTM3	1256.57	0.744503	0.13325	5.58726	2.30674e-08	2.80375e-07
ENSG00000196266.5	OR10J3	19.9156	-7.43886	1.33207	-5.58442	2.34482e-08	2.84831e-07
ENSG00000273841.4	TAF9	531.878	-1.08168	0.193736	-5.5833	2.35999e-08	2.86501e-07
ENSG00000100263.13	RHBDD3	498.971	1.60719	0.287889	5.58268	2.36841e-08	2.8735e-07
ENSG00000150961.14	SEC24D	531.212	-1.58303	0.283567	-5.58256	2.37009e-08	2.87381e-07
ENSG00000265666.1	RARA-AS1	64.0294	2.4335	0.435947	5.5821	2.3763e-08	2.8796e-07
ENSG00000131652.13	THOC6	219.905	2.02198	0.362346	5.58025	2.40169e-08	2.90861e-07
ENSG00000113211.5	PCDHB6	41.8318	2.34975	0.421151	5.57936	2.4141e-08	2.92189e-07
ENSG00000168758.10	SEMA4C	805.001	1.84643	0.331061	5.57731	2.44267e-08	2.9547e-07
ENSG00000129535.12	NRL	65.0112	2.0627	0.36996	5.57546	2.46876e-08	2.98361e-07
ENSG00000279080.1	ENSG00000279080	91.3884	1.56	0.2798	5.57541	2.46954e-08	2.98361e-07
ENSG00000261434.1	ENSG00000261434	62.9834	6.83966	1.22777	5.57081	2.5356e-08	3.06158e-07
ENSG00000073792.15	IGF2BP2	2445.93	-0.834754	0.149905	-5.56855	2.56863e-08	3.09961e-07
ENSG00000185112.5	FAM43A	159.966	1.79078	0.321618	5.56805	2.576e-08	3.10663e-07
ENSG00000138801.8	PAPSS1	1318.08	0.501664	0.0901109	5.56719	2.58884e-08	3.12025e-07
ENSG00000114854.7	TNNC1	7904.94	9.57658	1.72048	5.56624	2.60295e-08	3.13443e-07
ENSG00000171316.11	CHD7	257.476	1.39913	0.251362	5.56619	2.60372e-08	3.13443e-07
ENSG00000254612.2	ENSG00000254612	213.441	-0.814964	0.146521	-5.5621	2.66551e-08	3.2069e-07
ENSG00000135111.15	TBX3	220.477	-1.35182	0.243054	-5.56179	2.67016e-08	3.21057e-07
ENSG00000139926.15	FRMD6	1178.85	-1.95096	0.350821	-5.56111	2.68062e-08	3.22123e-07
ENSG00000179909.15	ZNF154	36.9213	2.75959	0.496419	5.55899	2.71336e-08	3.25862e-07
ENSG00000272695.1	GAS6-DT	287.746	-1.22047	0.219613	-5.55738	2.73856e-08	3.28693e-07
ENSG00000168234.12	TTC39C	192.559	0.762175	0.137159	5.55687	2.74662e-08	3.29463e-07
ENSG00000181467.4	RAP2B	661.692	-1.38738	0.249771	-5.55461	2.78229e-08	3.33544e-07
ENSG00000163634.11	THOC7	181.014	-1.02345	0.184283	-5.55369	2.79704e-08	3.35112e-07
ENSG00000135835.11	KIAA1614	670.517	1.20528	0.217043	5.55321	2.80478e-08	3.35839e-07
ENSG00000285744.1	ENSG00000285744	69.0957	-2.15961	0.388946	-5.55247	2.81663e-08	3.37058e-07
ENSG00000180739.13	S1PR5	31.0063	-7.1646	1.29045	-5.55202	2.82383e-08	3.37719e-07
ENSG00000230438.6	SERPINB9P1	419.979	1.10262	0.198682	5.54968	2.86193e-08	3.42073e-07
ENSG00000134954.14	ETS1	2687.22	-0.979496	0.176612	-5.54604	2.92205e-08	3.4905e-07
ENSG00000224594.2	RPL29P19	47.2147	-2.09815	0.378637	-5.54131	3.00215e-08	3.58273e-07
ENSG00000182307.13	C8orf33	365.341	1.13002	0.203927	5.54127	3.00282e-08	3.58273e-07
ENSG00000153531.13	ADPRHL1	586.667	1.70158	0.307335	5.53657	3.08459e-08	3.67811e-07
ENSG00000175175.5	PPM1E	162.642	3.23803	0.584942	5.53564	3.10089e-08	3.69536e-07
ENSG00000203799.12	CCDC162P	15.6895	4.82061	0.871048	5.53427	3.12532e-08	3.72227e-07
ENSG00000105509.10	HAS1	16.9876	4.85741	0.878157	5.53137	3.17737e-08	3.78203e-07
ENSG00000137478.14	FCHSD2	465.277	-0.912042	0.164895	-5.53106	3.18293e-08	3.78641e-07
ENSG00000230454.1	ENSG00000230454	48.716	3.05233	0.551924	5.53035	3.19588e-08	3.79957e-07
ENSG00000133321.10	PLAAT4	457.699	-2.40763	0.435731	-5.52551	3.28531e-08	3.90358e-07
ENSG00000152503.9	TRIM36	22.5828	-3.11932	0.564549	-5.52533	3.28863e-08	3.90523e-07
ENSG00000108448.21	TRIM16L	1022.04	-1.14284	0.206951	-5.52229	3.34616e-08	3.9712e-07
ENSG00000102385.12	DRP2	188.416	-2.46757	0.4469	-5.52153	3.36056e-08	3.98594e-07
ENSG00000107562.16	CXCL12	63.9619	3.28222	0.594471	5.52123	3.36627e-08	3.99036e-07
ENSG00000162975.4	KCNF1	68.2991	4.56528	0.826913	5.52087	3.3733e-08	3.99634e-07
ENSG00000154822.17	PLCL2	54.6048	-1.8481	0.334761	-5.52066	3.3772e-08	3.9986e-07
ENSG00000179348.11	GATA2	26.0567	-8.04097	1.45663	-5.52025	3.3852e-08	4.00572e-07
ENSG00000069974.15	RAB27A	217.502	-1.47076	0.26646	-5.51963	3.39714e-08	4.01748e-07
ENSG00000253485.2	PCDHGA5	143.168	1.39052	0.2521	5.51575	3.473e-08	4.10479e-07
ENSG00000134775.15	FHOD3	685.025	-1.13989	0.206696	-5.5148	3.49174e-08	4.12451e-07
ENSG00000149451.17	ADAM33	31.0688	-3.50244	0.635482	-5.51147	3.55846e-08	4.20011e-07
ENSG00000141034.9	GID4	539.656	-0.838526	0.152144	-5.5114	3.55991e-08	4.20011e-07
ENSG00000175183.9	CSRP2	411.974	2.19737	0.398729	5.51093	3.56948e-08	4.20877e-07
ENSG00000154415.7	PPP1R3A	52.6445	6.98142	1.26685	5.51083	3.57143e-08	4.20877e-07
ENSG00000221829.9	FANCG	307.989	1.45447	0.263996	5.50946	3.59937e-08	4.23921e-07
ENSG00000021762.19	OSBPL5	499.068	1.16933	0.212393	5.50548	3.68156e-08	4.33348e-07
ENSG00000181085.14	MAPK15	28.0675	7.43023	1.35013	5.50332	3.72698e-08	4.38437e-07
ENSG00000196569.12	LAMA2	492.475	1.77692	0.322929	5.50252	3.74398e-08	4.4018e-07
ENSG00000167889.12	MGAT5B	26.498	-8.27194	1.50401	-5.49993	3.79951e-08	4.46192e-07
ENSG00000162892.15	IL24	9.27143	-7.2103	1.31098	-5.49992	3.79955e-08	4.46192e-07
ENSG00000254445.1	HSPB2-C11orf52	115.212	1.22309	0.222566	5.49537	3.89894e-08	4.57597e-07
ENSG00000118246.13	FASTKD2	240.087	-1.02068	0.185741	-5.4952	3.90259e-08	4.57758e-07
ENSG00000102109.8	PCSK1N	283.679	6.90434	1.25653	5.49477	3.91215e-08	4.58612e-07
ENSG00000186340.15	THBS2	366.196	1.52993	0.27849	5.49366	3.93692e-08	4.61248e-07
ENSG00000105135.15	ILVBL	1665.79	1.66645	0.30341	5.49242	3.96459e-08	4.64219e-07
ENSG00000177728.16	TMEM94	1260.04	1.30933	0.238441	5.49122	3.99171e-08	4.67123e-07
ENSG00000254221.2	PCDHGB1	513.58	1.19748	0.218107	5.49032	4.01211e-08	4.69237e-07
ENSG00000134207.16	SYT6	30.2412	6.74937	1.22978	5.48826	4.05908e-08	4.74455e-07
ENSG00000196843.15	ARID5A	658.499	1.66365	0.303153	5.48782	4.06919e-08	4.75361e-07
ENSG00000132376.19	INPP5K	1433.2	1.51307	0.275852	5.48509	4.1325e-08	4.82477e-07
ENSG00000130775.15	THEMIS2	473.73	1.32346	0.241431	5.48173	4.21186e-08	4.91457e-07
ENSG00000213860.4	RPL21P75	1124.18	-0.490346	0.0894535	-5.48157	4.21568e-08	4.91618e-07
ENSG00000172493.20	AFF1	1651.7	-1.44208	0.263169	-5.47967	4.26111e-08	4.96627e-07
ENSG00000169247.12	SH3TC2	74.5034	-2.18228	0.398283	-5.47921	4.27226e-08	4.97639e-07
ENSG00000186469.8	GNG2	245.138	-1.19722	0.218511	-5.47899	4.27772e-08	4.97987e-07
ENSG00000260442.5	ATP2A1-AS1	56.9546	1.70691	0.311554	5.47871	4.28437e-08	4.98472e-07
ENSG00000079435.9	LIPE	127.651	1.66275	0.303521	5.47821	4.2966e-08	4.99435e-07
ENSG00000013375.15	PGM3	425.6	-1.87764	0.34275	-5.47816	4.2976e-08	4.99435e-07
ENSG00000243199.1	ENSG00000243199	492.874	-0.97768	0.178477	-5.47792	4.30361e-08	4.99844e-07
ENSG00000128602.9	SMO	69.9148	3.06231	0.559052	5.47768	4.30936e-08	5.00224e-07
ENSG00000113739.10	STC2	22611.8	0.721017	0.131769	5.47184	4.45396e-08	5.1671e-07
ENSG00000285336.1	ENSG00000285336	24.7149	2.98913	0.546363	5.47096	4.47603e-08	5.18972e-07
ENSG00000163739.4	CXCL1	1524.47	-1.51385	0.276799	-5.46913	4.52244e-08	5.24051e-07
ENSG00000109436.7	TBC1D9	504.437	-1.1456	0.209521	-5.46773	4.55842e-08	5.27917e-07
ENSG00000164976.8	MYORG	303.499	-1.23934	0.22673	-5.46613	4.59958e-08	5.32376e-07
ENSG00000163577.7	EIF5A2	225.871	-2.38666	0.43672	-5.46496	4.63011e-08	5.35602e-07
ENSG00000064692.18	SNCAIP	22.5288	-8.10662	1.48413	-5.46222	4.70224e-08	5.43634e-07
ENSG00000151062.14	CACNA2D4	39.6614	-4.74316	0.86846	-5.46158	4.71929e-08	5.45292e-07
ENSG00000161281.10	COX7A1	174.341	1.66987	0.305825	5.46023	4.75518e-08	5.49123e-07
ENSG00000157766.16	ACAN	174.749	6.64883	1.21786	5.45942	4.77681e-08	5.51305e-07
ENSG00000164220.6	F2RL2	42.7802	-3.45191	0.632495	-5.45761	4.82589e-08	5.5665e-07
ENSG00000101134.11	DOK5	36.9903	5.21641	0.955986	5.45658	4.85393e-08	5.59564e-07
ENSG00000111602.11	TIMELESS	327.881	1.03907	0.190549	5.45304	4.95162e-08	5.70499e-07
ENSG00000143801.16	PSEN2	1321.06	1.29952	0.238568	5.44718	5.11758e-08	5.89283e-07
ENSG00000131351.14	HAUS8	87.9591	0.931145	0.171087	5.44253	5.25288e-08	6.04517e-07
ENSG00000225830.12	ERCC6	333.009	-1.158	0.212797	-5.44181	5.27413e-08	6.06616e-07
ENSG00000116741.7	RGS2	235.628	1.35707	0.249526	5.43858	5.37075e-08	6.17375e-07
ENSG00000160190.13	SLC37A1	71.6028	-3.69652	0.680322	-5.43349	5.5261e-08	6.34871e-07
ENSG00000116260.16	QSOX1	5939.82	-1.15297	0.212245	-5.43226	5.56444e-08	6.38721e-07
ENSG00000232818.2	RPS2P32	220.159	1.53539	0.282645	5.43221	5.56596e-08	6.38721e-07
ENSG00000234964.4	FABP5P7	89.6236	-1.89496	0.34896	-5.43032	5.62545e-08	6.4518e-07
ENSG00000106789.12	CORO2A	57.8182	-3.91519	0.721677	-5.42512	5.79146e-08	6.63841e-07
ENSG00000188243.12	COMMD6	116.488	-4.95913	0.914126	-5.425	5.79551e-08	6.63927e-07
ENSG00000264301.1	LINC01444	18.7422	-2.54819	0.470237	-5.41895	5.99495e-08	6.86384e-07
ENSG00000076043.9	REXO2	571.513	-1.93114	0.356757	-5.41304	6.1963e-08	7.09035e-07
ENSG00000089327.14	FXYD5	783.258	-1.70589	0.315333	-5.40981	6.3093e-08	7.21555e-07
ENSG00000151623.14	NR3C2	219.47	-1.05013	0.194146	-5.40896	6.33935e-08	7.24579e-07
ENSG00000013297.11	CLDN11	2011.33	-1.0049	0.185804	-5.4084	6.35891e-08	7.26402e-07
ENSG00000197971.14	MBP	406.145	-0.902861	0.166956	-5.40778	6.38098e-08	7.2851e-07
ENSG00000144560.14	VGLL4	1815.89	0.784253	0.145125	5.40397	6.51807e-08	7.43739e-07
ENSG00000073737.16	DHRS9	11.8776	-7.9839	1.47744	-5.40387	6.52199e-08	7.43766e-07
ENSG00000105011.8	ASF1B	615.187	1.82529	0.338178	5.39741	6.76082e-08	7.70565e-07
ENSG00000285188.1	ENSG00000285188	43.4593	-1.8654	0.345793	-5.39454	6.86993e-08	7.82557e-07
ENSG00000172331.11	BPGM	268.234	-0.791909	0.146837	-5.39313	6.92402e-08	7.88273e-07
ENSG00000237649.7	KIFC1	226.22	1.62515	0.30141	5.39184	6.97381e-08	7.93493e-07
ENSG00000153317.14	ASAP1	1742.2	-1.07044	0.198876	-5.38246	7.34767e-08	8.35559e-07
ENSG00000109854.13	HTATIP2	307.399	-0.922703	0.17147	-5.38113	7.40203e-08	8.41265e-07
ENSG00000140545.14	MFGE8	4480.35	1.78244	0.331365	5.37906	7.48746e-08	8.50494e-07
ENSG00000138413.13	IDH1	509.921	-2.14476	0.398891	-5.3768	7.58211e-08	8.6076e-07
ENSG00000272405.1	ENSG00000272405	100.874	1.73886	0.323484	5.37543	7.64005e-08	8.66848e-07
ENSG00000128713.13	HOXD11	11.1106	-5.2753	0.981688	-5.3737	7.71367e-08	8.74708e-07
ENSG00000125977.6	EIF2S2	717.727	-1.24454	0.231879	-5.36721	7.99618e-08	9.06234e-07
ENSG00000124507.10	PACSIN1	430.289	4.74806	0.884713	5.36678	8.01539e-08	9.079e-07
ENSG00000065413.19	ANKRD44	118.25	2.33117	0.434507	5.3651	8.09057e-08	9.159e-07
ENSG00000116833.13	NR5A2	7.84331	-7.6014	1.41698	-5.36452	8.11627e-08	9.18293e-07
ENSG00000149150.8	SLC43A1	196.964	1.43875	0.26833	5.36185	8.23743e-08	9.31022e-07
ENSG00000268975.2	MIA-RAB4B	124.393	-8.95124	1.66944	-5.36184	8.23803e-08	9.31022e-07
ENSG00000204381.11	LAYN	1016.58	-1.20659	0.225092	-5.36044	8.30192e-08	9.37716e-07
ENSG00000150995.19	ITPR1	285.68	1.09574	0.204425	5.36012	8.31673e-08	9.38862e-07
ENSG00000129195.15	PIMREG	380.83	2.26866	0.423313	5.3593	8.35459e-08	9.42608e-07
ENSG00000183426.16	NPIPA1	91.2565	1.19369	0.222808	5.35747	8.43934e-08	9.51636e-07
ENSG00000122952.16	ZWINT	256.896	1.03812	0.193824	5.35601	8.50801e-08	9.58842e-07
ENSG00000175387.15	SMAD2	932.008	-1.17742	0.219882	-5.35477	8.56656e-08	9.64901e-07
ENSG00000164520.11	RAET1E	66.0834	-1.62102	0.302763	-5.35408	8.59915e-08	9.68029e-07
ENSG00000049239.12	H6PD	6203.78	0.85117	0.159011	5.35289	8.65587e-08	9.73871e-07
ENSG00000130749.9	ZC3H4	905.033	0.532078	0.0994129	5.3522	8.68924e-08	9.77079e-07
ENSG00000129083.12	COPB1	557.281	-1.70099	0.317936	-5.35011	8.79029e-08	9.87889e-07
ENSG00000171984.14	SHLD1	145.993	1.36915	0.255957	5.34912	8.83839e-08	9.92741e-07
ENSG00000198721.12	ECI2	764.201	-1.41598	0.264752	-5.34833	8.87719e-08	9.96542e-07
ENSG00000169299.13	PGM2	123.665	-2.5158	0.470413	-5.34806	8.89041e-08	9.9747e-07
ENSG00000010278.13	CD9	436.194	-1.01852	0.190544	-5.34534	9.0249e-08	1.012e-06
ENSG00000117676.13	RPS6KA1	128.78	-1.42231	0.266175	-5.34352	9.11578e-08	1.02162e-06
ENSG00000177303.9	CASKIN2	1540.49	1.52215	0.284979	5.34127	9.23001e-08	1.03384e-06
ENSG00000172965.15	MIR4435-2HG	655.474	-0.908195	0.170064	-5.3403	9.27925e-08	1.03878e-06
ENSG00000188493.14	C19orf54	889.606	1.45599	0.272736	5.33844	9.37507e-08	1.04892e-06
ENSG00000182648.11	LINC01006	52.3855	1.96545	0.368237	5.33748	9.42496e-08	1.05392e-06
ENSG00000249353.2	NPM1P27	498.238	-1.12907	0.211623	-5.33531	9.53837e-08	1.06601e-06
ENSG00000128313.2	APOL5	22.6838	6.67903	1.25221	5.3338	9.61779e-08	1.07429e-06
ENSG00000006638.11	TBXA2R	36.0032	-2.7737	0.520043	-5.3336	9.62866e-08	1.07491e-06
ENSG00000023734.10	STRAP	1542.78	-0.941634	0.176642	-5.33073	9.78166e-08	1.09138e-06
ENSG00000224389.9	C4B	38.3308	6.79203	1.2743	5.33003	9.81952e-08	1.095e-06
ENSG00000143473.12	KCNH1	139.526	3.19668	0.599889	5.32878	9.88732e-08	1.10195e-06
ENSG00000125354.22	SEPTIN6	353.412	-1.017	0.190875	-5.32809	9.92506e-08	1.10554e-06
ENSG00000080823.22	MOK	634.704	-1.55351	0.291689	-5.32591	1.00447e-07	1.11825e-06
ENSG00000139718.10	SETD1B	882.828	0.744977	0.139886	5.32562	1.00612e-07	1.11946e-06
ENSG00000130723.19	PRRC2B	7441.34	0.571957	0.107449	5.32306	1.02033e-07	1.13466e-06
ENSG00000102271.13	KLHL4	68.7108	-5.03113	0.9453	-5.32226	1.02486e-07	1.13906e-06
ENSG00000278828.1	H3C10	23.4004	-2.08604	0.392004	-5.32146	1.02938e-07	1.14346e-06
ENSG00000125457.14	MIF4GD	249.995	1.26822	0.238416	5.31935	1.04141e-07	1.15618e-06
ENSG00000213326.4	RPS7P11	400.111	-0.75137	0.141311	-5.31716	1.05402e-07	1.16953e-06
ENSG00000141696.12	P3H4	1087.13	1.05569	0.19855	5.31701	1.05488e-07	1.16984e-06
ENSG00000205795.4	CYS1	36.8046	-3.0231	0.568709	-5.31572	1.06238e-07	1.17751e-06
ENSG00000113721.13	PDGFRB	827.077	1.16398	0.219115	5.31219	1.08315e-07	1.19987e-06
ENSG00000105974.11	CAV1	9014.59	-1.75745	0.330867	-5.31164	1.08642e-07	1.20283e-06
ENSG00000230417.11	LINC00595	71.3558	1.82505	0.343637	5.31099	1.09031e-07	1.20647e-06
ENSG00000210112.1	MT-TM	255.586	1.28781	0.242498	5.31062	1.09255e-07	1.20829e-06
ENSG00000267750.5	RUNDC3A-AS1	34.0629	3.89636	0.733811	5.30977	1.09766e-07	1.21327e-06
ENSG00000173575.20	CHD2	1439.33	-1.00509	0.189323	-5.30884	1.10326e-07	1.21879e-06
ENSG00000186532.11	SMYD4	432.97	0.702273	0.132304	5.30802	1.1082e-07	1.22358e-06
ENSG00000214491.8	SEC14L6	41.6511	-6.04049	1.13929	-5.30196	1.14568e-07	1.26427e-06
ENSG00000063169.10	BICRA	416.103	1.28295	0.242054	5.30027	1.15633e-07	1.27532e-06
ENSG00000197461.13	PDGFA	304.198	1.11571	0.210571	5.29851	1.1675e-07	1.28693e-06
ENSG00000112655.15	PTK7	830.916	1.11882	0.211254	5.29611	1.18296e-07	1.30327e-06
ENSG00000116396.14	KCNC4	324.449	2.38939	0.451231	5.29526	1.18847e-07	1.30862e-06
ENSG00000204227.4	RING1	525.316	1.28105	0.241951	5.29466	1.19237e-07	1.31219e-06
ENSG00000242419.5	PCDHGC4	18.6647	3.00793	0.568256	5.29326	1.20155e-07	1.32158e-06
ENSG00000171365.16	CLCN5	855.22	1.38383	0.261488	5.29215	1.20889e-07	1.32892e-06
ENSG00000167775.10	CD320	1352.37	1.31199	0.248047	5.28928	1.22801e-07	1.3492e-06
ENSG00000011021.22	CLCN6	544.415	0.792391	0.149877	5.28696	1.24368e-07	1.36567e-06
ENSG00000177169.9	ULK1	1300.22	1.43787	0.271971	5.28686	1.24437e-07	1.36569e-06
ENSG00000267577.1	ENSG00000267577	40.0743	-2.75492	0.521229	-5.28543	1.25408e-07	1.37559e-06
ENSG00000100625.8	SIX4	465.486	1.49379	0.282737	5.28333	1.26857e-07	1.39073e-06
ENSG00000050405.13	LIMA1	2050.05	-1.12132	0.212314	-5.28144	1.28175e-07	1.40441e-06
ENSG00000059804.15	SLC2A3	956.552	-0.765013	0.144871	-5.28066	1.28722e-07	1.40964e-06
ENSG00000033327.12	GAB2	2498.02	1.36051	0.257725	5.27893	1.29943e-07	1.42224e-06
ENSG00000067057.16	PFKP	448.048	-1.48815	0.281962	-5.27784	1.30712e-07	1.42988e-06
ENSG00000050628.20	PTGER3	10.3951	-7.33207	1.38937	-5.27726	1.31133e-07	1.4337e-06
ENSG00000101194.17	SLC17A9	48.7187	-1.70405	0.32301	-5.27554	1.32364e-07	1.44637e-06
ENSG00000143437.20	ARNT	1575.44	0.515536	0.0977805	5.27238	1.34667e-07	1.47074e-06
ENSG00000103222.18	ABCC1	431.036	-0.646627	0.122652	-5.27206	1.34901e-07	1.4725e-06
ENSG00000204525.16	HLA-C	11022.2	1.40755	0.267041	5.27089	1.35764e-07	1.48111e-06
ENSG00000132623.15	ANKEF1	121.069	-1.89227	0.359192	-5.26814	1.37815e-07	1.50268e-06
ENSG00000064652.10	SNX24	164.71	-1.69315	0.321497	-5.26644	1.39092e-07	1.51578e-06
ENSG00000102226.9	USP11	4721.06	1.87224	0.355698	5.26356	1.41293e-07	1.53893e-06
ENSG00000285886.1	ENSG00000285886	19.4068	2.82341	0.53651	5.26255	1.42074e-07	1.5466e-06
ENSG00000196498.13	NCOR2	12147.7	1.38927	0.264027	5.26185	1.42614e-07	1.55164e-06
ENSG00000141655.16	TNFRSF11A	27.444	-4.72433	0.897895	-5.26156	1.42838e-07	1.55324e-06
ENSG00000266835.5	GAPLINC	14.6598	-8.79115	1.67128	-5.26013	1.43951e-07	1.5645e-06
ENSG00000103227.18	LMF1	647.701	1.68134	0.319777	5.25787	1.45733e-07	1.58301e-06
ENSG00000138835.22	RGS3	3391.83	1.03598	0.197197	5.25352	1.49217e-07	1.61998e-06
ENSG00000261460.1	ENSG00000261460	1170.11	1.16701	0.222154	5.25315	1.49517e-07	1.62236e-06
ENSG00000072195.14	SPEG	1798.36	0.9535	0.181524	5.25276	1.49837e-07	1.62496e-06
ENSG00000101057.15	MYBL2	299.753	2.37447	0.452124	5.25181	1.50608e-07	1.63244e-06
ENSG00000188763.4	FZD9	102.142	3.74105	0.712445	5.251	1.51274e-07	1.63877e-06
ENSG00000164024.11	METAP1	1024.91	-0.683786	0.130236	-5.25036	1.518e-07	1.64358e-06
ENSG00000138795.9	LEF1	46.6929	-1.8599	0.354295	-5.24959	1.52442e-07	1.64965e-06
ENSG00000279196.1	ENSG00000279196	913.996	1.47016	0.280085	5.24899	1.52933e-07	1.65408e-06
ENSG00000124659.6	TBCC	1419.94	1.09397	0.208586	5.24467	1.5656e-07	1.6924e-06
ENSG00000219201.4	ENSG00000219201	87.8578	-1.35519	0.258486	-5.2428	1.58156e-07	1.70873e-06
ENSG00000173442.12	EHBP1L1	8774.63	0.99986	0.19077	5.24119	1.59546e-07	1.72282e-06
ENSG00000166770.10	ZNF667-AS1	270.214	0.779046	0.148646	5.24096	1.59747e-07	1.72407e-06
ENSG00000136868.10	SLC31A1	917.984	-0.679586	0.129678	-5.24056	1.60093e-07	1.72688e-06
ENSG00000276170.4	ENSG00000276170	27.9373	-5.17463	0.987505	-5.24011	1.60485e-07	1.73018e-06
ENSG00000141540.10	TTYH2	322.497	1.20346	0.229669	5.23998	1.6059e-07	1.7303e-06
ENSG00000122861.15	PLAU	3908.87	0.834526	0.159264	5.23989	1.60668e-07	1.7303e-06
ENSG00000125845.6	BMP2	97.6877	-1.78167	0.340212	-5.23694	1.63261e-07	1.75728e-06
ENSG00000115919.14	KYNU	54.9783	-3.02235	0.577201	-5.23621	1.63907e-07	1.76329e-06
ENSG00000112972.14	HMGCS1	337.622	-1.7891	0.341828	-5.23392	1.65955e-07	1.78405e-06
ENSG00000267169.1	ENSG00000267169	76.7439	1.25695	0.240159	5.23385	1.66014e-07	1.78405e-06
ENSG00000070756.15	PABPC1	18370.6	-0.719934	0.137593	-5.23233	1.67384e-07	1.79753e-06
ENSG00000148357.16	HMCN2	71.231	2.78228	0.531755	5.23226	1.67447e-07	1.79753e-06
ENSG00000198053.11	SIRPA	1757.52	0.899089	0.17184	5.23213	1.67572e-07	1.79791e-06
ENSG00000129173.12	E2F8	47.3825	2.79968	0.535123	5.23185	1.67822e-07	1.79963e-06
ENSG00000141367.11	CLTC	4897.51	-0.987103	0.188677	-5.2317	1.67956e-07	1.80011e-06
ENSG00000144857.14	BOC	59.0168	1.88398	0.360318	5.22866	1.70743e-07	1.82901e-06
ENSG00000110195.12	FOLR1	374.937	4.29559	0.821639	5.22808	1.71284e-07	1.83383e-06
ENSG00000166289.5	PLEKHF1	506.976	2.01323	0.385203	5.22643	1.72818e-07	1.84928e-06
ENSG00000067704.9	IARS2	515.389	-1.26564	0.242167	-5.2263	1.72936e-07	1.84955e-06
ENSG00000174938.14	SEZ6L2	910.497	1.41172	0.270155	5.22558	1.73606e-07	1.85573e-06
ENSG00000170004.16	CHD3	4066.12	0.764412	0.146397	5.22151	1.77473e-07	1.89605e-06
ENSG00000120820.12	GLT8D2	72.4689	-1.98175	0.37963	-5.22023	1.78704e-07	1.9082e-06
ENSG00000160746.12	ANO10	696.064	-1.64923	0.31606	-5.21811	1.80763e-07	1.92916e-06
ENSG00000143079.14	CTTNBP2NL	819.622	-1.11012	0.21284	-5.21575	1.83078e-07	1.95284e-06
ENSG00000151136.14	BTBD11	24.4791	-2.40384	0.460901	-5.21551	1.8331e-07	1.95428e-06
ENSG00000127586.16	CHTF18	80.8008	1.75144	0.335837	5.21513	1.83684e-07	1.95723e-06
ENSG00000244617.2	ASPRV1	37.2333	2.93652	0.563181	5.21417	1.84639e-07	1.96636e-06
ENSG00000169026.12	SLC49A3	99.2729	3.12156	0.599158	5.20991	1.88937e-07	2.01062e-06
ENSG00000084636.17	COL16A1	91.712	-2.00037	0.383959	-5.20985	1.88995e-07	2.01062e-06
ENSG00000128591.15	FLNC	35123.8	1.47396	0.283012	5.20813	1.90755e-07	2.02827e-06
ENSG00000204634.12	TBC1D8	321.687	0.951361	0.182712	5.20688	1.9204e-07	2.04085e-06
ENSG00000132965.9	ALOX5AP	82.7068	-4.43426	0.851647	-5.20668	1.92246e-07	2.04196e-06
ENSG00000196739.14	COL27A1	154.722	-1.39676	0.26836	-5.20481	1.94198e-07	2.06162e-06
ENSG00000279622.2	ENSG00000279622	19.6442	5.08835	0.978063	5.20248	1.96644e-07	2.08648e-06
ENSG00000087460.24	GNAS	17888	0.920945	0.177026	5.20233	1.96809e-07	2.08713e-06
ENSG00000176658.16	MYO1D	3398.31	1.57228	0.302365	5.19993	1.99362e-07	2.11309e-06
ENSG00000184497.12	TMEM255B	240.338	-1.87458	0.360835	-5.19513	2.04579e-07	2.16724e-06
ENSG00000106617.13	PRKAG2	255.706	-1.30726	0.251639	-5.19497	2.04756e-07	2.16798e-06
ENSG00000168754.14	FAM178B	72.514	3.55545	0.684557	5.1938	2.06049e-07	2.18053e-06
ENSG00000143409.15	MINDY1	339.131	1.20861	0.232756	5.19262	2.07357e-07	2.19322e-06
ENSG00000226054.2	MEMO1P1	86.33	-1.25253	0.241301	-5.19072	2.09484e-07	2.21454e-06
ENSG00000170396.7	ZNF804A	32.6114	-2.68766	0.518171	-5.18681	2.13924e-07	2.26029e-06
ENSG00000108798.8	ABI3	18.1644	-6.95637	1.34158	-5.18519	2.15797e-07	2.27889e-06
ENSG00000124243.17	BCAS4	210.087	-1.84715	0.356243	-5.18508	2.1592e-07	2.279e-06
ENSG00000145916.18	RMND5B	576.381	1.60825	0.310254	5.18366	2.17568e-07	2.29519e-06
ENSG00000125864.13	BFSP1	166.928	-1.26703	0.244449	-5.18323	2.18075e-07	2.29932e-06
ENSG00000178882.14	RFLNA	2465.24	1.3279	0.256219	5.18269	2.18703e-07	2.30474e-06
ENSG00000083223.17	TUT7	481.949	-1.41118	0.272324	-5.18201	2.19509e-07	2.31202e-06
ENSG00000134013.15	LOXL2	3339.04	-1.2949	0.249918	-5.18129	2.20361e-07	2.31979e-06
ENSG00000205903.6	ZNF316	937.714	1.02847	0.198511	5.18095	2.20761e-07	2.32278e-06
ENSG00000248323.6	LUCAT1	45.694	-1.5994	0.309146	-5.17361	2.29609e-07	2.41354e-06
ENSG00000115556.13	PLCD4	356.028	1.35115	0.261163	5.1736	2.29627e-07	2.41354e-06
ENSG00000249967.1	ENSG00000249967	141.24	25.121	4.8568	5.17233	2.31193e-07	2.42792e-06
ENSG00000198363.17	ASPH	1487.35	-1.40336	0.271322	-5.17229	2.31236e-07	2.42792e-06
ENSG00000099899.14	TRMT2A	1586.33	1.43319	0.277103	5.17206	2.31527e-07	2.42971e-06
ENSG00000153976.2	HS3ST3A1	117.75	-1.11794	0.216194	-5.17103	2.32806e-07	2.44185e-06
ENSG00000146374.13	RSPO3	65.8538	-1.89724	0.367048	-5.1689	2.35472e-07	2.46853e-06
ENSG00000160949.16	TONSL	358.807	1.50854	0.29187	5.16854	2.35931e-07	2.47205e-06
ENSG00000106123.11	EPHB6	24.7542	-3.63333	0.703341	-5.16581	2.39395e-07	2.50704e-06
ENSG00000164211.12	STARD4	212.57	-2.44337	0.473038	-5.16527	2.40097e-07	2.51309e-06
ENSG00000144488.14	ESPNL	567.304	1.38366	0.267891	5.16501	2.40432e-07	2.51529e-06
ENSG00000174485.15	DENND4A	227.445	-1.4005	0.271284	-5.16249	2.43685e-07	2.548e-06
ENSG00000105223.19	PLD3	6634.62	1.17263	0.227189	5.16146	2.45033e-07	2.56076e-06
ENSG00000274265.4	ENSG00000274265	126.793	1.04228	0.201945	5.1612	2.45371e-07	2.56296e-06
ENSG00000184937.13	WT1	6.67536	-7.44363	1.44235	-5.16077	2.45937e-07	2.56754e-06
ENSG00000179862.6	CITED4	623.999	-1.60774	0.311568	-5.16016	2.46733e-07	2.57452e-06
ENSG00000078114.18	NEBL	17.6247	-4.68319	0.907683	-5.1595	2.47616e-07	2.58239e-06
ENSG00000135334.8	AKIRIN2	1176.21	0.774929	0.150242	5.15787	2.49781e-07	2.60362e-06
ENSG00000074211.13	PPP2R2C	52.3773	-6.88687	1.33555	-5.15659	2.51481e-07	2.61999e-06
ENSG00000108469.14	RECQL5	448.506	1.38656	0.268943	5.1556	2.52819e-07	2.63256e-06
ENSG00000183458.13	ENSG00000183458	213.235	1.23427	0.23946	5.15438	2.54474e-07	2.64842e-06
ENSG00000159618.15	ADGRG5	60.7265	-2.70597	0.524999	-5.15423	2.54675e-07	2.64901e-06
ENSG00000171533.11	MAP6	77.0963	-1.41345	0.274237	-5.15414	2.54793e-07	2.64901e-06
ENSG00000101160.13	CTSZ	2591.45	-0.868849	0.168668	-5.15124	2.58766e-07	2.68892e-06
ENSG00000173193.14	PARP14	572.985	-1.47348	0.286203	-5.14838	2.62743e-07	2.72884e-06
ENSG00000116212.14	LRRC42	518.562	-0.788428	0.153199	-5.14644	2.65483e-07	2.75588e-06
ENSG00000177030.16	DEAF1	575.313	1.8451	0.358562	5.14584	2.66332e-07	2.76327e-06
ENSG00000112685.13	EXOC2	284.378	-1.01672	0.197657	-5.14388	2.69119e-07	2.79074e-06
ENSG00000143303.11	RRNAD1	433.371	1.43177	0.27853	5.14045	2.74086e-07	2.84079e-06
ENSG00000110446.10	SLC15A3	381.553	1.69166	0.32911	5.14011	2.74581e-07	2.84445e-06
ENSG00000129757.13	CDKN1C	1025.47	2.20146	0.428526	5.13727	2.78752e-07	2.88617e-06
ENSG00000185187.12	SIGIRR	134.022	-1.28836	0.250848	-5.13602	2.80614e-07	2.90395e-06
ENSG00000254403.1	OR10Y1P	11.9416	-4.65943	0.907251	-5.13577	2.80989e-07	2.90635e-06
ENSG00000168309.17	FAM107A	13.7892	-7.13689	1.39127	-5.12976	2.90114e-07	2.99918e-06
ENSG00000132718.8	SYT11	1343.14	0.752688	0.146739	5.12944	2.90602e-07	3.00269e-06
ENSG00000083814.13	ZNF671	340.073	1.30309	0.25406	5.12908	2.91165e-07	3.00664e-06
ENSG00000226087.1	ENSG00000226087	147.215	1.38905	0.270822	5.129	2.91284e-07	3.00664e-06
ENSG00000133063.15	CHIT1	32.6373	4.42111	0.862353	5.1268	2.94711e-07	3.04047e-06
ENSG00000187800.13	PEAR1	28.5331	-5.24196	1.02279	-5.12516	2.9729e-07	3.0655e-06
ENSG00000100814.17	CCNB1IP1	619.338	0.754262	0.147175	5.12493	2.97647e-07	3.06761e-06
ENSG00000155115.6	GTF3C6	477.584	-0.770078	0.150289	-5.12398	2.99148e-07	3.0815e-06
ENSG00000049769.12	PPP1R3F	441.187	1.10878	0.216411	5.12349	2.99936e-07	3.08803e-06
ENSG00000221971.3	TTC4P1	65.3558	2.66494	0.520336	5.12158	3.02993e-07	3.11792e-06
ENSG00000121104.7	FAM117A	726.189	0.798383	0.155947	5.11956	3.06243e-07	3.14974e-06
ENSG00000081842.17	PCDHA6	17.3031	-5.3483	1.04489	-5.11855	3.07897e-07	3.16514e-06
ENSG00000164850.14	GPER1	51.1353	-2.57224	0.502867	-5.11516	3.13469e-07	3.22078e-06
ENSG00000137497.17	NUMA1	8741.51	1.1326	0.221427	5.11501	3.13718e-07	3.22169e-06
ENSG00000157214.13	STEAP2	230.803	-1.82005	0.355859	-5.11453	3.14518e-07	3.22826e-06
ENSG00000171873.7	ADRA1D	25.7464	-2.72406	0.532781	-5.11292	3.17224e-07	3.25437e-06
ENSG00000165733.7	BMS1	456.293	-0.922021	0.180355	-5.11227	3.18316e-07	3.26283e-06
ENSG00000110660.14	SLC35F2	174.411	-1.35852	0.265738	-5.11223	3.18372e-07	3.26283e-06
ENSG00000162402.13	USP24	356.72	-1.41459	0.27677	-5.11107	3.20337e-07	3.28129e-06
ENSG00000196715.6	VKORC1L1	1051.77	-0.782561	0.153162	-5.10938	3.23221e-07	3.30915e-06
ENSG00000163638.13	ADAMTS9	92.1803	-2.31339	0.452891	-5.10805	3.25502e-07	3.33081e-06
ENSG00000163293.11	NIPAL1	17.0189	-6.47814	1.26862	-5.10646	3.28255e-07	3.35728e-06
ENSG00000170921.15	TANC2	2503.84	-0.680753	0.13332	-5.10617	3.2876e-07	3.36073e-06
ENSG00000284948.1	ENSG00000284948	41.4644	-7.83171	1.53413	-5.10499	3.30813e-07	3.38e-06
ENSG00000171105.13	INSR	363.579	1.15627	0.226653	5.1015	3.36975e-07	3.44122e-06
ENSG00000124207.16	CSE1L	493.777	-1.3246	0.259703	-5.10045	3.3884e-07	3.45851e-06
ENSG00000154654.14	NCAM2	15.775	-3.01385	0.591079	-5.0989	3.41629e-07	3.48521e-06
ENSG00000186038.9	HTR3E	53.4843	6.61246	1.29771	5.09547	3.47875e-07	3.54712e-06
ENSG00000154065.16	ANKRD29	124.434	-2.53109	0.497017	-5.09256	3.53256e-07	3.60017e-06
ENSG00000175287.18	PHYHD1	367.696	2.56868	0.504408	5.09246	3.5344e-07	3.60022e-06
ENSG00000147813.15	NAPRT	361.947	1.82904	0.359187	5.09217	3.53989e-07	3.60399e-06
ENSG00000213190.3	MLLT11	792.059	0.789166	0.15499	5.09173	3.54819e-07	3.61062e-06
ENSG00000132635.16	PCED1A	622.381	1.62131	0.31852	5.09015	3.57782e-07	3.63893e-06
ENSG00000197442.9	MAP3K5	336.315	1.69644	0.333295	5.08991	3.58239e-07	3.64173e-06
ENSG00000152779.13	SLC16A12	42.5561	-2.39299	0.470182	-5.08951	3.58999e-07	3.64762e-06
ENSG00000272701.3	MESTIT1	36.8773	-2.72202	0.535117	-5.08677	3.64217e-07	3.69877e-06
ENSG00000274600.1	RIMBP3B	51.6468	-20.3824	4.00801	-5.08542	3.66818e-07	3.72295e-06
ENSG00000173137.11	ADCK5	202.916	1.8199	0.357873	5.08534	3.66968e-07	3.72295e-06
ENSG00000215845.10	TSTD1	161.596	2.94937	0.580181	5.08354	3.70465e-07	3.75654e-06
ENSG00000149380.11	P4HA3	118.821	1.86905	0.367854	5.08096	3.75537e-07	3.80605e-06
ENSG00000105323.16	HNRNPUL1	6708.26	0.824446	0.162273	5.08062	3.7621e-07	3.81095e-06
ENSG00000277969.1	ENSG00000277969	56.5994	1.90615	0.37526	5.07954	3.78354e-07	3.83074e-06
ENSG00000162645.12	GBP2	1116.69	0.809232	0.159375	5.07752	3.82397e-07	3.86973e-06
ENSG00000160957.12	RECQL4	243.28	1.3596	0.267798	5.07694	3.83561e-07	3.87955e-06
ENSG00000135439.11	AGAP2	105.795	2.05178	0.404208	5.07605	3.85372e-07	3.89416e-06
ENSG00000048540.14	LMO3	580.948	3.02563	0.596062	5.07604	3.85392e-07	3.89416e-06
ENSG00000259583.2	ENSG00000259583	56.815	-1.52785	0.301042	-5.0752	3.87091e-07	3.90936e-06
ENSG00000205808.5	PLPP6	138.873	-1.45473	0.28665	-5.07495	3.87605e-07	3.91096e-06
ENSG00000079263.18	SP140	29.7975	-9.62382	1.89635	-5.07493	3.87637e-07	3.91096e-06
ENSG00000181885.18	CLDN7	12.993	-5.2265	1.03002	-5.07419	3.8915e-07	3.92368e-06
ENSG00000174136.11	RGMB	3866.16	0.561413	0.110642	5.07412	3.89288e-07	3.92368e-06
ENSG00000099812.8	MISP	103.117	3.67177	0.723773	5.0731	3.91394e-07	3.94294e-06
ENSG00000135679.23	MDM2	2069.97	-1.89442	0.3735	-5.07208	3.93486e-07	3.96202e-06
[truncated: 4,323 more rows]

## Sheet: myotubes.LT.vs.ST.csv
geneName	hgnc_symbol	baseMean	log2FoldChange	lfcSE	stat	pvalue	padj
ENSG00000099194.5	SCD	7791.7	4.18159	0.101947	41.0173	0	0
ENSG00000165633.12	VSTM4	2184.2	5.831	0.161096	36.1958	7.0784e-287	7.30137e-283
ENSG00000168509.19	HJV	1375.29	6.57941	0.193311	34.0353	6.69296e-254	4.60252e-250
ENSG00000169271.2	HSPB3	1578.07	5.46097	0.160726	33.977	4.87371e-253	2.51361e-249
ENSG00000177238.13	TRIM72	7927.88	4.68162	0.138706	33.7521	9.94345e-250	4.10267e-246
ENSG00000138435.15	CHRNA1	14497.6	5.03108	0.149776	33.5907	2.29682e-247	7.89724e-244
ENSG00000119280.16	C1orf198	5306.27	3.78261	0.113484	33.3317	1.342e-243	3.95507e-240
ENSG00000141161.11	UNC45B	1705.58	7.09513	0.213559	33.2233	4.96871e-242	1.28131e-238
ENSG00000115593.14	SMYD1	4160.45	7.11251	0.216056	32.9197	1.1469e-237	2.62896e-234
ENSG00000133020.4	MYH8	5636.6	8.24394	0.253773	32.4855	1.70926e-231	3.52621e-228
ENSG00000162745.10	OLFML2B	5996.63	5.73477	0.178041	32.2103	1.267e-227	2.37619e-224
ENSG00000142178.8	SIK1	2295.89	3.24737	0.10277	31.5985	3.86946e-219	6.65225e-216
ENSG00000074181.8	NOTCH3	5686.25	6.26336	0.19967	31.3685	5.43908e-216	8.6314e-213
ENSG00000156298.12	TSPAN7	1567.65	4.86994	0.156674	31.0833	4.04796e-212	5.96496e-209
ENSG00000122574.10	WIPF3	938.783	7.61972	0.246435	30.9198	6.47066e-210	8.89931e-207
ENSG00000074590.13	NUAK1	1560.85	3.31567	0.108494	30.5609	4.0543e-205	5.22751e-202
ENSG00000118729.11	CASQ2	4500.41	6.8739	0.22677	30.3122	7.90614e-202	9.59433e-199
ENSG00000163380.15	LMOD3	2512.72	6.45623	0.215297	29.9875	1.42848e-197	1.63719e-194
ENSG00000125414.18	MYH2	4395.31	6.61359	0.222929	29.6667	2.06387e-193	2.24093e-190
ENSG00000124491.15	F13A1	3208.64	4.91235	0.166034	29.5864	2.23256e-192	2.30288e-189
ENSG00000196141.13	SPATS2L	3874.6	3.39805	0.11897	28.5621	1.98555e-179	1.95057e-176
ENSG00000157510.13	AFAP1L1	1643.53	3.29592	0.115447	28.5492	2.87564e-179	2.69657e-176
ENSG00000180209.11	MYLPF	18544.6	7.27726	0.259892	28.0011	1.57657e-172	1.41412e-169
ENSG00000166317.11	SYNPO2L	7094.24	7.44621	0.268673	27.7147	4.63735e-169	3.98619e-166
ENSG00000169926.10	KLF13	1931.6	2.22903	0.0815806	27.3231	2.25751e-164	1.8629e-161
ENSG00000005513.9	SOX8	3960.76	5.75572	0.211213	27.2508	1.62585e-163	1.29005e-160
ENSG00000179241.12	LDLRAD3	2496.38	3.10265	0.114461	27.1065	8.24901e-162	6.30286e-159
ENSG00000128510.11	CPA4	2525.99	-8.37686	0.315599	-26.5427	3.11929e-155	2.29825e-152
ENSG00000116990.10	MYCL	1937.01	5.27458	0.199488	26.4406	4.67909e-154	3.32861e-151
ENSG00000135902.9	CHRND	4801.23	6.82105	0.260414	26.1931	3.18376e-151	2.18936e-148
ENSG00000124701.5	APOBEC2	1851.26	7.40315	0.282677	26.1895	3.50246e-151	2.33083e-148
ENSG00000100234.11	TIMP3	700.028	-4.22107	0.161602	-26.1201	2.15691e-150	1.39053e-147
ENSG00000100678.18	SLC8A3	634.321	4.08315	0.157425	25.9371	2.53927e-148	1.58743e-145
ENSG00000196811.11	CHRNG	1039.77	5.69147	0.220132	25.8548	2.14817e-147	1.30343e-144
ENSG00000154721.14	JAM2	1055.81	3.39131	0.131329	25.8231	4.88427e-147	2.87893e-144
ENSG00000160097.17	FNDC5	3123.38	5.32149	0.206612	25.7559	2.77035e-146	1.58756e-143
ENSG00000117115.12	PADI2	661.638	4.4929	0.175804	25.5564	4.6645e-144	2.60078e-141
ENSG00000065361.15	ERBB3	926.655	6.03407	0.23626	25.54	7.09024e-144	3.84925e-141
ENSG00000196218.12	RYR1	2984.42	6.65318	0.262153	25.379	4.29845e-142	2.27377e-139
ENSG00000275993.2	SIK1B	2383.08	3.205	0.12721	25.1945	4.60201e-140	2.37349e-137
ENSG00000122367.19	LDB3	2197.88	6.80544	0.271145	25.0989	5.11166e-139	2.57204e-136
ENSG00000138131.3	LOXL4	3380.72	-4.41501	0.177626	-24.8556	2.24806e-136	1.10422e-133
ENSG00000036448.9	MYOM2	532.2	5.8032	0.235522	24.6397	4.74798e-134	2.27793e-131
ENSG00000163814.7	CDCP1	2500.61	-3.07804	0.125883	-24.4515	4.84849e-132	2.27328e-129
ENSG00000198842.9	DUSP27	1850.26	5.08618	0.209013	24.3343	8.49724e-131	3.89551e-128
ENSG00000260807.6	CEROX1	2524.66	7.25211	0.300711	24.1165	1.67721e-128	7.52193e-126
ENSG00000125965.8	GDF5	2900.98	-5.15523	0.215367	-23.937	1.26359e-126	5.54635e-124
ENSG00000029534.20	ANK1	474.369	3.10449	0.130652	23.7615	8.35127e-125	3.5893e-122
ENSG00000143028.8	SYPL2	1710.63	4.53634	0.192723	23.5382	1.65975e-122	6.98788e-120
ENSG00000127946.16	HIP1	1791.85	2.68792	0.115119	23.3492	1.40546e-120	5.79891e-118
ENSG00000133169.5	BEX1	964.012	-3.39577	0.146046	-23.2514	1.37843e-119	5.57586e-117
ENSG00000196296.13	ATP2A1	4043.02	7.45218	0.320912	23.2219	2.73836e-119	1.08639e-116
ENSG00000179314.14	WSCD1	2667.08	4.48325	0.193314	23.1916	5.53686e-119	2.1552e-116
ENSG00000115461.4	IGFBP5	2221	3.5528	0.154733	22.9609	1.14801e-116	4.38581e-114
ENSG00000162706.12	CADM3	5129.45	-6.20588	0.270883	-22.9098	3.70716e-116	1.39052e-113
ENSG00000092054.12	MYH7	8811.28	6.6265	0.289295	22.9056	4.08261e-116	1.504e-113
ENSG00000152137.6	HSPB8	7954.99	4.52468	0.197906	22.8628	1.09022e-115	3.94583e-113
ENSG00000072954.6	TMEM38A	7156.28	4.88984	0.214618	22.7839	6.61988e-115	2.35462e-112
ENSG00000018625.14	ATP1A2	1016.53	5.27776	0.2321	22.7392	1.83625e-114	6.42066e-112
ENSG00000135324.5	MRAP2	281.735	5.07747	0.22551	22.5155	2.92801e-112	9.92107e-110
ENSG00000116157.5	GPX7	511.128	4.74505	0.210747	22.5154	2.93352e-112	9.92107e-110
ENSG00000127325.18	BEST3	412.452	6.21401	0.276662	22.4607	1.0068e-111	3.35004e-109
ENSG00000138759.18	FRAS1	996.419	3.18645	0.142841	22.3076	3.11767e-110	1.02091e-107
ENSG00000182752.9	PAPPA	6326.19	-4.41052	0.199558	-22.1015	3.05891e-108	9.86022e-106
ENSG00000041982.15	TNC	1354.97	-4.2466	0.192753	-22.0312	1.44591e-107	4.58909e-105
ENSG00000036672.15	USP2	690.079	5.3223	0.242389	21.9577	7.30551e-107	2.28352e-104
ENSG00000166825.13	ANPEP	6033.77	-4.05004	0.184575	-21.9425	1.02031e-106	3.14163e-104
ENSG00000172399.5	MYOZ2	1167.43	5.22498	0.238404	21.9165	1.80657e-106	5.48082e-104
ENSG00000074410.13	CA12	1338.31	-3.59272	0.164634	-21.8225	1.41835e-105	4.24067e-103
ENSG00000213190.3	MLLT11	792.059	3.71839	0.170501	21.8086	1.92333e-105	5.66833e-103
ENSG00000146147.14	MLIP	1027.58	7.34844	0.337381	21.7808	3.52561e-105	1.02441e-102
ENSG00000173432.11	SAA1	6900.77	-4.75604	0.218876	-21.7293	1.08404e-104	3.10609e-102
ENSG00000239474.6	KLHL41	11039.3	5.72317	0.264011	21.6777	3.32894e-104	9.40768e-102
ENSG00000049540.16	ELN	1042.57	7.45213	0.34518	21.5891	2.27263e-103	6.33572e-101
ENSG00000077157.21	PPP1R12B	1205	4.20485	0.194894	21.5751	3.07739e-103	8.46487e-101
ENSG00000168427.8	KLHL30	1193.44	5.15581	0.239961	21.4861	2.10081e-102	5.7026e-100
ENSG00000124225.15	PMEPA1	481.137	3.15811	0.147115	21.4669	3.17822e-102	8.51514e-100
ENSG00000079393.20	DUSP13	1729.5	4.78388	0.227136	21.0617	1.7856e-98	4.72268e-96
ENSG00000123689.5	G0S2	551.042	-3.51592	0.167087	-21.0425	2.68037e-98	6.99949e-96
ENSG00000170175.10	CHRNB1	2663.49	4.1834	0.198865	21.0364	3.04739e-98	7.85845e-96
ENSG00000170458.13	CD14	434.721	-6.96215	0.331112	-21.0266	3.74774e-98	9.54516e-96
ENSG00000266472.5	MRPS21	703.867	3.3472	0.159599	20.9726	1.16642e-97	2.93455e-95
ENSG00000101605.12	MYOM1	1058.49	8.72226	0.417558	20.8887	6.78142e-97	1.68555e-94
ENSG00000111046.3	MYF6	488.649	6.28495	0.302284	20.7915	5.16262e-96	1.26792e-93
ENSG00000095637.22	SORBS1	445.426	6.20068	0.300569	20.6298	1.48333e-94	3.60012e-92
ENSG00000136153.19	LMO7	6914.36	3.503	0.170721	20.5188	1.46139e-93	3.50563e-91
ENSG00000165617.14	DACT1	433.224	3.24748	0.158601	20.4758	3.53536e-93	8.38327e-91
ENSG00000262179.2	MYMX	4961.67	5.75997	0.281477	20.4633	4.56928e-93	1.07119e-90
ENSG00000099204.19	ABLIM1	708.442	3.59098	0.175652	20.4437	6.83781e-93	1.58499e-90
ENSG00000158321.16	AUTS2	365.618	4.30064	0.21257	20.2316	5.15546e-91	1.18175e-88
ENSG00000129521.13	EGLN3	672.722	6.2832	0.310937	20.2073	8.44231e-91	1.9139e-88
ENSG00000184254.16	ALDH1A3	450.559	-4.96018	0.245915	-20.1703	1.78663e-90	4.00632e-88
ENSG00000136383.6	ALPK3	11067.7	3.1343	0.155913	20.1029	6.95787e-90	1.54345e-87
ENSG00000107104.18	KANK1	3303.66	2.90577	0.144767	20.072	1.29642e-89	2.84523e-87
ENSG00000187616.4	MYMK	3424.89	6.65478	0.331772	20.0583	1.70756e-89	3.70809e-87
ENSG00000091986.15	CCDC80	7088.43	-2.60002	0.129644	-20.055	1.82397e-89	3.91963e-87
ENSG00000154319.15	FAM167A	494.274	-4.82657	0.24118	-20.0124	4.29881e-89	9.14273e-87
ENSG00000130595.18	TNNT3	5489.73	7.19395	0.359486	20.0117	4.35259e-89	9.16265e-87
ENSG00000263272.1	ENSG00000263272	829.468	3.2965	0.164898	19.9912	6.56851e-89	1.36877e-86
ENSG00000136717.14	BIN1	7630.39	3.71912	0.1865	19.9417	1.7695e-88	3.65049e-86
ENSG00000177614.10	PGBD5	1112.53	8.52583	0.427992	19.9205	2.70218e-88	5.51941e-86
ENSG00000159167.11	STC1	1433.24	-5.7238	0.287723	-19.8934	4.63898e-88	9.38257e-86
ENSG00000013297.11	CLDN11	2011.33	-3.84098	0.193363	-19.8641	8.32321e-88	1.66707e-85
ENSG00000099260.10	PALMD	1881.3	2.50732	0.126333	19.8469	1.17216e-87	2.32516e-85
ENSG00000156265.15	MAP3K7CL	1098.14	2.82654	0.142656	19.8137	2.26925e-87	4.45853e-85
ENSG00000117013.15	KCNQ4	784.422	5.0797	0.256633	19.7936	3.37765e-87	6.57368e-85
ENSG00000109063.14	MYH3	11341.9	8.64916	0.43728	19.7795	4.47357e-87	8.62522e-85
ENSG00000165300.7	SLITRK5	525.962	-3.10763	0.157197	-19.769	5.50698e-87	1.05193e-84
ENSG00000221852.4	KRTAP1-5	604.33	-5.02285	0.254948	-19.7015	2.09424e-86	3.96368e-84
ENSG00000133424.20	LARGE1	511.807	4.52538	0.229855	19.688	2.73317e-86	5.12593e-84
ENSG00000087085.14	ACHE	871.302	5.8679	0.298483	19.6591	4.83463e-86	8.98544e-84
ENSG00000081248.10	CACNA1S	1099.73	6.48269	0.331297	19.5676	2.9197e-85	5.37798e-83
ENSG00000203685.9	STUM	482.507	7.32906	0.374635	19.5632	3.18495e-85	5.81466e-83
ENSG00000080573.6	COL5A3	1314.49	5.41627	0.276912	19.5595	3.4215e-85	6.19172e-83
ENSG00000185585.19	OLFML2A	15018.2	2.74046	0.140278	19.536	5.43051e-85	9.74186e-83
ENSG00000170681.6	CAVIN4	1332.48	5.64748	0.290549	19.4372	3.73668e-84	6.6455e-82
ENSG00000115884.10	SDC1	1417.39	-4.05452	0.20874	-19.4238	4.85503e-84	8.56062e-82
ENSG00000142627.12	EPHA2	951.269	-4.13242	0.212767	-19.4223	5.00226e-84	8.74548e-82
ENSG00000162520.14	SYNC	1272.56	2.49387	0.128467	19.4125	6.05333e-84	1.04941e-81
ENSG00000280007.1	ENSG00000280007	863.941	4.77261	0.247603	19.2753	8.66384e-83	1.48946e-80
ENSG00000167772.11	ANGPTL4	1005.47	-6.40226	0.332724	-19.2419	1.64952e-82	2.81237e-80
ENSG00000128606.12	LRRC17	1853.84	-1.90884	0.0992621	-19.2303	2.06517e-82	3.49217e-80
ENSG00000182533.6	CAV3	3818.82	4.21028	0.219118	19.2147	2.79093e-82	4.68106e-80
ENSG00000108846.15	ABCC3	934.23	-5.08991	0.264988	-19.2081	3.16811e-82	5.27081e-80
ENSG00000104368.17	PLAT	6081.81	-3.598	0.187968	-19.1415	1.1398e-81	1.88113e-79
ENSG00000106484.15	MEST	1165.09	-2.85795	0.149651	-19.0974	2.65268e-81	4.34324e-79
ENSG00000187244.11	BCAM	5626.52	5.02856	0.263452	19.0872	3.22499e-81	5.2387e-79
ENSG00000118407.14	FILIP1	506.899	5.29737	0.277875	19.0638	5.04303e-81	8.12795e-79
ENSG00000144868.13	TMEM108	534.287	5.40579	0.284391	19.0083	1.45498e-80	2.32683e-78
ENSG00000028137.18	TNFRSF1B	1211.84	-4.51592	0.238235	-18.9558	3.95792e-80	6.28091e-78
ENSG00000138829.11	FBN2	1118.49	-4.35488	0.230004	-18.9339	5.99309e-80	9.38006e-78
ENSG00000163909.7	HEYL	11246.1	4.80306	0.253676	18.9338	6.00178e-80	9.38006e-78
ENSG00000197632.8	SERPINB2	3160.19	-8.54551	0.452622	-18.88	1.6663e-79	2.58465e-77
ENSG00000122180.4	MYOG	20551.1	5.65395	0.299857	18.8555	2.64828e-79	4.07717e-77
ENSG00000250899.3	ENSG00000250899	1800.3	3.72447	0.197572	18.8512	2.87419e-79	4.39219e-77
ENSG00000087589.16	CASS4	473.349	5.18427	0.275077	18.8466	3.13371e-79	4.75356e-77
ENSG00000007314.12	SCN4A	2503.97	7.35513	0.391468	18.7886	9.36307e-79	1.40993e-76
ENSG00000167601.11	AXL	2151.75	-2.7418	0.146466	-18.7197	3.4215e-78	5.11489e-76
ENSG00000154358.20	OBSCN	1249.72	5.66568	0.304228	18.6231	2.08716e-77	3.09771e-75
ENSG00000064999.14	ANKS1A	1322.7	2.25822	0.121529	18.5817	4.52331e-77	6.66542e-75
ENSG00000168542.14	COL3A1	9601.71	2.96536	0.159635	18.5759	5.03562e-77	7.36772e-75
ENSG00000108515.17	ENO3	11265.6	6.61125	0.356537	18.543	9.29456e-77	1.35033e-74
ENSG00000124145.6	SDC4	7038.45	-2.24961	0.121547	-18.5082	1.77296e-76	2.55777e-74
ENSG00000103994.17	ZNF106	10899.5	4.31731	0.233656	18.4772	3.14952e-76	4.51212e-74
ENSG00000275216.2	ENSG00000275216	1457.44	-5.39807	0.293841	-18.3707	2.25372e-75	3.2065e-73
ENSG00000189159.15	JPT1	3906.09	3.08242	0.16803	18.3445	3.65387e-75	5.16297e-73
ENSG00000112079.8	STK38	1131.79	1.77973	0.0975781	18.239	2.53145e-74	3.55264e-72
ENSG00000172995.16	ARPP21	597.282	6.1013	0.335297	18.1967	5.47958e-74	7.63809e-72
ENSG00000165795.23	NDRG2	1029.87	5.71392	0.315271	18.1238	2.06699e-73	2.86187e-71
ENSG00000128340.14	RAC2	1411.04	-7.62937	0.421763	-18.0892	3.8759e-73	5.33065e-71
ENSG00000125538.11	IL1B	339.594	-5.39782	0.299013	-18.0522	7.58721e-73	1.03658e-70
ENSG00000079308.18	TNS1	14292.7	3.13223	0.173773	18.0248	1.24371e-72	1.68801e-70
ENSG00000183111.11	ARHGEF37	242.889	4.08557	0.226699	18.022	1.30895e-72	1.76494e-70
ENSG00000126882.12	FAM78A	448.3	3.38817	0.188281	17.9953	2.12063e-72	2.84081e-70
ENSG00000132688.10	NES	71359.4	3.69815	0.206306	17.9256	7.44318e-72	9.90663e-70
ENSG00000124507.10	PACSIN1	430.289	6.66983	0.374054	17.8312	4.04886e-71	5.35435e-69
ENSG00000179057.13	IGSF22	766.644	8.57052	0.483057	17.7423	1.97769e-70	2.59871e-68
ENSG00000105088.8	OLFM2	1922.35	6.54963	0.369289	17.7358	2.21971e-70	2.89827e-68
ENSG00000135919.12	SERPINE2	3583.33	-4.79209	0.270215	-17.7344	2.2765e-70	2.95373e-68
ENSG00000165495.15	PKNOX2	1756.26	3.21913	0.181538	17.7326	2.34957e-70	3.02948e-68
ENSG00000136048.13	DRAM1	2685.07	-2.79725	0.157995	-17.7047	3.85518e-70	4.9278e-68
ENSG00000156885.5	COX6A2	908.749	6.82015	0.385221	17.7045	3.86962e-70	4.9278e-68
ENSG00000206561.12	COLQ	525.13	7.03806	0.397771	17.6937	4.68639e-70	5.9313e-68
ENSG00000172508.10	CARNS1	1850.71	4.90194	0.27807	17.6285	1.4894e-69	1.87356e-67
ENSG00000133055.8	MYBPH	33990.8	5.38999	0.306174	17.6043	2.28238e-69	2.85366e-67
ENSG00000142871.16	CCN1	7431.58	-2.03428	0.11569	-17.5839	3.27045e-69	4.06442e-67
ENSG00000197892.12	KIF13B	1551.48	2.05532	0.117022	17.5635	4.68788e-69	5.79107e-67
ENSG00000143847.15	PPFIA4	835.246	3.4824	0.198335	17.5582	5.15054e-69	6.32474e-67
ENSG00000122861.15	PLAU	3908.87	-2.8206	0.160705	-17.5514	5.80294e-69	7.08371e-67
ENSG00000107957.16	SH3PXD2A	5922.01	1.85715	0.105852	17.5449	6.51239e-69	7.90297e-67
ENSG00000133985.2	TTC9	975.338	3.90307	0.223029	17.5003	1.42457e-68	1.71865e-66
ENSG00000144136.10	SLC20A1	2343.71	-2.28829	0.131414	-17.4129	6.58856e-68	7.90244e-66
ENSG00000113083.13	LOX	4077.04	-5.57607	0.321955	-17.3194	3.35767e-67	4.00397e-65
ENSG00000176749.8	CDK5R1	637.917	3.35329	0.194293	17.2589	9.5867e-67	1.13663e-64
ENSG00000184113.9	CLDN5	3256.02	6.06217	0.35176	17.2338	1.48008e-66	1.74481e-64
ENSG00000139874.5	SSTR1	254.258	-4.42306	0.258242	-17.1276	9.24622e-66	1.0838e-63
ENSG00000110090.12	CPT1A	1210.87	-2.82055	0.165015	-17.0927	1.68151e-65	1.95986e-63
ENSG00000103522.15	IL21R	520.022	5.83802	0.342435	17.0486	3.58142e-65	4.15083e-63
ENSG00000143632.14	ACTA1	29679.8	9.16577	0.53852	17.0203	5.80766e-65	6.69341e-63
ENSG00000159348.12	CYB5R1	8354.59	2.93397	0.172703	16.9886	9.98127e-65	1.14396e-62
ENSG00000184828.9	ZBTB7C	325.026	5.71964	0.33826	16.909	3.86143e-64	4.40118e-62
ENSG00000149596.6	JPH2	5922.98	3.93311	0.232723	16.9004	4.46973e-64	5.06652e-62
ENSG00000143603.18	KCNN3	1305.53	3.69737	0.219687	16.8302	1.46579e-63	1.65242e-61
ENSG00000113504.20	SLC12A7	1249.96	3.67103	0.218268	16.8189	1.774e-63	1.989e-61
ENSG00000117643.14	MAN1C1	1098.29	2.5044	0.148962	16.8124	1.98024e-63	2.20823e-61
ENSG00000196465.10	MYL6B	10510	4.1041	0.244308	16.7989	2.48761e-63	2.75911e-61
ENSG00000151468.10	CCDC3	3738.13	8.1672	0.486466	16.7889	2.94447e-63	3.24837e-61
ENSG00000064205.10	CCN5	519.272	-4.74664	0.283085	-16.7676	4.21445e-63	4.62468e-61
ENSG00000145555.14	MYO10	1819.91	3.21159	0.192096	16.7187	9.58099e-63	1.0458e-60
ENSG00000175920.17	DOK7	2967.32	5.28987	0.316473	16.7151	1.01769e-62	1.10499e-60
ENSG00000172000.7	ZNF556	477.303	3.35186	0.200807	16.6919	1.50015e-62	1.62032e-60
ENSG00000101210.11	EEF1A2	3426.91	6.59756	0.395993	16.6608	2.52656e-62	2.71474e-60
ENSG00000213853.9	EMP2	3970.01	1.59092	0.0955212	16.6551	2.77672e-62	2.96806e-60
ENSG00000285671.1	ENSG00000285671	208.233	4.78885	0.288822	16.5806	9.62877e-62	1.02393e-59
ENSG00000134775.15	FHOD3	685.025	3.42221	0.206676	16.5583	1.39466e-61	1.47548e-59
ENSG00000073008.14	PVR	2401.54	2.21039	0.134054	16.4887	4.42065e-61	4.65296e-59
ENSG00000070808.15	CAMK2A	316.766	4.37066	0.26545	16.4651	6.53281e-61	6.84121e-59
ENSG00000144677.14	CTDSPL	1807.92	2.27665	0.138834	16.3984	1.96484e-60	2.04721e-58
ENSG00000166165.12	CKB	9724.76	5.35139	0.326435	16.3934	2.13101e-60	2.20918e-58
ENSG00000092607.14	TBX15	758.375	3.48367	0.212526	16.3917	2.19245e-60	2.26151e-58
ENSG00000130940.14	CASZ1	234.305	5.05384	0.308551	16.3792	2.69072e-60	2.76166e-58
ENSG00000197905.8	TEAD4	1503.38	4.66569	0.284895	16.3769	2.79605e-60	2.85556e-58
ENSG00000167191.11	GPRC5B	2667.61	1.76005	0.10764	16.3512	4.26181e-60	4.33109e-58
ENSG00000184916.8	JAG2	667.531	4.05572	0.248315	16.333	5.74943e-60	5.81426e-58
ENSG00000103196.11	CRISPLD2	689.376	3.31941	0.203972	16.2738	1.51369e-59	1.52329e-57
ENSG00000139914.6	FITM1	1714.57	6.07998	0.373678	16.2706	1.59472e-59	1.59704e-57
ENSG00000123643.12	SLC36A1	482.869	2.89973	0.178733	16.2238	3.42157e-59	3.41e-57
ENSG00000279095.1	ENSG00000279095	461.603	2.88569	0.177915	16.2195	3.67298e-59	3.64296e-57
ENSG00000158270.11	COLEC12	677.073	-2.8776	0.177917	-16.1739	7.7122e-59	7.61257e-57
ENSG00000185739.13	SRL	1105.45	7.58946	0.469499	16.165	8.90129e-59	8.74446e-57
ENSG00000164683.16	HEY1	280.453	4.14951	0.25811	16.0765	3.72824e-58	3.64519e-56
ENSG00000101236.16	RNF24	1776.09	-1.40168	0.0872387	-16.0672	4.33389e-58	4.21737e-56
ENSG00000159251.7	ACTC1	182353	5.87248	0.367388	15.9844	1.64125e-57	1.58962e-55
ENSG00000131459.12	GFPT2	2511.24	-2.97577	0.186567	-15.9501	2.84287e-57	2.74058e-55
ENSG00000136167.13	LCP1	397.332	-4.93255	0.3099	-15.9166	4.86175e-57	4.66502e-55
ENSG00000080823.22	MOK	634.704	-5.53477	0.349872	-15.8194	2.28607e-56	2.18341e-54
ENSG00000151240.16	DIP2C	1178.95	1.96487	0.12445	15.7885	3.7344e-56	3.55026e-54
ENSG00000142583.17	SLC2A5	1030.52	4.52208	0.286431	15.7877	3.78359e-56	3.58053e-54
ENSG00000185033.14	SEMA4B	842.421	-3.0704	0.194674	-15.772	4.84649e-56	4.56543e-54
ENSG00000169851.15	PCDH7	388.923	2.58802	0.164277	15.754	6.44616e-56	6.04474e-54
ENSG00000183091.19	NEB	2132.92	8.37644	0.531809	15.7509	6.77523e-56	6.32457e-54
ENSG00000166482.11	MFAP4	2641.02	2.96798	0.188749	15.7245	1.02713e-55	9.54493e-54
ENSG00000118898.15	PPL	2774.88	-2.95219	0.188077	-15.6967	1.59277e-55	1.47349e-53
ENSG00000177606.6	JUN	4356.31	-1.89541	0.12076	-15.6957	1.61829e-55	1.49042e-53
ENSG00000135318.11	NT5E	4782.21	-4.33563	0.276381	-15.6871	1.85261e-55	1.69863e-53
ENSG00000089685.14	BIRC5	1579.85	-3.92943	0.250656	-15.6766	2.18669e-55	1.99608e-53
ENSG00000154229.11	PRKCA	1502.47	-2.43871	0.15614	-15.6188	5.42576e-55	4.93099e-53
ENSG00000120738.7	EGR1	2265	2.88848	0.185398	15.5799	9.973e-55	9.02381e-53
ENSG00000113140.10	SPARC	75021	2.18655	0.140741	15.536	1.97918e-54	1.78299e-52
ENSG00000155657.26	TTN	5670.22	6.18331	0.398117	15.5314	2.12644e-54	1.90733e-52
ENSG00000108878.4	CACNG1	3320.03	6.15133	0.397193	15.487	4.24668e-54	3.79259e-52
ENSG00000156026.14	MCU	1586.2	2.24557	0.145456	15.4381	9.07627e-54	8.07084e-52
ENSG00000204060.7	FOXO6	530.405	4.7983	0.310968	15.4302	1.02512e-53	9.07645e-52
ENSG00000205056.8	LINC02397	332.099	4.76318	0.309578	15.386	2.03158e-53	1.79109e-51
ENSG00000147912.12	FBXO10	2427.6	3.01987	0.196629	15.3582	3.11918e-53	2.73824e-51
ENSG00000158859.9	ADAMTS4	344.575	2.5698	0.167516	15.3406	4.09345e-53	3.5783e-51
ENSG00000175592.8	FOSL1	3649.86	-4.55124	0.296696	-15.3397	4.14976e-53	3.61222e-51
ENSG00000175040.5	CHST2	1329.39	-2.44423	0.159398	-15.3341	4.52161e-53	3.91936e-51
ENSG00000168014.16	C2CD3	793.151	3.0318	0.197721	15.3337	4.55425e-53	3.93114e-51
ENSG00000122778.9	KIAA1549	507.568	2.76598	0.181007	15.2811	1.02181e-52	8.78327e-51
ENSG00000168743.12	NPNT	409.06	7.04822	0.461324	15.2782	1.06796e-52	9.14193e-51
ENSG00000145794.16	MEGF10	752.598	4.89143	0.32125	15.2262	2.36894e-52	2.01947e-50
ENSG00000111245.14	MYL2	374.573	7.35876	0.483681	15.2141	2.85254e-52	2.42173e-50
ENSG00000221955.10	SLC12A8	346.398	-2.8784	0.1901	-15.1415	8.62868e-52	7.29548e-50
ENSG00000113645.14	WWC1	196.716	-5.02152	0.331745	-15.1367	9.27967e-52	7.81386e-50
ENSG00000130600.18	H19	158132	3.64285	0.240961	15.118	1.23183e-51	1.03303e-49
ENSG00000011422.11	PLAUR	644.907	-4.15823	0.275092	-15.1158	1.27408e-51	1.06414e-49
ENSG00000175600.15	SUGCT	336.191	-3.29312	0.217923	-15.1114	1.36315e-51	1.13394e-49
ENSG00000165272.15	AQP3	696.953	3.45592	0.229212	15.0774	2.28184e-51	1.89054e-49
ENSG00000138100.13	TRIM54	1440.88	6.44877	0.427744	15.0762	2.32179e-51	1.91594e-49
ENSG00000173706.13	HEG1	6567.1	-2.42466	0.16087	-15.0722	2.46893e-51	2.02924e-49
ENSG00000139998.15	RAB15	1447.69	3.18993	0.211706	15.0677	2.63993e-51	2.16118e-49
ENSG00000145362.17	ANK2	1067.3	2.50581	0.166634	15.0378	4.14858e-51	3.38282e-49
ENSG00000183762.12	KREMEN1	1925.34	2.23264	0.148578	15.0267	4.90719e-51	3.98565e-49
ENSG00000178773.14	CPNE7	1085.5	-5.02943	0.335215	-15.0036	6.9538e-51	5.62576e-49
ENSG00000189067.12	LITAF	331.539	2.73303	0.182254	14.9957	7.82739e-51	6.30778e-49
ENSG00000109061.9	MYH1	800.239	7.34766	0.490159	14.9904	8.48804e-51	6.81355e-49
ENSG00000182606.14	TRAK1	1067.51	1.62943	0.108801	14.9762	1.04978e-50	8.39418e-49
ENSG00000134339.8	SAA2	1165.34	-7.3196	0.488821	-14.974	1.08619e-50	8.65174e-49
ENSG00000102554.13	KLF5	1402.08	3.50616	0.234276	14.9659	1.22573e-50	9.72567e-49
ENSG00000157119.11	KLHL40	1288.71	7.50506	0.502062	14.9485	1.59353e-50	1.25956e-48
ENSG00000119669.4	IRF2BPL	3973.28	1.54622	0.103444	14.9473	1.62162e-50	1.27358e-48
ENSG00000028277.21	POU2F2	346.842	-4.17164	0.279091	-14.9472	1.62361e-50	1.27358e-48
ENSG00000149294.16	NCAM1	7800.62	5.33542	0.358359	14.8885	3.91628e-50	3.06034e-48
ENSG00000108100.17	CCNY	1999.89	1.44403	0.0971002	14.8715	5.04741e-50	3.92936e-48
ENSG00000280323.1	ENSG00000280323	211.681	4.63109	0.311492	14.8675	5.36132e-50	4.15805e-48
ENSG00000077522.12	ACTN2	1695.48	11.3963	0.767025	14.8578	6.1901e-50	4.78283e-48
ENSG00000178882.14	RFLNA	2465.24	-3.85209	0.259284	-14.8567	6.29795e-50	4.84801e-48
ENSG00000145911.5	N4BP3	235.843	6.26518	0.42226	14.8373	8.40929e-50	6.44921e-48
ENSG00000157111.12	TMEM171	347.228	-3.07056	0.207076	-14.8281	9.6391e-50	7.36499e-48
ENSG00000158457.5	TSPAN33	722.543	5.52719	0.373295	14.8065	1.32959e-49	1.0096e-47
ENSG00000155816.19	FMN2	322.012	-4.49663	0.303694	-14.8064	1.33113e-49	1.0096e-47
ENSG00000112183.14	RBM24	904.528	5.18814	0.350687	14.7942	1.59635e-49	1.20633e-47
ENSG00000143867.6	OSR1	494.593	-5.47875	0.371866	-14.7331	3.94992e-49	2.97397e-47
ENSG00000142661.18	MYOM3	722.211	6.70325	0.454998	14.7325	3.98712e-49	2.99106e-47
ENSG00000240583.11	AQP1	250.452	4.07524	0.276666	14.7298	4.14945e-49	3.10156e-47
ENSG00000144712.12	CAND2	542.572	2.9559	0.200719	14.7266	4.35307e-49	3.24202e-47
ENSG00000170776.21	AKAP13	2893.23	2.02184	0.137656	14.6876	7.7426e-49	5.74568e-47
ENSG00000173442.12	EHBP1L1	8774.63	2.79259	0.190224	14.6806	8.58697e-49	6.34944e-47
ENSG00000250303.3	LINC02762	286.277	3.49263	0.237933	14.6791	8.77606e-49	6.46608e-47
ENSG00000186918.13	ZNF395	1637.61	-1.75568	0.119617	-14.6775	8.97809e-49	6.59139e-47
ENSG00000183087.14	GAS6	13949.5	-3.54209	0.241339	-14.6768	9.07276e-49	6.63727e-47
ENSG00000115468.11	EFHD1	786.21	4.67801	0.318877	14.6703	9.99472e-49	7.2859e-47
ENSG00000198719.8	DLL1	255.224	5.47597	0.373351	14.6671	1.04752e-48	7.60929e-47
ENSG00000164761.8	TNFRSF11B	755.662	-4.2691	0.291188	-14.661	1.14629e-48	8.29756e-47
ENSG00000170624.13	SGCD	1027.21	4.91596	0.33533	14.6601	1.16144e-48	8.37782e-47
ENSG00000158710.14	TAGLN2	11817.7	-3.07497	0.209876	-14.6513	1.32088e-48	9.49468e-47
ENSG00000117525.13	F3	767.148	-5.74295	0.391993	-14.6506	1.33485e-48	9.56178e-47
ENSG00000137124.7	ALDH1B1	5606.99	1.82774	0.124832	14.6416	1.52518e-48	1.08873e-46
ENSG00000128284.19	APOL3	217.907	-2.89281	0.197667	-14.6348	1.68483e-48	1.19855e-46
ENSG00000114315.3	HES1	218.651	2.91779	0.200121	14.5801	3.75819e-48	2.66431e-46
ENSG00000067191.15	CACNB1	1471.54	4.34651	0.298193	14.5762	3.98345e-48	2.81434e-46
ENSG00000125347.13	IRF1	1119.15	-3.09645	0.213273	-14.5187	9.22174e-48	6.49299e-46
ENSG00000120669.15	SOHLH2	478.18	5.64415	0.389332	14.497	1.26515e-47	8.87757e-46
ENSG00000078804.12	TP53INP2	4541.87	2.50802	0.17333	14.4696	1.88451e-47	1.31788e-45
ENSG00000129152.3	MYOD1	19521.4	4.23293	0.293027	14.4456	2.67393e-47	1.86362e-45
ENSG00000115592.11	PRKAG3	834.741	4.69712	0.325235	14.4423	2.80468e-47	1.94817e-45
ENSG00000149926.13	TLCD3B	703.271	7.64398	0.53003	14.4218	3.77437e-47	2.61293e-45
ENSG00000131386.18	GALNT15	472.568	-3.40455	0.236367	-14.4037	4.90635e-47	3.38521e-45
ENSG00000136114.16	THSD1	834.228	2.15024	0.149549	14.3781	7.09699e-47	4.88037e-45
ENSG00000136999.4	CCN3	372.482	-4.23998	0.29509	-14.3685	8.16332e-47	5.59499e-45
ENSG00000205542.10	TMSB4X	21881.7	-2.27943	0.15865	-14.3676	8.26186e-47	5.64378e-45
ENSG00000167680.15	SEMA6B	1640.57	3.23075	0.225344	14.3369	1.28623e-46	8.75737e-45
ENSG00000162511.7	LAPTM5	647.563	-3.01696	0.21052	-14.331	1.40053e-46	9.50428e-45
ENSG00000197616.11	MYH6	448.02	7.10896	0.498455	14.262	3.77618e-46	2.55419e-44
ENSG00000163739.4	CXCL1	1524.47	-4.01608	0.28224	-14.2293	6.02609e-46	4.06269e-44
ENSG00000268861.6	ENSG00000268861	1025.88	-26.3292	1.85892	-14.1637	1.53665e-45	1.03261e-43
ENSG00000135842.16	NIBAN1	371.792	-4.47928	0.31656	-14.1499	1.87103e-45	1.25322e-43
ENSG00000115107.19	STEAP3	6379.68	-2.48239	0.175525	-14.1426	2.07391e-45	1.38462e-43
ENSG00000228672.3	PROB1	2921.2	3.53657	0.250106	14.1403	2.14376e-45	1.42664e-43
ENSG00000147872.9	PLIN2	4284.28	-3.73479	0.264553	-14.1174	2.96915e-45	1.96957e-43
ENSG00000134250.19	NOTCH2	6801.84	-1.0858	0.0769233	-14.1154	3.05318e-45	2.01882e-43
ENSG00000203867.7	RBM20	206.561	3.08811	0.218821	14.1125	3.18071e-45	2.09643e-43
ENSG00000151474.22	FRMD4A	1198.96	-1.86733	0.132539	-14.0889	4.44164e-45	2.91818e-43
ENSG00000162366.7	PDZK1IP1	182.494	-4.71757	0.335658	-14.0547	7.207e-45	4.72001e-43
ENSG00000170390.15	DCLK2	258.969	4.23794	0.302522	14.0087	1.37899e-44	9.00273e-43
ENSG00000177291.3	GJD4	211.975	7.05941	0.50398	14.0073	1.40596e-44	9.14983e-43
ENSG00000134716.10	CYP2J2	94.8806	3.86531	0.276632	13.9727	2.28627e-44	1.4832e-42
ENSG00000124313.14	IQSEC2	1192.65	-3.06225	0.220105	-13.9127	5.30316e-44	3.4296e-42
ENSG00000184343.10	SRPK3	951.887	4.35143	0.312805	13.911	5.43257e-44	3.50231e-42
ENSG00000198113.2	TOR4A	1262.08	-2.7344	0.196673	-13.9032	6.05495e-44	3.89139e-42
ENSG00000105251.10	SHD	5681.71	4.70339	0.338312	13.9025	6.11565e-44	3.91819e-42
ENSG00000175084.11	DES	186897	4.33512	0.311852	13.9012	6.22503e-44	3.97592e-42
ENSG00000106070.18	GRB10	971.331	1.4748	0.106263	13.8788	8.51937e-44	5.42452e-42
ENSG00000121769.7	FABP3	1493.58	4.27365	0.308262	13.8637	1.05095e-43	6.67109e-42
ENSG00000025039.14	RRAGD	254.517	5.32381	0.38409	13.8608	1.09423e-43	6.92452e-42
ENSG00000259881.1	ENSG00000259881	174.292	5.53025	0.399323	13.8491	1.28847e-43	8.12878e-42
ENSG00000148120.16	AOPEP	1602.42	2.11061	0.152714	13.8207	1.91184e-43	1.20248e-41
ENSG00000224982.3	TMEM233	482.727	2.59509	0.188043	13.8005	2.53086e-43	1.58698e-41
ENSG00000197208.5	SLC22A4	253.5	-4.87062	0.353341	-13.7845	3.16056e-43	1.97583e-41
ENSG00000132329.10	RAMP1	1063.41	4.38006	0.318011	13.7733	3.68939e-43	2.29946e-41
ENSG00000270607.1	ENSG00000270607	148.486	-4.42217	0.321178	-13.7686	3.93688e-43	2.44632e-41
ENSG00000174600.13	CMKLR1	1039.9	2.05021	0.148951	13.7644	4.17494e-43	2.58646e-41
ENSG00000135744.7	AGT	903.6	3.68233	0.268997	13.6891	1.17925e-42	7.28382e-41
ENSG00000129757.13	CDKN1C	1025.47	6.01963	0.440645	13.661	1.73662e-42	1.06945e-40
ENSG00000150594.6	ADRA2A	160.523	4.68002	0.342703	13.6562	1.85346e-42	1.138e-40
ENSG00000235385.1	LINC02154	1225.54	-7.16458	0.524736	-13.6537	1.91978e-42	1.17523e-40
ENSG00000138193.15	PLCE1	474.134	4.15391	0.305039	13.6176	3.14721e-42	1.92091e-40
ENSG00000172164.14	SNTB1	1279.62	3.14143	0.230959	13.6017	3.91379e-42	2.38176e-40
ENSG00000133083.14	DCLK1	2159.92	4.51608	0.332458	13.5839	4.98781e-42	3.02643e-40
ENSG00000101825.7	MXRA5	683.63	10.3242	0.761139	13.5642	6.52861e-42	3.94971e-40
ENSG00000106772.17	PRUNE2	7641.81	2.4581	0.181732	13.526	1.09802e-41	6.62346e-40
ENSG00000104879.4	CKM	20364.8	9.9075	0.733817	13.5013	1.53605e-41	9.2387e-40
ENSG00000198300.13	PEG3	303.432	8.18936	0.606614	13.5001	1.56133e-41	9.36343e-40
ENSG00000204381.11	LAYN	1016.58	-3.16097	0.234229	-13.4952	1.66818e-41	9.97524e-40
ENSG00000166897.14	ELFN2	437.942	-8.91442	0.660638	-13.4936	1.70457e-41	1.01634e-39
ENSG00000151320.10	AKAP6	452.922	3.79448	0.281491	13.4799	2.05296e-41	1.22054e-39
ENSG00000128266.8	GNAZ	197.382	4.25071	0.315529	13.4717	2.29645e-41	1.36137e-39
ENSG00000143845.14	ETNK2	296.798	-5.08279	0.377698	-13.4573	2.79063e-41	1.64959e-39
ENSG00000282556.2	ENSG00000282556	139.221	5.2025	0.38661	13.4567	2.81111e-41	1.65695e-39
ENSG00000184232.8	OAF	1936.08	-3.00421	0.22333	-13.4519	3.00078e-41	1.76371e-39
ENSG00000119714.10	GPR68	323.823	-4.41757	0.328928	-13.4302	4.02462e-41	2.35875e-39
ENSG00000149633.11	KIAA1755	875.823	3.58873	0.268216	13.38	7.91244e-41	4.62418e-39
ENSG00000174437.16	ATP2A2	5439.54	1.72183	0.128831	13.3651	9.67578e-41	5.63874e-39
ENSG00000163661.3	PTX3	6837.59	-3.69817	0.277219	-13.3403	1.34961e-40	7.84295e-39
ENSG00000181408.3	UTS2R	446.622	6.59871	0.495328	13.3219	1.72664e-40	1.00058e-38
ENSG00000129009.12	ISLR	609.919	4.46358	0.335214	13.3156	1.87852e-40	1.08554e-38
ENSG00000240225.10	ZNF542P	171.992	4.43615	0.333866	13.2872	2.74685e-40	1.58289e-38
ENSG00000189410.11	SH2D5	186.855	-6.72904	0.506702	-13.2801	3.02051e-40	1.73574e-38
ENSG00000105246.5	EBI3	145.162	-6.91932	0.521462	-13.2691	3.49878e-40	2.00499e-38
ENSG00000077044.10	DGKD	785.489	2.64129	0.19925	13.2562	4.15646e-40	2.37529e-38
ENSG00000162493.16	PDPN	299.583	6.19021	0.467218	13.2491	4.56785e-40	2.60317e-38
ENSG00000160867.14	FGFR4	1417.6	3.92407	0.296246	13.246	4.75921e-40	2.70475e-38
ENSG00000013810.18	TACC3	1009.33	-3.45657	0.261067	-13.2401	5.14572e-40	2.91638e-38
ENSG00000168685.14	IL7R	629.807	-5.20456	0.393463	-13.2276	6.08371e-40	3.43855e-38
ENSG00000102606.18	ARHGEF7	994.663	1.43795	0.108721	13.226	6.20911e-40	3.49983e-38
ENSG00000129910.7	CDH15	7962.37	4.31761	0.326556	13.2217	6.57843e-40	3.6979e-38
ENSG00000145623.12	OSMR	1770.58	-2.42501	0.183723	-13.1993	8.85338e-40	4.96319e-38
ENSG00000161888.11	SPC24	371.714	-3.33745	0.253248	-13.1786	1.16523e-39	6.51453e-38
ENSG00000111913.18	RIPOR2	204.956	6.5344	0.49607	13.1723	1.26606e-39	7.05913e-38
ENSG00000163092.19	XIRP2	213.573	7.69039	0.584143	13.1653	1.39074e-39	7.73341e-38
ENSG00000129675.15	ARHGEF6	1166.52	2.9845	0.226711	13.1644	1.4073e-39	7.80447e-38
ENSG00000068903.19	SIRT2	10867.4	3.24066	0.246698	13.1361	2.04481e-39	1.13095e-37
ENSG00000237515.8	SHISA9	906.62	2.6894	0.204747	13.1352	2.06882e-39	1.14117e-37
ENSG00000162783.10	IER5	2893.76	-1.7768	0.135312	-13.1311	2.18388e-39	1.20142e-37
ENSG00000122863.5	CHST3	3386.88	1.3884	0.105779	13.1254	2.35575e-39	1.29253e-37
ENSG00000115363.13	EVA1A	150.465	-4.36141	0.332613	-13.1126	2.78958e-39	1.5265e-37
ENSG00000157542.10	KCNJ6	589.93	2.80439	0.214077	13.0999	3.29616e-39	1.79894e-37
ENSG00000186577.13	SMIM29	649.619	-2.96097	0.226552	-13.0697	4.90502e-39	2.66994e-37
ENSG00000158258.16	CLSTN2	2610.03	2.16809	0.165981	13.0623	5.40774e-39	2.93583e-37
ENSG00000103187.7	COTL1	7058.49	-3.51328	0.269265	-13.0476	6.55408e-39	3.54883e-37
ENSG00000154553.14	PDLIM3	3324.6	4.89181	0.375224	13.037	7.53306e-39	4.06825e-37
ENSG00000110195.12	FOLR1	374.937	6.45346	0.496213	13.0054	1.13953e-38	6.13796e-37
ENSG00000136542.8	GALNT5	1194.44	-2.92576	0.225163	-12.994	1.32338e-38	7.10971e-37
ENSG00000107731.12	UNC5B	1237.07	2.59448	0.199839	12.9829	1.53074e-38	8.2024e-37
ENSG00000104213.12	PDGFRL	118.719	-4.49653	0.346645	-12.9716	1.77309e-38	9.47638e-37
ENSG00000197646.7	PDCD1LG2	205.025	-3.35851	0.258918	-12.9713	1.77905e-38	9.48366e-37
ENSG00000159173.18	TNNI1	26874	6.37386	0.492648	12.9379	2.74878e-38	1.4601e-36
ENSG00000168453.14	HR	1580.93	4.50832	0.348461	12.9378	2.75316e-38	1.4601e-36
ENSG00000116260.16	QSOX1	5939.82	-2.74703	0.212922	-12.9016	4.41074e-38	2.33317e-36
ENSG00000119686.9	FLVCR2	918.93	2.39083	0.185362	12.8981	4.61044e-38	2.43257e-36
ENSG00000113916.17	BCL6	1451.04	1.60111	0.124556	12.8545	8.11098e-38	4.26861e-36
ENSG00000143786.7	CNIH3	358.248	-3.02414	0.235398	-12.847	8.94645e-38	4.69632e-36
ENSG00000134802.17	SLC43A3	3771.11	-3.33238	0.259507	-12.8412	9.63546e-38	5.04517e-36
ENSG00000101367.8	MAPRE1	3212.78	1.43373	0.111669	12.8391	9.8978e-38	5.16941e-36
ENSG00000088367.21	EPB41L1	800.865	-1.77435	0.138245	-12.8349	1.04599e-37	5.44921e-36
ENSG00000119699.7	TGFB3	181.002	2.54906	0.198692	12.8292	1.12503e-37	5.8462e-36
ENSG00000107859.9	PITX3	407.419	4.23061	0.330992	12.7816	2.07712e-37	1.07666e-35
ENSG00000121440.14	PDZRN3	622.215	2.848	0.223063	12.7676	2.48547e-37	1.28509e-35
ENSG00000131471.6	AOC3	199.835	3.61019	0.283037	12.7552	2.9165e-37	1.50419e-35
ENSG00000178726.6	THBD	335.571	-2.21011	0.173874	-12.711	5.13924e-37	2.64395e-35
ENSG00000170801.9	HTRA3	3796.88	3.02832	0.238625	12.6907	6.66071e-37	3.41817e-35
ENSG00000171345.13	KRT19	181.098	-6.54712	0.516063	-12.6867	7.00925e-37	3.58811e-35
ENSG00000104885.17	DOT1L	715.373	3.74137	0.294915	12.6863	7.0477e-37	3.59886e-35
ENSG00000057019.15	DCBLD2	9011.16	-3.62187	0.28574	-12.6754	8.09294e-37	4.1224e-35
ENSG00000171365.16	CLCN5	855.22	3.42325	0.270276	12.6658	9.15198e-37	4.65038e-35
ENSG00000250742.2	LINC02381	397.186	-2.69966	0.21331	-12.6561	1.03573e-36	5.24992e-35
ENSG00000153094.22	BCL2L11	394.099	2.30776	0.182406	12.6518	1.0939e-36	5.53119e-35
ENSG00000170417.15	TMEM182	235.841	5.69844	0.450688	12.6439	1.20935e-36	6.09247e-35
ENSG00000188112.8	C6orf132	295.29	-6.08855	0.481545	-12.6438	1.21081e-36	6.09247e-35
ENSG00000137309.19	HMGA1	26572.1	-4.20264	0.332427	-12.6423	1.23417e-36	6.19485e-35
ENSG00000125398.6	SOX9	398.651	-2.75357	0.217832	-12.6408	1.25787e-36	6.2985e-35
ENSG00000120889.12	TNFRSF10B	3539.23	-1.79837	0.142344	-12.634	1.37207e-36	6.8537e-35
ENSG00000018408.14	WWTR1	2684.98	2.7903	0.221042	12.6234	1.5688e-36	7.81746e-35
ENSG00000115414.18	FN1	91065	-2.36722	0.187642	-12.6156	1.73154e-36	8.60764e-35
ENSG00000179772.7	FOXS1	142.291	5.15433	0.408624	12.6139	1.77065e-36	8.78087e-35
ENSG00000213892.11	CEACAM16	463.02	5.88483	0.467741	12.5814	2.67306e-36	1.32243e-34
ENSG00000016402.13	IL20RA	154.873	5.70227	0.45337	12.5775	2.80642e-36	1.38508e-34
ENSG00000158022.6	TRIM63	381.233	2.41544	0.192162	12.5699	3.09279e-36	1.52278e-34
ENSG00000115155.17	OTOF	636.014	3.84849	0.306272	12.5656	3.26282e-36	1.60266e-34
ENSG00000148082.9	SHC3	254.196	-3.84346	0.306091	-12.5566	3.65767e-36	1.79234e-34
ENSG00000196126.11	HLA-DRB1	1034.72	-2.39001	0.190435	-12.5503	3.96209e-36	1.93692e-34
ENSG00000139364.10	TMEM132B	295.416	-3.7682	0.300281	-12.5489	4.02971e-36	1.96532e-34
ENSG00000009950.15	MLXIPL	291.761	3.18468	0.253853	12.5454	4.21456e-36	2.05062e-34
ENSG00000198682.12	PAPSS2	1201.09	-3.41862	0.272798	-12.5317	5.00891e-36	2.43139e-34
ENSG00000140853.15	NLRC5	579.895	-1.68941	0.134975	-12.5164	6.06953e-36	2.9393e-34
ENSG00000139668.8	WDFY2	744.884	1.70434	0.136197	12.5138	6.27669e-36	3.03251e-34
ENSG00000130592.15	LSP1	5246.92	4.92141	0.39361	12.5032	7.16653e-36	3.45434e-34
ENSG00000140807.6	NKD1	129.684	6.81833	0.545538	12.4984	7.62032e-36	3.66451e-34
ENSG00000159713.10	TPPP3	1124.09	2.67431	0.21401	12.4962	7.8339e-36	3.75845e-34
ENSG00000164440.14	TXLNB	433.975	3.69744	0.295892	12.4959	7.86072e-36	3.76257e-34
ENSG00000139174.11	PRICKLE1	409	2.14006	0.171351	12.4893	8.53759e-36	4.0771e-34
ENSG00000198959.11	TGM2	15330.2	-4.35143	0.348705	-12.4788	9.74322e-36	4.64209e-34
ENSG00000179388.8	EGR3	123.725	3.48114	0.27939	12.4598	1.23673e-35	5.87872e-34
ENSG00000186439.12	TRDN	264.232	7.87063	0.631946	12.4546	1.32026e-35	6.26139e-34
ENSG00000135678.11	CPM	270.724	-3.86153	0.310919	-12.4198	2.04191e-35	9.66159e-34
ENSG00000134905.16	CARS2	1408.28	-1.98475	0.159853	-12.4161	2.13825e-35	1.00943e-33
ENSG00000163874.10	ZC3H12A	1822.58	-2.38717	0.19241	-12.4067	2.40375e-35	1.13218e-33
ENSG00000101849.16	TBL1X	922.505	-1.74774	0.141039	-12.3919	2.8923e-35	1.35918e-33
ENSG00000183856.10	IQGAP3	272.381	-4.4764	0.361915	-12.3687	3.86226e-35	1.81087e-33
ENSG00000183160.8	TMEM119	2831.01	5.24208	0.424856	12.3385	5.62117e-35	2.62959e-33
ENSG00000163449.10	TMEM169	166.972	3.73402	0.3027	12.3357	5.81664e-35	2.71487e-33
ENSG00000212747.4	RTL8B	722.606	2.18261	0.177051	12.3276	6.43156e-35	2.9951e-33
ENSG00000138347.15	MYPN	3817.08	2.2517	0.182858	12.3139	7.6214e-35	3.54121e-33
ENSG00000106785.14	TRIM14	498.81	-2.319	0.188355	-12.3118	7.8211e-35	3.62583e-33
ENSG00000146072.6	TNFRSF21	849.817	1.77045	0.143818	12.3103	7.9707e-35	3.6869e-33
ENSG00000064309.14	CDON	1178.69	3.36922	0.273758	12.3073	8.27508e-35	3.81913e-33
ENSG00000225614.2	ZNF469	575.11	2.15876	0.175782	12.2809	1.14755e-34	5.28434e-33
ENSG00000213088.10	ACKR1	243.632	-8.79033	0.717044	-12.2591	1.50127e-34	6.89782e-33
ENSG00000164776.9	PHKG1	301.373	5.88573	0.481835	12.2152	2.57732e-34	1.18156e-32
ENSG00000073464.11	CLCN4	467.837	2.5988	0.212815	12.2116	2.6965e-34	1.23346e-32
ENSG00000176887.6	SOX11	372.735	3.86627	0.316621	12.211	2.71379e-34	1.23862e-32
ENSG00000144810.15	COL8A1	3421.1	-3.24877	0.266132	-12.2073	2.8399e-34	1.29331e-32
ENSG00000084764.11	MAPRE3	2300.68	3.33718	0.27345	12.204	2.96003e-34	1.34506e-32
ENSG00000106351.12	AGFG2	430.444	-2.34882	0.192524	-12.2002	3.10177e-34	1.40636e-32
ENSG00000108387.14	SEPTIN4	260.432	3.78187	0.310376	12.1848	3.74584e-34	1.69466e-32
ENSG00000148344.10	PTGES	892.658	-2.68026	0.22013	-12.1758	4.18401e-34	1.88875e-32
ENSG00000141965.4	FEM1A	2489.95	1.63177	0.134219	12.1575	5.2347e-34	2.3579e-32
ENSG00000212724.3	KRTAP2-3	190.807	-6.8596	0.564573	-12.1501	5.73114e-34	2.57589e-32
ENSG00000134014.16	ELP3	738.314	1.25851	0.103591	12.1488	5.82327e-34	2.61161e-32
ENSG00000172403.10	SYNPO2	18575.9	4.39945	0.363018	12.1191	8.36766e-34	3.74458e-32
ENSG00000154102.10	C16orf74	121.422	-4.9801	0.411128	-12.1133	8.98606e-34	4.01261e-32
ENSG00000260428.2	SCX	118.222	5.19437	0.429385	12.0972	1.09243e-33	4.86757e-32
ENSG00000198947.15	DMD	503.639	4.1928	0.346694	12.0936	1.14109e-33	5.07344e-32
ENSG00000168575.9	SLC20A2	1816.31	1.73844	0.143877	12.0829	1.30119e-33	5.77281e-32
ENSG00000123358.19	NR4A1	269.027	5.21054	0.432531	12.0466	2.02054e-33	8.94501e-32
ENSG00000124813.21	RUNX2	625.366	-2.46147	0.204562	-12.0329	2.38641e-33	1.05421e-31
ENSG00000187957.7	DNER	869.609	-3.58009	0.297847	-12.0199	2.79404e-33	1.23164e-31
ENSG00000143643.12	TTC13	185.023	3.30482	0.274964	12.0191	2.81932e-33	1.24014e-31
ENSG00000149090.11	PAMR1	239.798	-1.97077	0.164149	-12.006	3.30447e-33	1.45045e-31
ENSG00000164093.16	PITX2	774.294	2.61488	0.218054	11.9919	3.91897e-33	1.71653e-31
ENSG00000140479.16	PCSK6	635.792	6.4833	0.540797	11.9884	4.08704e-33	1.78635e-31
ENSG00000163545.8	NUAK2	132.241	-3.28425	0.274149	-11.9798	4.53255e-33	1.97688e-31
ENSG00000070601.9	FRMPD1	254.387	4.82658	0.403253	11.9691	5.15892e-33	2.24533e-31
ENSG00000150630.3	VEGFC	549.697	-2.49573	0.208806	-11.9524	6.30718e-33	2.73931e-31
ENSG00000171608.15	PIK3CD	642.816	-2.9227	0.244695	-11.9443	6.95496e-33	3.0143e-31
ENSG00000108797.11	CNTNAP1	908.495	-2.74088	0.229703	-11.9323	8.03123e-33	3.47346e-31
ENSG00000124743.5	KLHL31	279.537	7.58654	0.636911	11.9115	1.03156e-32	4.45213e-31
ENSG00000134769.21	DTNA	350.611	3.21524	0.269995	11.9085	1.06873e-32	4.60291e-31
ENSG00000124126.13	PREX1	1408.34	-2.54837	0.21416	-11.8994	1.19221e-32	5.12402e-31
ENSG00000186480.12	INSIG1	1148.4	2.31176	0.194419	11.8906	1.32442e-32	5.68043e-31
ENSG00000112299.7	VNN1	637.148	-4.29266	0.361098	-11.8878	1.36977e-32	5.86272e-31
ENSG00000130584.10	ZBTB46	472.984	1.77524	0.149408	11.8818	1.47182e-32	6.28649e-31
ENSG00000175161.13	CADM2	120.667	4.7535	0.401086	11.8516	2.11235e-32	9.00367e-31
ENSG00000176842.14	IRX5	129.895	3.90539	0.329705	11.8451	2.2813e-32	9.70376e-31
ENSG00000124191.17	TOX2	374.795	-3.40552	0.288016	-11.8241	2.93128e-32	1.24429e-30
ENSG00000130433.7	CACNG6	1107.15	4.93955	0.417909	11.8197	3.08828e-32	1.30824e-30
ENSG00000058668.14	ATP2B4	3182.45	-1.70066	0.144062	-11.805	3.67707e-32	1.55447e-30
ENSG00000178860.8	MSC	785.635	2.59926	0.220271	11.8003	3.89058e-32	1.64136e-30
ENSG00000114268.11	PFKFB4	381.885	-2.93558	0.248778	-11.8	3.90218e-32	1.6429e-30
ENSG00000173064.12	HECTD4	1297.62	1.34774	0.114439	11.777	5.12969e-32	2.15531e-30
ENSG00000164096.12	C4orf3	3899.36	1.85362	0.157731	11.7518	6.91317e-32	2.89875e-30
ENSG00000134070.4	IRAK2	472.952	-2.86933	0.244344	-11.743	7.67321e-32	3.21092e-30
ENSG00000178031.16	ADAMTSL1	1210.75	-3.62113	0.308431	-11.7405	7.90257e-32	3.3002e-30
ENSG00000187653.11	TMSB4XP8	531.433	-2.41658	0.205914	-11.7359	8.34535e-32	3.47807e-30
ENSG00000153048.10	CARHSP1	1817.49	-2.05655	0.175422	-11.7235	9.66371e-32	4.0194e-30
ENSG00000061337.15	LZTS1	1321.96	2.62571	0.223989	11.7225	9.77313e-32	4.05673e-30
ENSG00000183873.15	SCN5A	3023.7	2.31015	0.19724	11.7124	1.10149e-31	4.56299e-30
ENSG00000164619.9	BMPER	156.654	-3.01895	0.259199	-11.6473	2.36932e-31	9.7954e-30
ENSG00000163492.15	CCDC141	265.491	5.45631	0.468755	11.64	2.58027e-31	1.06462e-29
ENSG00000186642.15	PDE2A	493.225	3.20693	0.275831	11.6264	3.02519e-31	1.2457e-29
ENSG00000184497.12	TMEM255B	240.338	-4.65536	0.400524	-11.6232	3.1422e-31	1.29131e-29
ENSG00000104549.11	SQLE	370.591	1.77674	0.152946	11.6168	3.38729e-31	1.38908e-29
ENSG00000008300.16	CELSR3	125.543	-3.67536	0.316388	-11.6166	3.39358e-31	1.38908e-29
ENSG00000175093.4	SPSB4	121.97	5.20695	0.44865	11.6058	3.84976e-31	1.57268e-29
ENSG00000187486.5	KCNJ11	187.229	5.0248	0.433649	11.5873	4.78237e-31	1.94981e-29
ENSG00000135617.3	PRADC1	1157.3	2.64019	0.228069	11.5763	5.43414e-31	2.21117e-29
ENSG00000169554.19	ZEB2	2256.28	2.13239	0.184268	11.5722	5.69811e-31	2.31402e-29
ENSG00000182054.9	IDH2	2121.98	5.29623	0.457902	11.5663	6.10533e-31	2.47452e-29
ENSG00000186907.7	RTN4RL2	95.0993	-4.69066	0.405577	-11.5654	6.17035e-31	2.49597e-29
ENSG00000172935.8	MRGPRF	610.219	-3.25256	0.281438	-11.5569	6.80941e-31	2.74908e-29
ENSG00000107984.9	DKK1	2087.24	-4.47608	0.387825	-11.5415	8.14817e-31	3.28314e-29
ENSG00000115306.15	SPTBN1	10632.8	1.58068	0.137074	11.5316	9.14381e-31	3.67713e-29
ENSG00000166396.12	SERPINB7	349.339	-7.01137	0.608068	-11.5306	9.25202e-31	3.71341e-29
ENSG00000166343.9	MSS51	166.41	4.59602	0.399769	11.4967	1.37065e-30	5.4906e-29
ENSG00000132000.12	PODNL1	185.456	-2.97616	0.25897	-11.4923	1.44227e-30	5.76628e-29
ENSG00000157557.11	ETS2	632.036	-1.79732	0.156484	-11.4856	1.5579e-30	6.21654e-29
ENSG00000008517.16	IL32	21191.1	2.93253	0.255602	11.473	1.80284e-30	7.18002e-29
ENSG00000279118.1	ENSG00000279118	196.193	4.09178	0.356723	11.4705	1.85645e-30	7.37931e-29
ENSG00000121060.17	TRIM25	3531.32	-1.54093	0.134375	-11.4674	1.92383e-30	7.63244e-29
ENSG00000165152.8	PGAP4	1096.93	-1.43756	0.125366	-11.4669	1.93366e-30	7.65669e-29
ENSG00000078328.20	RBFOX1	298.737	5.49935	0.480211	11.452	2.29878e-30	9.08501e-29
ENSG00000101955.14	SRPX	2487.51	-1.54481	0.134979	-11.4448	2.49572e-30	9.84451e-29
ENSG00000078725.12	BRINP1	92.9946	3.59436	0.314077	11.4442	2.51361e-30	9.89615e-29
ENSG00000178764.7	ZHX2	1017.17	1.52254	0.133098	11.4393	2.66083e-30	1.04558e-28
ENSG00000107263.18	RAPGEF1	6024.62	2.11587	0.185009	11.4366	2.74419e-30	1.07629e-28
ENSG00000176788.8	BASP1	1676.22	-1.62651	0.142377	-11.424	3.17395e-30	1.24248e-28
ENSG00000012124.16	CD22	170.043	-5.97228	0.52307	-11.4178	3.40921e-30	1.33205e-28
ENSG00000177791.11	MYOZ1	229.769	7.40878	0.648995	11.4158	3.48793e-30	1.36023e-28
ENSG00000125864.13	BFSP1	166.928	-3.12993	0.274401	-11.4064	3.88427e-30	1.51193e-28
ENSG00000090539.15	CHRD	164.594	6.52692	0.572634	11.3981	4.27549e-30	1.66108e-28
ENSG00000237624.1	OXCT2P1	233.064	-3.16711	0.278115	-11.3878	4.81074e-30	1.86552e-28
ENSG00000167244.19	IGF2	21072.5	4.96951	0.436852	11.3757	5.52435e-30	2.13823e-28
ENSG00000075643.5	MOCOS	407.665	-2.04042	0.179477	-11.3687	5.98476e-30	2.31209e-28
ENSG00000090006.17	LTBP4	236.391	-2.10196	0.18491	-11.3675	6.07138e-30	2.34117e-28
ENSG00000196363.9	WDR5	1879.83	1.48816	0.130932	11.3658	6.18666e-30	2.38117e-28
ENSG00000267395.5	DM1-AS	360.077	3.34826	0.294776	11.3586	6.71849e-30	2.58105e-28
ENSG00000068615.18	REEP1	173.146	7.16401	0.631274	11.3485	7.54509e-30	2.89322e-28
ENSG00000159216.18	RUNX1	2219.91	2.07531	0.183424	11.3143	1.11545e-29	4.26932e-28
ENSG00000050767.16	COL23A1	73.2522	5.2477	0.464896	11.2879	1.50593e-29	5.75321e-28
ENSG00000184481.16	FOXO4	667.377	1.9472	0.172579	11.2829	1.5936e-29	6.07688e-28
ENSG00000139112.10	GABARAPL1	1431.36	1.05605	0.0936637	11.2749	1.74558e-29	6.64415e-28
ENSG00000162614.18	NEXN	1943.2	3.03353	0.269228	11.2675	1.89844e-29	7.21269e-28
ENSG00000120318.15	ARAP3	236.031	-3.47658	0.308976	-11.2519	2.26536e-29	8.59089e-28
ENSG00000118503.14	TNFAIP3	1782.64	-1.7166	0.152566	-11.2516	2.27549e-29	8.61345e-28
ENSG00000116741.7	RGS2	235.628	3.15437	0.280387	11.25	2.31531e-29	8.74816e-28
ENSG00000141753.6	IGFBP4	30879.8	-2.46338	0.219056	-11.2454	2.43877e-29	9.19779e-28
ENSG00000170653.18	ATF7	1825.12	1.31185	0.116737	11.2376	2.66449e-29	1.00307e-27
ENSG00000233117.2	LINC00702	133.764	5.16651	0.459875	11.2346	2.75751e-29	1.0362e-27
ENSG00000267060.5	PTGES3L	114.568	5.29328	0.4736	11.1767	5.30325e-29	1.9892e-27
ENSG00000085662.13	AKR1B1	12969.2	-3.04928	0.273126	-11.1643	6.09413e-29	2.2817e-27
ENSG00000218336.8	TENM3	1366.2	1.877	0.168201	11.1593	6.45257e-29	2.41153e-27
ENSG00000070182.20	SPTB	288.09	4.41673	0.395941	11.155	6.76806e-29	2.52487e-27
ENSG00000231574.5	LINC02015	365.247	-6.58126	0.590337	-11.1483	7.29817e-29	2.71771e-27
ENSG00000148677.6	ANKRD1	5182.75	3.07182	0.275751	11.1398	8.02757e-29	2.98394e-27
ENSG00000173991.5	TCAP	494.907	6.85241	0.615455	11.1339	8.58087e-29	3.18387e-27
ENSG00000177354.11	C10orf71	434.427	8.55438	0.768461	11.1318	8.78084e-29	3.25222e-27
ENSG00000065802.11	ASB1	1816.74	1.15443	0.103719	11.1303	8.93201e-29	3.30228e-27
ENSG00000265972.5	TXNIP	14751.6	-1.22172	0.109779	-11.1289	9.07906e-29	3.35064e-27
ENSG00000125966.9	MMP24	125.347	-5.1322	0.461341	-11.1245	9.53103e-29	3.51116e-27
ENSG00000172346.14	CSDC2	1212.33	3.58988	0.32291	11.1173	1.034e-28	3.80239e-27
ENSG00000079931.14	MOXD1	299.313	-3.28939	0.296578	-11.0912	1.38482e-28	5.08342e-27
ENSG00000073910.21	FRY	376.101	2.66061	0.239932	11.089	1.41863e-28	5.19827e-27
ENSG00000049239.12	H6PD	6203.78	-1.77276	0.159916	-11.0856	1.47405e-28	5.3918e-27
ENSG00000155093.18	PTPRN2	111.622	-4.14289	0.373803	-11.0831	1.51535e-28	5.53303e-27
ENSG00000183576.12	SETD3	633.283	1.63618	0.147858	11.0658	1.8372e-28	6.69636e-27
ENSG00000204267.13	TAP2	159.985	-2.10665	0.190597	-11.0529	2.12307e-28	7.72469e-27
ENSG00000136158.11	SPRY2	1540.76	1.88022	0.170681	11.016	3.1983e-28	1.16164e-26
ENSG00000167476.10	JSRP1	6038.28	3.01362	0.273671	11.0118	3.35062e-28	1.21482e-26
ENSG00000120729.9	MYOT	500.249	13.1074	1.19061	11.0089	3.46184e-28	1.25294e-26
ENSG00000136732.15	GYPC	2937.26	-2.27813	0.206943	-11.0085	3.47844e-28	1.25674e-26
ENSG00000197361.7	FBXL22	82.5185	4.07995	0.370836	11.002	3.73561e-28	1.3473e-26
ENSG00000103365.15	GGA2	968.617	1.22542	0.111522	10.9881	4.35791e-28	1.569e-26
ENSG00000147166.10	ITGB1BP2	722.259	5.94886	0.542404	10.9676	5.47053e-28	1.96615e-26
ENSG00000231925.11	TAPBP	787.845	-1.42414	0.129971	-10.9574	6.12579e-28	2.19783e-26
ENSG00000170421.12	KRT8	223.194	-9.48911	0.866717	-10.9483	6.76769e-28	2.42391e-26
ENSG00000089327.14	FXYD5	783.258	-3.51523	0.321099	-10.9475	6.83218e-28	2.44277e-26
ENSG00000132274.15	TRIM22	1130.65	-2.34321	0.214092	-10.9449	7.03041e-28	2.5093e-26
ENSG00000180611.6	MB21D2	339.097	2.48103	0.22669	10.9446	7.05336e-28	2.51314e-26
ENSG00000133454.15	MYO18B	3076.75	2.43022	0.222086	10.9427	7.20004e-28	2.56098e-26
ENSG00000104369.4	JPH1	167.353	3.88163	0.355134	10.93	8.2812e-28	2.94047e-26
ENSG00000119938.8	PPP1R3C	3410.24	1.39514	0.127794	10.9171	9.5533e-28	3.38633e-26
ENSG00000149485.18	FADS1	2716.87	1.13823	0.104324	10.9106	1.02582e-27	3.62995e-26
ENSG00000143363.16	PRUNE1	483.132	1.79025	0.164097	10.9097	1.03618e-27	3.66033e-26
ENSG00000065882.15	TBC1D1	1938.04	1.58905	0.145676	10.9081	1.05422e-27	3.7177e-26
ENSG00000248713.1	C4orf54	153.653	4.17308	0.382683	10.9048	1.09359e-27	3.84996e-26
ENSG00000171051.8	FPR1	305.119	-6.28043	0.57596	-10.9043	1.09952e-27	3.86424e-26
ENSG00000113739.10	STC2	22611.8	-1.43985	0.132204	-10.8911	1.27086e-27	4.4588e-26
ENSG00000198768.10	APCDD1L	133.91	-4.00605	0.367886	-10.8894	1.29517e-27	4.53641e-26
ENSG00000105559.11	PLEKHA4	3101.83	2.50763	0.23053	10.8777	1.47265e-27	5.14928e-26
ENSG00000117399.13	CDC20	737.868	-5.62988	0.517598	-10.8769	1.48468e-27	5.18255e-26
ENSG00000283787.1	PRR33	350.178	6.50017	0.598486	10.861	1.76756e-27	6.1596e-26
ENSG00000158555.14	GDPD5	970.92	3.18745	0.293724	10.8519	1.95418e-27	6.79844e-26
ENSG00000183580.9	FBXL7	638.315	1.72629	0.15935	10.8333	2.39369e-27	8.31343e-26
ENSG00000104490.17	NCALD	110.772	3.48852	0.322206	10.827	2.56476e-27	8.89259e-26
ENSG00000171914.16	TLN2	864.994	-1.35714	0.125424	-10.8204	2.75472e-27	9.52782e-26
ENSG00000111206.12	FOXM1	1520.31	-3.5656	0.329527	-10.8204	2.7572e-27	9.52782e-26
ENSG00000054523.17	KIF1B	2487.24	2.44426	0.225937	10.8184	2.81782e-27	9.72102e-26
ENSG00000134690.10	CDCA8	406.206	-3.89354	0.360309	-10.8061	3.22055e-27	1.10918e-25
ENSG00000156976.16	EIF4A2	669.111	3.72222	0.344486	10.8051	3.25457e-27	1.11903e-25
ENSG00000115165.9	CYTIP	122.061	3.81427	0.353293	10.7964	3.58153e-27	1.2294e-25
ENSG00000183307.3	TMEM121B	80.4868	3.67633	0.341362	10.7696	4.79017e-27	1.64155e-25
ENSG00000160013.8	PTGIR	100.987	-3.11959	0.289868	-10.7621	5.19727e-27	1.7781e-25
ENSG00000161835.10	GRASP	629.973	3.01719	0.280596	10.7528	5.75023e-27	1.96403e-25
ENSG00000136478.7	TEX2	2563.26	2.26061	0.210295	10.7497	5.94529e-27	2.0273e-25
ENSG00000175906.4	ARL4D	2403.57	2.04936	0.190659	10.7488	6.00361e-27	2.0438e-25
ENSG00000170439.6	METTL7B	1603.38	3.49506	0.325274	10.745	6.2592e-27	2.1273e-25
ENSG00000187908.17	DMBT1	1184.64	2.47796	0.230769	10.7378	6.76005e-27	2.29375e-25
ENSG00000071205.11	ARHGAP10	376.695	1.69621	0.158106	10.7284	7.49176e-27	2.53785e-25
ENSG00000167528.12	ZNF641	336.543	1.93915	0.180818	10.7243	7.82671e-27	2.64697e-25
ENSG00000112276.13	BVES	503.765	3.683	0.343626	10.7181	8.37385e-27	2.82737e-25
ENSG00000164400.5	CSF2	306.406	-9.82821	0.917325	-10.714	8.75149e-27	2.95005e-25
ENSG00000167535.7	CACNB3	369.472	-2.14725	0.200688	-10.6994	1.02406e-26	3.44639e-25
ENSG00000215251.3	FASTKD5	721.104	1.48393	0.13873	10.6965	1.05645e-26	3.54959e-25
ENSG00000168490.13	PHYHIP	105.44	-5.97974	0.559477	-10.6881	1.15741e-26	3.88251e-25
ENSG00000105643.9	ARRDC2	355.777	-1.86647	0.174667	-10.6859	1.18521e-26	3.9693e-25
ENSG00000258839.3	MC1R	209.178	-3.10366	0.290668	-10.6777	1.29452e-26	4.32836e-25
ENSG00000197177.15	ADGRA1	206.51	6.98437	0.654214	10.676	1.31884e-26	4.40255e-25
ENSG00000186998.15	EMID1	369.964	3.25058	0.304516	10.6746	1.33881e-26	4.46197e-25
ENSG00000114115.9	RBP1	669.148	4.52264	0.424085	10.6645	1.49267e-26	4.96674e-25
ENSG00000178980.14	SELENOW	3501.56	2.25003	0.211104	10.6584	1.59314e-26	5.29251e-25
ENSG00000141542.10	RAB40B	356.471	2.30079	0.215874	10.658	1.59948e-26	5.30504e-25
ENSG00000186854.10	TRABD2A	171.17	-3.2337	0.303476	-10.6555	1.64309e-26	5.44092e-25
ENSG00000180398.12	MCFD2	5812.13	-2.37724	0.22311	-10.655	1.6523e-26	5.46266e-25
ENSG00000154856.12	APCDD1	241.87	2.9134	0.273586	10.6489	1.76383e-26	5.82204e-25
ENSG00000261553.5	ENSG00000261553	701.082	12.7446	1.19843	10.6344	2.06117e-26	6.79266e-25
ENSG00000127954.12	STEAP4	398.329	-5.82263	0.547824	-10.6287	2.19247e-26	7.21383e-25
ENSG00000111110.11	PPM1H	351.345	1.64376	0.154848	10.6153	2.52976e-26	8.31035e-25
ENSG00000261147.1	ENSG00000261147	706.103	1.20348	0.113451	10.608	2.73644e-26	8.97502e-25
ENSG00000169925.16	BRD3	1917.61	1.41784	0.133842	10.5934	3.19878e-26	1.04747e-24
ENSG00000073282.12	TP63	143.544	2.8738	0.271326	10.5917	3.25765e-26	1.06506e-24
ENSG00000144843.11	ADPRH	787.262	1.7671	0.166896	10.588	3.38606e-26	1.10529e-24
ENSG00000015475.18	BID	1716.18	-1.92481	0.18194	-10.5794	3.71482e-26	1.21069e-24
ENSG00000133639.4	BTG1	7220.87	1.2247	0.115788	10.5771	3.80592e-26	1.23842e-24
ENSG00000137266.14	SLC22A23	307.172	-1.75623	0.166045	-10.5768	3.81676e-26	1.24e-24
ENSG00000011105.13	TSPAN9	4297.71	1.82596	0.172813	10.5661	4.27834e-26	1.38777e-24
ENSG00000117298.15	ECE1	4897.65	-1.93717	0.183579	-10.5522	4.96191e-26	1.60697e-24
ENSG00000119917.13	IFIT3	580.507	-2.16877	0.205608	-10.5481	5.18485e-26	1.67654e-24
ENSG00000154556.18	SORBS2	232.655	2.83123	0.268453	10.5464	5.27593e-26	1.70333e-24
ENSG00000147509.13	RGS20	95.7386	-5.41012	0.512992	-10.5462	5.28887e-26	1.70483e-24
ENSG00000186638.16	KIF24	368.159	2.53304	0.240289	10.5416	5.5523e-26	1.78696e-24
ENSG00000182197.11	EXT1	1655.63	-1.52273	0.144469	-10.5402	5.63583e-26	1.81102e-24
ENSG00000163531.15	NFASC	1513.05	-1.53387	0.14553	-10.5399	5.65758e-26	1.81518e-24
ENSG00000071051.13	NCK2	713.823	1.93705	0.183839	10.5367	5.85204e-26	1.87465e-24
ENSG00000182759.3	MAFA	321.454	9.11549	0.865814	10.5282	6.40287e-26	2.04793e-24
ENSG00000174403.15	MIR1-1HG-AS1	134.103	3.99709	0.379827	10.5234	6.73698e-26	2.15145e-24
ENSG00000110900.14	TSPAN11	211.815	2.40619	0.228714	10.5205	6.94882e-26	2.21567e-24
ENSG00000134107.4	BHLHE40	1316.81	2.6406	0.251174	10.513	7.52558e-26	2.39588e-24
ENSG00000128422.16	KRT17	301.731	-3.88376	0.369917	-10.499	8.72916e-26	2.77477e-24
ENSG00000142945.12	KIF2C	245.291	-3.98753	0.379986	-10.4939	9.21554e-26	2.92487e-24
ENSG00000077009.13	NMRK2	408.055	12.8201	1.22345	10.4786	1.08289e-25	3.43166e-24
ENSG00000179826.6	MRGPRX3	192.011	-7.90902	0.755729	-10.4654	1.24528e-25	3.94019e-24
ENSG00000198754.5	OXCT2	250.089	-3.34661	0.320072	-10.4558	1.37834e-25	4.35453e-24
ENSG00000106078.18	COBL	511.126	12.4565	1.1924	10.4465	1.51979e-25	4.79409e-24
ENSG00000107249.22	GLIS3	189.496	-2.71125	0.259543	-10.4463	1.52421e-25	4.80068e-24
ENSG00000165996.13	HACD1	321.049	2.98003	0.285368	10.4428	1.5815e-25	4.96762e-24
ENSG00000069966.18	GNB5	402.196	-1.89774	0.181729	-10.4427	1.58203e-25	4.96762e-24
ENSG00000075275.16	CELSR1	141.346	6.08741	0.583305	10.4361	1.69698e-25	5.32047e-24
ENSG00000168938.5	PPIC	450.147	1.64923	0.158116	10.4305	1.79929e-25	5.63266e-24
ENSG00000100031.18	GGT1	116.518	-5.6527	0.541952	-10.4303	1.80412e-25	5.63924e-24
ENSG00000107821.14	KAZALD1	941.959	2.58324	0.247724	10.4279	1.84907e-25	5.77099e-24
ENSG00000188215.9	DCUN1D3	649.725	-2.21641	0.212743	-10.4183	2.04645e-25	6.37739e-24
ENSG00000168077.13	SCARA3	352.016	-2.23964	0.215075	-10.4133	2.15531e-25	6.70648e-24
ENSG00000104936.17	DMPK	11258.6	3.51761	0.337913	10.4098	2.23663e-25	6.94905e-24
ENSG00000088448.14	ANKRD10	4747.11	2.33642	0.224653	10.4001	2.47568e-25	7.68019e-24
ENSG00000174004.5	NRROS	222.442	-3.09511	0.29815	-10.3811	3.02419e-25	9.36772e-24
ENSG00000180332.6	KCTD4	126.681	-6.58276	0.634342	-10.3773	3.14536e-25	9.72844e-24
ENSG00000138834.12	MAPK8IP3	995.515	1.94219	0.187248	10.3723	3.31427e-25	1.02355e-23
ENSG00000173801.16	JUP	1176.48	-2.39173	0.230617	-10.371	3.36035e-25	1.03623e-23
ENSG00000121797.9	CCRL2	92.3426	-3.05575	0.294659	-10.3705	3.37902e-25	1.04044e-23
ENSG00000130508.10	PXDN	5791.71	-1.2083	0.116551	-10.3671	3.49814e-25	1.07551e-23
ENSG00000106829.18	TLE4	401.976	2.14552	0.206993	10.3652	3.5708e-25	1.09622e-23
ENSG00000183943.5	PRKX	776.926	2.00489	0.193468	10.3629	3.6577e-25	1.12122e-23
ENSG00000119922.9	IFIT2	281.346	-3.39943	0.328416	-10.351	4.14242e-25	1.26674e-23
ENSG00000102683.7	SGCG	330.111	6.13599	0.592797	10.3509	4.14469e-25	1.26674e-23
ENSG00000118194.18	TNNT2	5951.9	5.09387	0.492273	10.3476	4.28906e-25	1.30892e-23
ENSG00000279598.1	ENSG00000279598	109.914	5.12548	0.495616	10.3416	4.56695e-25	1.39167e-23
ENSG00000076555.15	ACACB	177.176	3.02848	0.292967	10.3373	4.77816e-25	1.45388e-23
ENSG00000122126.16	OCRL	612.56	-1.37131	0.132693	-10.3345	4.92223e-25	1.49552e-23
ENSG00000116017.10	ARID3A	256.838	-1.74002	0.168453	-10.3294	5.18839e-25	1.57407e-23
ENSG00000272196.2	H2AC19	555.754	-2.4887	0.241166	-10.3194	5.75594e-25	1.74369e-23
ENSG00000237649.7	KIFC1	226.22	-3.9715	0.384923	-10.3176	5.86441e-25	1.77394e-23
ENSG00000065534.18	MYLK	3118.91	-2.73102	0.264751	-10.3154	6.00102e-25	1.81261e-23
ENSG00000173641.17	HSPB7	10653.9	2.87592	0.278834	10.3141	6.0859e-25	1.83556e-23
ENSG00000095209.11	TMEM38B	313.299	3.46822	0.336328	10.312	6.2184e-25	1.87278e-23
ENSG00000205978.5	NYNRIN	1055.28	-2.69788	0.261667	-10.3104	6.32454e-25	1.90197e-23
ENSG00000100228.12	RAB36	126.677	-2.44143	0.237023	-10.3004	7.01737e-25	2.10725e-23
ENSG00000100342.20	APOL1	766.101	-2.46633	0.239623	-10.2925	7.61409e-25	2.28312e-23
ENSG00000203812.2	H2AC18	553.791	-2.48988	0.242093	-10.2848	8.24901e-25	2.46991e-23
ENSG00000163975.11	MELTF	357.772	-2.66263	0.258924	-10.2834	8.3685e-25	2.50206e-23
ENSG00000168386.18	FILIP1L	734.4	-1.63026	0.158683	-10.2737	9.26128e-25	2.76498e-23
ENSG00000072840.12	EVC	4164.64	-1.16825	0.113849	-10.2615	1.0511e-24	3.13355e-23
ENSG00000197965.11	MPZL1	2144.52	-2.00335	0.195796	-10.2318	1.42858e-24	4.25275e-23
ENSG00000140557.11	ST8SIA2	557.685	10.5359	1.02982	10.2308	1.44343e-24	4.29076e-23
ENSG00000127528.5	KLF2	750.605	2.41627	0.236986	10.1958	2.0695e-24	6.143e-23
ENSG00000115902.10	SLC1A4	1376.08	2.78162	0.272903	10.1927	2.13675e-24	6.33351e-23
ENSG00000075218.18	GTSE1	304.982	-3.61644	0.35489	-10.1903	2.19023e-24	6.4827e-23
ENSG00000101638.13	ST8SIA5	1028.03	3.56699	0.350215	10.1851	2.31013e-24	6.82778e-23
ENSG00000143061.17	IGSF3	140.335	-2.46761	0.242458	-10.1775	2.49977e-24	7.37771e-23
ENSG00000136830.11	NIBAN2	13515.3	-2.17922	0.214217	-10.1729	2.6191e-24	7.71887e-23
ENSG00000137752.23	CASP1	101.748	-4.40056	0.432884	-10.1657	2.82141e-24	8.30325e-23
ENSG00000158292.6	GPR153	7890.54	2.89293	0.284598	10.165	2.84184e-24	8.35145e-23
ENSG00000107954.10	NEURL1	416.227	3.40922	0.335552	10.16	2.99035e-24	8.77539e-23
ENSG00000197461.13	PDGFA	304.198	2.28554	0.224974	10.1591	3.01731e-24	8.84192e-23
ENSG00000185482.7	STAC3	3759.25	5.54193	0.545782	10.1541	3.17698e-24	9.29662e-23
ENSG00000107796.13	ACTA2	13006.8	2.50356	0.246682	10.1489	3.34975e-24	9.78828e-23
ENSG00000179431.6	FJX1	672.096	-1.83929	0.181311	-10.1444	3.50905e-24	1.02353e-22
ENSG00000186187.11	ZNRF1	1321.11	1.78079	0.175546	10.1443	3.51265e-24	1.02353e-22
ENSG00000096433.10	ITPR3	1750.57	-2.23497	0.220323	-10.1441	3.52175e-24	1.02474e-22
ENSG00000175928.5	LRRN1	246.399	12.122	1.19537	10.1408	3.64114e-24	1.05798e-22
ENSG00000184602.5	SNN	821.818	1.14274	0.112742	10.1359	3.82968e-24	1.1112e-22
ENSG00000068976.13	PYGM	497.385	12.4861	1.23236	10.1319	3.98932e-24	1.15589e-22
ENSG00000047648.21	ARHGAP6	258.614	2.69007	0.26551	10.1317	3.99494e-24	1.1559e-22
ENSG00000141401.11	IMPA2	419.066	-2.06337	0.203996	-10.1148	4.75112e-24	1.37277e-22
ENSG00000041353.9	RAB27B	983.395	-5.59374	0.553192	-10.1117	4.90028e-24	1.41389e-22
ENSG00000120875.8	DUSP4	7952.64	0.738048	0.0730183	10.1077	5.10634e-24	1.47128e-22
ENSG00000136011.14	STAB2	76.9695	5.54705	0.548843	10.1068	5.15323e-24	1.48272e-22
ENSG00000272695.1	GAS6-DT	287.746	-2.52498	0.249844	-10.1062	5.18458e-24	1.48967e-22
ENSG00000109861.15	CTSC	813.168	-2.49676	0.248774	-10.0362	1.05633e-23	3.0309e-22
ENSG00000272398.5	CD24	112.75	6.45128	0.642873	10.0351	1.06888e-23	3.06265e-22
ENSG00000170027.6	YWHAG	7314.42	1.2287	0.122455	10.0339	1.08106e-23	3.09323e-22
ENSG00000271605.5	MILR1	165.836	-2.2609	0.225336	-10.0335	1.08611e-23	3.10339e-22
ENSG00000159023.21	EPB41	214.836	-2.82177	0.281285	-10.0317	1.10587e-23	3.15548e-22
ENSG00000095383.19	TBC1D2	1446.1	-2.68013	0.268259	-9.9908	1.67223e-23	4.76493e-22
ENSG00000070371.15	CLTCL1	1001.47	2.31079	0.231455	9.98374	1.79575e-23	5.10983e-22
ENSG00000167900.11	TK1	910.489	-3.23244	0.323867	-9.98076	1.85035e-23	5.25794e-22
ENSG00000166851.14	PLK1	773.617	-5.01451	0.502877	-9.97165	2.02837e-23	5.75587e-22
ENSG00000104951.15	IL4I1	595.852	-2.6158	0.262454	-9.96671	2.13183e-23	6.04117e-22
ENSG00000198208.11	RPS6KL1	223.859	2.52664	0.253744	9.95744	2.34006e-23	6.62215e-22
ENSG00000255690.2	TRIL	56.3902	4.74364	0.476839	9.9481	2.57046e-23	7.26418e-22
ENSG00000163590.13	PPM1L	182.15	3.14558	0.31648	9.93927	2.80883e-23	7.92696e-22
ENSG00000137331.11	IER3	815.003	-2.12601	0.213945	-9.9372	2.86766e-23	8.08195e-22
ENSG00000131089.15	ARHGEF9	752.714	1.70381	0.171641	9.92659	3.1899e-23	8.97785e-22
ENSG00000130147.15	SH3BP4	2288.78	-1.04754	0.105576	-9.92215	3.33503e-23	9.37353e-22
ENSG00000229656.6	ITGB1-DT	71.9998	-5.89553	0.594374	-9.91889	3.44571e-23	9.67141e-22
ENSG00000105011.8	ASF1B	615.187	-3.52895	0.355934	-9.91463	3.59592e-23	1.00793e-21
ENSG00000170775.2	GPR37	77.7105	4.13954	0.417603	9.91261	3.66948e-23	1.02716e-21
ENSG00000213144.2	ENSG00000213144	215.156	3.222	0.325538	9.89747	4.2693e-23	1.19344e-21
ENSG00000157514.16	TSC22D3	8842.45	1.13187	0.114394	9.8945	4.39796e-23	1.22774e-21
ENSG00000105613.9	MAST1	70.559	-5.00661	0.506747	-9.87991	5.08796e-23	1.41844e-21
ENSG00000272913.1	ENSG00000272913	293.9	-2.00821	0.203265	-9.87975	5.09613e-23	1.4188e-21
ENSG00000221890.3	NPTXR	203	-3.00375	0.304086	-9.87796	5.18793e-23	1.44241e-21
ENSG00000056998.19	GYG2	226.636	2.75827	0.279328	9.87466	5.36143e-23	1.48865e-21
ENSG00000261534.1	ENSG00000261534	198.444	2.08841	0.211865	9.85725	6.37713e-23	1.76828e-21
ENSG00000144331.19	ZNF385B	156.993	6.00799	0.610208	9.84581	7.14612e-23	1.97885e-21
ENSG00000160255.17	ITGB2	775.904	2.19371	0.223038	9.83558	7.91115e-23	2.18776e-21
ENSG00000074370.17	ATP2A3	4333.1	1.99889	0.203297	9.83238	8.16625e-23	2.25528e-21
ENSG00000163462.17	TRIM46	101.528	-3.8559	0.392211	-9.83117	8.26491e-23	2.27948e-21
ENSG00000148288.12	GBGT1	161.838	-3.42235	0.348203	-9.82863	8.47642e-23	2.33469e-21
ENSG00000235823.2	OLMALINC	252.749	3.34076	0.339946	9.82731	8.58789e-23	2.36224e-21
ENSG00000185950.8	IRS2	1484.52	-1.54245	0.156993	-9.82495	8.79152e-23	2.41504e-21
ENSG00000114554.11	PLXNA1	5186.11	1.3566	0.138196	9.81647	9.56301e-23	2.62347e-21
ENSG00000107738.19	VSIR	4847.51	2.51412	0.256538	9.80019	1.12374e-22	3.07872e-21
ENSG00000260231.2	KDM7A-DT	155.865	2.62875	0.26826	9.79925	1.13427e-22	3.10345e-21
ENSG00000162946.22	DISC1	178.728	-2.41574	0.246613	-9.79569	1.17487e-22	3.21027e-21
ENSG00000148219.16	ASTN2	720.566	3.46295	0.353566	9.79433	1.19085e-22	3.24963e-21
ENSG00000087116.15	ADAMTS2	1240.59	1.4767	0.150905	9.78561	1.29814e-22	3.53774e-21
ENSG00000159164.9	SV2A	595.809	-1.94946	0.199265	-9.78329	1.32825e-22	3.61502e-21
ENSG00000123908.11	AGO2	1265.17	2.31462	0.236691	9.77907	1.38484e-22	3.76406e-21
ENSG00000147459.17	DOCK5	326.271	-2.41579	0.247211	-9.77219	1.48207e-22	4.02304e-21
ENSG00000169116.11	PARM1	442.942	2.11982	0.216995	9.76896	1.5302e-22	4.14824e-21
ENSG00000167202.11	TBC1D2B	2854.22	-1.26956	0.130061	-9.76127	1.6507e-22	4.46524e-21
ENSG00000179862.6	CITED4	623.999	-3.04927	0.312386	-9.76123	1.65147e-22	4.46524e-21
ENSG00000137203.11	TFAP2A	107.113	-3.55742	0.364679	-9.75493	1.75724e-22	4.745e-21
ENSG00000181418.7	DDN	162.997	4.32668	0.443544	9.75479	1.75972e-22	4.7455e-21
ENSG00000184702.19	SEPTIN5	420.04	12.129	1.24356	9.75339	1.78409e-22	4.80492e-21
ENSG00000117592.8	PRDX6	7424.12	2.64365	0.271181	9.74866	1.86921e-22	5.02762e-21
ENSG00000058056.8	USP13	538.021	2.59368	0.266108	9.7467	1.90557e-22	5.11873e-21
ENSG00000155115.6	GTF3C6	477.584	1.60585	0.164786	9.74508	1.93634e-22	5.19463e-21
ENSG00000003400.14	CASP10	114.958	-2.81139	0.288509	-9.74454	1.94658e-22	5.21532e-21
ENSG00000180999.10	C1orf105	331.508	11.7303	1.20394	9.74324	1.97164e-22	5.27562e-21
ENSG00000101412.12	E2F1	657.525	-2.83132	0.291104	-9.72614	2.33281e-22	6.23391e-21
ENSG00000119227.7	PIGZ	289.249	-2.19949	0.226584	-9.70715	2.81087e-22	7.50171e-21
ENSG00000112096.17	SOD2	6101.98	-5.90401	0.608548	-9.7018	2.9623e-22	7.89563e-21
ENSG00000169607.12	CKAP2L	208.666	-4.43704	0.457359	-9.70144	2.97271e-22	7.91317e-21
ENSG00000172216.5	CEBPB	5253.8	-1.96644	0.202767	-9.69804	3.07344e-22	8.17075e-21
ENSG00000122952.16	ZWINT	256.896	-2.55348	0.263423	-9.69346	3.2145e-22	8.53477e-21
ENSG00000111981.4	ULBP1	121.27	-4.60394	0.475201	-9.68841	3.37735e-22	8.95561e-21
ENSG00000111145.7	ELK3	1494.11	-2.47452	0.255451	-9.68687	3.42875e-22	9.08024e-21
ENSG00000133874.1	RNF122	209.497	2.81939	0.291193	9.68223	3.58805e-22	9.48993e-21
ENSG00000101447.14	FAM83D	238.291	-2.82935	0.292335	-9.67845	3.72306e-22	9.8344e-21
ENSG00000069974.15	RAB27A	217.502	-2.87437	0.297085	-9.67525	3.8417e-22	1.01348e-20
ENSG00000188763.4	FZD9	102.142	5.92427	0.612552	9.67146	3.98646e-22	1.05033e-20
ENSG00000117676.13	RPS6KA1	128.78	-2.7709	0.286609	-9.66787	4.12892e-22	1.08543e-20
ENSG00000162512.15	SDC3	4978.58	-1.46244	0.151268	-9.66784	4.13021e-22	1.08543e-20
ENSG00000188522.14	FAM83G	597.036	-2.60718	0.269788	-9.66383	4.29501e-22	1.1273e-20
ENSG00000121577.13	POPDC2	92.2002	3.18202	0.329421	9.65943	4.4837e-22	1.17533e-20
ENSG00000262304.2	ENSG00000262304	161.504	-11.7232	1.21429	-9.65434	4.71184e-22	1.23357e-20
ENSG00000023445.13	BIRC3	186.77	-4.92624	0.510506	-9.64972	4.92886e-22	1.28875e-20
ENSG00000175643.9	RMI2	121.962	-3.06875	0.318379	-9.63866	5.4899e-22	1.43363e-20
ENSG00000044115.20	CTNNA1	8534.16	1.36795	0.141958	9.63625	5.62032e-22	1.46583e-20
ENSG00000163735.6	CXCL5	1370.29	-2.54444	0.264221	-9.62996	5.97534e-22	1.55645e-20
ENSG00000135916.15	ITM2C	816.808	2.03999	0.211846	9.62961	5.99567e-22	1.55978e-20
ENSG00000108823.15	SGCA	4663.56	3.52932	0.366554	9.62838	6.06764e-22	1.57652e-20
ENSG00000164484.11	TMEM200A	203.151	-2.39799	0.249221	-9.62195	6.45934e-22	1.67618e-20
ENSG00000162631.18	NTNG1	246.537	-2.56368	0.266607	-9.61598	6.84556e-22	1.77417e-20
ENSG00000143476.17	DTL	234.836	-2.69637	0.280476	-9.61356	7.00854e-22	1.8129e-20
ENSG00000137474.20	MYO7A	117.948	3.98295	0.414308	9.6135	7.01258e-22	1.8129e-20
ENSG00000182580.2	EPHB3	196.519	3.31435	0.34478	9.61295	7.05026e-22	1.82036e-20
ENSG00000068489.12	PRR11	428.776	-3.56264	0.370833	-9.60712	7.46084e-22	1.92396e-20
ENSG00000099954.18	CECR2	69.4144	6.43488	0.670006	9.60421	7.67411e-22	1.97649e-20
ENSG00000162630.5	B3GALT2	216.448	4.26611	0.445148	9.58358	9.37407e-22	2.41131e-20
ENSG00000154930.14	ACSS1	99.3296	-2.86647	0.299268	-9.57829	9.86633e-22	2.53478e-20
ENSG00000168389.17	MFSD2A	645.381	1.84238	0.192634	9.56412	1.13155e-21	2.90346e-20
ENSG00000107438.8	PDLIM1	2505.2	-2.8357	0.296528	-9.56301	1.14381e-21	2.93129e-20
ENSG00000139278.9	GLIPR1	696.824	-2.87939	0.301139	-9.56168	1.15861e-21	2.96551e-20
ENSG00000104998.3	IL27RA	49.243	-4.22375	0.441907	-9.55802	1.20035e-21	3.06856e-20
ENSG00000149948.13	HMGA2	2976.39	-5.22873	0.547172	-9.55592	1.22495e-21	3.12756e-20
ENSG00000135740.16	SLC9A5	162.854	-3.60322	0.377073	-9.55576	1.22676e-21	3.12831e-20
ENSG00000176678.5	FOXL1	402.977	-1.77918	0.18637	-9.54646	1.34202e-21	3.418e-20
ENSG00000125637.15	PSD4	142.249	-4.60328	0.482571	-9.53906	1.44132e-21	3.66639e-20
ENSG00000130203.9	APOE	77008.5	2.96831	0.311179	9.53892	1.44328e-21	3.66687e-20
ENSG00000133069.16	TMCC2	1059.33	2.58601	0.271187	9.53591	1.48581e-21	3.77026e-20
ENSG00000005102.12	MEOX1	71.8607	2.5374	0.266096	9.53563	1.48976e-21	3.77563e-20
ENSG00000214517.9	PPME1	3033.35	2.08792	0.219129	9.52825	1.5996e-21	4.04905e-20
ENSG00000170807.11	LMOD2	711.312	7.15824	0.751289	9.52794	1.6043e-21	4.05598e-20
ENSG00000165917.9	RAPSN	2455.49	3.08616	0.323916	9.52768	1.60845e-21	4.06149e-20
ENSG00000113578.17	FGF1	114.199	-3.64173	0.382236	-9.52745	1.61196e-21	4.06538e-20
ENSG00000154146.12	NRGN	240.396	-4.22204	0.443766	-9.51411	1.83275e-21	4.61656e-20
ENSG00000136068.14	FLNB	2588.05	-3.16699	0.332908	-9.5131	1.85063e-21	4.65591e-20
ENSG00000046653.14	GPM6B	638.935	4.91287	0.516728	9.50765	1.95017e-21	4.90036e-20
ENSG00000131747.14	TOP2A	1395.48	-3.19876	0.336725	-9.49961	2.10685e-21	5.28762e-20
ENSG00000213694.4	S1PR3	389.335	-1.93182	0.20348	-9.49392	2.22511e-21	5.57764e-20
ENSG00000170425.3	ADORA2B	311.342	-3.19004	0.336488	-9.48042	2.53267e-21	6.34091e-20
ENSG00000270823.1	ENSG00000270823	121.389	-2.75917	0.291097	-9.47851	2.5793e-21	6.4498e-20
ENSG00000128394.16	APOBEC3F	174.966	-2.45287	0.258979	-9.4713	2.7637e-21	6.90255e-20
ENSG00000171236.9	LRG1	41.5663	-5.14971	0.544836	-9.45184	3.32927e-21	8.30505e-20
ENSG00000148604.13	RGR	247.54	11.52	1.21889	9.45129	3.34687e-21	8.33889e-20
ENSG00000109906.13	ZBTB16	432.746	-2.43015	0.257315	-9.44424	3.57999e-21	8.90896e-20
ENSG00000184058.14	TBX1	1640.83	11.5481	1.22336	9.43962	3.74151e-21	9.29968e-20
ENSG00000123405.13	NFE2	81.5298	-4.48159	0.475187	-9.43122	4.05364e-21	1.00634e-19
ENSG00000144959.9	NCEH1	774.422	-1.92785	0.204547	-9.42499	4.30152e-21	1.06659e-19
ENSG00000277632.1	CCL3	195.221	-11.4517	1.21602	-9.41734	4.62662e-21	1.14498e-19
ENSG00000213654.9	GPSM3	51.4673	-4.36636	0.463654	-9.41729	4.62877e-21	1.14498e-19
ENSG00000198561.13	CTNND1	5052.53	0.969334	0.102938	9.41666	4.65679e-21	1.15054e-19
ENSG00000078814.15	MYH7B	49.9814	3.72225	0.395572	9.4098	4.97088e-21	1.22667e-19
ENSG00000137198.9	GMPR	897.845	1.78326	0.189734	9.39875	5.52162e-21	1.36094e-19
ENSG00000166963.12	MAP1A	29553.5	2.23451	0.237902	9.39255	5.85651e-21	1.44176e-19
ENSG00000115828.16	QPCT	138.247	-5.51127	0.587231	-9.38518	6.28066e-21	1.54434e-19
ENSG00000223802.7	CERS1	445.495	3.01903	0.321834	9.38072	6.55262e-21	1.60929e-19
ENSG00000183840.6	GPR39	106.746	-5.326	0.569626	-9.35	8.76508e-21	2.1501e-19
ENSG00000198467.14	TPM2	31957.8	2.27422	0.243259	9.34897	8.85059e-21	2.1685e-19
ENSG00000139438.5	FAM222A	262.338	3.28739	0.351829	9.34371	9.30123e-21	2.27621e-19
ENSG00000261512.2	ENSG00000261512	264.462	-2.2226	0.237981	-9.3394	9.68799e-21	2.36805e-19
ENSG00000187189.10	TSPYL4	1303.2	1.13247	0.121315	9.33494	1.01053e-20	2.46713e-19
ENSG00000262061.5	ENSG00000262061	81.8978	3.83271	0.410738	9.33128	1.04604e-20	2.55079e-19
ENSG00000107745.18	MICU1	1755.18	2.01517	0.215983	9.33019	1.0568e-20	2.57399e-19
ENSG00000265808.3	SEC22B	5027.73	-2.05692	0.220494	-9.32871	1.07171e-20	2.60724e-19
ENSG00000076382.16	SPAG5	279.435	-3.10613	0.333159	-9.32328	1.12797e-20	2.74088e-19
ENSG00000099337.4	KCNK6	177.746	-2.11363	0.226754	-9.32127	1.14955e-20	2.79003e-19
ENSG00000186300.11	ZNF555	343.549	2.27124	0.244116	9.30398	1.35291e-20	3.27973e-19
ENSG00000140986.7	RPL3L	111.695	4.37408	0.470195	9.30269	1.36936e-20	3.31213e-19
ENSG00000105976.14	MET	1193.51	-2.14207	0.230264	-9.30268	1.36948e-20	3.31213e-19
ENSG00000135925.8	WNT10A	170.222	5.46387	0.587381	9.30208	1.37729e-20	3.32711e-19
ENSG00000104783.12	KCNN4	138.427	-4.80151	0.516443	-9.29727	1.44096e-20	3.47614e-19
ENSG00000112297.14	CRYBG1	310.696	-3.50123	0.376591	-9.29717	1.44236e-20	3.47614e-19
ENSG00000169429.10	CXCL8	2055.57	-4.249	0.457295	-9.2916	1.51989e-20	3.65872e-19
ENSG00000140740.10	UQCRC2	1441.54	1.33322	0.143569	9.28628	1.59778e-20	3.84175e-19
ENSG00000272078.1	ENSG00000272078	145.906	4.75179	0.511748	9.2854	1.61104e-20	3.86911e-19
ENSG00000283765.1	ENSG00000283765	219.066	3.11506	0.335521	9.28424	1.62864e-20	3.90685e-19
ENSG00000158716.8	DUSP23	1684.38	-2.18256	0.235159	-9.28124	1.67517e-20	4.01379e-19
ENSG00000282034.1	ENSG00000282034	81.9712	-3.15694	0.340499	-9.2715	1.8355e-20	4.39285e-19
ENSG00000164099.3	PRSS12	230.836	-2.59234	0.279725	-9.26745	1.90643e-20	4.55732e-19
ENSG00000196781.14	TLE1	361.019	-1.78643	0.19315	-9.24895	2.26711e-20	5.41326e-19
ENSG00000150907.7	FOXO1	1406.26	1.66325	0.180009	9.23984	2.46873e-20	5.88785e-19
ENSG00000013016.15	EHD3	903.614	-1.58354	0.17141	-9.23829	2.50472e-20	5.96496e-19
ENSG00000163235.15	TGFA	68.3383	-3.49143	0.377934	-9.2382	2.50684e-20	5.96496e-19
ENSG00000198502.5	HLA-DRB5	729.879	-1.77403	0.192058	-9.23699	2.53532e-20	6.02577e-19
ENSG00000004848.7	ARX	110.529	8.09937	0.877735	9.22758	2.76804e-20	6.57131e-19
ENSG00000168004.9	PLAAT5	101.99	3.61545	0.392146	9.21964	2.9809e-20	7.0685e-19
ENSG00000131831.17	RAI2	146.006	11.1223	1.20666	9.21744	3.04287e-20	7.20716e-19
ENSG00000101000.5	PROCR	477.63	-3.96245	0.429936	-9.21636	3.07356e-20	7.27151e-19
ENSG00000183023.18	SLC8A1	169.046	2.89536	0.314208	9.2148	3.11872e-20	7.36989e-19
ENSG00000263528.7	IKBKE	830.717	-2.39653	0.260204	-9.21023	3.25421e-20	7.68128e-19
ENSG00000227877.6	MRLN	175.906	11.1198	1.20789	9.20592	3.38752e-20	7.9868e-19
ENSG00000187550.8	SBK2	158.895	5.21681	0.566952	9.2015	3.52979e-20	8.31274e-19
ENSG00000058404.19	CAMK2B	108.805	3.31975	0.36102	9.19548	3.73339e-20	8.7822e-19
ENSG00000126001.15	CEP250	991.321	-1.49644	0.162767	-9.19371	3.79508e-20	8.91714e-19
ENSG00000124019.9	FAM124B	51.8542	6.32619	0.68815	9.19304	3.81909e-20	8.96335e-19
ENSG00000103647.12	CORO2B	641.298	-1.91772	0.208639	-9.19157	3.87131e-20	9.07559e-19
ENSG00000015532.9	XYLT2	1162.52	-1.44008	0.1567	-9.19008	3.9254e-20	9.19194e-19
ENSG00000241506.1	PSMC1P1	954.888	1.12195	0.122086	9.18983	3.93468e-20	9.20321e-19
ENSG00000265491.4	RNF115	1655.06	1.11737	0.121599	9.18901	3.96491e-20	9.25676e-19
ENSG00000225670.4	CADM3-AS1	234.547	-6.95964	0.757391	-9.18896	3.96654e-20	9.25676e-19
ENSG00000124766.6	SOX4	535.777	2.31318	0.251781	9.18728	4.02886e-20	9.39156e-19
ENSG00000237298.9	TTN-AS1	153.24	2.6446	0.287998	9.18273	4.20304e-20	9.78655e-19
ENSG00000140403.12	DNAJA4	141.504	6.20253	0.675469	9.18256	4.20971e-20	9.79102e-19
ENSG00000198053.11	SIRPA	1757.52	-1.61061	0.175444	-9.18018	4.30356e-20	9.99697e-19
ENSG00000102385.12	DRP2	188.416	3.40976	0.371431	9.18007	4.30795e-20	9.99697e-19
ENSG00000196743.8	GM2A	2356.12	-1.07861	0.117629	-9.16962	4.74709e-20	1.10037e-18
ENSG00000224940.8	PRRT4	128.853	4.36902	0.476667	9.16576	4.92006e-20	1.13918e-18
ENSG00000100099.20	HPS4	545.012	-1.19142	0.130187	-9.15164	5.60759e-20	1.29691e-18
ENSG00000134668.12	SPOCD1	924.424	-3.2554	0.355822	-9.14894	5.74928e-20	1.32819e-18
ENSG00000182612.10	TSPAN10	257.861	-2.59073	0.283208	-9.14782	5.80957e-20	1.34034e-18
ENSG00000119946.10	CNNM1	61.2258	-3.4477	0.376892	-9.14772	5.81486e-20	1.34034e-18
ENSG00000240476.1	LINC00973	82.6234	-5.8555	0.641839	-9.123	7.30749e-20	1.68252e-18
ENSG00000152782.16	PANK1	147.973	2.87991	0.315883	9.11704	7.72051e-20	1.77563e-18
ENSG00000062524.15	LTK	126.915	4.42624	0.485745	9.11228	8.06689e-20	1.85323e-18
ENSG00000111319.12	SCNN1A	66.579	-5.86298	0.643762	-9.10737	8.44038e-20	1.93687e-18
ENSG00000165775.17	FUNDC2	1245.83	1.32093	0.145131	9.10163	8.89854e-20	2.03974e-18
ENSG00000171603.17	CLSTN1	4189.58	-1.66567	0.183016	-9.10126	8.92886e-20	2.04442e-18
ENSG00000084676.15	NCOA1	864.556	2.30864	0.253789	9.09672	9.30975e-20	2.12927e-18
ENSG00000101417.11	PXMP4	419.303	2.11869	0.233168	9.08657	1.02215e-19	2.33503e-18
ENSG00000266028.7	SRGAP2	1506.56	1.30994	0.144164	9.08646	1.0232e-19	2.33503e-18
ENSG00000148773.13	MKI67	2592.52	-3.39555	0.373734	-9.08548	1.03244e-19	2.3535e-18
ENSG00000211448.11	DIO2	190.405	3.39791	0.374549	9.07198	1.16871e-19	2.66119e-18
ENSG00000161249.20	DMKN	458.883	-1.56877	0.172963	-9.06994	1.19083e-19	2.70857e-18
ENSG00000139970.16	RTN1	106.424	-4.45956	0.491829	-9.06729	1.22019e-19	2.77231e-18
ENSG00000134333.13	LDHA	26247.9	-1.26904	0.139989	-9.06523	1.24343e-19	2.82201e-18
ENSG00000130066.16	SAT1	1079.94	-1.88805	0.208297	-9.06424	1.25481e-19	2.8447e-18
ENSG00000175175.5	PPM1E	162.642	5.49295	0.606179	9.0616	1.28556e-19	2.9112e-18
ENSG00000260549.1	MT1L	506.976	-2.8332	0.312913	-9.05425	1.37506e-19	3.11047e-18
ENSG00000153310.19	CYRIB	709.366	2.5551	0.282458	9.04595	1.48373e-19	3.35262e-18
ENSG00000110660.14	SLC35F2	174.411	-2.76054	0.305188	-9.04536	1.49166e-19	3.36684e-18
ENSG00000136861.17	CDK5RAP2	747.883	1.61469	0.17864	9.03878	1.58435e-19	3.57216e-18
ENSG00000197948.10	FCHSD1	216.903	-2.82794	0.312974	-9.03571	1.62948e-19	3.66988e-18
ENSG00000197747.8	S100A10	4431.14	-2.31226	0.256006	-9.03204	1.68496e-19	3.79071e-18
ENSG00000158186.12	MRAS	7948.29	3.28838	0.364209	9.02882	1.73537e-19	3.89986e-18
ENSG00000015133.18	CCDC88C	74.3984	5.06785	0.56157	9.02444	1.80621e-19	4.05463e-18
ENSG00000166548.15	TK2	822.577	-1.28828	0.142823	-9.02009	1.87941e-19	4.21438e-18
ENSG00000185338.5	SOCS1	159.604	-2.32694	0.257978	-9.0199	1.88257e-19	4.21687e-18
ENSG00000084652.15	TXLNA	2701.23	-0.823569	0.091397	-9.0109	2.04371e-19	4.57285e-18
ENSG00000177106.15	EPS8L2	306.382	-2.66739	0.296118	-9.00788	2.10083e-19	4.69557e-18
ENSG00000239713.8	APOBEC3G	94.7104	-2.68703	0.298548	-9.00033	2.25038e-19	5.02439e-18
ENSG00000267774.2	ENSG00000267774	88.9123	-4.14016	0.460388	-8.99276	2.41094e-19	5.37706e-18
ENSG00000198910.13	L1CAM	1381.63	-2.04965	0.228018	-8.98899	2.49502e-19	5.55856e-18
ENSG00000069702.10	TGFBR3	319.394	-2.85144	0.317567	-8.97904	2.73152e-19	6.07888e-18
ENSG00000220793.5	RPL21P119	825.394	0.829774	0.0925288	8.96774	3.02653e-19	6.72816e-18
ENSG00000138668.18	HNRNPD	1909.37	1.04929	0.117097	8.96091	3.22018e-19	7.15095e-18
ENSG00000188015.9	S100A3	228.188	-2.89076	0.322671	-8.95885	3.28087e-19	7.27789e-18
ENSG00000125170.10	DOK4	499.319	-2.09139	0.233475	-8.95768	3.31575e-19	7.34737e-18
ENSG00000102057.9	KCND1	145.755	-4.21113	0.470334	-8.95348	3.44438e-19	7.6242e-18
ENSG00000169515.6	CCDC8	53.7706	4.31178	0.481732	8.95057	3.53646e-19	7.81962e-18
ENSG00000128591.15	FLNC	35123.8	2.53198	0.283043	8.94558	3.69985e-19	8.17216e-18
ENSG00000139832.4	RAB20	152.972	-2.8517	0.319294	-8.93128	4.21098e-19	9.29118e-18
ENSG00000060762.18	MPC1	385.752	2.97508	0.333153	8.93008	4.25695e-19	9.38257e-18
ENSG00000103490.13	PYCARD	508.677	-2.78323	0.311687	-8.92957	4.27675e-19	9.41616e-18
ENSG00000143816.7	WNT9A	131.687	2.94892	0.33045	8.92396	4.49912e-19	9.89518e-18
ENSG00000197594.12	ENPP1	264.364	-2.62534	0.294271	-8.92148	4.60083e-19	1.01081e-17
ENSG00000072041.16	SLC6A15	283.751	-3.78378	0.42437	-8.91621	4.825e-19	1.05893e-17
ENSG00000157851.16	DPYSL5	82.2956	4.01046	0.450393	8.90436	5.36949e-19	1.17718e-17
ENSG00000136026.13	CKAP4	9681.82	-1.44776	0.162707	-8.89799	5.68671e-19	1.2454e-17
ENSG00000253368.3	TRNP1	1058.72	-4.32665	0.486464	-8.8941	5.88952e-19	1.28845e-17
ENSG00000139629.15	GALNT6	559.412	-5.75582	0.647265	-8.89252	5.97372e-19	1.30549e-17
ENSG00000112972.14	HMGCS1	337.622	3.23826	0.364186	8.89177	6.01441e-19	1.31299e-17
ENSG00000133805.15	AMPD3	461.733	-3.44011	0.38725	-8.88343	6.48316e-19	1.41382e-17
ENSG00000260910.1	LINC00565	91.8649	-3.37664	0.380212	-8.88093	6.63025e-19	1.44437e-17
ENSG00000164379.6	FOXQ1	701.832	-1.633	0.184136	-8.86844	7.41768e-19	1.61421e-17
ENSG00000135373.12	EHF	167.752	-7.71362	0.870251	-8.86367	7.742e-19	1.68301e-17
ENSG00000101057.15	MYBL2	299.753	-4.29949	0.485322	-8.85904	8.07073e-19	1.75262e-17
ENSG00000119632.3	IFI27L2	630.662	-2.18995	0.247271	-8.85649	8.25743e-19	1.79128e-17
ENSG00000173898.12	SPTBN2	102.382	-4.19494	0.473674	-8.85618	8.28052e-19	1.7944e-17
ENSG00000068383.18	INPP5A	257.783	2.05326	0.231923	8.85316	8.50729e-19	1.84161e-17
ENSG00000149218.4	ENDOD1	2248.78	1.71025	0.193309	8.84724	8.97098e-19	1.93995e-17
ENSG00000166979.12	EVA1C	89.7628	-2.83016	0.319976	-8.8449	9.16132e-19	1.97904e-17
ENSG00000067113.16	PLPP1	599.98	2.16397	0.244839	8.83835	9.71456e-19	2.09635e-17
ENSG00000026025.15	VIM	84218	-1.72313	0.195007	-8.83628	9.89585e-19	2.13324e-17
ENSG00000141458.12	NPC1	2724.78	-1.39779	0.158235	-8.8336	1.01363e-18	2.1828e-17
ENSG00000149177.12	PTPRJ	183.213	-2.3307	0.264109	-8.82476	1.09693e-18	2.35972e-17
ENSG00000185187.12	SIGIRR	134.022	-2.40502	0.272753	-8.81756	1.16981e-18	2.51387e-17
ENSG00000174611.11	KY	58.5191	3.45306	0.391619	8.81742	1.17131e-18	2.51448e-17
ENSG00000124249.6	KCNK15	168.326	-6.60141	0.748893	-8.81489	1.19805e-18	2.5692e-17
ENSG00000138623.10	SEMA7A	1395.2	-2.71944	0.308536	-8.81399	1.20768e-18	2.58718e-17
ENSG00000139880.19	CDH24	160.89	-3.77013	0.427843	-8.81194	1.22998e-18	2.6322e-17
ENSG00000183230.16	CTNNA3	61.3694	5.30631	0.602235	8.81103	1.24006e-18	2.65104e-17
ENSG00000253719.3	ATXN7L3B	2784.78	0.69253	0.0786815	8.8017	1.34761e-18	2.87798e-17
ENSG00000143365.17	RORC	60.5076	-6.02126	0.684231	-8.80003	1.36774e-18	2.91793e-17
ENSG00000171617.13	ENC1	1182.39	-0.782036	0.0889332	-8.79353	1.44936e-18	3.08838e-17
ENSG00000151388.10	ADAMTS12	862.493	-1.68193	0.191271	-8.79343	1.45063e-18	3.08838e-17
ENSG00000168887.10	C2orf68	421.692	1.44521	0.164455	8.78787	1.52427e-18	3.24183e-17
ENSG00000186654.20	PRR5	902.02	4.2726	0.486885	8.77538	1.70321e-18	3.61867e-17
ENSG00000132185.16	FCRLA	60.9556	4.49553	0.512452	8.77258	1.74619e-18	3.70617e-17
ENSG00000140950.15	MEAK7	762.015	-1.61014	0.183584	-8.77061	1.77705e-18	3.76779e-17
ENSG00000076716.8	GPC4	136.396	10.677	1.21849	8.76253	1.90914e-18	4.0437e-17
ENSG00000140474.13	ULK3	1539.93	2.19311	0.250359	8.75986	1.95487e-18	4.13631e-17
ENSG00000185862.6	EVI2B	230.028	-3.34586	0.381963	-8.75964	1.95875e-18	4.14026e-17
ENSG00000146232.16	NFKBIE	443.501	-1.91963	0.219152	-8.75934	1.9639e-18	4.1469e-17
ENSG00000151729.10	SLC25A4	808.923	2.60113	0.297016	8.75755	1.99535e-18	4.20901e-17
ENSG00000126524.9	SBDS	2050.38	2.043	0.233357	8.75484	2.04396e-18	4.30713e-17
ENSG00000100106.20	TRIOBP	1787.52	-1.77296	0.202734	-8.74524	2.22538e-18	4.68466e-17
ENSG00000071539.13	TRIP13	195.857	-2.98479	0.341559	-8.73872	2.35771e-18	4.95816e-17
ENSG00000126214.21	KLC1	2030.8	1.09873	0.125779	8.73538	2.42847e-18	5.10176e-17
ENSG00000162104.9	ADCY9	2998.02	1.3169	0.150905	8.72667	2.62285e-18	5.50452e-17
ENSG00000081189.15	MEF2C	1011.22	3.69974	0.424286	8.71992	2.78408e-18	5.83696e-17
ENSG00000284491.2	THSD8	302.494	-11.0051	1.26328	-8.71153	2.99812e-18	6.27932e-17
ENSG00000168530.15	MYL1	3977.2	6.03842	0.693806	8.70333	3.22293e-18	6.74332e-17
ENSG00000164237.8	CMBL	661.394	-2.20604	0.253501	-8.7023	3.25237e-18	6.79802e-17
ENSG00000121104.7	FAM117A	726.189	1.42268	0.163485	8.70217	3.25596e-18	6.79863e-17
ENSG00000151364.16	KCTD14	82.5768	-3.31549	0.381308	-8.69505	3.46671e-18	7.23138e-17
ENSG00000198624.12	CCDC69	268.303	-1.88515	0.216835	-8.69395	3.5005e-18	7.29448e-17
ENSG00000163346.16	PBXIP1	12656.1	1.783	0.205214	8.6885	3.67241e-18	7.63944e-17
ENSG00000187688.14	TRPV2	2208.45	-2.55487	0.294053	-8.68847	3.67345e-18	7.63944e-17
ENSG00000067840.12	PDZD4	53.8212	4.65345	0.535831	8.68455	3.8024e-18	7.89965e-17
ENSG00000105825.12	TFPI2	1800.4	-3.37003	0.38861	-8.67201	4.24565e-18	8.81166e-17
ENSG00000131018.22	SYNE1	550.993	2.27927	0.26285	8.67137	4.26955e-18	8.85235e-17
ENSG00000173530.5	TNFRSF10D	934.783	-1.94069	0.223905	-8.66743	4.41972e-18	9.15449e-17
ENSG00000213420.7	GPC2	87.6126	6.18033	0.713201	8.66561	4.49096e-18	9.29272e-17
ENSG00000105255.10	FSD1	74.9109	-4.54823	0.525032	-8.66276	4.6046e-18	9.51834e-17
ENSG00000090889.11	KIF4A	170.39	-3.72576	0.430103	-8.66247	4.61647e-18	9.53332e-17
ENSG00000147421.17	HMBOX1	211.213	2.493	0.287875	8.66001	4.71702e-18	9.73122e-17
ENSG00000103034.14	NDRG4	165.893	2.47601	0.286354	8.64665	5.30319e-18	1.09296e-16
ENSG00000137193.13	PIM1	515.231	-1.85794	0.214919	-8.64483	5.3884e-18	1.10941e-16
ENSG00000112378.11	PERP	592.869	-3.31091	0.383068	-8.64314	5.46912e-18	1.1249e-16
ENSG00000205336.11	ADGRG1	582.263	2.69876	0.312653	8.6318	6.03934e-18	1.24095e-16
ENSG00000105048.16	TNNT1	1904.3	3.28179	0.380261	8.63034	6.11692e-18	1.25564e-16
ENSG00000179750.15	APOBEC3B	130.357	-6.17812	0.716054	-8.62801	6.24284e-18	1.28022e-16
ENSG00000138798.11	EGF	57.0583	4.18177	0.485211	8.61845	6.78648e-18	1.39032e-16
ENSG00000130589.16	HELZ2	686.15	-2.15865	0.250808	-8.60678	7.51404e-18	1.53784e-16
ENSG00000172890.12	NADSYN1	1499.16	-1.61299	0.187476	-8.60371	7.71829e-18	1.57808e-16
ENSG00000132613.14	MTSS2	16213.5	2.02347	0.235291	8.59987	7.98086e-18	1.63015e-16
ENSG00000185442.12	FAM174B	269.388	2.41436	0.280818	8.59762	8.13867e-18	1.66074e-16
ENSG00000135476.11	ESPL1	146.411	-3.05967	0.355887	-8.59731	8.1604e-18	1.66353e-16
ENSG00000165124.17	SVEP1	2595.96	-1.50205	0.174823	-8.59181	8.56102e-18	1.74347e-16
ENSG00000176971.3	FIBIN	366.367	-1.51196	0.176093	-8.58614	8.99425e-18	1.8299e-16
ENSG00000161513.11	FDXR	732.028	-2.56924	0.299287	-8.58456	9.11855e-18	1.85336e-16
ENSG00000187955.11	COL14A1	228.764	6.65526	0.775299	8.58411	9.15393e-18	1.85872e-16
ENSG00000174407.13	MIR1-1HG	94.1895	10.3062	1.20069	8.5835	9.20276e-18	1.86679e-16
ENSG00000123933.16	MXD4	5146.27	-1.71358	0.199668	-8.58217	9.3097e-18	1.88663e-16
ENSG00000188338.14	SLC38A3	90.8337	2.78125	0.324151	8.58011	9.47825e-18	1.9189e-16
ENSG00000162461.7	SLC25A34	99.8421	3.69325	0.430707	8.57487	9.91964e-18	2.00629e-16
ENSG00000154978.12	VOPP1	2642.12	-1.54592	0.180352	-8.5717	1.01965e-17	2.06027e-16
ENSG00000008735.13	MAPK8IP2	186.011	-3.64265	0.425055	-8.56981	1.03654e-17	2.09234e-16
ENSG00000245937.7	LINC01184	492.165	1.17495	0.137106	8.56963	1.03822e-17	2.09369e-16
ENSG00000258376.2	ENSG00000258376	157.85	-2.13308	0.248959	-8.56799	1.05308e-17	2.12158e-16
ENSG00000180638.17	SLC47A2	154.799	4.44723	0.519133	8.56666	1.06533e-17	2.14418e-16
ENSG00000163364.9	LINC01116	311.041	-1.57222	0.183562	-8.56504	1.08041e-17	2.17173e-16
ENSG00000124641.15	MED20	581.188	1.11467	0.130143	8.56496	1.08113e-17	2.17173e-16
ENSG00000143537.13	ADAM15	1434.95	-2.59538	0.303253	-8.55846	1.14383e-17	2.29545e-16
ENSG00000149260.16	CAPN5	1864.97	-2.28832	0.26743	-8.55667	1.16172e-17	2.32908e-16
ENSG00000205364.3	MT1M	306.117	-4.80508	0.561676	-8.55489	1.17982e-17	2.36307e-16
ENSG00000148730.6	EIF4EBP2	5718.89	0.786344	0.0919516	8.55172	1.21272e-17	2.42661e-16
ENSG00000105339.10	DENND3	87.9036	-3.33369	0.389878	-8.55059	1.22459e-17	2.44798e-16
ENSG00000281376.1	ABALON	3998.72	-2.34792	0.274725	-8.54642	1.26965e-17	2.53562e-16
ENSG00000147852.15	VLDLR	91.782	2.5043	0.293083	8.54471	1.28865e-17	2.57106e-16
ENSG00000182718.16	ANXA2	2626.19	-1.79068	0.209748	-8.53731	1.37387e-17	2.73844e-16
ENSG00000084090.13	STARD7	3896.61	1.26064	0.147834	8.52741	1.49664e-17	2.98028e-16
ENSG00000132510.10	KDM6B	669.189	1.34539	0.157786	8.5267	1.50582e-17	2.99566e-16
ENSG00000167972.13	ABCA3	422.474	2.52572	0.296313	8.52383	1.54357e-17	3.06781e-16
ENSG00000115756.12	HPCAL1	3991.19	-2.74821	0.322493	-8.52177	1.57138e-17	3.12007e-16
ENSG00000204264.9	PSMB8	546.768	-1.6104	0.188982	-8.52145	1.57574e-17	3.12572e-16
ENSG00000133065.10	SLC41A1	3349.11	1.26144	0.148037	8.52116	1.57962e-17	3.13041e-16
ENSG00000163071.10	SPATA18	177.372	-2.60846	0.306276	-8.51669	1.64174e-17	3.25038e-16
ENSG00000162009.8	SSTR5	126.005	6.18551	0.726598	8.51297	1.69536e-17	3.35334e-16
ENSG00000177383.4	MAGEF1	1114.81	1.02779	0.120845	8.50502	1.81558e-17	3.58769e-16
ENSG00000197106.6	SLC6A17	220.184	-2.65123	0.311804	-8.50286	1.84978e-17	3.65176e-16
ENSG00000246705.4	H2AJ	4049.25	-1.92026	0.225842	-8.50267	1.85277e-17	3.65417e-16
ENSG00000103257.8	SLC7A5	6097.32	1.76547	0.207865	8.49336	2.00744e-17	3.95544e-16
ENSG00000107105.14	ELAVL2	106.974	6.26006	0.7373	8.49051	2.05725e-17	4.04972e-16
ENSG00000253910.2	PCDHGB2	153.164	-2.59674	0.305856	-8.49008	2.06497e-17	4.06104e-16
ENSG00000145632.14	PLK2	1262.75	-1.20549	0.142018	-8.4883	2.09676e-17	4.11963e-16
ENSG00000198771.10	RCSD1	563.238	1.81053	0.213303	8.48803	2.10161e-17	4.12524e-16
ENSG00000109436.7	TBC1D9	504.437	-1.88804	0.222544	-8.48387	2.17827e-17	4.27165e-16
ENSG00000143850.14	PLEKHA6	12816.4	2.83155	0.333967	8.47854	2.28044e-17	4.46775e-16
ENSG00000198133.8	TMEM229B	152.786	-2.44101	0.287969	-8.47667	2.31735e-17	4.53575e-16
ENSG00000176387.6	HSD11B2	109.445	3.37299	0.39839	8.46655	2.52761e-17	4.94261e-16
ENSG00000235105.1	ENSG00000235105	154.35	2.04727	0.241817	8.46623	2.53467e-17	4.94782e-16
ENSG00000123095.5	BHLHE41	231.235	-1.68751	0.199323	-8.46621	2.53507e-17	4.94782e-16
ENSG00000179010.14	MRFAP1	7397.96	0.790258	0.0933853	8.46233	2.62081e-17	5.11033e-16
ENSG00000182218.9	HHIPL1	159.372	-2.33214	0.276169	-8.44464	3.04982e-17	5.94125e-16
ENSG00000183691.4	NOG	739.882	-1.46611	0.173659	-8.44248	3.10665e-17	6.04625e-16
ENSG00000040341.17	STAU2	281.773	1.43547	0.170138	8.43709	3.25329e-17	6.32567e-16
ENSG00000223865.10	HLA-DPB1	101.514	-1.92047	0.227794	-8.43074	3.43475e-17	6.6722e-16
ENSG00000198948.11	MFAP3L	192.793	3.5222	0.418623	8.41379	3.96975e-17	7.70423e-16
ENSG00000167701.13	GPT	60.9942	4.68652	0.557151	8.41158	4.04527e-17	7.84341e-16
ENSG00000188042.7	ARL4C	3014.82	-1.09626	0.130335	-8.41108	4.06241e-17	7.86925e-16
ENSG00000185028.3	LRRC14B	90.9108	10.1339	1.20502	8.40975	4.10895e-17	7.95193e-16
ENSG00000259721.1	ENSG00000259721	63.3845	-3.4179	0.406473	-8.40867	4.14696e-17	8.01798e-16
ENSG00000266208.1	ENSG00000266208	282.844	-2.22512	0.264744	-8.40479	4.28612e-17	8.27927e-16
ENSG00000167549.18	CORO6	1926.39	4.40891	0.524635	8.40377	4.32361e-17	8.34389e-16
ENSG00000234961.1	ENSG00000234961	6659.1	-1.86682	0.222309	-8.39744	4.56315e-17	8.79792e-16
ENSG00000135424.16	ITGA7	8421.87	3.35877	0.40034	8.38981	4.86949e-17	9.37979e-16
ENSG00000131730.15	CKMT2	81.7924	10.2925	1.22821	8.38004	5.29097e-17	1.01822e-15
ENSG00000117122.13	MFAP2	120.806	-2.86	0.341777	-8.36803	5.85889e-17	1.12646e-15
ENSG00000242759.6	LINC00882	123.12	2.43275	0.290808	8.3655	5.98604e-17	1.14983e-15
ENSG00000154447.14	SH3RF1	325.383	-1.75204	0.209618	-8.35824	6.36585e-17	1.22165e-15
ENSG00000108405.3	P2RX1	68.8305	5.85204	0.700201	8.35766	6.39759e-17	1.2266e-15
ENSG00000196155.12	PLEKHG4	135.27	-5.61358	0.671873	-8.35513	6.53599e-17	1.25197e-15
ENSG00000197536.11	IRF1-AS1	163.797	-1.74689	0.209232	-8.34909	6.87899e-17	1.31645e-15
ENSG00000065054.13	SLC9A3R2	475.322	-4.17539	0.500697	-8.33916	7.48202e-17	1.43053e-15
ENSG00000171241.8	SHCBP1	279.946	-3.06188	0.367376	-8.33446	7.7852e-17	1.48712e-15
ENSG00000204592.8	HLA-E	3020.17	-1.73699	0.208465	-8.33228	7.92978e-17	1.51333e-15
ENSG00000116132.11	PRRX1	124.73	2.27796	0.273405	8.33182	7.96094e-17	1.51788e-15
ENSG00000026950.16	BTN3A1	261.167	-1.44473	0.173442	-8.32978	8.09954e-17	1.54288e-15
ENSG00000187210.13	GCNT1	238.769	-3.63465	0.436691	-8.32318	8.56363e-17	1.62978e-15
ENSG00000175274.18	TP53I11	4748.42	2.03656	0.245186	8.30619	9.88217e-17	1.87898e-15
ENSG00000151006.7	PRSS53	125.476	2.42679	0.292173	8.30601	9.89731e-17	1.88012e-15
ENSG00000196954.13	CASP4	463.472	-1.65307	0.199034	-8.30548	9.94143e-17	1.88677e-15
ENSG00000223551.1	TMSB4XP4	217.447	-2.55389	0.307561	-8.30369	1.00924e-16	1.91366e-15
ENSG00000197769.5	MAP1LC3C	99.2639	2.57141	0.309878	8.29815	1.05746e-16	2.00325e-15
ENSG00000126878.12	AIF1L	1883.14	3.92138	0.472585	8.29771	1.06138e-16	2.00883e-15
ENSG00000137809.16	ITGA11	2752.13	-1.36926	0.165098	-8.2936	1.09874e-16	2.07764e-15
ENSG00000107562.16	CXCL12	63.9619	4.38643	0.529176	8.28917	1.14041e-16	2.15446e-15
ENSG00000124440.15	HIF3A	78.5454	-5.31183	0.641337	-8.28244	1.20681e-16	2.27782e-15
ENSG00000259172.1	ENSG00000259172	668.908	10.4308	1.25964	8.28083	1.22321e-16	2.30667e-15
ENSG00000111049.3	MYF5	1129.75	2.21631	0.26772	8.27845	1.24785e-16	2.35097e-15
ENSG00000172780.16	RAB43	88.8314	-2.90666	0.351702	-8.26456	1.40211e-16	2.63919e-15
ENSG00000141503.15	MINK1	3081.57	-2.47466	0.299499	-8.26265	1.42469e-16	2.67925e-15
ENSG00000169436.16	COL22A1	62.4895	10.0954	1.22483	8.24224	1.69016e-16	3.17559e-15
ENSG00000112679.14	DUSP22	205.002	1.62264	0.196879	8.24181	1.69631e-16	3.18425e-15
ENSG00000144583.4	MARCHF4	298.143	-3.7113	0.450458	-8.23896	1.73712e-16	3.2579e-15
ENSG00000114054.13	PCCB	566.626	1.2868	0.156198	8.23823	1.7477e-16	3.27476e-15
ENSG00000169083.16	AR	1031.45	1.39043	0.168806	8.23687	1.76769e-16	3.3092e-15
ENSG00000261713.6	SSTR5-AS1	139.443	7.10587	0.862724	8.23655	1.7725e-16	3.3152e-15
ENSG00000127603.25	MACF1	9572.05	1.95731	0.237709	8.23406	1.80969e-16	3.3817e-15
ENSG00000161381.13	PLXDC1	441.746	3.71737	0.451769	8.22847	1.89624e-16	3.54023e-15
ENSG00000166582.9	CENPV	89.5259	-3.25109	0.395358	-8.22315	1.98223e-16	3.69742e-15
ENSG00000121957.13	GPSM2	751.807	3.45237	0.419924	8.22144	2.01082e-16	3.74735e-15
ENSG00000163131.10	CTSS	201.041	-2.60889	0.3177	-8.2118	2.17893e-16	4.05698e-15
ENSG00000131725.13	WDR44	369.01	1.64929	0.201045	8.2036	2.33301e-16	4.33995e-15
ENSG00000084628.9	NKAIN1	41.1751	3.19222	0.389176	8.2025	2.35439e-16	4.37577e-15
ENSG00000173166.17	RAPH1	369.243	2.28115	0.278291	8.19699	2.46483e-16	4.57691e-15
ENSG00000049249.8	TNFRSF9	65.3838	-4.54837	0.555131	-8.19333	2.54097e-16	4.71404e-15
ENSG00000099812.8	MISP	103.117	6.2923	0.768892	8.1836	2.75497e-16	5.10648e-15
ENSG00000056558.10	TRAF1	253.461	-2.87944	0.352439	-8.17004	3.08275e-16	5.7089e-15
ENSG00000188760.10	TMEM198	282.983	2.35108	0.288296	8.15511	3.48869e-16	6.45487e-15
ENSG00000108821.13	COL1A1	26116.5	1.56848	0.192397	8.15232	3.57014e-16	6.59965e-15
ENSG00000188581.8	KRTAP1-1	60.809	-4.31916	0.530041	-8.14873	3.67779e-16	6.79255e-15
ENSG00000087586.17	AURKA	466.554	-2.01784	0.247687	-8.14675	3.73822e-16	6.89799e-15
ENSG00000187605.15	TET3	262.976	2.21007	0.271332	8.14526	3.78469e-16	6.97749e-15
ENSG00000113212.6	PCDHB7	128.235	2.22545	0.2733	8.14287	3.8602e-16	7.11036e-15
ENSG00000166888.11	STAT6	4920.81	-1.57776	0.193888	-8.13748	4.03579e-16	7.42716e-15
ENSG00000155363.18	MOV10	765.902	-2.88569	0.354731	-8.13488	4.12334e-16	7.58152e-15
ENSG00000163513.17	TGFBR2	14122.2	-1.38738	0.170621	-8.13135	4.24544e-16	7.79906e-15
ENSG00000146966.12	DENND2A	70.4552	-5.63585	0.693544	-8.12615	4.4314e-16	8.13343e-15
ENSG00000109072.13	VTN	176.27	-6.64732	0.818028	-8.12603	4.43569e-16	8.13408e-15
ENSG00000158458.19	NRG2	40.891	-4.90278	0.603629	-8.12216	4.5794e-16	8.39015e-15
ENSG00000184792.15	OSBP2	421.111	1.618	0.19931	8.11803	4.73797e-16	8.67297e-15
ENSG00000236819.1	LINC01563	75.0018	2.74972	0.338903	8.11358	4.91517e-16	8.98936e-15
ENSG00000235501.5	ENSG00000235501	256.798	2.79499	0.344575	8.11142	5.00303e-16	9.14195e-15
ENSG00000139433.9	GLTP	1391.04	-0.917889	0.113195	-8.10889	5.10825e-16	9.32595e-15
ENSG00000075945.12	KIFAP3	425.501	1.37609	0.169802	8.10411	5.3133e-16	9.69172e-15
ENSG00000129515.18	SNX6	1117.62	-1.79341	0.221385	-8.10087	5.4566e-16	9.94431e-15
ENSG00000121297.6	TSHZ3	780.148	1.06672	0.131699	8.09967	5.51097e-16	1.00345e-14
ENSG00000189001.10	SBSN	82.7418	-3.76937	0.465608	-8.09558	5.69918e-16	1.03681e-14
ENSG00000203739.3	ENSG00000203739	48.0424	3.35702	0.414884	8.09146	5.8953e-16	1.07154e-14
ENSG00000083454.21	P2RX5	726.429	1.462	0.180737	8.08909	6.01132e-16	1.09167e-14
ENSG00000062282.14	DGAT2	204.178	-1.87811	0.232288	-8.08525	6.20354e-16	1.12559e-14
ENSG00000125726.10	CD70	65.5693	-9.80466	1.2129	-8.08365	6.28562e-16	1.13948e-14
ENSG00000157456.7	CCNB2	247.399	-3.57702	0.443081	-8.07306	6.85605e-16	1.24179e-14
ENSG00000179456.10	ZBTB18	691.3	1.95232	0.241851	8.07242	6.89162e-16	1.24714e-14
ENSG00000221971.3	TTC4P1	65.3558	5.57423	0.690555	8.0721	6.90975e-16	1.24933e-14
ENSG00000155792.9	DEPTOR	100.726	3.62591	0.449594	8.06484	7.33289e-16	1.32467e-14
ENSG00000138080.13	EMILIN1	2380.57	1.57027	0.194792	8.06126	7.55102e-16	1.36288e-14
ENSG00000125445.10	MRPS7	933.846	1.06508	0.132486	8.0392	9.04268e-16	1.63069e-14
ENSG00000110925.6	CSRNP2	723.072	1.09293	0.136047	8.03348	9.47498e-16	1.70715e-14
ENSG00000161653.10	NAGS	76.2639	-3.37614	0.420444	-8.02995	9.75102e-16	1.75535e-14
ENSG00000144771.7	LRTM1	92.5601	9.71116	1.20969	8.02779	9.92463e-16	1.78505e-14
ENSG00000064886.13	CHI3L2	313.612	-2.11344	0.263321	-8.02609	1.00631e-15	1.80837e-14
ENSG00000135451.12	TROAP	114.812	-4.04998	0.504934	-8.02082	1.05043e-15	1.88602e-14
ENSG00000221869.4	CEBPD	2469.14	-1.32697	0.165762	-8.00528	1.19199e-15	2.13832e-14
ENSG00000197063.10	MAFG	1811.68	1.20736	0.150849	8.0038	1.20635e-15	2.1622e-14
ENSG00000100906.10	NFKBIA	2965.49	-2.2258	0.278142	-8.00237	1.22045e-15	2.18558e-14
ENSG00000068024.16	HDAC4	500.173	1.30824	0.163493	8.00178	1.22637e-15	2.19428e-14
ENSG00000171357.5	LURAP1	106.165	-2.46911	0.308635	-8.00011	1.24311e-15	2.2223e-14
ENSG00000167588.12	GPD1	104.448	6.31304	0.78934	7.99786	1.26595e-15	2.26117e-14
ENSG00000261434.1	ENSG00000261434	62.9834	7.11434	0.890383	7.9902	1.34719e-15	2.4042e-14
ENSG00000160957.12	RECQL4	243.28	-2.25406	0.282135	-7.98929	1.35721e-15	2.41998e-14
ENSG00000111885.6	MAN1A1	797.467	-3.50264	0.438452	-7.98865	1.36421e-15	2.43037e-14
ENSG00000132819.16	RBM38	1079.16	1.64394	0.205846	7.98625	1.39107e-15	2.47609e-14
ENSG00000197417.7	SHPK	330.392	9.6412	1.20738	7.98523	1.40261e-15	2.49447e-14
ENSG00000140464.19	PML	6181.62	-2.54564	0.318911	-7.98229	1.43639e-15	2.55235e-14
ENSG00000236841.7	ENSG00000236841	265.688	-2.6677	0.334483	-7.97559	1.51654e-15	2.69245e-14
ENSG00000055163.19	CYFIP2	277.466	-1.27515	0.159932	-7.97309	1.54749e-15	2.74503e-14
ENSG00000102935.11	ZNF423	34.4151	5.80256	0.727821	7.97251	1.55481e-15	2.75565e-14
ENSG00000184304.14	PRKD1	921.551	2.10034	0.263463	7.97205	1.5607e-15	2.76371e-14
ENSG00000101311.15	FERMT1	127.529	-2.00575	0.251783	-7.96619	1.63638e-15	2.89525e-14
ENSG00000069431.11	ABCC9	126.861	2.62455	0.3295	7.96524	1.64903e-15	2.91513e-14
ENSG00000138031.14	ADCY3	246.327	-2.24007	0.281279	-7.96385	1.66768e-15	2.94557e-14
ENSG00000231528.2	FAM225A	432.326	-1.2454	0.15662	-7.95176	1.83873e-15	3.24491e-14
ENSG00000172889.15	EGFL7	150.45	-3.7758	0.474904	-7.95066	1.85515e-15	3.27108e-14
ENSG00000152049.6	KCNE4	555.517	2.392	0.300917	7.94906	1.87927e-15	3.31079e-14
ENSG00000232702.3	ENSG00000232702	221.663	-1.6104	0.202599	-7.94868	1.88504e-15	3.31812e-14
ENSG00000117228.9	GBP1	397.758	-1.87985	0.236642	-7.94386	1.95989e-15	3.44693e-14
ENSG00000185010.14	F8	398.782	-1.92197	0.241978	-7.94274	1.97761e-15	3.47513e-14
ENSG00000196666.4	FAM180B	49.2989	9.72615	1.22461	7.94226	1.98523e-15	3.48556e-14
ENSG00000185386.14	MAPK11	279.258	-2.87428	0.361918	-7.94181	1.99244e-15	3.49524e-14
ENSG00000260249.2	ENSG00000260249	84.2285	10.1214	1.27463	7.94066	2.01112e-15	3.52502e-14
ENSG00000220842.6	RPL21P16	1464.94	0.74284	0.093619	7.93471	2.10979e-15	3.69482e-14
ENSG00000127743.5	IL17B	187.345	7.1602	0.902438	7.93429	2.11709e-15	3.70445e-14
ENSG00000166925.8	TSC22D4	2626.83	-1.80858	0.227969	-7.93344	2.13165e-15	3.72678e-14
ENSG00000246763.6	RGMB-AS1	120.819	1.81557	0.228888	7.93214	2.154e-15	3.76267e-14
ENSG00000165868.14	HSPA12A	658.51	0.921187	0.116169	7.92972	2.19636e-15	3.83341e-14
ENSG00000142694.6	EVA1B	476.508	-1.94074	0.244871	-7.92557	2.27109e-15	3.96049e-14
ENSG00000161664.6	ASB16	92.3107	2.25481	0.284505	7.92538	2.27446e-15	3.96302e-14
ENSG00000213860.4	RPL21P75	1124.18	0.756422	0.0954659	7.92348	2.3096e-15	4.02085e-14
ENSG00000163395.16	IGFN1	116.933	9.76116	1.23207	7.92259	2.32611e-15	4.04617e-14
ENSG00000184661.13	CDCA2	153.906	-4.92537	0.621937	-7.91941	2.38649e-15	4.14771e-14
ENSG00000156030.13	MIDEAS	1396.13	1.03023	0.130144	7.91608	2.45121e-15	4.2566e-14
ENSG00000039560.13	RAI14	2151.09	-2.29713	0.290253	-7.91424	2.48772e-15	4.31637e-14
ENSG00000099250.17	NRP1	2525.76	-1.62075	0.204821	-7.91299	2.51278e-15	4.35619e-14
ENSG00000162975.4	KCNF1	68.2991	4.75645	0.601308	7.91018	2.57016e-15	4.45192e-14
ENSG00000103642.11	LACTB	620.281	-1.61406	0.204118	-7.90748	2.62644e-15	4.54559e-14
ENSG00000204323.5	SMIM5	112.9	9.61352	1.21592	7.90635	2.6504e-15	4.58322e-14
ENSG00000128805.14	ARHGAP22	2325.67	-2.20919	0.279475	-7.9048	2.68373e-15	4.63697e-14
ENSG00000198336.9	MYL4	3552.27	7.43506	0.940914	7.90196	2.74547e-15	4.73966e-14
ENSG00000112343.10	TRIM38	1588.51	0.808965	0.102508	7.89175	2.97989e-15	5.14006e-14
ENSG00000114631.10	PODXL2	299.972	-1.92607	0.244184	-7.8878	3.07549e-15	5.30053e-14
ENSG00000197321.14	SVIL	1436.17	1.36517	0.173202	7.88196	3.22288e-15	5.54547e-14
ENSG00000073060.15	SCARB1	284.961	-3.16187	0.401153	-7.88195	3.22299e-15	5.54547e-14
ENSG00000165959.11	CLMN	68.0524	-2.21924	0.281975	-7.87033	3.537e-15	6.08069e-14
ENSG00000150403.17	TMCO3	706.838	-1.99295	0.25333	-7.86701	3.63221e-15	6.23918e-14
ENSG00000247596.8	TWF2	1052.1	-1.8247	0.232121	-7.86102	3.81012e-15	6.53933e-14
ENSG00000172927.7	MYEOV	120.683	-9.82596	1.25055	-7.85734	3.92369e-15	6.72866e-14
ENSG00000109472.13	CPE	329.046	-2.28426	0.290973	-7.85041	4.14679e-15	7.10534e-14
ENSG00000086015.20	MAST2	3586.51	1.63185	0.207908	7.84892	4.19644e-15	7.18444e-14
ENSG00000270765.5	GAS2L2	53.5188	5.96482	0.760259	7.84578	4.30284e-15	7.3605e-14
ENSG00000204516.9	MICB	61.8752	-4.58445	0.584821	-7.83906	4.53924e-15	7.75846e-14
ENSG00000161682.14	FAM171A2	632.771	2.41364	0.307993	7.83668	4.62614e-15	7.90044e-14
ENSG00000162711.17	NLRP3	55.5199	-9.66898	1.23473	-7.83087	4.84506e-15	8.26746e-14
ENSG00000164091.11	WDR82	2980.77	0.760251	0.0971161	7.82827	4.94634e-15	8.43331e-14
ENSG00000163995.19	ABLIM2	197.59	3.87658	0.495381	7.82544	5.05868e-15	8.61771e-14
ENSG00000175764.14	TTLL11	225.706	1.93684	0.247619	7.82188	5.20389e-15	8.85777e-14
ENSG00000173114.12	LRRN3	30.0708	4.28785	0.548491	7.81755	5.38631e-15	9.16072e-14
ENSG00000180884.9	ZNF792	171.139	-2.15891	0.276194	-7.81665	5.42458e-15	9.21821e-14
ENSG00000159184.7	HOXB13	685.923	-1.93403	0.247631	-7.8101	5.71446e-15	9.69606e-14
ENSG00000163694.14	RBM47	81.2722	-5.17526	0.662639	-7.81008	5.71518e-15	9.69606e-14
ENSG00000239521.8	CASTOR3	331.894	1.71895	0.220154	7.80796	5.81228e-15	9.85269e-14
ENSG00000214455.4	RCN1P2	718.991	-1.09199	0.139912	-7.80488	5.95561e-15	1.00874e-13
ENSG00000100336.17	APOL4	102.71	4.75435	0.609317	7.80276	6.05699e-15	1.02507e-13
ENSG00000119865.8	CNRIP1	727.475	-1.43191	0.18352	-7.80247	6.07069e-15	1.02654e-13
ENSG00000134222.16	PSRC1	421.501	-2.97749	0.381935	-7.79582	6.39935e-15	1.08123e-13
ENSG00000101255.10	TRIB3	982.381	-2.30804	0.296286	-7.78991	6.70561e-15	1.13205e-13
ENSG00000197249.13	SERPINA1	49.8129	-9.63624	1.23761	-7.78619	6.90594e-15	1.16492e-13
ENSG00000174740.7	PABPC5	64.8305	4.99279	0.641456	7.78354	7.05251e-15	1.18867e-13
ENSG00000011021.22	CLCN6	544.415	1.22997	0.15806	7.78166	7.15787e-15	1.20544e-13
ENSG00000244627.5	TPTEP2	74.1371	2.35575	0.302743	7.78133	7.17645e-15	1.20759e-13
ENSG00000116667.13	C1orf21	689.907	1.29963	0.167024	7.78109	7.19001e-15	1.20888e-13
ENSG00000102996.4	MMP15	492.863	2.08193	0.267668	7.77803	7.36621e-15	1.2375e-13
ENSG00000134057.14	CCNB1	402.929	-2.6569	0.341669	-7.77626	7.47026e-15	1.25396e-13
ENSG00000164402.13	SEPTIN8	1151.65	-1.11539	0.143502	-7.77268	7.68433e-15	1.28884e-13
ENSG00000114999.7	TTL	1681.46	1.22649	0.157821	7.7714	7.76233e-15	1.30087e-13
ENSG00000135709.12	KIAA0513	859.909	1.09318	0.140678	7.77078	7.80047e-15	1.3062e-13
ENSG00000117245.12	KIF17	45.5382	-5.48338	0.706772	-7.75834	8.60456e-15	1.43968e-13
ENSG00000175745.12	NR2F1	167.708	-1.35558	0.174752	-7.75715	8.68608e-15	1.45214e-13
ENSG00000135636.13	DYSF	1110.69	2.70615	0.3492	7.74957	9.22052e-15	1.54024e-13
ENSG00000178999.12	AURKB	145.017	-6.36193	0.821168	-7.74742	9.37791e-15	1.56526e-13
ENSG00000205639.10	MFSD2B	73.5208	-4.45863	0.57554	-7.74686	9.41963e-15	1.57095e-13
ENSG00000166848.5	TERF2IP	2011.51	1.26057	0.162732	7.74629	9.46131e-15	1.57663e-13
ENSG00000154415.7	PPP1R3A	52.6445	9.71769	1.25485	7.74411	9.62505e-15	1.60262e-13
ENSG00000139318.7	DUSP6	505.976	-2.10545	0.271936	-7.74246	9.75127e-15	1.62192e-13
ENSG00000137767.13	SQOR	1175.87	-2.18714	0.28249	-7.74239	9.75669e-15	1.62192e-13
ENSG00000136997.17	MYC	1632.49	-2.09131	0.270417	-7.73366	1.04501e-14	1.73579e-13
ENSG00000165424.6	ZCCHC24	2046.96	0.657327	0.0850157	7.73183	1.06009e-14	1.75942e-13
ENSG00000127507.17	ADGRE2	134	3.76169	0.486869	7.72629	1.10723e-14	1.83619e-13
ENSG00000049769.12	PPP1R3F	441.187	1.61756	0.209414	7.72423	1.12535e-14	1.86474e-13
ENSG00000110455.13	ACCS	158.039	-1.76661	0.228809	-7.72089	1.15519e-14	1.91265e-13
ENSG00000135622.12	SEMA4F	424.986	-1.93505	0.250653	-7.72004	1.1629e-14	1.92387e-13
ENSG00000131711.14	MAP1B	4604.14	-1.97441	0.256013	-7.71214	1.23722e-14	2.04518e-13
ENSG00000136826.14	KLF4	105.737	-2.94821	0.382354	-7.71068	1.25146e-14	2.06707e-13
ENSG00000118680.13	MYL12B	4179.63	0.720109	0.0934212	7.70819	1.27615e-14	2.10616e-13
ENSG00000168175.14	MAPK1IP1L	2098.84	1.02094	0.132456	7.70775	1.28056e-14	2.11174e-13
ENSG00000105993.14	DNAJB6	1447.3	1.24921	0.162079	7.70742	1.28391e-14	2.11558e-13
ENSG00000166689.15	PLEKHA7	150.435	2.02351	0.26275	7.70125	1.34742e-14	2.21846e-13
ENSG00000244509.3	APOBEC3C	4829.15	-1.89755	0.246413	-7.7007	1.35326e-14	2.2263e-13
ENSG00000154065.16	ANKRD29	124.434	-4.91185	0.637958	-7.69934	1.36768e-14	2.24823e-13
ENSG00000156127.6	BATF	56.4671	-9.28408	1.20619	-7.697	1.39295e-14	2.28794e-13
ENSG00000156587.15	UBE2L6	2290.92	-1.8055	0.234582	-7.69666	1.39674e-14	2.29235e-13
ENSG00000141664.9	ZCCHC2	193.457	-1.83941	0.238998	-7.69636	1.39993e-14	2.29575e-13
ENSG00000111846.17	GCNT2	76.4345	-3.7539	0.487959	-7.69307	1.43642e-14	2.35371e-13
ENSG00000085514.15	PILRA	31.698	-3.96031	0.514933	-7.69092	1.46086e-14	2.39188e-13
ENSG00000245522.2	LINC02709	434.996	1.56964	0.204109	7.69021	1.46893e-14	2.40317e-13
ENSG00000259291.2	ZNF710-AS1	208.707	4.07723	0.530239	7.68941	1.47813e-14	2.41631e-13
ENSG00000164308.16	ERAP2	382.687	-2.94125	0.382571	-7.68812	1.49312e-14	2.43888e-13
ENSG00000164403.14	SHROOM1	313.587	-2.30858	0.300325	-7.68692	1.50717e-14	2.45989e-13
ENSG00000259583.2	ENSG00000259583	56.815	-6.72938	0.875591	-7.68553	1.52363e-14	2.48478e-13
ENSG00000080031.9	PTPRH	64.8498	-4.19083	0.545558	-7.68172	1.56962e-14	2.55745e-13
ENSG00000167600.13	CYP2S1	53.91	-9.5832	1.24755	-7.68164	1.57067e-14	2.55745e-13
ENSG00000129667.12	RHBDF2	360.133	-2.55194	0.332587	-7.67298	1.68049e-14	2.7341e-13
ENSG00000170579.16	DLGAP1	63.2776	5.63408	0.734306	7.67266	1.68462e-14	2.73866e-13
ENSG00000140931.19	CMTM3	1256.57	-1.03917	0.135543	-7.66669	1.76487e-14	2.86687e-13
ENSG00000158966.14	CACHD1	59.6757	-2.85731	0.372761	-7.66526	1.78466e-14	2.89674e-13
ENSG00000184156.16	KCNQ3	109.869	-6.73448	0.878885	-7.66252	1.82317e-14	2.95692e-13
ENSG00000196091.13	MYBPC1	123.055	10.5791	1.38241	7.65264	1.96893e-14	3.19081e-13
ENSG00000120327.6	PCDHB14	233.839	1.66763	0.217945	7.65162	1.98459e-14	3.21367e-13
ENSG00000087303.17	NID2	145.208	-2.0458	0.267451	-7.64925	2.0216e-14	3.27103e-13
ENSG00000088826.17	SMOX	572.441	-1.83377	0.239931	-7.6429	2.12384e-14	3.43376e-13
ENSG00000064651.13	SLC12A2	296.944	3.23322	0.423145	7.64092	2.15672e-14	3.48419e-13
ENSG00000114541.14	FRMD4B	166.792	2.86489	0.37516	7.63644	2.23311e-14	3.60478e-13
ENSG00000172296.12	SPTLC3	282.207	-2.48747	0.325782	-7.63538	2.25162e-14	3.63182e-13
ENSG00000134013.15	LOXL2	3339.04	-1.90814	0.249912	-7.63527	2.25349e-14	3.63199e-13
ENSG00000179604.9	CDC42EP4	1243.45	-1.24273	0.162813	-7.63287	2.29579e-14	3.69728e-13
ENSG00000166025.17	AMOTL1	3402.15	1.06687	0.139814	7.63061	2.33651e-14	3.75992e-13
ENSG00000138685.15	FGF2	1180.16	-2.84988	0.373503	-7.63013	2.34522e-14	3.771e-13
ENSG00000185022.11	MAFF	1415.29	-1.6478	0.215971	-7.6297	2.35299e-14	3.78055e-13
ENSG00000143515.16	ATP8B2	1595.51	-1.20995	0.158668	-7.62568	2.4276e-14	3.89738e-13
ENSG00000119900.8	OGFRL1	1531.66	-2.3752	0.311495	-7.62514	2.43766e-14	3.90839e-13
ENSG00000135775.13	COG2	588.804	1.46149	0.191668	7.62511	2.43825e-14	3.90839e-13
ENSG00000182809.10	CRIP2	2931.03	3.40765	0.447021	7.62302	2.47814e-14	3.96925e-13
ENSG00000134463.14	ECHDC3	144.618	9.19773	1.20662	7.6227	2.48424e-14	3.97593e-13
ENSG00000184838.14	PRR16	542.486	0.954077	0.125208	7.61996	2.53754e-14	4.0581e-13
ENSG00000135439.11	AGAP2	105.795	2.32313	0.304912	7.61901	2.55623e-14	4.08481e-13
ENSG00000117318.8	ID3	1268.06	1.74587	0.229157	7.61865	2.56352e-14	4.09329e-13
ENSG00000204540.10	PSORS1C1	71.4841	-4.65385	0.610919	-7.61779	2.58063e-14	4.11614e-13
ENSG00000183615.5	FAM167B	54.8334	-9.74014	1.27862	-7.61773	2.58181e-14	4.11614e-13
ENSG00000178662.15	CSRNP3	58.5238	4.17307	0.547874	7.61684	2.59963e-14	4.14135e-13
ENSG00000183496.5	MEX3B	120.372	2.48252	0.326246	7.60938	2.75421e-14	4.38421e-13
ENSG00000088325.15	TPX2	748.933	-1.61433	0.212209	-7.60728	2.79927e-14	4.45251e-13
ENSG00000142920.16	AZIN2	119.9	2.21864	0.291675	7.60655	2.81501e-14	4.47409e-13
ENSG00000183876.8	ARSI	191.896	-2.03396	0.267497	-7.6037	2.87778e-14	4.57033e-13
ENSG00000156463.17	SH3RF2	325.048	-2.75349	0.362277	-7.60052	2.94949e-14	4.68061e-13
ENSG00000151117.8	TMEM86A	1154.92	1.69518	0.223284	7.59206	3.1487e-14	4.99291e-13
ENSG00000205362.11	MT1A	60.9468	-9.17352	1.20857	-7.59036	3.19021e-14	5.05484e-13
ENSG00000168993.14	CPLX1	87.3311	2.46823	0.325193	7.59006	3.19754e-14	5.06256e-13
ENSG00000185105.5	MYADML2	49.3508	9.53258	1.25608	7.58912	3.22081e-14	5.09551e-13
ENSG00000183060.15	LYSMD4	253.291	1.86714	0.246137	7.58575	3.30565e-14	5.22571e-13
ENSG00000167552.13	TUBA1A	69262	2.10268	0.277199	7.58543	3.31374e-14	5.23448e-13
ENSG00000138443.15	ABI2	4643.1	1.84186	0.242915	7.58232	3.39437e-14	5.35775e-13
ENSG00000171004.18	HS6ST2	103.975	9.5091	1.25414	7.58214	3.39908e-14	5.36109e-13
ENSG00000159128.14	IFNGR2	435.719	-2.19604	0.289757	-7.57892	3.48446e-14	5.49155e-13
ENSG00000237989.1	LINC01679	79.3982	-2.38565	0.314778	-7.57881	3.48731e-14	5.49184e-13
ENSG00000177311.11	ZBTB38	1405.98	-1.84465	0.243411	-7.57834	3.49998e-14	5.50759e-13
ENSG00000186038.9	HTR3E	53.4843	7.51132	0.991545	7.57537	3.58099e-14	5.63078e-13
ENSG00000073331.17	ALPK1	432.19	1.25383	0.165649	7.5692	3.75535e-14	5.90044e-13
ENSG00000138135.6	CH25H	106.652	-2.17431	0.287547	-7.5616	3.98128e-14	6.25067e-13
ENSG00000185437.13	SH3BGR	321.961	4.31031	0.570326	7.55762	4.1051e-14	6.44017e-13
ENSG00000115935.17	WIPF1	643.171	1.18591	0.156932	7.55681	4.1309e-14	6.47571e-13
ENSG00000163520.13	FBLN2	50.5198	9.31482	1.23304	7.55436	4.20937e-14	6.59371e-13
ENSG00000100065.14	CARD10	305.568	-1.96156	0.259687	-7.55355	4.23551e-14	6.62963e-13
ENSG00000283709.1	FAM238C	47.7764	9.67984	1.282	7.55058	4.33333e-14	6.7776e-13
ENSG00000065923.9	SLC9A7	876.024	-1.68267	0.222967	-7.54673	4.46307e-14	6.97524e-13
ENSG00000142949.16	PTPRF	902.601	-1.42155	0.188421	-7.54451	4.53979e-14	7.08977e-13
ENSG00000070495.14	JMJD6	661.556	0.996779	0.132186	7.5407	4.67438e-14	7.29345e-13
ENSG00000100505.13	TRIM9	426.602	1.5888	0.210699	7.54062	4.67728e-14	7.29345e-13
ENSG00000087460.24	GNAS	17888	1.33619	0.177226	7.53949	4.71812e-14	7.35157e-13
ENSG00000180287.16	PLD5	111.609	-2.10857	0.279781	-7.53649	4.82791e-14	7.51697e-13
ENSG00000004799.7	PDK4	92.3089	-3.50335	0.464972	-7.53454	4.90041e-14	7.62409e-13
ENSG00000197893.13	NRAP	45.2669	9.34353	1.2402	7.53386	4.92631e-14	7.65861e-13
ENSG00000167207.13	NOD2	54.6117	3.82367	0.507585	7.53306	4.95631e-14	7.69944e-13
ENSG00000197724.10	PHF2	884.64	0.809342	0.107521	7.52731	5.17957e-14	8.04023e-13
ENSG00000165507.8	DEPP1	3158.05	-2.16329	0.287465	-7.52541	5.25565e-14	8.15218e-13
ENSG00000067798.15	NAV3	535.775	1.72885	0.229776	7.52407	5.3095e-14	8.22953e-13
ENSG00000125834.12	STK35	765.037	-1.10911	0.147638	-7.51237	5.80658e-14	8.99323e-13
ENSG00000150977.10	RILPL2	566.202	-0.953014	0.126938	-7.50772	6.01669e-14	9.31165e-13
ENSG00000103222.18	ABCC1	431.036	-0.979946	0.130586	-7.50423	6.17897e-14	9.55563e-13
ENSG00000158246.7	TENT5B	148.747	-3.02579	0.403276	-7.50302	6.23626e-14	9.63701e-13
ENSG00000231007.5	CDC20P1	140.291	-3.2054	0.427356	-7.50054	6.35571e-14	9.81424e-13
ENSG00000189184.11	PCDH18	492.042	1.84601	0.246146	7.49967	6.39807e-14	9.87227e-13
ENSG00000108960.8	MMD	233.198	-3.36446	0.44864	-7.49922	6.41969e-14	9.89822e-13
ENSG00000135749.18	PCNX2	154.272	-2.59136	0.345901	-7.49164	6.80207e-14	1.048e-12
ENSG00000084731.14	KIF3C	820.011	-1.6067	0.214697	-7.4836	7.2315e-14	1.11333e-12
ENSG00000104738.17	MCM4	1047.66	-1.22796	0.164214	-7.47781	7.55705e-14	1.16258e-12
ENSG00000085733.15	CTTN	2018.43	-1.21232	0.162224	-7.47312	7.83125e-14	1.20386e-12
ENSG00000126709.14	IFI6	2078.07	2.11258	0.282763	7.47121	7.94614e-14	1.22062e-12
ENSG00000106976.20	DNM1	78.8807	-5.48469	0.734614	-7.46608	8.26161e-14	1.26813e-12
ENSG00000114853.13	ZBTB47	2181.91	1.40081	0.187634	7.46569	8.28664e-14	1.27103e-12
ENSG00000120053.11	GOT1	1694.35	1.5105	0.202366	7.4642	8.38064e-14	1.28449e-12
ENSG00000187239.16	FNBP1	616.87	1.47772	0.198003	7.46309	8.45135e-14	1.29437e-12
ENSG00000159166.13	LAD1	176.563	5.54201	0.74277	7.46127	8.56922e-14	1.31145e-12
ENSG00000138078.15	PREPL	1486.03	2.05892	0.276029	7.45909	8.71253e-14	1.33239e-12
ENSG00000169946.13	ZFPM2	140.974	2.61809	0.351378	7.45092	9.26888e-14	1.41642e-12
ENSG00000161281.10	COX7A1	174.341	2.26051	0.303464	7.44903	9.40291e-14	1.43584e-12
ENSG00000145777.14	TSLP	71.9083	-3.16807	0.425476	-7.44594	9.6258e-14	1.46879e-12
ENSG00000170961.6	HAS2	809.337	-2.24769	0.301907	-7.44499	9.69488e-14	1.47824e-12
ENSG00000131389.17	SLC6A6	1726.17	1.18699	0.159482	7.4428	9.85726e-14	1.50084e-12
ENSG00000111816.7	FRK	129.932	3.37349	0.453256	7.4428	9.85765e-14	1.50084e-12
ENSG00000010610.9	CD4	58.6489	-3.42589	0.460374	-7.44154	9.95186e-14	1.51406e-12
ENSG00000106483.11	SFRP4	61.9469	2.85254	0.383499	7.43819	1.02074e-13	1.5518e-12
ENSG00000161921.14	CXCL16	101.815	-2.23083	0.300026	-7.43545	1.04216e-13	1.5832e-12
ENSG00000153561.12	RMND5A	445.241	2.22557	0.299335	7.43505	1.04527e-13	1.58675e-12
ENSG00000227051.6	C14orf132	2034.28	0.734254	0.0987688	7.43407	1.05305e-13	1.59738e-12
ENSG00000138207.13	RBP4	54.2465	-8.98588	1.20919	-7.43131	1.07528e-13	1.6299e-12
ENSG00000011638.10	TMEM159	250.167	-1.44569	0.194603	-7.42893	1.09483e-13	1.65832e-12
ENSG00000204099.11	NEU4	57.362	9.20096	1.23879	7.42736	1.10786e-13	1.67683e-12
ENSG00000173198.5	CYSLTR1	37.9748	9.32833	1.25653	7.42389	1.13732e-13	1.72016e-12
ENSG00000175567.8	UCP2	1564.17	3.58902	0.483544	7.42232	1.1509e-13	1.73942e-12
ENSG00000141956.13	PRDM15	157.264	1.7415	0.234654	7.42154	1.15762e-13	1.7483e-12
ENSG00000198892.6	SHISA4	539.415	1.81027	0.244116	7.41562	1.21057e-13	1.82693e-12
ENSG00000108932.11	SLC16A6	64.6403	-3.54986	0.478715	-7.4154	1.21258e-13	1.82862e-12
ENSG00000113070.7	HBEGF	190.256	1.11346	0.150194	7.41349	1.23017e-13	1.8538e-12
ENSG00000187720.14	THSD4	477.336	-3.0244	0.408468	-7.40424	1.31908e-13	1.98633e-12
ENSG00000164976.8	MYORG	303.499	1.63585	0.221033	7.40093	1.3523e-13	2.03487e-12
ENSG00000285188.1	ENSG00000285188	43.4593	-3.16168	0.427217	-7.40066	1.35512e-13	2.03762e-12
ENSG00000157827.19	FMNL2	404.723	-2.07631	0.280575	-7.40019	1.3599e-13	2.04291e-12
ENSG00000224189.7	HAGLR	127.072	-2.27371	0.307253	-7.40012	1.36062e-13	2.04291e-12
ENSG00000259856.1	RAB43P1	115.531	-2.05234	0.277439	-7.39746	1.38817e-13	2.08276e-12
ENSG00000142235.9	LMTK3	44.6045	-9.17833	1.24134	-7.39386	1.42626e-13	2.13836e-12
ENSG00000124875.9	CXCL6	537.633	-3.52231	0.476463	-7.39262	1.43962e-13	2.15682e-12
ENSG00000143127.12	ITGA10	782.194	-3.1383	0.424618	-7.39088	1.45865e-13	2.18374e-12
ENSG00000104763.18	ASAH1	1712.35	1.66217	0.225167	7.38192	1.56024e-13	2.33275e-12
ENSG00000230438.6	SERPINB9P1	419.979	1.58742	0.215043	7.3819	1.56045e-13	2.33275e-12
ENSG00000135469.13	COQ10A	590.285	1.83817	0.249026	7.38142	1.56606e-13	2.33917e-12
ENSG00000186815.12	TPCN1	10248.4	-1.47636	0.20008	-7.37884	1.59677e-13	2.38188e-12
ENSG00000101384.12	JAG1	373.762	1.58979	0.215458	7.37868	1.59871e-13	2.38305e-12
ENSG00000177706.8	FAM20C	4997.58	-1.3896	0.18836	-7.37737	1.61446e-13	2.40479e-12
ENSG00000164309.14	CMYA5	44.4549	9.61445	1.3038	7.37418	1.65363e-13	2.46136e-12
ENSG00000115221.11	ITGB6	137.213	4.96136	0.672997	7.37205	1.68028e-13	2.49922e-12
ENSG00000138796.16	HADH	1296.07	1.54824	0.210069	7.37014	1.70449e-13	2.53341e-12
ENSG00000025772.7	TOMM34	1140.05	-1.25621	0.170526	-7.36671	1.74891e-13	2.59755e-12
ENSG00000117308.14	GALE	412.526	-2.27978	0.309653	-7.36238	1.80658e-13	2.68127e-12
ENSG00000067369.13	TP53BP1	1649.68	0.956322	0.129897	7.36214	1.80981e-13	2.68414e-12
ENSG00000115758.12	ODC1	3246.93	1.34405	0.182696	7.35679	1.88378e-13	2.79184e-12
ENSG00000107566.13	ERLIN1	1320.29	-1.19049	0.161868	-7.35469	1.91375e-13	2.83422e-12
ENSG00000011426.10	ANLN	527.703	-2.65912	0.361766	-7.35038	1.97648e-13	2.92502e-12
ENSG00000061938.17	TNK2	1770.4	2.05247	0.279319	7.34813	2.00994e-13	2.97241e-12
ENSG00000180139.11	ACTA2-AS1	250.548	2.34007	0.318553	7.34594	2.04324e-13	3.01948e-12
ENSG00000014914.20	MTMR11	77.6945	-2.68623	0.365703	-7.34539	2.05161e-13	3.02968e-12
ENSG00000159259.7	CHAF1B	109.771	-3.47656	0.473505	-7.34218	2.1015e-13	3.10114e-12
ENSG00000013619.13	MAMLD1	345.891	1.68083	0.228941	7.34176	2.10798e-13	3.10848e-12
ENSG00000198805.11	PNP	334.915	-3.05001	0.415488	-7.34077	2.12364e-13	3.12934e-12
ENSG00000100994.11	PYGB	4151.7	-1.89768	0.258803	-7.33252	2.25866e-13	3.32593e-12
ENSG00000239828.6	ENSG00000239828	27.053	3.51313	0.479343	7.32906	2.31772e-13	3.41045e-12
ENSG00000138162.18	TACC2	1086.82	1.98779	0.271275	7.32758	2.34344e-13	3.44585e-12
ENSG00000180053.7	NKX2-6	40.9547	-9.17924	1.25301	-7.32575	2.37573e-13	3.49083e-12
ENSG00000155897.9	ADCY8	132.285	-2.02045	0.275836	-7.32481	2.39234e-13	3.51274e-12
ENSG00000253958.1	CLDN23	60.9235	-2.54678	0.347832	-7.32186	2.44563e-13	3.58843e-12
ENSG00000118420.16	UBE3D	88.6453	1.58503	0.216748	7.31281	2.61613e-13	3.83587e-12
ENSG00000104611.11	SH2D4A	138.423	-1.99977	0.273499	-7.31181	2.63565e-13	3.86175e-12
ENSG00000270882.2	H4C14	143.185	-1.99998	0.273604	-7.30976	2.67614e-13	3.91829e-12
ENSG00000263535.2	AK4P1	115.316	-2.17985	0.298363	-7.30604	2.75122e-13	4.02537e-12
ENSG00000127334.10	DYRK2	781.859	1.60526	0.219732	7.30552	2.7619e-13	4.03813e-12
ENSG00000244694.7	PTCHD4	339.944	-1.56551	0.214473	-7.29933	2.89196e-13	4.2253e-12
ENSG00000173267.13	SNCG	55.4577	-4.01623	0.550498	-7.29562	2.97278e-13	4.3403e-12
ENSG00000173662.20	TAS1R1	298.284	2.38837	0.327618	7.29011	3.09704e-13	4.51853e-12
ENSG00000254586.1	ENSG00000254586	48.3319	9.08871	1.2468	7.28964	3.10794e-13	4.53122e-12
ENSG00000176903.4	PNMA1	2100.35	0.778423	0.106799	7.28869	3.12995e-13	4.56009e-12
ENSG00000169439.11	SDC2	480.056	1.55598	0.213483	7.28858	3.13242e-13	4.56047e-12
ENSG00000156970.12	BUB1B	156.445	-5.6204	0.771357	-7.28638	3.18399e-13	4.63228e-12
ENSG00000153904.19	DDAH1	1371.69	-2.03818	0.279776	-7.28503	3.21607e-13	4.67565e-12
ENSG00000176386.8	CDC26	145.41	1.44898	0.1992	7.27398	3.49046e-13	5.071e-12
ENSG00000267069.1	ENSG00000267069	94.3679	6.94965	0.955425	7.27388	3.49308e-13	5.07124e-12
ENSG00000013588.8	GPRC5A	224.943	-2.46714	0.339409	-7.26895	3.62303e-13	5.2562e-12
ENSG00000117472.9	TSPAN1	65.018	-2.56448	0.352816	-7.26861	3.63204e-13	5.26556e-12
ENSG00000104419.14	NDRG1	4250.71	-2.69167	0.37046	-7.26574	3.70997e-13	5.37477e-12
ENSG00000231991.4	ANXA2P2	3397.52	-1.4508	0.199681	-7.26555	3.71514e-13	5.37848e-12
ENSG00000130164.13	LDLR	2391.56	2.37646	0.327092	7.26543	3.71855e-13	5.37965e-12
ENSG00000110693.17	SOX6	87.0799	2.87101	0.395224	7.26428	3.75042e-13	5.42195e-12
ENSG00000240065.7	PSMB9	211.883	-2.54518	0.350442	-7.26277	3.79248e-13	5.47891e-12
ENSG00000157766.16	ACAN	174.749	8.73961	1.20342	7.26231	3.80546e-13	5.49382e-12
ENSG00000145391.13	SETD7	4131.04	1.99986	0.275512	7.25869	3.90843e-13	5.63853e-12
ENSG00000133028.11	SCO1	778.852	1.30432	0.179698	7.25842	3.9165e-13	5.64622e-12
ENSG00000162981.13	LRATD1	267.738	-1.38216	0.190454	-7.25718	3.95249e-13	5.69413e-12
ENSG00000197971.14	MBP	406.145	-1.32264	0.182258	-7.25699	3.958e-13	5.69808e-12
ENSG00000134207.16	SYT6	30.2412	5.74374	0.791605	7.25582	3.99232e-13	5.74348e-12
ENSG00000137135.17	ARHGEF39	67.0675	-7.01406	0.96696	-7.25372	4.0547e-13	5.82917e-12
ENSG00000173436.14	MICOS10	561.776	0.828105	0.114196	7.2516	4.11873e-13	5.91708e-12
ENSG00000099994.10	SUSD2	39.1437	-2.25586	0.311156	-7.24992	4.17013e-13	5.98676e-12
ENSG00000160014.16	CALM3	7341.78	-1.47946	0.204221	-7.24439	4.34383e-13	6.2318e-12
ENSG00000139514.12	SLC7A1	1788.44	0.754284	0.104129	7.24373	4.36515e-13	6.25802e-12
ENSG00000117594.9	HSD11B1	43.4328	-9.26091	1.27899	-7.24077	4.46142e-13	6.3916e-12
ENSG00000184489.11	PTP4A3	278.437	2.94479	0.40677	7.23945	4.50515e-13	6.44977e-12
ENSG00000120322.3	PCDHB8	189.92	1.66587	0.230123	7.23905	4.51838e-13	6.46424e-12
ENSG00000172936.13	MYD88	1092.76	-1.45749	0.201368	-7.23795	4.55513e-13	6.51229e-12
ENSG00000132359.14	RAP1GAP2	55.4699	-5.38261	0.743756	-7.23707	4.5849e-13	6.55031e-12
ENSG00000152284.4	TCF7L1	347.733	1.67119	0.231017	7.23405	4.68811e-13	6.69313e-12
ENSG00000136842.13	TMOD1	763.081	6.98617	0.965877	7.23298	4.72512e-13	6.7413e-12
ENSG00000137462.7	TLR2	176.529	-2.50315	0.346144	-7.23153	4.77568e-13	6.80872e-12
ENSG00000148965.9	SAA4	41.9952	-8.93202	1.2352	-7.23124	4.78617e-13	6.81896e-12
ENSG00000139436.20	GIT2	1656.87	0.708285	0.0980556	7.2233	5.07424e-13	7.2244e-12
ENSG00000164543.6	STK17A	310.57	-2.51676	0.348477	-7.22217	5.11655e-13	7.27962e-12
ENSG00000170379.20	TCAF2	165.924	1.39921	0.193742	7.22199	5.12308e-13	7.28388e-12
ENSG00000051523.10	CYBA	2027.61	-2.43508	0.337517	-7.21469	5.40557e-13	7.68023e-12
ENSG00000130559.18	CAMSAP1	996.295	0.861008	0.119393	7.21152	5.53325e-13	7.85623e-12
ENSG00000160999.10	SH2B2	1058.94	2.62688	0.364579	7.20523	5.79441e-13	8.22137e-12
ENSG00000136738.14	STAM	495.197	1.83923	0.255449	7.19998	6.02213e-13	8.53859e-12
ENSG00000214944.9	ARHGEF28	437.66	-2.13191	0.296127	-7.1993	6.05234e-13	8.57554e-12
ENSG00000249709.7	ZNF564	26.6891	-27.6851	3.84689	-7.19675	6.16647e-13	8.73125e-12
ENSG00000219481.10	NBPF1	325.881	1.47483	0.204992	7.19455	6.26659e-13	8.86692e-12
ENSG00000138449.10	SLC40A1	394.846	2.67811	0.37225	7.19439	6.27417e-13	8.87156e-12
ENSG00000231419.6	LINC00689	149.166	6.28987	0.874378	7.19353	6.31356e-13	8.91875e-12
ENSG00000060491.16	OGFR	1975.67	-1.53908	0.213955	-7.19348	6.31619e-13	8.91875e-12
ENSG00000160190.13	SLC37A1	71.6028	-5.70521	0.793355	-7.19124	6.42034e-13	9.05961e-12
ENSG00000107551.20	RASSF4	6698.42	4.01255	0.558047	7.19034	6.46306e-13	9.11367e-12
ENSG00000113657.12	DPYSL3	901.137	-1.45626	0.202581	-7.18853	6.54919e-13	9.22881e-12
ENSG00000197142.10	ACSL5	66.9825	-3.17036	0.441075	-7.18779	6.58479e-13	9.27264e-12
ENSG00000266718.2	ENSG00000266718	73.0273	3.14699	0.437905	7.18647	6.64891e-13	9.35655e-12
ENSG00000184451.5	CCR10	68.0422	-2.42788	0.3379	-7.1852	6.71101e-13	9.4375e-12
ENSG00000034510.5	TMSB10	21121.4	-1.74383	0.242973	-7.17704	7.1239e-13	1.00113e-11
ENSG00000164879.6	CA3	70.2056	10.1895	1.42004	7.17544	7.20729e-13	1.01216e-11
ENSG00000112186.11	CAP2	839.22	3.34977	0.466956	7.17364	7.30294e-13	1.0249e-11
ENSG00000182749.5	PAQR7	786.409	-1.55272	0.216613	-7.16818	7.60036e-13	1.06591e-11
ENSG00000088298.12	EDEM2	1430.33	-1.68816	0.235596	-7.16547	7.75185e-13	1.08642e-11
ENSG00000171819.4	ANGPTL7	99.8688	5.47978	0.765105	7.16214	7.94299e-13	1.11245e-11
ENSG00000118985.15	ELL2	2308.29	-2.28319	0.318853	-7.16061	8.03184e-13	1.12413e-11
ENSG00000182916.7	TCEAL7	664.811	1.91594	0.267671	7.15784	8.19591e-13	1.14632e-11
ENSG00000115963.13	RND3	2565.74	-2.12267	0.296661	-7.15522	8.35407e-13	1.16764e-11
ENSG00000221829.9	FANCG	307.989	-1.93975	0.271162	-7.15349	8.45975e-13	1.18162e-11
ENSG00000197586.12	ENTPD6	886.204	-1.41231	0.197453	-7.15263	8.51319e-13	1.18827e-11
ENSG00000205808.5	PLPP6	138.873	-2.4285	0.339564	-7.15183	8.563e-13	1.19442e-11
ENSG00000128607.13	KLHDC10	903.643	1.33853	0.187222	7.14943	8.71376e-13	1.21463e-11
ENSG00000087086.14	FTL	118235	-1.80348	0.25226	-7.14932	8.72092e-13	1.2148e-11
ENSG00000019582.14	CD74	731.657	-1.29467	0.181118	-7.14824	8.78992e-13	1.22359e-11
ENSG00000235959.1	ENSG00000235959	42.7101	-4.72032	0.660417	-7.14748	8.8385e-13	1.22952e-11
ENSG00000092421.16	SEMA6A	26.1225	3.54439	0.495999	7.14597	8.9363e-13	1.24229e-11
ENSG00000173193.14	PARP14	572.985	-2.09886	0.293794	-7.14398	9.06661e-13	1.25956e-11
ENSG00000132906.17	CASP9	878.579	2.22613	0.31183	7.13892	9.40652e-13	1.3059e-11
ENSG00000167964.12	RAB26	79.3686	-2.77073	0.388131	-7.13864	9.42563e-13	1.30767e-11
ENSG00000170456.15	DENND5B	314.869	2.02183	0.283308	7.13652	9.57218e-13	1.32711e-11
ENSG00000079462.7	PAFAH1B3	389.534	-2.46529	0.345501	-7.1354	9.65079e-13	1.33711e-11
ENSG00000185519.8	FAM131C	57.191	-5.62099	0.787937	-7.13381	9.76292e-13	1.35174e-11
ENSG00000188921.13	HACD4	121.053	-3.57278	0.500851	-7.13341	9.79094e-13	1.35471e-11
ENSG00000175573.6	C11orf68	4785.57	-1.70472	0.239026	-7.13193	9.89726e-13	1.3685e-11
ENSG00000171316.11	CHD7	257.476	1.87686	0.263325	7.12754	1.0218e-12	1.4119e-11
ENSG00000116396.14	KCNC4	324.449	2.9696	0.417268	7.11676	1.1049e-12	1.52571e-11
ENSG00000161896.11	IP6K3	2899.88	1.05386	0.148247	7.1088	1.17055e-12	1.61529e-11
ENSG00000138785.14	INTS12	415.897	1.07497	0.15127	7.10631	1.1919e-12	1.64364e-11
ENSG00000125378.15	BMP4	492.225	-1.40198	0.197312	-7.1054	1.19972e-12	1.65332e-11
ENSG00000112984.11	KIF20A	385.179	-3.85207	0.542387	-7.10207	1.22906e-12	1.69262e-11
ENSG00000198853.11	RUSC2	4451.45	1.64069	0.231134	7.09842	1.26194e-12	1.73675e-11
ENSG00000204682.5	MIR1915HG	65.8086	-8.96239	1.26298	-7.09624	1.282e-12	1.76318e-11
ENSG00000267784.1	ENSG00000267784	36.8998	6.09396	0.859167	7.09287	1.31357e-12	1.80539e-11
ENSG00000168397.16	ATG4B	370.474	1.33323	0.187986	7.09215	1.32047e-12	1.81366e-11
ENSG00000063180.8	CA11	123.626	-3.29236	0.464234	-7.09202	1.32164e-12	1.81407e-11
ENSG00000188002.10	ENSG00000188002	83.9321	2.06061	0.290619	7.09044	1.33689e-12	1.83378e-11
ENSG00000186469.8	GNG2	245.138	-1.73072	0.244362	-7.08262	1.41458e-12	1.93906e-11
ENSG00000139200.13	PIANP	45.2717	-8.99389	1.27136	-7.07422	1.50289e-12	2.05875e-11
ENSG00000170004.16	CHD3	4066.12	1.04259	0.147419	7.07227	1.5242e-12	2.08655e-11
ENSG00000198420.9	TCAF1	1295.31	1.42282	0.201264	7.06946	1.55542e-12	2.12787e-11
ENSG00000179242.15	CDH4	164.675	-3.08416	0.436443	-7.06658	1.588e-12	2.171e-11
ENSG00000205809.9	KLRC2	47.6421	-9.14303	1.29405	-7.06546	1.60088e-12	2.18716e-11
ENSG00000110427.15	KIAA1549L	180.482	-2.28947	0.324164	-7.0627	1.63302e-12	2.2296e-11
ENSG00000163704.11	PRRT3	294.235	-2.1954	0.311044	-7.05818	1.68698e-12	2.30174e-11
ENSG00000127564.16	PKMYT1	142.399	-2.89504	0.41018	-7.05797	1.68954e-12	2.30372e-11
ENSG00000189060.5	H1-0	2525.66	0.673557	0.095513	7.05199	1.76381e-12	2.40339e-11
ENSG00000153707.16	PTPRD	42.7928	2.49759	0.35436	7.04816	1.81304e-12	2.46885e-11
ENSG00000266964.5	FXYD1	116.154	9.7209	1.37957	7.04634	1.8369e-12	2.49911e-11
ENSG00000120029.12	ARMH3	773.48	0.96301	0.136669	7.04628	1.83769e-12	2.49911e-11
ENSG00000137975.7	CLCA2	97.2978	-4.85276	0.688746	-7.04579	1.84413e-12	2.50622e-11
ENSG00000213445.9	SIPA1	386.079	-2.06644	0.293306	-7.04533	1.85022e-12	2.51284e-11
ENSG00000183114.7	FAM43B	77.1033	-4.37024	0.620977	-7.03769	1.95457e-12	2.65282e-11
ENSG00000227120.1	ENSG00000227120	42.2032	-4.68372	0.665736	-7.0354	1.98688e-12	2.6949e-11
ENSG00000124920.13	MYRF	79.3014	-9.88125	1.40493	-7.03327	2.01751e-12	2.73465e-11
ENSG00000260793.2	ENSG00000260793	44.1131	3.15269	0.448485	7.02964	2.07069e-12	2.80488e-11
ENSG00000185088.13	RPS27L	910.793	-2.19655	0.312526	-7.02837	2.08955e-12	2.82857e-11
ENSG00000231698.2	ENSG00000231698	29.8895	6.54701	0.931896	7.02548	2.13338e-12	2.88601e-11
ENSG00000135334.8	AKIRIN2	1176.21	1.07794	0.153542	7.0205	2.2107e-12	2.98865e-11
ENSG00000273540.3	AGBL1	34.1092	9.21712	1.31307	7.0195	2.22662e-12	3.00819e-11
ENSG00000003096.14	KLHL13	59.5874	4.77383	0.680124	7.01906	2.23367e-12	3.01574e-11
ENSG00000160570.13	DEDD2	1127.55	-1.612	0.229699	-7.01785	2.25302e-12	3.03988e-11
ENSG00000137819.13	PAQR5	150.129	-1.81607	0.258793	-7.01748	2.25914e-12	3.04614e-11
ENSG00000150457.8	LATS2	1217.97	0.864261	0.123167	7.01697	2.26733e-12	3.0552e-11
ENSG00000163710.8	PCOLCE2	69.1415	-5.47848	0.782756	-6.99896	2.57869e-12	3.47248e-11
ENSG00000074054.18	CLASP1	829.793	1.25569	0.179442	6.99775	2.60104e-12	3.50029e-11
ENSG00000140575.12	IQGAP1	3711.54	-1.78199	0.254701	-6.9964	2.62617e-12	3.5318e-11
ENSG00000198369.9	SPRED2	938.829	0.740744	0.105888	6.99555	2.64223e-12	3.55108e-11
ENSG00000061273.17	HDAC7	1561.46	-1.73037	0.247404	-6.99412	2.66936e-12	3.58521e-11
ENSG00000113494.16	PRLR	47.0387	-8.51614	1.21805	-6.99159	2.71787e-12	3.64799e-11
ENSG00000122862.4	SRGN	2221.27	-3.06433	0.438462	-6.9888	2.7724e-12	3.71876e-11
ENSG00000105419.17	MEIS3	48.2139	-4.14077	0.592647	-6.98691	2.81009e-12	3.76687e-11
ENSG00000143434.15	SEMA6C	548.12	3.62796	0.519392	6.98501	2.84844e-12	3.81579e-11
ENSG00000198796.6	ALPK2	735.145	2.66449	0.381592	6.98257	2.8983e-12	3.88008e-11
ENSG00000122121.10	XPNPEP2	32.9978	3.47115	0.497222	6.98108	2.9291e-12	3.91876e-11
ENSG00000058335.15	RASGRF1	81.5039	-2.26444	0.324563	-6.97689	3.01776e-12	4.03476e-11
ENSG00000173548.8	SNX33	4259.23	-1.46878	0.210575	-6.97511	3.05631e-12	4.08366e-11
ENSG00000173334.3	TRIB1	410.566	-1.10842	0.15897	-6.97253	3.11285e-12	4.15651e-11
ENSG00000179954.15	SSC5D	715.713	-1.91457	0.274709	-6.96945	3.18178e-12	4.24581e-11
ENSG00000221963.5	APOL6	856.812	-1.31219	0.188292	-6.96891	3.19412e-12	4.25951e-11
ENSG00000135828.11	RNASEL	246.576	1.15321	0.165524	6.967	3.2378e-12	4.31497e-11
ENSG00000130222.10	GADD45G	61.7158	5.75749	0.827293	6.95943	3.41642e-12	4.55008e-11
ENSG00000214595.11	EML6	52.0041	2.87956	0.413822	6.95846	3.44023e-12	4.57884e-11
ENSG00000157399.14	ARSL	149.636	-2.42185	0.348051	-6.95832	3.44354e-12	4.58028e-11
ENSG00000137494.13	ANKRD42	133.036	-1.70906	0.245674	-6.95662	3.48533e-12	4.63288e-11
ENSG00000134954.14	ETS1	2687.22	-1.24947	0.179727	-6.952	3.60143e-12	4.78413e-11
ENSG00000176890.15	TYMS	283.621	-3.77005	0.542546	-6.94881	3.68384e-12	4.89045e-11
ENSG00000184743.12	ATL3	1341.13	-2.36787	0.340791	-6.94817	3.70048e-12	4.90938e-11
ENSG00000058085.14	LAMC2	194.274	-1.958	0.281851	-6.94691	3.73386e-12	4.95048e-11
ENSG00000198431.15	TXNRD1	3934.99	-1.34488	0.193679	-6.94386	3.81531e-12	5.05522e-11
ENSG00000276600.4	RAB7B	365.595	1.18497	0.170694	6.94204	3.8649e-12	5.11764e-11
ENSG00000144560.14	VGLL4	1815.89	1.02606	0.147806	6.94194	3.86746e-12	5.11775e-11
ENSG00000270276.2	H4C15	143.301	-1.5665	0.225869	-6.93546	4.04894e-12	5.35446e-11
ENSG00000132357.13	CARD6	280.41	-1.47118	0.212188	-6.93338	4.10898e-12	5.43039e-11
ENSG00000198598.6	MMP17	313.501	-2.04466	0.295123	-6.92815	4.26392e-12	5.63154e-11
ENSG00000064607.16	SUGP2	1834.57	0.751948	0.108539	6.92794	4.27026e-12	5.63631e-11
ENSG00000251493.4	FOXD1	973.382	-0.932984	0.134727	-6.925	4.35982e-12	5.75083e-11
ENSG00000168032.9	ENTPD3	66.0024	-8.3202	1.20152	-6.92471	4.36881e-12	5.75901e-11
ENSG00000166924.8	NYAP1	38.6808	-8.50649	1.22869	-6.9232	4.41567e-12	5.81706e-11
ENSG00000148841.16	ITPRIP	1297.36	-0.919243	0.13283	-6.92046	4.50191e-12	5.92689e-11
ENSG00000241749.4	RPSAP52	45.1927	-3.61196	0.522016	-6.91926	4.54016e-12	5.97343e-11
ENSG00000115009.12	CCL20	133.101	-8.40318	1.21453	-6.91886	4.55299e-12	5.9865e-11
ENSG00000167110.17	GOLGA2	1710.89	0.579868	0.0838404	6.91633	4.6348e-12	6.09019e-11
ENSG00000125430.8	HS3ST3B1	287.353	-3.22705	0.4666	-6.91609	4.64266e-12	6.09663e-11
ENSG00000135083.15	CCNJL	176.333	-1.74261	0.252043	-6.91393	4.71393e-12	6.18539e-11
ENSG00000070778.12	PTPN21	842.769	2.73251	0.395222	6.91386	4.71625e-12	6.18539e-11
ENSG00000101134.11	DOK5	36.9903	9.13212	1.32133	6.91129	4.80276e-12	6.29485e-11
ENSG00000161681.15	SHANK1	106.011	-2.42877	0.351527	-6.90919	4.87413e-12	6.38434e-11
ENSG00000115226.9	FNDC4	1486.54	-1.97614	0.286205	-6.90463	5.03352e-12	6.58893e-11
ENSG00000143801.16	PSEN2	1321.06	1.63387	0.236715	6.90226	5.11805e-12	6.69533e-11
ENSG00000109083.13	IFT20	176.558	-1.56409	0.226615	-6.90195	5.12929e-12	6.70578e-11
ENSG00000104689.9	TNFRSF10A	110.11	-2.12076	0.307334	-6.90052	5.18132e-12	6.76952e-11
ENSG00000182263.13	FIGN	183.475	1.78881	0.259396	6.89606	5.34663e-12	6.98107e-11
ENSG00000140368.12	PSTPIP1	33.4706	-6.3461	0.92067	-6.89291	5.4662e-12	7.13268e-11
ENSG00000188001.9	TPRG1	58.7859	3.94312	0.572221	6.89091	5.5437e-12	7.22924e-11
ENSG00000260630.6	SNAI3-AS1	205.654	1.44079	0.209109	6.89014	5.57357e-12	7.2636e-11
ENSG00000181035.13	SLC25A42	361.042	1.18884	0.172551	6.8898	5.5872e-12	7.27676e-11
ENSG00000163050.16	COQ8A	2379.02	1.26049	0.183026	6.88697	5.69931e-12	7.41809e-11
ENSG00000111817.17	DSE	799.517	-1.79629	0.260885	-6.88538	5.76339e-12	7.49677e-11
ENSG00000157214.13	STEAP2	230.803	-2.6761	0.388683	-6.88504	5.77721e-12	7.51001e-11
ENSG00000146276.11	GABRR1	24.7333	8.76504	1.27376	6.88122	5.93427e-12	7.70932e-11
ENSG00000072195.14	SPEG	1798.36	1.25344	0.182162	6.8809	5.94743e-12	7.72156e-11
ENSG00000174165.7	ZDHHC24	824.82	-1.03839	0.150925	-6.88019	5.97717e-12	7.75529e-11
ENSG00000094796.4	KRT31	158.379	1.91907	0.279027	6.87774	6.08093e-12	7.88495e-11
ENSG00000065357.19	DGKA	262.246	-1.76023	0.255967	-6.87677	6.12266e-12	7.93408e-11
ENSG00000185432.11	METTL7A	1126.63	1.42358	0.207064	6.87507	6.19613e-12	8.02424e-11
ENSG00000106367.14	AP1S1	2065.3	-2.69926	0.392715	-6.87333	6.27185e-12	8.1172e-11
ENSG00000175591.11	P2RY2	105.152	2.15733	0.314255	6.86489	6.65414e-12	8.60658e-11
ENSG00000057704.12	TMCC3	406.435	1.29193	0.188234	6.86343	6.72241e-12	8.68944e-11
ENSG00000197635.9	DPP4	2564.23	-1.92611	0.280664	-6.86267	6.75872e-12	8.7309e-11
ENSG00000139269.2	INHBE	116.124	4.32594	0.630434	6.86184	6.79806e-12	8.77622e-11
ENSG00000143318.12	CASQ1	28.2915	8.6023	1.25392	6.86032	6.87061e-12	8.86283e-11
ENSG00000139289.13	PHLDA1	5346.04	-2.01709	0.294025	-6.86026	6.87374e-12	8.86283e-11
ENSG00000179168.14	GGN	52.8976	-3.08149	0.449324	-6.85806	6.98028e-12	8.99458e-11
ENSG00000173083.14	HPSE	35.8021	-3.70129	0.540484	-6.84811	7.48319e-12	9.63659e-11
ENSG00000169247.12	SH3TC2	74.5034	-3.04561	0.445196	-6.84107	7.86059e-12	1.01163e-10
ENSG00000120306.10	CYSTM1	350.616	1.34545	0.196772	6.83761	8.05265e-12	1.0357e-10
ENSG00000162542.13	TMCO4	321.218	-1.39959	0.204843	-6.83248	8.34563e-12	1.07271e-10
ENSG00000168291.12	PDHB	999.629	1.29912	0.190201	6.83027	8.47545e-12	1.08872e-10
ENSG00000284391.1	ENSG00000284391	45.9242	8.3901	1.22884	6.82765	8.6316e-12	1.10809e-10
ENSG00000132470.13	ITGB4	35.9101	-3.91397	0.573325	-6.82679	8.68345e-12	1.11405e-10
ENSG00000256940.1	PPP1R14B-AS1	120.731	1.95688	0.286686	6.82586	8.74024e-12	1.12064e-10
ENSG00000119401.10	TRIM32	1640.49	-1.24208	0.182053	-6.82264	8.93826e-12	1.14532e-10
ENSG00000025293.16	PHF20	888.111	1.10119	0.16153	6.81725	9.2799e-12	1.18836e-10
ENSG00000176692.6	FOXC2	737.775	-1.48525	0.21822	-6.80617	1.00229e-11	1.28271e-10
ENSG00000273015.2	ENSG00000273015	165.297	1.93318	0.284098	6.80463	1.0131e-11	1.29574e-10
ENSG00000205054.7	LINC01121	133.875	4.66234	0.685988	6.79654	1.07161e-11	1.36972e-10
ENSG00000249992.1	TMEM158	2662.56	-1.92477	0.283252	-6.79525	1.08124e-11	1.38117e-10
ENSG00000139734.18	DIAPH3	143.099	-2.94127	0.432947	-6.79359	1.09374e-11	1.39628e-10
ENSG00000134574.11	DDB2	1021.95	-1.72172	0.253661	-6.78748	1.14111e-11	1.45585e-10
ENSG00000154545.16	MAGED4	352.301	-1.83903	0.271247	-6.77991	1.20252e-11	1.53324e-10
ENSG00000146678.9	IGFBP1	48.162	-4.2028	0.619921	-6.77957	1.20536e-11	1.53592e-10
ENSG00000241553.12	ARPC4	2144.12	-1.78578	0.263564	-6.7755	1.23975e-11	1.57877e-10
ENSG00000137507.11	LRRC32	505.523	-2.25841	0.333416	-6.77355	1.25659e-11	1.59922e-10
ENSG00000111348.8	ARHGDIB	670.638	-3.63161	0.536282	-6.77182	1.2717e-11	1.61745e-10
ENSG00000166348.18	USP54	2327.41	1.70274	0.251593	6.76785	1.3071e-11	1.66145e-10
ENSG00000157954.14	WIPI2	1915.11	-1.10589	0.163536	-6.76233	1.35792e-11	1.72499e-10
ENSG00000152952.11	PLOD2	1039.57	-3.87736	0.573501	-6.76086	1.37171e-11	1.74144e-10
ENSG00000134759.13	ELP2	544.527	2.73803	0.405058	6.7596	1.38375e-11	1.75565e-10
ENSG00000133321.10	PLAAT4	457.699	-2.92846	0.433313	-6.7583	1.39619e-11	1.77034e-10
ENSG00000115648.13	MLPH	4029.84	-1.60364	0.237399	-6.75504	1.42797e-11	1.80953e-10
ENSG00000134569.9	LRP4	385.436	0.978284	0.14487	6.75284	1.44975e-11	1.836e-10
ENSG00000138172.10	CALHM2	1166.83	-1.66641	0.246825	-6.75141	1.46413e-11	1.85307e-10
ENSG00000001460.17	STPG1	137.702	-1.98672	0.294291	-6.75086	1.46969e-11	1.85896e-10
ENSG00000197614.10	MFAP5	100.407	4.24633	0.629169	6.74911	1.48757e-11	1.88042e-10
ENSG00000064042.17	LIMCH1	807.491	1.6799	0.248936	6.74832	1.49563e-11	1.88945e-10
ENSG00000248746.5	ACTN3	24.1846	8.57075	1.27025	6.74729	1.50632e-11	1.9018e-10
ENSG00000262454.3	MIR193BHG	159.644	2.28946	0.339423	6.74515	1.52867e-11	1.92883e-10
ENSG00000105523.3	FAM83E	42.4614	8.35189	1.2386	6.74298	1.5517e-11	1.9567e-10
ENSG00000244021.4	ENSG00000244021	494.768	0.786479	0.116684	6.74024	1.58128e-11	1.99278e-10
ENSG00000170502.12	NUDT9	326.008	2.1939	0.325599	6.73803	1.60547e-11	2.02203e-10
ENSG00000165887.11	ANKRD2	49.7674	8.42878	1.25135	6.73575	1.63086e-11	2.05275e-10
ENSG00000154237.12	LRRK1	157.245	-2.72479	0.404611	-6.73436	1.64655e-11	2.07124e-10
ENSG00000111799.20	COL12A1	636.497	-2.3044	0.342241	-6.73328	1.65882e-11	2.0854e-10
ENSG00000133488.14	SEC14L4	31.7516	-3.68999	0.548456	-6.72796	1.72058e-11	2.16172e-10
ENSG00000188636.3	RTL6	2304.31	1.02673	0.152638	6.72657	1.73715e-11	2.18121e-10
ENSG00000116035.3	VAX2	139.8	1.90437	0.283171	6.72516	1.75405e-11	2.2011e-10
ENSG00000226608.3	FTLP3	1088.06	-1.74379	0.259363	-6.72339	1.77549e-11	2.22664e-10
ENSG00000186628.12	FSD2	29.3021	8.70353	1.29456	6.72318	1.77802e-11	2.22846e-10
ENSG00000106610.15	STAG3L4	140.065	1.72409	0.256463	6.72258	1.78536e-11	2.23631e-10
ENSG00000117724.12	CENPF	855.55	-2.30958	0.343634	-6.72107	1.80398e-11	2.25826e-10
ENSG00000156011.16	PSD3	2113.63	-1.84307	0.274289	-6.71944	1.82419e-11	2.28218e-10
ENSG00000233452.6	STXBP5-AS1	51.3087	-8.27128	1.23149	-6.71651	1.86133e-11	2.32722e-10
ENSG00000117602.11	RCAN3	234.649	-2.35088	0.350379	-6.70955	1.95221e-11	2.43917e-10
ENSG00000010282.14	HHATL	41.4026	7.18376	1.07069	6.70948	1.95322e-11	2.43917e-10
ENSG00000165480.15	SKA3	111.302	-3.59085	0.535291	-6.70823	1.97001e-11	2.45864e-10
ENSG00000133056.13	PIK3C2B	142.955	2.0936	0.312108	6.70792	1.97416e-11	2.46233e-10
ENSG00000126895.14	AVPR2	32.9274	3.34321	0.498421	6.70761	1.97842e-11	2.46615e-10
ENSG00000171700.13	RGS19	231.707	-1.78099	0.265759	-6.70153	2.06251e-11	2.56942e-10
ENSG00000169155.9	ZBTB43	551.911	1.67872	0.250714	6.69575	2.14571e-11	2.67145e-10
ENSG00000075785.12	RAB7A	6938.13	0.440037	0.065723	6.69532	2.15193e-11	2.67759e-10
ENSG00000035403.17	VCL	6743.89	0.589389	0.088032	6.69518	2.15413e-11	2.67871e-10
ENSG00000177542.10	SLC25A22	447.663	-1.51047	0.225709	-6.6921	2.19983e-11	2.73389e-10
ENSG00000151617.16	EDNRA	299.438	1.64828	0.246376	6.69011	2.23e-11	2.76971e-10
ENSG00000139192.11	TAPBPL	450.496	-1.64253	0.245776	-6.68303	2.34047e-11	2.90517e-10
ENSG00000120685.19	PROSER1	474.755	1.03087	0.154367	6.67808	2.42088e-11	3.00317e-10
ENSG00000177674.15	AGTRAP	1258.11	-1.9067	0.285622	-6.67561	2.46204e-11	3.0524e-10
ENSG00000125503.12	PPP1R12C	1361.39	-1.44927	0.21712	-6.67496	2.47294e-11	3.06407e-10
ENSG00000197467.14	COL13A1	51.4771	-2.40303	0.360119	-6.67289	2.50817e-11	3.10586e-10
ENSG00000214063.10	TSPAN4	1479.3	-2.0525	0.307699	-6.67047	2.54979e-11	3.1555e-10
ENSG00000160691.18	SHC1	3700.07	-1.57863	0.236899	-6.6637	2.67017e-11	3.3025e-10
ENSG00000167617.2	CDC42EP5	104.693	-2.07762	0.31205	-6.65796	2.77661e-11	3.43209e-10
ENSG00000157570.11	TSPAN18	64.7059	2.13387	0.320619	6.65547	2.82389e-11	3.48844e-10
ENSG00000172986.12	GXYLT2	239.434	1.97165	0.296263	6.65508	2.83138e-11	3.49559e-10
ENSG00000164010.14	ERMAP	490.87	-1.05267	0.158197	-6.65421	2.84821e-11	3.51426e-10
ENSG00000198089.15	SFI1	127.476	-1.70428	0.256261	-6.65058	2.9194e-11	3.59995e-10
ENSG00000175130.6	MARCKSL1	1754.81	1.40513	0.211285	6.65039	2.92312e-11	3.60239e-10
ENSG00000149639.14	SOGA1	2585.8	0.775952	0.116718	6.64808	2.96936e-11	3.65719e-10
ENSG00000185483.11	ROR1	165.135	-2.55197	0.383872	-6.64797	2.97154e-11	3.65769e-10
ENSG00000059804.15	SLC2A3	956.552	-1.02408	0.154103	-6.64544	3.02307e-11	3.71889e-10
ENSG00000154734.14	ADAMTS1	2055.54	-1.8492	0.278477	-6.64039	3.12862e-11	3.84645e-10
ENSG00000106991.13	ENG	3081.81	-1.73261	0.260991	-6.63856	3.16755e-11	3.89199e-10
ENSG00000043143.20	JADE2	1181.47	-3.25935	0.491109	-6.63672	3.20742e-11	3.93863e-10
ENSG00000132429.9	POPDC3	328.689	2.65249	0.39968	6.63654	3.21134e-11	3.9411e-10
ENSG00000167513.8	CDT1	474.541	-2.56993	0.387426	-6.63335	3.28149e-11	4.0248e-10
ENSG00000181444.12	ZNF467	40.6106	-3.46228	0.52231	-6.62878	3.38465e-11	4.14886e-10
ENSG00000159231.5	CBR3	222.992	-1.55698	0.234958	-6.62665	3.43402e-11	4.20688e-10
ENSG00000173812.10	EIF1	10652	1.24525	0.187963	6.62498	3.47305e-11	4.25217e-10
ENSG00000117226.11	GBP3	244.382	-3.77569	0.56993	-6.62483	3.47645e-11	4.25381e-10
ENSG00000171246.5	NPTX1	70.1505	-5.80735	0.876709	-6.62403	3.49527e-11	4.2743e-10
ENSG00000179344.16	HLA-DQB1	62.1979	-2.21415	0.334429	-6.62068	3.57544e-11	4.36975e-10
ENSG00000129219.13	PLD2	290.537	-2.10866	0.318535	-6.61989	3.59454e-11	4.39049e-10
ENSG00000153029.14	MR1	789.358	-1.14386	0.17283	-6.6184	3.63111e-11	4.43253e-10
ENSG00000189283.9	FHIT	33.4845	3.8926	0.58835	6.61612	3.68745e-11	4.49864e-10
ENSG00000169105.7	CHST14	1785.16	-1.32054	0.199648	-6.61435	3.73199e-11	4.55029e-10
ENSG00000229689.3	ENSG00000229689	161.708	-2.28635	0.345841	-6.61098	3.81773e-11	4.65209e-10
ENSG00000176014.12	TUBB6	6811.66	5.01051	0.758091	6.60937	3.85949e-11	4.70019e-10
ENSG00000135914.5	HTR2B	31.3468	8.40065	1.27209	6.60383	4.00656e-11	4.87642e-10
ENSG00000184675.10	AMER1	255.436	1.45645	0.220592	6.60245	4.04415e-11	4.91927e-10
ENSG00000101307.15	SIRPB1	114.345	-2.15702	0.326738	-6.60166	4.0657e-11	4.94257e-10
ENSG00000181856.14	SLC2A4	63.8679	4.14707	0.62827	6.60077	4.09021e-11	4.96943e-10
ENSG00000180340.6	FZD2	1298.53	-1.39665	0.21162	-6.5998	4.1172e-11	4.99929e-10
ENSG00000123685.8	BATF3	24.7037	-5.61924	0.851473	-6.59943	4.12733e-11	5.00864e-10
ENSG00000169908.11	TM4SF1	2280.46	-1.65999	0.251584	-6.59814	4.16356e-11	5.04963e-10
ENSG00000112425.14	EPM2A	98.921	1.9968	0.302965	6.59087	4.37245e-11	5.29986e-10
ENSG00000123384.13	LRP1	19009.2	-1.18326	0.17967	-6.58574	4.52632e-11	5.48314e-10
ENSG00000164574.15	GALNT10	1693.04	-0.748539	0.113666	-6.58542	4.53602e-11	5.49167e-10
ENSG00000006695.10	COX10	298.829	1.23176	0.187054	6.58506	4.5471e-11	5.50185e-10
ENSG00000108773.10	KAT2A	548.272	-1.54594	0.234807	-6.58387	4.58344e-11	5.54258e-10
ENSG00000137038.7	DMAC1	644.942	0.75912	0.115311	6.58325	4.6027e-11	5.56261e-10
ENSG00000111907.20	TPD52L1	186.352	1.74798	0.265599	6.58127	4.66453e-11	5.63403e-10
ENSG00000153976.2	HS3ST3A1	117.75	-1.50279	0.228359	-6.58081	4.67882e-11	5.64798e-10
ENSG00000163703.17	CRELD1	705.329	1.08673	0.165289	6.57472	4.87445e-11	5.88069e-10
ENSG00000138356.13	AOX1	637.438	-3.91948	0.596444	-6.57141	4.98397e-11	6.00898e-10
ENSG00000137699.16	TRIM29	25.7564	-8.53496	1.29882	-6.57134	4.98661e-11	6.00898e-10
ENSG00000238072.1	ENSG00000238072	151.073	1.18154	0.179847	6.5697	5.04161e-11	6.07171e-10
ENSG00000101160.13	CTSZ	2591.45	-1.11645	0.169994	-6.56758	5.11381e-11	6.15507e-10
ENSG00000030304.13	MUSK	839.537	1.93043	0.294065	6.56464	5.21593e-11	6.27432e-10
ENSG00000167566.16	NCKAP5L	4460.07	1.49622	0.228197	6.55671	5.50074e-11	6.61307e-10
ENSG00000121417.13	ZNF211	259.632	1.31618	0.200746	6.55646	5.51011e-11	6.62048e-10
ENSG00000112139.15	MDGA1	191.692	-1.55852	0.237787	-6.55425	5.5921e-11	6.71158e-10
ENSG00000033327.12	GAB2	2498.02	1.68183	0.256601	6.55424	5.59244e-11	6.71158e-10
ENSG00000148834.12	GSTO1	3316.15	-1.81693	0.27744	-6.54891	5.79604e-11	6.95188e-10
ENSG00000105472.12	CLEC11A	1100.21	-1.6795	0.256489	-6.54804	5.82962e-11	6.98809e-10
ENSG00000114670.13	NEK11	50.8446	-4.39652	0.671758	-6.5448	5.95738e-11	7.1371e-10
ENSG00000215845.10	TSTD1	161.596	3.61885	0.553078	6.5431	6.02551e-11	7.21452e-10
ENSG00000133134.11	BEX2	72.2337	3.67516	0.56174	6.54245	6.05184e-11	7.23911e-10
ENSG00000073150.13	PANX2	54.5214	-3.69564	0.564873	-6.54242	6.05306e-11	7.23911e-10
ENSG00000132481.6	TRIM47	496.825	-1.68636	0.257847	-6.54014	6.14605e-11	7.34606e-10
ENSG00000116985.11	BMP8B	89.5107	8.25759	1.26279	6.53918	6.18586e-11	7.38936e-10
ENSG00000137478.14	FCHSD2	465.277	1.12799	0.172536	6.53772	6.24629e-11	7.45724e-10
ENSG00000067445.20	TRO	636.66	1.50841	0.231087	6.52747	6.68893e-11	7.98106e-10
ENSG00000254703.2	SENCR	33.5524	-6.01209	0.921098	-6.52709	6.70614e-11	7.99698e-10
ENSG00000144857.14	BOC	59.0168	2.1414	0.328119	6.52627	6.74266e-11	8.03588e-10
ENSG00000141448.8	GATA6	44.5577	-2.79989	0.429166	-6.52402	6.8446e-11	8.15266e-10
ENSG00000204287.13	HLA-DRA	120.443	-1.29028	0.197856	-6.52133	6.96862e-11	8.29559e-10
ENSG00000111674.8	ENO2	1190.66	-1.58594	0.243299	-6.5185	7.10136e-11	8.44873e-10
ENSG00000166803.12	PCLAF	207.726	-2.70926	0.415693	-6.51744	7.15163e-11	8.50363e-10
ENSG00000272717.1	ENSG00000272717	55.0664	2.603	0.399835	6.51017	7.50635e-11	8.92027e-10
ENSG00000157150.4	TIMP4	200.559	-1.71442	0.263368	-6.50958	7.53608e-11	8.95045e-10
ENSG00000135362.13	PRR5L	170.331	-2.97001	0.456265	-6.50939	7.5457e-11	8.95672e-10
ENSG00000184979.9	USP18	234.668	2.1421	0.329518	6.5007	7.99482e-11	9.48437e-10
ENSG00000243629.1	LINC00880	28.6974	-8.31747	1.27955	-6.5003	8.01603e-11	9.50406e-10
ENSG00000104228.12	TRIM35	1085.23	-1.19372	0.183663	-6.49953	8.05696e-11	9.54711e-10
ENSG00000118785.13	SPP1	69.9157	-5.70176	0.87772	-6.49611	8.2425e-11	9.76136e-10
ENSG00000135596.17	MICAL1	3660.67	1.53268	0.235954	6.49566	8.26678e-11	9.78449e-10
ENSG00000285336.1	ENSG00000285336	24.7149	4.71492	0.725993	6.49444	8.33454e-11	9.85903e-10
ENSG00000175779.2	LINC02694	22.5632	8.22448	1.26644	6.49418	8.34851e-11	9.8699e-10
ENSG00000162390.17	ACOT11	2369.4	1.81295	0.279233	6.49259	8.43721e-11	9.96905e-10
ENSG00000166770.10	ZNF667-AS1	270.214	1.06334	0.163827	6.49058	8.55052e-11	1.00971e-09
ENSG00000115325.13	DOK1	1284.41	-1.73589	0.26747	-6.49006	8.58008e-11	1.01263e-09
ENSG00000167670.15	CHAF1A	415.212	-1.67717	0.258472	-6.48881	8.6515e-11	1.02047e-09
ENSG00000171310.10	CHST11	262.822	-1.01748	0.156868	-6.48623	8.80085e-11	1.0375e-09
ENSG00000102445.18	RUBCNL	89.3628	2.30798	0.355953	6.48395	8.93545e-11	1.05276e-09
ENSG00000198121.13	LPAR1	1505.13	-1.5227	0.234946	-6.48107	9.10725e-11	1.07239e-09
ENSG00000105696.8	TMEM59L	39.5683	-3.24516	0.500827	-6.4796	9.19664e-11	1.0823e-09
ENSG00000003056.7	M6PR	2450.19	0.747038	0.115305	6.47883	9.24375e-11	1.08722e-09
ENSG00000159788.19	RGS12	800.02	1.81677	0.280491	6.4771	9.35032e-11	1.09913e-09
ENSG00000129473.9	BCL2L2	772.631	1.2156	0.18768	6.47695	9.35932e-11	1.09956e-09
ENSG00000180447.6	GAS1	4054.31	1.12455	0.173649	6.476	9.41866e-11	1.1059e-09
ENSG00000182175.14	RGMA	31.7323	7.97401	1.2314	6.47555	9.44679e-11	1.10857e-09
ENSG00000134253.9	TRIM45	103.126	1.75502	0.271125	6.4731	9.60111e-11	1.12604e-09
ENSG00000154864.12	PIEZO2	46.3965	-4.04175	0.624585	-6.47109	9.72954e-11	1.14046e-09
ENSG00000059378.12	PARP12	262.221	-1.15465	0.178452	-6.47039	9.77511e-11	1.14515e-09
ENSG00000185614.4	INKA1	110.328	-2.15945	0.333866	-6.46801	9.93026e-11	1.16266e-09
ENSG00000198523.5	PLN	23.8475	5.72269	0.885036	6.46605	1.00598e-10	1.17716e-09
ENSG00000068724.15	TTC7A	240.869	-3.04005	0.470425	-6.46235	1.03093e-10	1.20567e-09
ENSG00000119943.12	PYROXD2	112.446	-2.04269	0.316165	-6.46085	1.04118e-10	1.21698e-09
ENSG00000008118.9	CAMK1G	23.0866	-8.10635	1.25541	-6.45711	1.06718e-10	1.24666e-09
ENSG00000116350.16	SRSF4	2452.71	0.731208	0.113254	6.45633	1.07276e-10	1.25246e-09
ENSG00000106034.17	CPED1	614.66	-2.34084	0.36268	-6.4543	1.08718e-10	1.26859e-09
ENSG00000170345.9	FOS	214.08	2.58357	0.400321	6.45373	1.09127e-10	1.27263e-09
ENSG00000233276.4	GPX1	17249.5	-1.4998	0.232454	-6.45205	1.1035e-10	1.28617e-09
ENSG00000129195.15	PIMREG	380.83	-2.84492	0.441204	-6.44807	1.13285e-10	1.31963e-09
ENSG00000141385.9	AFG3L2	892.179	1.71733	0.266608	6.44143	1.18353e-10	1.37789e-09
ENSG00000153531.13	ADPRHL1	586.667	2.02545	0.314456	6.44112	1.18594e-10	1.37992e-09
ENSG00000100027.14	YPEL1	92.5942	3.68068	0.571633	6.43889	1.20353e-10	1.3996e-09
ENSG00000129170.9	CSRP3	126.801	9.87615	1.5339	6.43861	1.20574e-10	1.40137e-09
ENSG00000147642.16	SYBU	61.3419	-3.07337	0.477413	-6.43755	1.21421e-10	1.41043e-09
ENSG00000204590.12	GNL1	623.359	-1.19519	0.1858	-6.43269	1.25368e-10	1.45546e-09
ENSG00000138111.14	MFSD13A	110.238	-1.91379	0.297522	-6.43242	1.2559e-10	1.45721e-09
ENSG00000175352.10	NRIP3	299.256	-1.46533	0.227809	-6.4323	1.25691e-10	1.45756e-09
ENSG00000119772.16	DNMT3A	261.593	1.59405	0.247852	6.43144	1.26402e-10	1.46498e-09
ENSG00000237493.3	ENSG00000237493	137.815	-1.28239	0.199442	-6.42991	1.27683e-10	1.479e-09
ENSG00000089351.14	GRAMD1A	956.125	-1.54129	0.239766	-6.42832	1.29025e-10	1.4937e-09
ENSG00000182095.14	TNRC18	2528.77	-0.871685	0.135622	-6.4273	1.29892e-10	1.5029e-09
ENSG00000187583.10	PLEKHN1	24.0267	-8.059	1.254	-6.42664	1.30457e-10	1.5086e-09
ENSG00000111786.8	SRSF9	1443.43	-1.44966	0.225603	-6.42572	1.31249e-10	1.51691e-09
ENSG00000171951.4	SCG2	3254.62	-1.51628	0.236038	-6.42388	1.32845e-10	1.53448e-09
ENSG00000183779.6	ZNF703	2718.39	-1.30419	0.203032	-6.42355	1.33134e-10	1.53697e-09
ENSG00000144749.13	LRIG1	244.551	-1.07634	0.167632	-6.42086	1.35504e-10	1.56345e-09
ENSG00000225190.10	PLEKHM1	953.307	-1.22051	0.190164	-6.41821	1.37883e-10	1.59001e-09
ENSG00000110876.9	SELPLG	502.51	1.32643	0.206752	6.41558	1.4029e-10	1.61686e-09
ENSG00000178104.19	PDE4DIP	3472.4	1.0459	0.163049	6.41463	1.41165e-10	1.62604e-09
ENSG00000132604.10	TERF2	527.89	0.888672	0.138546	6.41426	1.41505e-10	1.62904e-09
ENSG00000175264.7	CHST1	68.3225	-2.76464	0.431075	-6.41335	1.42359e-10	1.63796e-09
ENSG00000163840.9	DTX3L	811.831	-1.60207	0.24995	-6.40954	1.45958e-10	1.67844e-09
ENSG00000144485.10	HES6	2304.06	4.32063	0.674147	6.40904	1.4644e-10	1.68304e-09
ENSG00000170153.10	RNF150	197.12	1.64424	0.256649	6.40659	1.48811e-10	1.70934e-09
ENSG00000205352.10	PRR13	2643.6	-1.36417	0.212969	-6.40548	1.49897e-10	1.72086e-09
ENSG00000167123.18	CERCAM	2610.15	-1.79573	0.280395	-6.40431	1.51055e-10	1.73318e-09
ENSG00000114200.9	BCHE	47.5601	-8.00496	1.25022	-6.40285	1.52504e-10	1.74884e-09
ENSG00000147100.10	SLC16A2	2379.58	1.19051	0.185974	6.40152	1.53835e-10	1.76312e-09
ENSG00000169902.14	TPST1	503.12	-1.35767	0.212106	-6.4009	1.54466e-10	1.76937e-09
ENSG00000119929.12	CUTC	154.101	1.74145	0.272262	6.39624	1.59253e-10	1.82319e-09
ENSG00000086062.12	B4GALT1	3944.55	-0.739995	0.115733	-6.39399	1.61607e-10	1.84911e-09
ENSG00000270112.3	ENSG00000270112	35.9037	3.62968	0.567736	6.39325	1.62398e-10	1.85713e-09
ENSG00000175063.16	UBE2C	207.588	-5.38572	0.842481	-6.39269	1.62992e-10	1.8629e-09
ENSG00000143147.14	GPR161	374.582	-0.974728	0.152514	-6.39108	1.64722e-10	1.88163e-09
ENSG00000185495.10	ENSG00000185495	44.4525	2.56524	0.401421	6.39039	1.65459e-10	1.88899e-09
ENSG00000128039.10	SRD5A3	481.592	-1.29192	0.202197	-6.38938	1.66559e-10	1.90051e-09
ENSG00000064932.15	SBNO2	339.938	-1.57505	0.246647	-6.38585	1.70444e-10	1.94375e-09
ENSG00000155330.9	C16orf87	92.8637	2.83584	0.444227	6.38375	1.72803e-10	1.96957e-09
ENSG00000128829.11	EIF2AK4	1148.92	-1.03748	0.162593	-6.38082	1.76138e-10	2.00648e-09
ENSG00000131187.9	F12	49.9676	-4.7014	0.736867	-6.38025	1.76795e-10	2.01267e-09
ENSG00000173559.12	NABP1	275.703	-2.39928	0.376052	-6.38018	1.76877e-10	2.01267e-09
ENSG00000065618.19	COL17A1	23.9966	-8.49377	1.33161	-6.37856	1.78764e-10	2.03302e-09
ENSG00000176619.12	LMNB2	3844.14	-0.828604	0.129922	-6.37771	1.79756e-10	2.04317e-09
ENSG00000115919.14	KYNU	54.9783	-6.44955	1.01132	-6.37739	1.80136e-10	2.04637e-09
ENSG00000159387.7	IRX6	24.929	8.24274	1.29255	6.37709	1.80484e-10	2.0492e-09
ENSG00000203722.7	RAET1G	38.3028	-3.06379	0.480509	-6.37614	1.81608e-10	2.06083e-09
ENSG00000279569.1	ENSG00000279569	5452.3	2.12019	0.332657	6.37349	1.8477e-10	2.09555e-09
ENSG00000186185.13	KIF18B	114.237	-3.0117	0.472697	-6.3713	1.87436e-10	2.12462e-09
ENSG00000033170.16	FUT8	433.432	-1.65452	0.259969	-6.36429	1.96201e-10	2.22275e-09
ENSG00000135931.17	ARMC9	1456.47	-0.889076	0.139764	-6.36124	2.00126e-10	2.26597e-09
ENSG00000238266.2	LINC00707	26.1765	3.92737	0.617402	6.36112	2.00289e-10	2.26657e-09
ENSG00000154678.16	PDE1C	96.6758	-6.12238	0.963478	-6.35446	2.09155e-10	2.36561e-09
ENSG00000269378.1	ENSG00000269378	1934.05	-1.39721	0.219934	-6.35284	2.11376e-10	2.38942e-09
ENSG00000238271.2	IFNWP19	73.6192	-2.2596	0.355818	-6.35045	2.14692e-10	2.42557e-09
ENSG00000186567.12	CEACAM19	91.9055	1.69121	0.266417	6.348	2.18136e-10	2.46314e-09
ENSG00000160678.11	S100A1	88.0059	2.8837	0.454579	6.34366	2.24367e-10	2.53211e-09
ENSG00000082512.14	TRAF5	123.195	2.42007	0.381656	6.34098	2.28313e-10	2.57513e-09
ENSG00000129173.12	E2F8	47.3825	5.43143	0.85657	6.3409	2.28429e-10	2.57513e-09
ENSG00000162654.8	GBP4	34.4684	-2.439	0.38471	-6.33984	2.30002e-10	2.59145e-09
ENSG00000140416.20	TPM1	4864.08	3.06559	0.483567	6.33955	2.30441e-10	2.59497e-09
ENSG00000133067.17	LGR6	21.0581	8.3092	1.31073	6.33935	2.3074e-10	2.59693e-09
ENSG00000072310.16	SREBF1	2623.37	1.56263	0.246756	6.3327	2.40913e-10	2.70994e-09
ENSG00000172716.16	SLFN11	181.65	-1.8043	0.284926	-6.33252	2.4119e-10	2.71158e-09
ENSG00000158402.19	CDC25C	54.5688	-7.86553	1.24218	-6.33206	2.41913e-10	2.71822e-09
ENSG00000174607.10	UGT8	32.155	-3.56461	0.562959	-6.33191	2.42144e-10	2.71934e-09
ENSG00000163638.13	ADAMTS9	92.1803	3.00575	0.474726	6.33154	2.42719e-10	2.72432e-09
ENSG00000183723.12	CMTM4	417.312	-1.40444	0.22184	-6.33087	2.4378e-10	2.73474e-09
ENSG00000183283.15	DAZAP2	3787.89	0.522955	0.0826074	6.33061	2.44196e-10	2.73792e-09
ENSG00000066117.14	SMARCD1	1256.35	-1.46576	0.231718	-6.32563	2.52196e-10	2.82607e-09
ENSG00000246228.6	CASC8	23.9795	-7.78018	1.23058	-6.32236	2.57606e-10	2.88513e-09
ENSG00000176393.10	RNPEP	1536.81	-1.69463	0.268056	-6.32192	2.5834e-10	2.89178e-09
ENSG00000166250.11	CLMP	1491.75	-2.56349	0.405639	-6.31964	2.62178e-10	2.93315e-09
ENSG00000124422.11	USP22	8937.39	0.723785	0.114571	6.31733	2.66121e-10	2.97565e-09
ENSG00000107362.13	ABHD17B	222.972	1.88279	0.298181	6.31425	2.71468e-10	3.0338e-09
ENSG00000101282.8	RSPO4	57.6236	8.25473	1.30741	6.31378	2.72295e-10	3.04139e-09
ENSG00000085999.11	RAD54L	69.4798	-2.62939	0.416574	-6.31194	2.75566e-10	3.07626e-09
ENSG00000167306.19	MYO5B	42.6855	4.15474	0.658522	6.30919	2.80491e-10	3.12955e-09
ENSG00000185527.11	PDE6G	30.0509	-3.64874	0.57843	-6.30801	2.82642e-10	3.15184e-09
ENSG00000166257.8	SCN3B	35.5081	2.58167	0.409331	6.30703	2.84434e-10	3.17011e-09
ENSG00000197324.8	LRP10	11175.9	-1.51241	0.239841	-6.30589	2.8654e-10	3.19186e-09
ENSG00000189319.13	FAM53B	1938.01	1.28025	0.203196	6.30059	2.96512e-10	3.30115e-09
ENSG00000129682.15	FGF13	156.666	2.41612	0.38366	6.29757	3.02343e-10	3.36426e-09
ENSG00000233155.1	HMGA1P8	21.649	-3.86919	0.614553	-6.29594	3.05539e-10	3.39798e-09
ENSG00000197046.11	SIGLEC15	21.8634	-7.82269	1.24327	-6.29203	3.13347e-10	3.48295e-09
ENSG00000169299.13	PGM2	123.665	-3.5711	0.567588	-6.29172	3.13968e-10	3.48797e-09
ENSG00000179041.3	RRS1	1028.42	0.734207	0.116756	6.28837	3.20827e-10	3.56225e-09
ENSG00000175183.9	CSRP2	411.974	2.56965	0.408887	6.28451	3.28886e-10	3.64976e-09
ENSG00000206052.10	DOK6	34.7746	2.73758	0.435772	6.28213	3.33966e-10	3.70415e-09
ENSG00000167378.8	IRGQ	674.544	2.0211	0.321734	6.28191	3.34444e-10	3.70746e-09
ENSG00000204160.11	ZDHHC18	779.412	-1.56177	0.248618	-6.2818	3.34668e-10	3.70795e-09
ENSG00000093072.16	ADA2	210.677	3.0084	0.479004	6.28053	3.3741e-10	3.73633e-09
ENSG00000163219.11	ARHGAP25	28.1584	-2.88885	0.460228	-6.27699	3.45187e-10	3.82039e-09
ENSG00000172775.16	PSME3IP1	1197.77	0.622432	0.0991651	6.27673	3.45778e-10	3.82488e-09
ENSG00000132623.15	ANKEF1	121.069	-2.55677	0.407694	-6.2713	3.58053e-10	3.95854e-09
ENSG00000109846.7	CRYAB	12641	3.06508	0.488858	6.26987	3.61345e-10	3.99279e-09
ENSG00000167508.11	MVD	999.66	1.70192	0.271661	6.26485	3.73175e-10	4.1213e-09
ENSG00000101213.6	PTK6	52.4309	2.69266	0.429836	6.26439	3.74284e-10	4.13134e-09
ENSG00000106665.15	CLIP2	3172.77	-1.7267	0.275641	-6.2643	3.74495e-10	4.13147e-09
ENSG00000157110.15	RBPMS	958.343	-1.73603	0.277166	-6.26351	3.76407e-10	4.15034e-09
ENSG00000172348.14	RCAN2	402.629	1.27182	0.203064	6.26314	3.77306e-10	4.15803e-09
ENSG00000103657.13	HERC1	624.916	1.1714	0.187071	6.26181	3.80534e-10	4.19136e-09
ENSG00000107281.9	NPDC1	724.958	-1.9539	0.312166	-6.25917	3.87021e-10	4.26053e-09
ENSG00000022567.9	SLC45A4	148.386	1.2155	0.194203	6.25891	3.87675e-10	4.26546e-09
ENSG00000099331.13	MYO9B	1846.75	-1.42401	0.227599	-6.25666	3.93312e-10	4.32518e-09
ENSG00000284707.1	ENSG00000284707	783.539	1.80333	0.288498	6.25075	4.08476e-10	4.48953e-09
ENSG00000163069.12	SGCB	1910.94	1.54326	0.246905	6.25041	4.09366e-10	4.49692e-09
ENSG00000168040.4	FADD	1420.1	-1.24295	0.199003	-6.2459	4.21364e-10	4.62626e-09
ENSG00000154122.13	ANKH	466.187	0.890848	0.142647	6.24513	4.23461e-10	4.64681e-09
ENSG00000205181.5	LINC00654	204.896	1.10277	0.176643	6.24294	4.29434e-10	4.70985e-09
ENSG00000185532.16	PRKG1	259.469	1.93169	0.309443	6.24245	4.30763e-10	4.72191e-09
ENSG00000174371.16	EXO1	94.9806	-3.55196	0.569153	-6.24079	4.35378e-10	4.76997e-09
ENSG00000175970.10	UNC119B	1383.6	-0.807366	0.129454	-6.23671	4.46866e-10	4.89323e-09
ENSG00000136295.14	TTYH3	3532.13	-1.19872	0.192208	-6.23656	4.47309e-10	4.89548e-09
ENSG00000279822.1	ENSG00000279822	54.9425	-2.94905	0.473353	-6.23012	4.66092e-10	5.09834e-09
ENSG00000104435.13	STMN2	57.3793	-8.88919	1.42708	-6.22894	4.69593e-10	5.13392e-09
ENSG00000163923.9	RPL39L	49.8052	4.95583	0.795703	6.22825	4.71679e-10	5.154e-09
ENSG00000189221.9	MAOA	411.131	-1.40902	0.226473	-6.22157	4.92198e-10	5.37535e-09
ENSG00000162881.6	OXER1	46.2512	3.5594	0.572181	6.22077	4.94725e-10	5.4001e-09
ENSG00000279117.1	ENSG00000279117	539.377	-0.845204	0.135878	-6.2203	4.96204e-10	5.41337e-09
ENSG00000103876.12	FAH	379.75	-2.21456	0.356031	-6.22012	4.96768e-10	5.41666e-09
ENSG00000089163.4	SIRT4	77.7917	2.09188	0.336349	6.21938	4.9912e-10	5.43944e-09
ENSG00000090020.10	SLC9A1	1860.38	-1.41915	0.228292	-6.21639	5.08723e-10	5.54116e-09
ENSG00000064012.21	CASP8	209.788	-1.58264	0.254613	-6.21586	5.10447e-10	5.557e-09
ENSG00000106948.16	AKNA	60.4218	-3.22938	0.519642	-6.21462	5.14475e-10	5.5979e-09
ENSG00000026751.16	SLAMF7	29.0643	-7.7651	1.24991	-6.21253	5.21383e-10	5.67007e-09
ENSG00000158158.11	CNNM4	408.601	1.08884	0.175425	6.20685	5.40568e-10	5.87562e-09
ENSG00000162998.4	FRZB	131.752	1.63566	0.263645	6.20403	5.50369e-10	5.97899e-09
ENSG00000104884.15	ERCC2	850.499	-1.61467	0.260303	-6.20303	5.5388e-10	6.01397e-09
ENSG00000131737.5	KRT34	45.7406	-8.59941	1.38637	-6.20284	5.54549e-10	6.01807e-09
ENSG00000149499.11	EML3	735.866	-1.64225	0.264837	-6.20097	5.61159e-10	6.0866e-09
ENSG00000178562.17	CD28	27.2949	7.87527	1.27003	6.20085	5.61599e-10	6.08817e-09
ENSG00000023734.10	STRAP	1542.78	1.11788	0.18041	6.19631	5.78026e-10	6.26296e-09
ENSG00000107020.9	PLGRKT	116.375	2.32159	0.374741	6.19519	5.82145e-10	6.30428e-09
ENSG00000104081.13	BMF	1886.28	0.674605	0.108896	6.19494	5.83091e-10	6.31121e-09
ENSG00000105327.17	BBC3	314.116	-1.42381	0.229857	-6.19434	5.85285e-10	6.33164e-09
ENSG00000163734.4	CXCL3	100.825	-2.60427	0.420631	-6.19135	5.96507e-10	6.44656e-09
ENSG00000067057.16	PFKP	448.048	-1.80601	0.291699	-6.19134	5.96533e-10	6.44656e-09
ENSG00000185420.18	SMYD3	293.809	-1.50259	0.242706	-6.19098	5.97921e-10	6.45817e-09
ENSG00000183621.15	ZNF438	272.455	1.5807	0.255362	6.19003	6.01518e-10	6.49363e-09
ENSG00000139182.14	CLSTN3	143.412	-1.29926	0.209912	-6.18952	6.03481e-10	6.51141e-09
ENSG00000165092.12	ALDH1A1	524.363	2.79982	0.452517	6.18721	6.12379e-10	6.60396e-09
ENSG00000197180.2	ENSG00000197180	96.8641	2.12596	0.343731	6.18494	6.21252e-10	6.69615e-09
ENSG00000151150.21	ANK3	112.188	2.09984	0.339586	6.18354	6.26806e-10	6.75249e-09
ENSG00000105738.10	SIPA1L3	834.839	-0.821577	0.132871	-6.18328	6.27825e-10	6.75994e-09
ENSG00000099783.11	HNRNPM	1348	1.32385	0.214144	6.18206	6.32704e-10	6.80891e-09
ENSG00000181026.14	AEN	1679.5	-0.965777	0.156247	-6.1811	6.3658e-10	6.84706e-09
ENSG00000181481.13	RNF135	505.305	-1.16847	0.189106	-6.17893	6.45355e-10	6.93782e-09
ENSG00000130338.12	TULP4	761.313	2.15175	0.348277	6.17826	6.48107e-10	6.96378e-09
ENSG00000169679.14	BUB1	77.5368	-7.64054	1.23761	-6.1736	6.67505e-10	7.16846e-09
ENSG00000197582.5	GPX1P1	802.026	-1.42285	0.23051	-6.17261	6.71736e-10	7.21015e-09
ENSG00000170703.15	TTLL6	29.2151	-5.17539	0.838522	-6.17204	6.74137e-10	7.23217e-09
ENSG00000179967.11	PPP1R14BP3	1744.98	1.48882	0.241244	6.17141	6.76834e-10	7.25732e-09
ENSG00000107742.12	SPOCK2	164.484	5.01895	0.813664	6.16834	6.90123e-10	7.39597e-09
ENSG00000277543.1	ENSG00000277543	24.1889	8.20149	1.32964	6.1682	6.90697e-10	7.39827e-09
ENSG00000261644.2	ENSG00000261644	56.8493	2.99312	0.485269	6.16797	6.91734e-10	7.40554e-09
ENSG00000173621.8	LRFN4	623.994	1.91658	0.310752	6.16755	6.9354e-10	7.41778e-09
ENSG00000169021.5	UQCRFS1	3445.31	0.946182	0.153413	6.16754	6.93596e-10	7.41778e-09
ENSG00000159322.17	ADPGK	733.721	-1.00938	0.163747	-6.16428	7.08029e-10	7.5682e-09
ENSG00000167747.14	C19orf48	1576.37	-1.37946	0.223795	-6.16393	7.09615e-10	7.58123e-09
ENSG00000181826.9	RELL1	91.8341	2.00581	0.325433	6.16352	7.11459e-10	7.597e-09
ENSG00000135723.13	FHOD1	611.728	-2.20781	0.358251	-6.16275	7.14938e-10	7.6302e-09
ENSG00000110881.11	ASIC1	567.361	-1.44935	0.235229	-6.16147	7.20708e-10	7.68781e-09
ENSG00000091073.19	DTX2	597.604	-1.86144	0.302181	-6.16001	7.27417e-10	7.75535e-09
ENSG00000129566.12	TEP1	423.832	1.07686	0.174871	6.15799	7.36758e-10	7.85089e-09
ENSG00000109390.11	NDUFC1	128.28	1.32424	0.215052	6.15777	7.37782e-10	7.85774e-09
ENSG00000111670.15	GNPTAB	839.501	-2.02047	0.328259	-6.15512	7.50208e-10	7.98596e-09
ENSG00000260917.1	ENSG00000260917	145.04	1.93084	0.313726	6.15455	7.52914e-10	8.01063e-09
ENSG00000086102.18	NFX1	1202.15	0.903611	0.146878	6.15212	7.64527e-10	8.12999e-09
ENSG00000188322.4	SBK1	59.0533	4.08289	0.663719	6.15154	7.67359e-10	8.15591e-09
ENSG00000091482.6	SMPX	503.443	8.53735	1.3884	6.14904	7.79515e-10	8.28084e-09
ENSG00000137310.11	TCF19	240.331	-1.58373	0.257573	-6.14869	7.81251e-10	8.29501e-09
ENSG00000103855.17	CD276	5231.87	1.47392	0.239717	6.14857	7.8183e-10	8.29689e-09
ENSG00000142798.19	HSPG2	4129.49	1.65542	0.269431	6.14414	8.03981e-10	8.52757e-09
ENSG00000106366.8	SERPINE1	24724.1	-3.70132	0.602752	-6.14071	8.21521e-10	8.70913e-09
ENSG00000101892.11	ATP1B4	614.042	9.20343	1.49921	6.13887	8.31126e-10	8.80644e-09
ENSG00000261039.2	LINC02544	36.4233	7.48814	1.22055	6.13505	8.51309e-10	9.01566e-09
ENSG00000133816.15	MICAL2	2725.29	-3.30112	0.538417	-6.13115	8.72469e-10	9.23501e-09
ENSG00000173013.5	CCDC96	95.0091	-1.45643	0.237639	-6.12876	8.85678e-10	9.37002e-09
ENSG00000159217.9	IGF2BP1	740.747	-0.918998	0.14996	-6.1283	8.88214e-10	9.39203e-09
ENSG00000117280.12	RAB29	1150.84	-0.889037	0.14513	-6.12582	9.02198e-10	9.53501e-09
ENSG00000241878.11	PISD	902.246	-1.15417	0.18847	-6.12388	9.13258e-10	9.64696e-09
ENSG00000223612.3	ENSG00000223612	144.874	-1.54076	0.251765	-6.11984	9.36721e-10	9.88974e-09
ENSG00000168502.17	MTCL1	504.172	1.30105	0.212641	6.11855	9.44315e-10	9.96067e-09
ENSG00000179270.6	PCARE	23.2432	8.16181	1.33395	6.11853	9.44405e-10	9.96067e-09
ENSG00000149269.9	PAK1	1617.75	1.23753	0.202301	6.11727	9.51901e-10	1.00346e-08
ENSG00000100075.9	SLC25A1	2462.1	-2.08533	0.340983	-6.11565	9.61655e-10	1.01322e-08
ENSG00000132832.10	ENSG00000132832	31.4631	-5.8774	0.961142	-6.11502	9.6547e-10	1.01673e-08
ENSG00000160404.17	TOR2A	113.678	-1.39023	0.227442	-6.11246	9.81083e-10	1.03264e-08
ENSG00000260442.5	ATP2A1-AS1	56.9546	2.11186	0.345563	6.11137	9.87787e-10	1.03917e-08
ENSG00000219607.3	PPP1R3G	71.6772	-1.70576	0.27912	-6.11121	9.88805e-10	1.03971e-08
ENSG00000134508.12	CABLES1	947.471	-1.57574	0.257883	-6.1103	9.94423e-10	1.04508e-08
ENSG00000155886.11	SLC24A2	25.3287	8.01974	1.31257	6.10996	9.96578e-10	1.04681e-08
ENSG00000148848.14	ADAM12	257.09	-1.66906	0.273296	-6.10716	1.01423e-09	1.06481e-08
ENSG00000172915.18	NBEA	129.68	1.86196	0.305126	6.10225	1.04585e-09	1.09745e-08
ENSG00000280241.3	ENSG00000280241	39.0051	-4.79313	0.785485	-6.10213	1.04667e-09	1.09775e-08
ENSG00000022267.16	FHL1	3113.36	3.79163	0.621502	6.10074	1.05575e-09	1.10672e-08
ENSG00000150281.6	CTF1	417.229	-1.48535	0.243707	-6.0948	1.09577e-09	1.14808e-08
ENSG00000101198.14	NKAIN4	29.4988	3.29246	0.540256	6.09426	1.09944e-09	1.15134e-08
ENSG00000126458.3	RRAS	2888.88	-1.44927	0.237834	-6.09364	1.10374e-09	1.15526e-08
ENSG00000124496.12	TRERF1	186.271	-1.80515	0.296423	-6.08976	1.1308e-09	1.18298e-08
ENSG00000104237.9	RP1	41.2027	-7.57739	1.24449	-6.08878	1.13778e-09	1.18968e-08
ENSG00000185668.7	POU3F1	36.5669	2.97707	0.489152	6.08619	1.1563e-09	1.20843e-08
ENSG00000267577.1	ENSG00000267577	40.0743	-6.88687	1.13176	-6.0851	1.1642e-09	1.21608e-08
ENSG00000204954.9	C12orf73	131.9	1.9114	0.31412	6.08494	1.16537e-09	1.21668e-08
ENSG00000250007.6	ENSG00000250007	23.5763	8.04077	1.32157	6.08425	1.17039e-09	1.22131e-08
ENSG00000006210.6	CX3CL1	41.2705	-3.08627	0.507397	-6.08255	1.18285e-09	1.23368e-08
ENSG00000184524.5	CEND1	466.51	-1.63838	0.269413	-6.08127	1.19232e-09	1.24293e-08
ENSG00000225613.2	LINCMD1	43.0446	7.77519	1.27916	6.07837	1.21409e-09	1.26498e-08
ENSG00000161798.6	AQP5	24.9465	7.65865	1.26014	6.07764	1.21964e-09	1.27013e-08
ENSG00000088986.10	DYNLL1	5206.36	0.754197	0.124115	6.0766	1.22755e-09	1.27772e-08
ENSG00000268975.2	MIA-RAB4B	124.393	-10.1305	1.66855	-6.07141	1.26793e-09	1.31908e-08
ENSG00000102802.9	MEDAG	336.937	-1.99136	0.328116	-6.06906	1.28663e-09	1.33786e-08
ENSG00000185860.13	CCDC190	39.5837	-2.29047	0.377642	-6.0652	1.31791e-09	1.36969e-08
ENSG00000102096.9	PIM2	206.095	-1.54928	0.255486	-6.06405	1.32733e-09	1.37879e-08
ENSG00000026103.21	FAS	129.968	-2.25803	0.372371	-6.06394	1.32825e-09	1.37905e-08
ENSG00000068305.17	MEF2A	1511.4	2.25816	0.372411	6.06363	1.33085e-09	1.38106e-08
ENSG00000163931.15	TKT	4396.75	-1.68506	0.277952	-6.06242	1.34086e-09	1.39075e-08
ENSG00000198363.17	ASPH	1487.35	-1.6586	0.273668	-6.06064	1.35578e-09	1.40551e-08
ENSG00000105605.7	CACNG7	20.1426	-7.80588	1.28821	-6.05951	1.36541e-09	1.41479e-08
ENSG00000174370.9	C11orf45	70.9358	-4.17263	0.688814	-6.05771	1.38075e-09	1.42996e-08
ENSG00000136689.18	IL1RN	17.1444	-7.9672	1.31563	-6.0558	1.39726e-09	1.44633e-08
ENSG00000094804.10	CDC6	161.749	-1.91986	0.317073	-6.05494	1.40472e-09	1.45333e-08
ENSG00000136986.9	DERL1	1080.19	0.672945	0.111186	6.05243	1.4268e-09	1.47543e-08
ENSG00000155189.11	AGPAT5	611.205	2.46076	0.406637	6.05149	1.43512e-09	1.48329e-08
ENSG00000182667.14	NTM	770.145	0.910686	0.150554	6.0489	1.45839e-09	1.50659e-08
ENSG00000260398.1	ENSG00000260398	25.6334	8.25931	1.3657	6.04769	1.46934e-09	1.51659e-08
ENSG00000004779.9	NDUFAB1	156.89	7.61944	1.2599	6.04767	1.46954e-09	1.51659e-08
ENSG00000170577.7	SIX2	1571.68	1.2766	0.211122	6.04676	1.47788e-09	1.52443e-08
[truncated: 5,044 more rows]

## Sheet: Hic-Telo
GENE LIST	Precise COORDINATES and Gene names
	chromosome	start	end	GENE
ABCA11P	chr10	100343010	100343460	AL139819.1
ABCA17P	chr10	101012977	101013427	PDZD7
ABCB7	chr10	101988243	101988693	ARMH3
ABCF1	chr10	104876399	104876849	SORCS3
ABR	chr10	104908135	104908585	SORCS3
AC000065.1	chr10	107830623	107831073	LINC01435
AC002056.1	chr10	109923194	109923644	XPNPEP1
AC002066.1	chr10	1112651	1113101	WDR37
AC002546.1	chr10	114141026	114141476	CCDC186
AC003006.1	chr10	11544921	11545371	USP6NL
AC004014.1	chr10	118739717	118740167	CACUL1
AC004147.4	chr10	119359367	119359817	GRK5
AC004556.3	chr10	119516175	119516625	RGS10
AC004803.1	chr10	1202677	1203127	ADARB2
AC004987.3	chr10	1202677	1203127	AL392083.2
AC005833.1	chr10	1202677	1203127	LINC00200
AC005998.1	chr10	123023387	123023837	ACADSB
AC006019.1	chr10	12382486	12382936	CAMK1D
AC006111.2	chr10	125660475	125660925	TEX36
AC006115.2	chr10	126338125	126338575	ADAM12
AC006262.1	chr10	126558330	126558780	C10orf90
AC006305.2	chr10	126586439	126586889	C10orf90
AC006348.1	chr10	126792349	126792799	C10orf90
AC006455.1	chr10	12785520	12785970	CAMK1D
AC006511.7	chr10	129960325	129960775	EBF3
AC007262.2	chr10	131156866	131157316	TCERG1L
AC007298.2	chr10	131917271	131917721	PPP2R2D
AC007317.1	chr10	131956714	131957164	PPP2R2D
AC007368.1	chr10	132098079	132098529	JAKMIP3
AC007389.1	chr10	132752593	132753043	INPP5A
AC007402.1	chr10	132851842	132852292	CFAP46
AC007406.3	chr10	132964033	132964483	LINC01166
AC007563.2	chr10	133298792	133299242	TUBGCP2
AC007686.2	chr10	133314470	133314920	ZNF511-PRAP1
AC007780.1	chr10	133332175	133332625	CALY
AC008013.2	chr10	133332175	133332625	ZNF511-PRAP1
AC008481.3	chr10	133339052	133339502	ZNF511-PRAP1
AC008537.1	chr10	133374852	133375302	AL360181.4
AC008751.3	chr10	133421382	133421832	MTG1
AC008870.4	chr10	133421382	133421832	SPRN
AC008894.2	chr10	133423958	133424408	SPRN
AC008897.2	chr10	133462427	133462877	SCART1
AC008945.2	chr10	133496287	133496737	SCART1
AC009005.1	chr10	133533373	133533823	CYP2E1
AC009054.1	chr10	133557801	133558251	CYP2E1
AC009055.1	chr10	133557801	133558251	SYCE1
AC009093.3	chr10	133592365	133592815	AL731769.2
AC009163.1	chr10	133664271	133664721	DUX4L28
AC009163.5	chr10	133670884	133671334	DUX4L24
AC009226.1	chr10	133674177	133674627	DUX4L23
AC009271.2	chr10	133674875	133675325	DUX4L23
AC009299.1	chr10	133753682	133754132	DUX4L13
AC009299.2	chr10	133754374	133754824	DUX4L13
AC009501.3	chr10	13833720	13834170	FRMD4A
AC009597.1	chr10	14271998	14272448	FRMD4A
AC010145.1	chr10	150316	150766	ZMYND11
AC010210.1	chr10	15230	15680	AC215217.1
AC010422.5	chr10	15315	15765	AC215217.1
AC010501.1	chr10	1570411	1570861	ADARB2
AC010531.1	chr10	184218	184668	ZMYND11
AC010638.1	chr10	19326865	19327315	MALRD1
AC010641.2	chr10	21112875	21113325	NEBL
AC010997.3	chr10	21112875	21113325	NPM1P30
AC011043.3	chr10	24402259	24402709	KIAA1217
AC011092.2	chr10	26613406	26613856	AL160287.1
AC011195.3	chr10	275509	275959	DIP2C
AC011246.1	chr10	29637437	29637887	SVIL
AC011405.1	chr10	30027515	30027965	JCAD
AC011474.1	chr10	31901648	31902098	ARHGAP12
AC011474.2	chr10	32371664	32372114	AL391839.1
AC011477.3	chr10	32371664	32372114	EPC1
AC011491.1	chr10	35126103	35126553	AL392046.1
AC011586.2	chr10	35176745	35177195	CREM
AC011603.3	chr10	38404480	38404930	AL133216.2
AC011726.2	chr10	38404617	38405067	AL133216.2
AC012313.3	chr10	38413004	38413454	AL133216.2
AC012313.4	chr10	38463278	38463728	AL133216.1
AC012313.6	chr10	3935534	3935984	LINC02660
AC012313.8	chr10	405325	405775	DIP2C
AC012349.1	chr10	42797765	42798215	BMS1
AC012435.3	chr10	45395349	45395799	ALOX5
AC012651.1	chr10	50457925	50458375	SGMS1
AC013402.3	chr10	5131007	5131457	AKR1C5P
AC015687.1	chr10	51460	51910	TUBB8
AC015853.1	chr10	51540965	51541415	PRKG1
AC015853.2	chr10	52119209	52119659	PRKG1
AC016588.2	chr10	53100	53550	TUBB8
AC016629.2	chr10	54390	54840	TUBB8
AC016629.3	chr10	55602344	55602794	PCDH15
AC016687.2	chr10	6023615	6024065	IL2RA
AC016687.3	chr10	608536	608986	DIP2C
AC016831.6	chr10	62209523	62209973	RTKN2
AC018709.1	chr10	63192	63642	TUBB8
AC019257.8	chr10	64979520	64979970	LINC02671
AC020718.1	chr10	65885	66335	TUBB8
AC020743.2	chr10	68391987	68392437	RUFY2
AC020905.1	chr10	69506	69956	TUBB8
AC020915.1	chr10	71499	71949	TUBB8
AC020915.3	chr10	71746830	71747280	CDH23
AC020915.5	chr10	72711780	72712230	MCU
AC021087.1	chr10	73999053	73999503	VCL
AC021087.5	chr10	74054	74504	TUBB8
AC021491.1	chr10	744553	745003	AL157709.1
AC021594.2	chr10	75313175	75313625	AC010997.3
AC021683.5	chr10	75313175	75313625	ZNF503-AS1
AC022414.1	chr10	75505731	75506181	LRMDA
AC022523.1	chr10	75879922	75880372	LRMDA
AC023024.1	chr10	76266293	76266743	LRMDA
AC023483.1	chr10	8004531	8004981	TAF3
AC023824.3	chr10	85650	86100	IL9RP2
AC024051.10	chr10	85707167	85707617	GRID1
AC024145.1	chr10	85759	86209	IL9RP2
AC024592.3	chr10	864668	865118	LARP4B
AC024610.2	chr10	87096011	87096461	SHLD2
AC025287.1	chr10	89407972	89408422	LIPA
AC025419.1	chr10	91999427	91999877	BTAF1
AC025508.1	chr10	94808373	94808823	AL583836.1
AC026116.1	chr10	94808373	94808823	CYP2C19
AC026316.4	chr10	97175159	97175609	ARHGAP19-SLIT1
AC026369.1	chr10	97175159	97175609	SLIT1
AC026369.2	chr10	97956354	97956804	CRTAC1
AC026369.3	chr10	98391602	98392052	PYROXD2
AC026462.4	chr10	98709813	98710263	HPSE2
AC026471.4	chr10	99120336	99120786	HPSE2
AC026786.1	chr1	104240	104690	AL627309.1
AC026786.2	chr1	107421	107871	AL627309.1
AC027682.6	chr1	108721693	108722143	FNDC7
AC034195.1	chr11	100159362	100159812	CNTN5
AC053513.1	chr11	10016288	10016738	SBF2
AC061979.1	chr11	10029264	10029714	SBF2
AC068205.1	chr1	110036064	110036514	STRIP1
AC068205.2	chr11	101054166	101054616	PGR
AC068286.2	chr1	110106	110556	AL627309.1
AC068305.2	chr11	10127476	10127926	SBF2
AC068533.4	chr11	10251144	10251594	SBF2
AC068985.2	chr11	10349451	10349901	AMPD3
AC069209.2	chr11	10400298	10400748	AMPD3
AC069228.1	chr11	10430327	10430777	AMPD3
AC069277.1	chr11	10431694	10432144	AMPD3
AC069287.1	chr11	10437824	10438274	AMPD3
AC069287.2	chr11	10453948	10454398	AMPD3
AC069287.3	chr11	10505768	10506218	AMPD3
AC069360.1	chr11	10511227	10511677	RNF141
AC073130.2	chr11	10544995	10545445	MRVI1-AS1
AC073332.1	chr11	10585177	10585627	LYVE1
AC073336.1	chr11	10585177	10585627	MRVI1
AC073342.1	chr11	10585177	10585627	MRVI1-AS1
AC073911.2	chr11	10591796	10592246	LYVE1
AC078929.1	chr11	10591796	10592246	MRVI1
AC079140.6	chr11	10591796	10592246	MRVI1-AS1
AC079298.3	chr11	10591927	10592377	LYVE1
AC079594.2	chr11	10591927	10592377	MRVI1
AC079772.1	chr11	10591927	10592377	MRVI1-AS1
AC079779.3	chr11	10629240	10629690	MRVI1
AC079779.4	chr11	10632548	10632998	MRVI1
AC079781.5	chr11	10650233	10650683	MRVI1
AC083870.1	chr11	10656401	10656851	MRVI1
AC083899.1	chr11	10661054	10661504	MRVI1
AC083973.1	chr11	10661346	10661796	MRVI1
AC084018.1	chr11	10661542	10661992	MRVI1
AC084262.2	chr11	10661598	10662048	MRVI1
AC087289.3	chr11	10661838	10662288	MRVI1
AC087428.1	chr11	10661850	10662300	MRVI1
AC087721.2	chr11	10661895	10662345	MRVI1
AC090114.3	chr11	10662596	10663046	MRVI1
AC090164.1	chr11	10662602	10663052	MRVI1
AC090164.2	chr11	10662623	10663073	MRVI1
AC090164.5	chr11	10663543	10663993	MRVI1
AC090360.1	chr11	10663955	10664405	MRVI1
AC090517.4	chr11	10664353	10664803	MRVI1
AC090517.5	chr11	10664579	10665029	MRVI1
AC090825.2	chr11	10664864	10665314	MRVI1
AC091167.6	chr11	10665086	10665536	MRVI1
AC091179.4	chr11	10665435	10665885	MRVI1
AC091607.2	chr11	10666611	10667061	MRVI1
AC092069.1	chr11	10668432	10668882	MRVI1
AC092100.1	chr11	10668725	10669175	MRVI1
AC092114.1	chr11	10668733	10669183	MRVI1
AC092143.1	chr11	10669536	10669986	MRVI1
AC092268.2	chr11	10671061	10671511	MRVI1
AC092329.1	chr11	10672802	10673252	MRVI1
AC092329.3	chr11	10676695	10677145	MRVI1
AC092329.4	chr11	10679650	10680100	MRVI1
AC092353.1	chr11	10687232	10687682	MRVI1
AC092422.1	chr11	10800358	10800808	CTR9
AC092431.1	chr11	10800358	10800808	EIF4G2
AC092574.2	chr11	10805579	10806029	EIF4G2
AC092666.1	chr11	10830195	10830645	ZBED5
AC092683.1	chr11	108727044	108727494	DDX10
AC092683.2	chr11	10890679	10891129	AC069360.1
AC092692.1	chr11	10890679	10891129	ZBED5-AS1
AC092821.4	chr11	111929208	111929658	DIXDC1
AC092943.2	chr11	113278373	113278823	AP000880.1
AC092944.1	chr11	113278373	113278823	NCAM1
AC093152.1	chr11	114317310	114317760	AP002518.2
AC093326.1	chr11	117583523	117583973	DSCAML1
AC093423.3	chr11	117798703	117799153	DSCAML1
AC093523.2	chr11	117928285	117928735	TMPRSS13
AC093627.3	chr11	118909020	118909470	BCL9L
AC093642.2	chr11	119241726	119242176	CBL
AC093642.7	chr11	120340651	120341101	ARHGEF12
AC093797.1	chr11	120362729	120363179	ARHGEF12
AC093866.1	chr11	120432306	120432756	ARHGEF12
AC096531.2	chr11	120475685	120476135	ARHGEF12
AC096719.1	chr11	120689141	120689591	GRIK4
AC098650.1	chr11	120846685	120847135	GRIK4
AC099518.4	chr11	12170509	12170959	MICAL2
AC099522.1	chr11	121742332	121742782	AP001977.1
AC099753.1	chr11	1218160	1218610	AC061979.1
AC099782.3	chr11	121888465	121888915	AP001977.1
AC100863.1	chr11	122793	123243	AC069287.1
AC104088.1	chr11	122850376	122850826	AP002762.2
AC104335.2	chr11	122850376	122850826	CRTAM
AC104664.1	chr11	122870033	122870483	CRTAM
AC104964.1	chr11	123848	124298	AC069287.1
AC105206.3	chr11	123848	124298	CICP23
AC105213.1	chr11	124028890	124029340	OR10G8
AC105265.2	chr11	124782402	124782852	MSANTD2
AC105290.1	chr1	112543521	112543971	ST7L
AC105393.2	chr11	130244273	130244723	ZBTB44
AC105450.1	chr11	131983704	131984154	AP000844.1
AC105460.2	chr11	131983704	131984154	NTM
AC105916.2	chr11	132008911	132009361	NTM
AC106736.1	chr11	133034559	133035009	OPCML
AC106772.1	chr11	133164127	133164577	OPCML
AC106779.1	chr11	133181704	133182154	OPCML
AC106793.1	chr11	133385068	133385518	OPCML
AC106799.2	chr11	133421030	133421480	OPCML
AC107223.1	chr11	133423315	133423765	OPCML
AC107464.1	chr11	133909321	133909771	IGSF9B
AC108010.1	chr11	133927676	133928126	IGSF9B
AC108452.1	chr11	134025671	134026121	LINC02730
AC108475.1	chr11	134138592	134139042	JAM3
AC108681.1	chr11	134238635	134239085	VPS26B
AC111006.1	chr11	134261040	134261490	ACAD8
AC112206.2	chr11	134265106	134265556	ACAD8
AC112770.1	chr11	134299116	134299566	GLB1L3
AC113607.1	chr11	134299489	134299939	GLB1L3
AC114321.1	chr11	134335209	134335659	GLB1L2
AC114498.1	chr11	134371327	134371777	GLB1L2
AC116366.3	chr11	134394155	134394605	B3GAT1
AC116565.1	chr11	134429293	134429743	AP004608.1
AC117453.1	chr1	113445046	113445496	MAGI3
AC120193.1	chr11	134658262	134658712	AP001999.3
AC123023.1	chr11	135063167	135063617	LINC02684
AC124854.1	chr11	135063697	135064147	LINC02684
AC125618.2	chr11	138185	138635	AC069287.3
AC126603.1	chr11	138185	138635	LINC01001
AC127526.2	chr11	142480	142930	AC069287.3
AC132217.2	chr11	15133882	15134332	INSC
AC133919.2	chr11	16428226	16428676	SOX6
AC136475.1	chr11	170020	170470	AC069287.3
AC136475.10	chr11	170020	170470	BET1L
AC136489.1	chr11	175266	175716	AC069287.3
AC138035.1	chr11	175266	175716	BET1L
AC138625.1	chr11	175348	175798	AC069287.3
AC138776.1	chr11	175348	175798	BET1L
AC139099.1	chr11	175351	175801	AC069287.3
AC139099.2	chr11	175351	175801	BET1L
AC139100.1	chr11	175587	176037	AC069287.3
AC139887.2	chr11	175587	176037	BET1L
AC140847.2	chr11	176532	176982	AC069287.3
AC141424.1	chr11	176532	176982	BET1L
AC141930.1	chr11	178973	179423	AC069287.3
AC144568.2	chr11	178973	179423	BET1L
AC145212.1	chr11	178989	179439	AC069287.3
AC147651.2	chr11	178989	179439	BET1L
AC188617.1	chr11	179089	179539	AC069287.3
AC215217.1	chr11	179089	179539	BET1L
AC215522.2	chr11	179536	179986	AC069287.3
AC215522.3	chr11	179536	179986	BET1L
AC226150.1	chr11	179550	180000	AC069287.3
AC231981.1	chr11	179550	180000	BET1L
AC240565.3	chr11	180880	181330	AC069287.3
AC240565.4	chr11	180880	181330	BET1L
AC241952.2	chr11	182674	183124	AC069287.3
AC244258.1	chr11	182674	183124	BET1L
AC245060.3	chr11	184617	185067	AC069287.3
AC245100.4	chr11	184617	185067	BET1L
AC245128.1	chr11	185578	186028	AC069287.3
ACAD10	chr11	185578	186028	BET1L
ACAD8	chr11	187222	187672	BET1L
ACADSB	chr11	187526	187976	BET1L
ACER1	chr11	187557	188007	BET1L
ACOT8	chr11	190459	190909	BET1L
ACOXL	chr11	191337	191787	BET1L
ACP1	chr11	191788	192238	BET1L
ACP7	chr11	191805	192255	BET1L
ACR	chr11	191831	192281	BET1L
ACSBG1	chr1	119190283	119190733	WARS2-AS1
ACTR3B	chr11	191916	192366	BET1L
ACTR3C	chr11	192448	192898	BET1L
ACVR1B	chr11	192621	193071	BET1L
ADAM12	chr11	192751	193201	BET1L
ADAMTS17	chr11	192751	193201	SCGB1C1
ADARB2	chr1	119325	119775	AL627309.1
ADCY3	chr11	193287	193737	BET1L
ADCY5	chr11	193287	193737	SCGB1C1
ADGRA3	chr11	193360	193810	BET1L
ADGRD1	chr11	193360	193810	SCGB1C1
ADGRL3	chr11	193361	193811	BET1L
ADM2	chr11	193361	193811	SCGB1C1
ADNP2	chr11	193389	193839	BET1L
ADORA2A-AS1	chr11	193389	193839	SCGB1C1
AF222685.1	chr1	11934	12384	DDX11L1
AF235103.3	chr11	193982	194432	BET1L
AFDN	chr11	193982	194432	SCGB1C1
AFF1	chr11	194050	194500	BET1L
AFF2	chr11	194050	194500	SCGB1C1
AFF3	chr11	194392	194842	BET1L
AFG3L1P	chr11	194392	194842	SCGB1C1
AGAP1	chr11	194409	194859	BET1L
AGAP3	chr11	194409	194859	SCGB1C1
AGBL4	chr1	1194583	1195033	TTLL10
AHR	chr11	194828	195278	BET1L
AHRR	chr11	195310	195760	BET1L
AIPL1	chr11	196480	196930	BET1L
AJ271736.1	chr11	196480	196930	ODF3
AK5	chr11	196579	197029	BET1L
AK8	chr11	196579	197029	ODF3
AKAP12	chr11	197006	197456	BET1L
AKR1C5P	chr11	197006	197456	ODF3
AL008633.1	chr11	197070	197520	BET1L
AL008725.1	chr11	197070	197520	ODF3
AL021396.1	chr11	198057	198507	BET1L
AL022151.1	chr11	198057	198507	ODF3
AL022313.2	chr11	19828412	19828862	NAV2
AL022316.1	chr11	19890641	19891091	NAV2
AL022318.4	chr1	11991028	11991478	MFN2
AL022476.1	chr11	200031	200481	BET1L
AL031259.1	chr11	200031	200481	ODF3
AL031315.1	chr11	200083	200533	BET1L
AL035250.2	chr11	200083	200533	ODF3
AL035401.1	chr11	200106	200556	BET1L
AL035461.4	chr11	200106	200556	ODF3
AL035665.2	chr11	201018	201468	BET1L
AL035670.1	chr11	201071	201521	BET1L
AL035696.3	chr11	203941	204391	AC069287.2
AL049828.1	chr11	203941	204391	BET1L
AL078621.3	chr11	205500	205950	BET1L
AL096854.1	chr11	206771	207221	BET1L
AL109838.1	chr1	120688325	120688775	AC241952.2
AL117344.2	chr1	12069	12519	DDX11L1
AL118523.1	chr11	209754	210204	RIC8A
AL121757.1	chr11	209987	210437	RIC8A
AL121757.2	chr1	121298486	121298936	SRGAP2C
AL121758.1	chr11	214275	214725	RIC8A
AL121781.1	chr11	2149832	2150282	AC132217.2
AL121900.1	chr11	2149832	2150282	INS-IGF2
AL133166.1	chr1	122096	122546	AL627309.1
AL133167.1	chr11	22628860	22629310	GAS2
AL133216.1	chr11	227250	227700	SIRT3
AL133216.2	chr1	12324079	12324529	VPS13D
AL133492.1	chr11	232498	232948	SIRT3
AL133500.1	chr11	235364	235814	SIRT3
AL135878.1	chr11	236443	236893	SIRT3
AL135910.1	chr11	243090	243540	AC136475.10
AL136419.1	chr11	243090	243540	PSMD13
AL137230.3	chr11	2444258	2444708	KCNQ1
AL138752.2	chr11	246413	246863	PSMD13
AL138927.1	chr11	2516428	2516878	KCNQ1
AL138930.1	chr11	26465289	26465739	ANO3
AL139095.4	chr11	26489201	26489651	ANO3
AL139300.1	chr11	2796001	2796451	KCNQ1
AL139317.5	chr1	13015	13465	DDX11L1
AL139385.1	chr1	130589	131039	AL627309.1
AL139819.1	chr1	130589	131039	CICP27
AL157709.1	chr1	13146	13596	DDX11L1
AL157871.4	chr11	320957	321407	AC136475.1
AL158151.1	chr11	320957	321407	IFITM3
AL158175.1	chr11	324628	325078	AC136475.1
AL158800.1	chr11	324628	325078	IFITM3
AL158832.2	chr1	133635	134085	AL627309.1
AL160236.2	chr1	133635	134085	CICP27
AL160287.1	chr11	33767967	33768417	FBXO3
AL160396.1	chr11	34080175	34080625	CAPRIN1
AL162253.2	chr11	3547658	3548108	AC127526.2
AL162493.1	chr1	13579	14029	DDX11L1
AL162718.1	chr11	36620361	36620811	IFTAP
AL162718.2	chr11	370685	371135	B4GALNT4
AL163872.1	chr11	404686	405136	PKP3
AL163973.3	chr1	14088	14538	DDX11L1
AL354989.1	chr1	14088	14538	WASH7P
AL355916.2	chr11	41711686	41712136	LINC02741
AL355916.3	chr1	14239404	14239854	AL357873.1
AL356295.1	chr1	14239404	14239854	KAZN
AL357054.2	chr11	424012	424462	ANO9
AL357075.4	chr11	429721	430171	ANO9
AL357140.4	chr11	43593953	43594403	AC068205.1
AL357153.2	chr11	43593953	43594403	AC068205.2
AL357873.1	chr11	43791662	43792112	AC068205.2
AL360181.4	chr11	43791662	43792112	HSD17B12
AL365232.1	chr1	14381183	14381633	KAZN
AL390334.1	chr1	14381183	14381633	KAZN-AS1
AL390957.1	chr11	447961	448411	PTDSS2
AL391422.2	chr11	449742	450192	PTDSS2
AL391422.3	chr11	450636	451086	PTDSS2
AL391730.1	chr11	45271701	45272151	SYT13
AL391839.1	chr11	452944	453394	PTDSS2
AL392046.1	chr11	46500059	46500509	AMBRA1
AL392083.2	chr1	146590061	146590511	HYDIN2
AL441992.3	chr11	470681	471131	PTDSS2
AL442636.1	chr1	14787272	14787722	KAZN
AL449043.1	chr1	148419045	148419495	AC245100.4
AL513166.1	chr1	148419045	148419495	LINC01138
AL513314.2	chr11	495947	496397	RNH1
AL513478.4	chr11	496585	497035	RNH1
AL583836.1	chr1	149659535	149659985	LINC00869
AL589693.1	chr1	149796863	149797313	H2BC18
AL589740.1	chr11	500154	500604	RNH1
AL590627.3	chr1	151143083	151143533	SEMA6C
AL591424.1	chr1	151209555	151210005	PIP5K1A
AL591424.2	chr1	151220592	151221042	PIP5K1A
AL592183.1	chr1	15211127	15211577	TMEM51
AL603783.1	chr1	152131	152581	AL627309.5
AL603839.3	chr11	537587	538037	LRRC56
AL603840.1	chr1	154734064	154734514	KCNN3
AL606804.1	chr1	154844576	154845026	KCNN3
AL627309.1	chr1	155390958	155391408	ASH1L
AL627309.3	chr1	155927809	155928259	KHDC4
AL627309.5	chr1	156050889	156051339	UBQLN4
AL645568.1	chr11	58564543	58564993	LPXN
AL669831.1	chr11	60278704	60279154	MS4A4A
AL669831.2	chr1	160545850	160546300	AL138930.1
AL669831.3	chr1	160545850	160546300	CD84
AL669831.4	chr1	162678327	162678777	DDR2
AL672291.1	chr11	63614623	63615073	PLAAT3
AL672310.1	chr1	163761	164211	AL627309.5
AL731661.1	chr11	64241887	64242337	AP001453.5
AL731769.2	chr11	64241887	64242337	FKBP2
AL732314.8	chr1	16567213	16567663	NBPF1
AL732372.2	chr11	66513797	66514247	AP002748.5
ALAD	chr11	66513797	66514247	BBS1
ALDH1A2	chr11	67047753	67048203	SYT12
ALG1	chr11	68041538	68041988	TCIRG1
ALOX5	chr11	70359483	70359933	AP002336.2
AMBRA1	chr11	70359483	70359933	PPFIA1
AMPD3	chr1	170905323	170905773	BX284613.2
AMPH	chr11	71735881	71736331	AP003498.1
ANHX	chr11	71735881	71736331	ENPP7P8
ANKRD11	chr11	71748473	71748923	AP003498.1
ANKRD20A21P	chr11	71748473	71748923	ENPP7P8
ANKRD29	chr11	724933	725383	AP006621.4
ANKRD31	chr11	724933	725383	EPS8L2
ANKRD36	chr1	173465225	173465675	AL645568.1
ANKRD6	chr11	73956439	73956889	DNAJB13
ANO3	chr1	17562	18012	WASH7P
ANO9	chr11	78172371	78172821	KCTD21
ANXA2	chr11	78172371	78172821	KCTD21-AS1
ANXA4	chr11	791515	791965	SLC25A22
AP000233.2	chr1	1795806	1796256	GNB1
AP000311.1	chr11	82187326	82187776	MIR4300HG
AP000477.3	chr1	18222880	18223330	IGSF21
AP000676.5	chr1	18252380	18252830	IGSF21
AP000829.1	chr1	18252795	18253245	IGSF21
AP000844.1	chr1	18253086	18253536	IGSF21
AP000845.1	chr1	18253606	18254056	IGSF21
AP000880.1	chr1	182604	183054	FO538757.1
AP000915.1	chr1	18271034	18271484	IGSF21
AP001021.1	chr1	18283161	18283611	IGSF21
AP001021.3	chr1	183353	183803	FO538757.1
AP001407.1	chr1	183665	184115	FO538757.1
AP001453.5	chr1	185268	185718	WASH9P
AP001605.1	chr11	87925123	87925573	AP000676.5
AP001977.1	chr1	188655	189105	WASH9P
AP001999.3	chr1	190887692	190888142	AL138927.1
AP002336.2	chr11	9219051	9219501	DENND5A
AP002518.2	chr1	192498224	192498674	AL390957.1
AP002748.5	chr1	192857810	192858260	AL390957.1
AP002762.2	chr1	19401971	19402421	CAPZB
AP003498.1	chr11	9470484	9470934	ZNF143
AP004608.1	chr1	196288340	196288790	KCNT2
AP005230.1	chr11	9813055	9813505	SBF2
AP005530.1	chr11	9818914	9819364	SBF2
AP006222.1	chr11	9902542	9902992	AC011092.2
AP006621.4	chr11	9902542	9902992	SBF2
AP1G1	chr11	99384450	99384900	CNTN5
AP3S2	chr1	20072	20522	WASH7P
APBA1	chr1	20113600	20114050	PLA2G2D
APC	chr1	202140427	202140877	ARL8A
APOBEC3D	chr1	202986936	202987386	MGAT4FP
APP	chr12	10030636	10031086	CLEC9A
APPL1	chr1	210079536	210079986	SYT14
AR	chr12	101899087	101899537	DRAM1
ARFGAP3	chr12	102770	103220	IQSEC3
ARFRP1	chr12	102907	103357	IQSEC3
ARHGAP12	chr12	103768	104218	IQSEC3
ARHGAP19-SLIT1	chr1	210527278	210527728	HHAT
ARHGAP28	chr12	105283	105733	IQSEC3
ARHGEF1	chr12	105981	106431	IQSEC3
ARHGEF10	chr12	107099464	107099914	AC078929.1
ARHGEF12	chr12	10751185	10751635	LINC02366
ARL8A	chr12	109284	109734	AC026369.3
ARL8B	chr12	109284	109734	IQSEC3
ARMC2	chr12	109386	109836	AC026369.3
ARMH3	chr12	109386	109836	IQSEC3
ARMH4	chr12	109612	110062	AC026369.3
ARNT2	chr12	109612	110062	IQSEC3
ARPIN-AP3S2	chr12	110166	110616	AC026369.3
ARRDC1	chr12	110166	110616	IQSEC3
ASH1L	chr12	111709693	111710143	ACAD10
ASH2LP3	chr12	112463811	112464261	PTPN11
ASIC2	chr12	112485729	112486179	PTPN11
ASMTL	chr12	112490068	112490518	PTPN11
ASTN2	chr12	112492479	112492929	PTPN11
ATG4B	chr12	112754	113204	IQSEC3
ATP13A4	chr12	113120580	113121030	RASAL1
ATP23	chr12	113188	113638	IQSEC3
ATP2B2	chr12	113709952	113710402	LINC01234
ATP5MPL	chr12	117056876	117057326	TESC
ATP6V1D	chr12	117777939	117778389	KSR2
ATP9A	chr12	11812130	11812580	ETV6
ATP9B	chr12	11862717	11863167	ETV6
ATRAID	chr12	118786217	118786667	LINC02439
ATXN1	chr12	120090630	120091080	BICDL1
AUTS2	chr12	120206962	120207412	PXN-AS1
AXIN1	chr12	1203413	1203863	ERC1
B3GALNT2	chr12	12038	12488	DDX11L8
B3GALT5	chr12	121188223	121188673	AC069209.2
B3GALT5-AS1	chr12	121799182	121799632	AC084018.1
B3GAT1	chr12	121799182	121799632	LINC01089
B3GNTL1	chr12	121799182	121799632	RHOF
B4GALNT3	chr12	12238746	12239196	LRP6
B4GALNT4	chr12	1230040	1230490	ERC1
BACH2	chr12	123520162	123520612	RILPL1
BAGE2	chr12	124169398	124169848	RFLNA
BANF2	chr12	12428	12878	DDX11L8
BBS1	chr12	124292042	124292492	RFLNA
BCAR1	chr12	126317794	126318244	AC007368.1
BCAS3	chr12	126373	126823	IQSEC3
BCL9L	chr12	126445	126895	IQSEC3
BCOR	chr12	126767472	126767922	LINC00944
BET1L	chr12	128656	129106	IQSEC3
BICD1	chr12	130293	130743	IQSEC3
BICDL1	chr12	130849	131299	IQSEC3
BIK	chr12	131044181	131044631	ADGRD1
BMP1	chr12	13104521	13104971	FAM234B
BMPR1B	chr12	131096832	131097282	ADGRD1
BMS1	chr12	131207324	131207774	LINC01257
BMS1P10	chr12	1315486	1315936	ERC1
BMS1P11	chr12	132673492	132673942	POLE
BMX	chr12	132780401	132780851	GOLGA3
BNC2	chr12	132816823	132817273	GOLGA3
BNIP3L	chr12	132835054	132835504	CHFR
BNIP3P41	chr12	132835054	132835504	RNU6-327P
BPTF	chr12	132881193	132881643	CHFR
BRCA1	chr12	132899160	132899610	CHFR
BRCA2	chr12	132919776	132920226	CHFR
BRINP1	chr12	132919776	132920226	ZNF605
BRSK1	chr12	132995899	132996349	ZNF26
BRWD1	chr12	132998864	132999314	ZNF26
BSG	chr12	133019580	133020030	ZNF26
BTAF1	chr12	133077882	133078332	AC073911.2
BTBD7	chr12	133111248	133111698	ZNF891
BTBD9	chr12	133121010	133121460	AC026786.2
BTNL3	chr12	133121010	133121460	ZNF891
BTNL8	chr12	133144802	133145252	AC026786.1
BX004807.1	chr12	133144802	133145252	ZNF10
BX255923.2	chr12	133150693	133151143	AC026786.1
BX255925.4	chr12	133150693	133151143	ZNF10
BX284613.2	chr12	133164751	133165201	AC026786.1
BX293995.1	chr12	133172190	133172640	AC026786.1
C10orf90	chr12	133172704	133173154	AC026786.1
C12orf50	chr12	133184676	133185126	AC026786.1
C13orf46	chr12	133184676	133185126	ZNF268
C16orf89	chr12	133206203	133206653	ZNF268
C16orf95	chr12	133212463	133212913	ZNF268
C17orf97	chr12	133217659	133218109	AC226150.1
C1QTNF7-AS1	chr12	133221862	133222312	ANHX
C20orf194	chr12	133227383	133227833	ANHX
C20orf96	chr12	133233494	133233944	ANHX
C21orf58	chr12	136006	136456	IQSEC3
C2CD2	chr12	13679564	13680014	GRIN2B
C2CD5	chr12	1371614	1372064	ERC1
C3orf70	chr1	213976595	213977045	PROX1-AS1
C4orf50	chr12	140115	140565	AC026369.1
C5AR2	chr12	140115	140565	IQSEC3
C8orf33	chr12	14546794	14547244	PLBD1
C8orf37-AS1	chr12	148375	148825	AC026369.1
CAB39L	chr12	148375	148825	IQSEC3
CACNA1B	chr12	15106	15556	WASH8P
CACNA1C	chr12	15328756	15329206	PTPRO
CACUL1	chr12	15328756	15329206	RERG
CADPS2	chr12	156591	157041	IQSEC3
CALR	chr1	215822615	215823065	USH2A
CALY	chr1	215823390	215823840	USH2A
CAMK1D	chr12	162647	163097	IQSEC3
CAMTA1	chr12	164394	164844	AC026369.2
CANX	chr12	164394	164844	IQSEC3
CAPN15	chr1	217025984	217026434	ESRRG
CAPN3	chr12	173432	173882	AC007406.3
CAPRIN1	chr12	173432	173882	IQSEC3
CAPZB	chr1	217497870	217498320	GPATCH2
CARM1P1	chr1	217704219	217704669	SPATA17
CASC8	chr12	178413	178863	AC007406.3
CAV2	chr12	178413	178863	IQSEC3
CBFA2T2	chr1	218315559	218316009	RRP15
CBL	chr1	21868013	21868463	HSPG2
CBWD1	chr12	197360	197810	SLC6A12
CBWD2	chr12	19755	20205	WASH8P
CBWD3	chr12	19869	20319	WASH8P
CBY3	chr12	199030	199480	SLC6A12
CCDC113	chr12	19920	20370	WASH8P
CCDC127	chr12	20338	20788	WASH8P
CCDC134	chr12	2055602	2056052	CACNA1C
CCDC146	chr12	207508	207958	SLC6A12
CCDC149	chr12	207792	208242	SLC6A12
CCDC171	chr12	21403	21853	WASH8P
CCDC186	chr1	222479224	222479674	AL513314.2
CCDC200	chr1	222500367	222500817	AL513314.2
CCDC26	chr12	22536740	22537190	AC053513.1
CCDC33	chr12	22536740	22537190	C2CD5
CCDC66	chr12	226486	226936	SLC6A13
CCSER1	chr1	222882803	222883253	AC093152.1
CCT8	chr1	222882803	222883253	DISP1
CD38	chr12	231633	232083	SLC6A13
CD84	chr12	245487	245937	SLC6A13
CDAN1	chr12	245821	246271	SLC6A13
CDC16	chr12	247360	247810	SLC6A13
CDH15	chr12	26414937	26415387	AC024145.1
CDH18	chr12	26414937	26415387	ITPR2
CDH20	chr12	26430306	26430756	ITPR2
CDH23	chr1	226635192	226635642	ITPKB
CDH8	chr1	227768930	227769380	SNAP47
CDK19	chr12	2812532	2812982	ITFG2
CDK6	chr12	2812532	2812982	ITFG2-AS1
CDKAL1	chr12	2819814	2820264	ITFG2
CELSR1	chr1	228345960	228346410	OBSCN
CENPBD1P1	chr12	284226	284676	KDM5A
CENPE	chr1	228614798	228615248	RNA5S3
CEP135	chr1	230085343	230085793	GALNT2
CEP162	chr1	230324689	230325139	PGBD5
CEP72	chr12	303880	304330	KDM5A
CERCAM	chr12	30990329	30990779	AC008013.2
CFAP46	chr12	30990329	30990779	TSPAN11
CFAP61	chr1	23123715	23124165	LUZP1
CFAP97	chr12	316051	316501	KDM5A
CFAP97D2	chr12	317185	317635	KDM5A
CFDP1	chr12	318008	318458	KDM5A
CFTR	chr1	23210	23660	WASH7P
CHAMP1	chr12	32346925	32347375	BICD1
CHCHD3	chr1	232993820	232994270	PCNX2
CHCHD4	chr12	34215484	34215934	AC140847.2
CHEK2P3	chr12	342718	343168	KDM5A
CHFR	chr12	349679	350129	KDM5A
CHKB	chr12	350516	350966	KDM5A
CHKB-CPT1B	chr1	235477026	235477476	B3GALNT2
CHKB-DT	chr1	236402019	236402469	EDARADD
CHL1	chr1	236522485	236522935	LGALS8
CHL1-AS2	chr12	368721	369171	KDM5A
CHMP2B	chr12	39342750	39343200	KIF21A
CHODL	chr12	40005184	40005634	SLC2A13
CHRNA4	chr12	40254694	40255144	LRRK2
CHRNA7	chr1	243064391	243064841	LINC01347
CHST6	chr1	243084361	243084811	LINC01347
CHST8	chr1	243367427	243367877	SDCCAG8
CHSY1	chr1	245118445	245118895	EFCAB2
CICP23	chr1	245541572	245542022	KIF26B
CICP27	chr12	4563430	4563880	DYRK4
CICP4	chr12	4734026	4734476	AC005833.1
CICP6	chr12	4734026	4734476	GALNT8
CLASP2	chr1	247342426	247342876	AC104335.2
CLCN3P1	chr1	247633099	247633549	AL606804.1
CLCP2	chr12	47926993	47927443	VDR
CLDN11	chr1	248574698	248575148	OR2T34
CLEC9A	chr1	248625973	248626423	OR2T11
CLIC6	chr1	248699354	248699804	CR589904.2
CLN8	chr1	248699354	248699804	LYPD9P
CLPX	chr1	248719369	248719819	CR589904.2
CLUHP4	chr1	248739024	248739474	CR589904.2
CLYBL	chr1	248739024	248739474	LYPD8
CNKSR2	chr1	248818268	248818718	SH3BP5L
CNOT6	chr1	248825876	248826326	SH3BP5L
CNTN4	chr1	248845768	248846218	ZNF672
CNTN5	chr1	248862428	248862878	AL672291.1
CNTN6	chr1	248908206	248908656	PGBD2
CNTNAP2	chr1	248910875	248911325	PGBD2
CNTNAP3	chr1	248912667	248913117	PGBD2
CNTNAP3P2	chr1	248912667	248913117	RNU6-1205P
COA8	chr1	248917902	248918352	PGBD2
COBL	chr12	49186142	49186592	AC011603.3
COL12A1	chr12	49186142	49186592	TUBA1A
COL18A1	chr12	50246257	50246707	LIMA1
COL24A1	chr1	25035	25485	WASH7P
COL26A1	chr12	51975182	51975632	ACVR1B
COL27A1	chr12	53066054	53066504	SPRYD3
COL6A4P1	chr12	534525	534975	B4GALNT3
COL6A5	chr12	54122287	54122737	FAM242C
COLEC12	chr12	54122287	54122737	SMUG1
CORIN	chr12	57377464	57377914	R3HDM2
COX18	chr12	578491	578941	NINJ2
CPA6	chr12	57944661	57945111	ATP23
CPB2-AS1	chr1	258584	259034	AP006222.1
CPLX1	chr12	59047580	59048030	AC068305.2
CPNE4	chr1	259480	259930	AP006222.1
CR381653.1	chr1	2600042	2600492	MMEL1
CR381670.2	chr1	260909	261359	AP006222.1
CR383656.10	chr1	261262	261712	AP006222.1
CR589904.2	chr1	261305	261755	AP006222.1
CRADD	chr1	261341	261791	AP006222.1
CRBN	chr1	262058	262508	AP006222.1
CREB5	chr12	633329	633779	NINJ2
CREBBP	chr12	633329	633779	NINJ2-AS1
CREM	chr12	63337936	63338386	AC026116.1
CRHR1	chr12	65527296	65527746	AC025419.1
CRKL	chr1	265632	266082	AP006222.1
CRLF2	chr12	65792367	65792817	RPSAP52
CROCC2	chr1	26656	27106	WASH7P
CRTAC1	chr12	66955	67405	IQSEC3
CRTAM	chr12	68140623	68141073	IFNG-AS1
CSF2RA	chr1	268716	269166	AP006222.1
CSMD1	chr1	269948	270398	AP006222.1
CSMD2	chr1	275574	276024	AP006222.1
CSMD3	chr1	27579	28029	WASH7P
CSPP1	chr12	78122888	78123338	NAV3
CSTF1	chr12	78807	79257	IQSEC3
CTBP1	chr12	7954100	7954550	AC006511.7
CTBP1-AS	chr1	280735	281185	AP006222.1
CTBP1-DT	chr12	81288	81738	IQSEC3
CTDSPL	chr12	81436079	81436529	AC069228.1
CTNNA2	chr12	81436079	81436529	PPFIA2
CTNNBIP1	chr12	81660874	81661324	PPFIA2
CTR9	chr12	81892	82342	IQSEC3
CTRB1	chr12	82797938	82798388	TMTC2
CU633906.4	chr1	284748	285198	AP006222.1
CU638689.4	chr12	85225	85675	IQSEC3
CUL1	chr12	86000734	86001184	MGAT4C
CUL4A	chr1	286227	286677	AP006222.1
CYB5R3	chr12	87323	87773	IQSEC3
CYBC1	chr12	87351	87801	IQSEC3
CYFIP1	chr12	87995058	87995508	C12orf50
CYFIP2	chr1	289986	290436	AP006222.1
CYP19A1	chr12	92985	93435	IQSEC3
CYP2C19	chr12	93684331	93684781	CRADD
CYP2E1	chr12	95176635	95177085	FGD6
CYP39A1	chr12	95199	95649	IQSEC3
CYRIA	chr12	96008546	96008996	AC007298.2
CYTL1	chr12	96008546	96008996	LTA4H
D2HGDH	chr12	9633911	9634361	AC092821.4
DAG1	chr12	97643	98093	IQSEC3
DBET	chr12	979414	979864	AC004803.1
DBNDD1	chr12	979414	979864	RAD52
DCAF12	chr13	101732902	101733352	FGF14
DCC	chr13	101787127	101787577	FGF14
DCLK1	chr13	102009722	102010172	FGF14
DCLK2	chr13	110615003	110615453	AL139385.1
DCUN1D2	chr13	112506022	112506472	TUBGCP3
DDHD1	chr13	113137658	113138108	F10
DDHD2	chr13	113241767	113242217	CUL4A
DDR2	chr13	113477371	113477821	DCUN1D2
DDTL	chr13	113819836	113820286	GAS6-AS1
DDX10	chr13	113843086	113843536	GAS6
DDX11L1	chr13	113843086	113843536	GAS6-AS1
DDX11L10	chr13	113908650	113909100	LINC00452
DDX11L16	chr13	113908973	113909423	LINC00452
DDX11L2	chr13	113960758	113961208	C13orf46
DDX11L5	chr13	113969272	113969722	C13orf46
DDX11L8	chr13	114036697	114037147	RASA3
DDX11L9	chr13	114123085	114123535	RASA3
DDX52	chr13	114158806	114159256	CFAP97D2
DENND5A	chr13	114170992	114171442	CFAP97D2
DEPTOR	chr13	114194178	114194628	AL160396.1
DGKB	chr13	114194178	114194628	CFAP97D2
DGKI	chr13	114253137	114253587	CDC16
DHRS4-AS1	chr13	114306413	114306863	CLCP2
DHRS4L1	chr13	114317617	114318067	CHAMP1
DHRSX	chr13	114328221	114328671	CHAMP1
DHX34	chr13	114328745	114329195	CHAMP1
DIAPH3	chr13	114331542	114331992	CHAMP1
DIDO1	chr13	114331542	114331992	LINC01054
DIP2A	chr1	31267612	31268062	SNRNP40
DIP2C	chr1	32674893	32675343	RBBP4
DIPK2B	chr13	32372926	32373376	BRCA2
DIS3L2	chr13	32893945	32894395	LINC00423
DISP1	chr13	34082364	34082814	VDAC1P12
DIXDC1	chr13	35164964	35165414	NBEA
DKK2	chr13	35647338	35647788	NBEA
DLC1	chr1	33587095	33587545	CSMD2
DLG1	chr13	36068314	36068764	DCLK1
DLGAP1	chr13	41900856	41901306	VWA8
DLGAP2	chr13	44169759	44170209	SMIM2-AS1
DMC1	chr13	44194628	44195078	SMIM2-AS1
DMD	chr13	45373659	45374109	TPT1-AS1
DMRT1	chr13	46110735	46111185	CPB2-AS1
DNAH8	chr13	46633441	46633891	LRCH1
DNAH8-AS1	chr1	34727526	34727976	SMIM12
DNAJB13	chr1	348174	348624	AP006222.1
DNAJB4	chr1	348174	348624	RPL23AP24
DNAJB6	chr1	349104	349554	AP006222.1
DNAJC13	chr1	349187	349637	AP006222.1
DNAJC5	chr1	349324	349774	AP006222.1
DNAL1	chr13	49351473	49351923	CAB39L
DNASE1	chr13	49504587	49505037	PHF11
DNER	chr1	350195	350645	AP006222.1
DNM1	chr1	350667	351117	AP006222.1
DNM1P46	chr1	351463	351913	AP006222.1
DNM1P47	chr1	35269528	35269978	ZMYM4
DNM2	chr1	353039	353489	AP006222.1
DNMT3B	chr13	53213524	53213974	AL356295.1
DOC2B	chr1	353597	354047	AP006222.1
DOCK11	chr13	54602538	54602988	AL442636.1
DOCK3	chr1	354939	355389	AP006222.1
DOCK8	chr1	3558137	3558587	MEGF6
DOCK9	chr1	357681	358131	AP006222.1
DOT1L	chr13	59798298	59798748	DIAPH3
DPH6	chr13	69782425	69782875	KLHL1
DPP4	chr1	369973	370423	AL732372.2
DPP6	chr1	374687	375137	AL732372.2
DRAM1	chr1	375440	375890	AL732372.2
DRG1	chr13	84117814	84118264	AL162493.1
DSCAM	chr13	98394904	98395354	FARP1
DSCAML1	chr13	99067095	99067545	DOCK9
DSCR4	chr13	99280961	99281411	UBAC2
DST	chr13	99458189	99458639	TM9SF2
DTD1	chr13	99662019	99662469	CLYBL
DTNB	chr1	402318	402768	AL732372.2
DTYMK	chr1	40505594	40506044	AL603839.3
DUS2	chr1	40938690	40939140	AL391730.1
DUSP22	chr14	100351222	100351672	AL157871.4
DUX4	chr14	100351222	100351672	WARS1
DUX4L13	chr14	103529758	103530208	TRMT61A
DUX4L23	chr14	103573523	103573973	AL139300.1
DUX4L24	chr14	103573523	103573973	COA8
DUX4L28	chr14	103573523	103573973	KLC1
DUX4L4	chr14	103600834	103601284	AL139300.1
DUX4L8	chr14	103600834	103601284	COA8
DUX4L9	chr14	103600834	103601284	KLC1
DYRK4	chr14	103919745	103920195	ATP5MPL
DYSF	chr14	103956976	103957426	TDRD9
DZIP1L	chr14	104280450	104280900	LINC02691
EBF3	chr14	105344292	105344742	PACS2
EDARADD	chr14	105424770	105425220	MTA1
EDN2	chr14	105424770	105425220	TEX22
EEF2	chr14	105672045	105672495	ELK2AP
EFCAB11	chr14	106154120	106154570	IGHV3-15
EFCAB2	chr14	106425069	106425519	IGHV7-40
EGF	chr14	106872347	106872797	IGHV4-80
EGFL6	chr1	412324	412774	AL732372.2
EGLN3	chr1	41481156	41481606	EDN2
EHD4	chr14	18581340	18581790	CR383656.10
EHD4-AS1	chr14	19002725	19003175	POTEM
EHMT1	chr14	21248885	21249335	HNRNPC
EIF3B	chr14	22787083	22787533	SLC7A7
EIF3E	chr14	23432906	23433356	MYH7
EIF4G2	chr14	24039155	24039605	AL136419.1
EIPR1	chr14	24039155	24039605	DHRS4-AS1
ELFN1	chr14	24039155	24039605	DHRS4L1
ELFN1-AS1	chr14	24896869	24897319	STXBP6
ELK2AP	chr14	25032376	25032826	STXBP6
ELL2	chr14	25777361	25777811	LINC02306
ELSPBP1	chr14	27572428	27572878	AL390334.1
ENOSF1	chr14	27613547	27613997	AL390334.1
ENPP7P8	chr14	27613547	27613997	LINC00645
ENTPD4	chr14	27734864	27735314	AL390334.1
ENTR1	chr14	29340689	29341139	AL133166.1
EPC1	chr14	29340689	29341139	AL135878.1
EPCAM	chr14	30939111	30939561	STRN3
EPHA1-AS1	chr14	31556705	31557155	AL163973.3
EPS15	chr14	31556705	31557155	NUBPL
EPS8L2	chr14	31618027	31618477	NUBPL
ERBB4	chr14	33058724	33059174	NPAS3
ERBIN	chr1	43340449	43340899	MPL
ERC1	chr14	34321632	34322082	EGLN3
ERC2	chr14	37222135	37222585	MIPOL1
ERG	chr14	37333510	37333960	MIPOL1
ERMARD	chr14	39805409	39805859	AL049828.1
ESRRG	chr14	45025394	45025844	KLHL28
ETHE1	chr14	45025394	45025844	TOGARAM1
ETV6	chr14	51552716	51553166	FRMD6
EVA1A	chr14	51552716	51553166	FRMD6-AS2
EXD3	chr14	52889966	52890416	AL139317.5
EXOC3	chr14	52889966	52890416	FERMT2
EXOC4	chr14	53047020	53047470	DDHD1
EYA2	chr14	54580651	54581101	SAMD4A
EYA4	chr14	56415038	56415488	LINC02284
EYS	chr14	58127101	58127551	ARMH4
F10	chr14	60905588	60906038	AL160236.2
F8	chr14	60905588	60906038	MNAT1
FAM102A	chr14	61536377	61536827	AL355916.2
FAM120B	chr14	61536377	61536827	AL355916.3
FAM138B	chr14	61536377	61536827	PRKCH
FAM153A	chr14	62081746	62082196	SYT16
FAM157A	chr14	63617535	63617985	WDR89
FAM157B	chr14	66606909	66607359	GPHN
FAM157C	chr14	67313928	67314378	ATP6V1D
FAM162B	chr14	67313928	67314378	MPP5
FAM174B	chr14	69970991	69971441	SMOC1
FAM182B	chr14	70432027	70432477	AL357153.2
FAM184B	chr14	70706892	70707342	LINC01269
FAM197Y9	chr14	73070760	73071210	RBM25
FAM234B	chr14	73649346	73649796	DNAL1
FAM242C	chr14	73687399	73687849	DNAL1
FAM83C	chr14	74344728	74345178	VRTN
FARP1	chr14	74910850	74911300	RPS6KL1
FBN1	chr14	75856363	75856813	TTLL5
FBXL18	chr14	77069794	77070244	AC007686.2
FBXL7	chr14	77069794	77070244	LINC02289
FBXO25	chr14	77337264	77337714	TMED8
FBXO3	chr1	479823	480273	AL732372.2
FBXO40	chr14	81079446	81079896	AC007262.2
FBXW7	chr14	81079446	81079896	TSHR
FECH	chr14	81296703	81297153	STON2
FERMT2	chr14	82661870	82662320	LINC02301
FGD6	chr14	82684667	82685117	LINC02301
FGF14	chr1	484053	484503	AL732372.2
FGFR1OP	chr1	48541393	48541843	AGBL4
FGFR3P5	chr1	486576	487026	AL732372.2
FKBP2	chr14	88482730	88483180	PTPN21
FKBP5	chr14	89812450	89812900	AL137230.3
FKBP6	chr14	89812450	89812900	EFCAB11
FLT4	chr14	90271928	90272378	NRDE2
FMN1	chr14	90271928	90272378	PSMC1
FMR1	chr1	490399	490849	AL732372.2
FNDC7	chr14	90783828	90784278	TTC7B
FO538757.1	chr14	93255567	93256017	BTBD7
FOXD4L5	chr14	94580273	94580723	SERPINA5
FOXK1	chr14	95836417	95836867	AL133167.1
FOXK2	chr14	96821484	96821934	VRK1
FP236383.3	chr14	97187101	97187551	AL158800.1
FP325318.1	chr14	97683723	97684173	AL163872.1
FP671120.6	chr14	97683723	97684173	LINC02291
FREM3	chr15	100114341	100114791	ADAMTS17
FRG1-DT	chr15	100254374	100254824	ADAMTS17
FRG1HP	chr15	100572245	100572695	LINS1
FRG2	chr15	101186844	101187294	CHSY1
FRMD4A	chr15	101274626	101275076	SELENOS
FRMD6	chr15	101296482	101296932	AC023024.1
FRMD6-AS2	chr15	101303499	101303949	AC023024.1
FSTL4	chr15	101303499	101303949	PCSK6
FUNDC2	chr15	101321959	101322409	PCSK6
FYB1	chr15	101422204	101422654	PCSK6
G6PD	chr15	101434919	101435369	PCSK6
GABRB1	chr15	101461302	101461752	PCSK6
GABRG3	chr15	101494695	101495145	AC090164.2
GALK2	chr15	101494695	101495145	PCSK6
GALNT11	chr15	101581040	101581490	AC090164.1
GALNT12	chr15	101607194	101607644	AC090164.5
GALNT2	chr15	101662996	101663446	TARS3
GALNT8	chr15	101671219	101671669	TARS3
GANC	chr15	101698716	101699166	TARS3
GAREM1	chr15	101758585	101759035	DNM1P47
GAS2	chr15	101761027	101761477	DNM1P47
GAS6	chr15	101843011	101843461	OR4F13P
GAS6-AS1	chr15	101922940	101923390	OR4F4
GAS7	chr15	101927922	101928372	OR4G2P
GAS8	chr15	101928295	101928745	OR4G2P
GCNT2	chr15	101964555	101965005	WASH3P
GDPD1	chr15	101965337	101965787	WASH3P
GEMIN8	chr15	101972675	101973125	WASH3P
GFPT1	chr15	101976305	101976755	DDX11L9
GFPT2	chr15	101976305	101976755	WASH3P
GHRHR	chr15	101976661	101977111	DDX11L9
GIPC2	chr15	101976773	101977223	DDX11L9
GLB1L2	chr15	101976853	101977303	DDX11L9
GLB1L3	chr15	101977831	101978281	DDX11L9
GLDC	chr15	101977849	101978299	DDX11L9
GLG1	chr15	101977886	101978336	DDX11L9
GLIS2	chr15	101978238	101978688	DDX11L9
GLIS3	chr15	101978251	101978701	DDX11L9
GLP1R	chr15	101978623	101979073	DDX11L9
GLRA3	chr1	51454890	51455340	EPS15
GLRB	chr15	20241751	20242201	AC126603.1
GMDS	chr15	20977873	20978323	LINC01193
GMDS-DT	chr1	52184323	52184773	ZFYVE9
GMEB2	chr1	52229952	52230402	ZFYVE9
GNAL	chr15	22887020	22887470	CYFIP1
GNB1	chr15	24178084	24178534	PWRN1
GNB1L	chr1	52496	52946	OR4G4P
GOLGA3	chr15	27020831	27021281	GABRG3
GOLGA4	chr15	28039684	28040134	OCA2
GOLPH3	chr15	31577845	31578295	OTUD7A
GPATCH2	chr15	31840034	31840484	OTUD7A
GPATCH8	chr15	32050700	32051150	CHRNA7
GPHN	chr15	32850150	32850600	FMN1
GRAMD4	chr15	33166438	33166888	FMN1
GRID1	chr15	33550914	33551364	RYR3
GRID2IP	chr15	35418199	35418649	DPH6
GRIK4	chr15	38053513	38053963	LINC02345
GRIN2B	chr1	53816234	53816684	NDC1
GRK5	chr15	40420914	40421364	IVD
GRM7	chr15	40828020	40828470	PPP1R14D
GRM7-AS3	chr15	41337102	41337552	AC087721.2
GSE1	chr15	41337102	41337552	NUSAP1
GSG1L	chr15	41412009	41412459	RTF1
GTF2E2	chr15	41762528	41762978	MGA
GTF2IP13	chr15	41834994	41835444	JMJD7
GTF2IP2	chr15	41834994	41835444	JMJD7-PLA2G4B
GTF3C5	chr15	41854949	41855399	SPTBN5
GTPBP1	chr15	41906023	41906473	EHD4
GTPBP6	chr15	41913624	41914074	EHD4
GUCY2F	chr15	41924664	41925114	EHD4
GUSBP2	chr15	41924664	41925114	EHD4-AS1
H2AZ1-DT	chr15	41926348	41926798	EHD4
H2BC18	chr15	41926348	41926798	EHD4-AS1
HACE1	chr15	41931137	41931587	EHD4
HAUS3	chr15	41944497	41944947	EHD4
HAUS6	chr15	41944920	41945370	EHD4
HAVCR2	chr15	41945022	41945472	EHD4
HDAC4	chr15	41945901	41946351	EHD4
HDAC8	chr15	41946235	41946685	EHD4
HDLBP	chr15	41946666	41947116	EHD4
HHAT	chr15	41947870	41948320	EHD4
HIPK4	chr15	41949715	41950165	EHD4
HIVEP1	chr15	41950079	41950529	EHD4
HMCN2	chr15	41950622	41951072	EHD4
HMGB3P22	chr15	41950666	41951116	EHD4
HNRNPC	chr15	41950712	41951162	EHD4
HNRNPH1	chr15	41950989	41951439	EHD4
HOMER2	chr15	41951009	41951459	EHD4
HOOK2	chr15	41951544	41951994	EHD4
HOOK3	chr15	41951983	41952433	EHD4
HPSE2	chr15	41952252	41952702	EHD4
HRH2	chr15	41952384	41952834	EHD4
HSD17B12	chr15	41956432	41956882	EHD4
HSP90B2P	chr15	41956965	41957415	EHD4
HSPG2	chr15	41960366	41960816	EHD4
HTRA3	chr15	41960615	41961065	EHD4
HUNK	chr15	41960718	41961168	EHD4
HYDIN	chr15	41960732	41961182	EHD4
HYDIN2	chr15	41966413	41966863	EHD4
IDH3B	chr15	41969381	41969831	EHD4
IDH3G	chr15	41969836	41970286	EHD4
IFI44L	chr15	41972417	41972867	EHD4
IFITM3	chr15	41972417	41972867	PLA2G4E-AS1
IFNG-AS1	chr15	41980058	41980508	PLA2G4E-AS1
IFRD1	chr15	41981146	41981596	PLA2G4E
IFT80	chr15	41981146	41981596	PLA2G4E-AS1
IFTAP	chr15	41985095	41985545	PLA2G4E
IGF2R	chr15	41985095	41985545	PLA2G4E-AS1
IGHV3-15	chr15	41990379	41990829	PLA2G4E
IGHV4-80	chr15	41990379	41990829	PLA2G4E-AS1
IGHV7-40	chr15	42010231	42010681	PLA2G4E
IGSF11	chr15	42082101	42082551	PLA2G4D
IGSF21	chr15	42227172	42227622	TMEM87A
IGSF9B	chr15	42345137	42345587	GANC
IKBKG	chr15	42352422	42352872	AC012651.1
IL12A-AS1	chr15	42352422	42352872	GANC
IL1RAPL1	chr15	42388916	42389366	AC012651.1
IL1RAPL2	chr15	42388916	42389366	CAPN3
IL2RA	chr15	42459354	42459804	ZNF106
IL34	chr15	42489283	42489733	ZNF106
IL9R	chr15	42616780	42617230	STARD9
IL9RP2	chr15	42727580	42728030	CDAN1
IL9RP3	chr15	42890227	42890677	TTBK2
IL9RP4	chr15	43085334	43085784	UBR1
INMT	chr15	43490144	43490594	TP53BP1
INPP5A	chr15	43499423	43499873	TP53BP1
INPP5D	chr15	47748689	47749139	SEMA6D
INSC	chr15	48567462	48567912	FBN1
INS-IGF2	chr15	49247889	49248339	GALK2
INVS	chr15	51252950	51253400	CYP19A1
IPCEF1	chr15	51252950	51253400	MIR4713HG
IQCA1L	chr1	55162782	55163232	USP24
IQCG	chr15	52436092	52436542	MYO5A
IQCJ	chr1	55621106	55621556	AL603840.1
IQCJ-SCHIP1	chr15	56896438	56896888	AC090517.4
IQCK	chr15	56896438	56896888	AC090517.5
IQSEC3	chr15	58446064	58446514	ALDH1A2
IQUB	chr15	58446064	58446514	LIPC
IRF2	chr15	58446064	58446514	LIPC-AS1
IRF4	chr15	60358217	60358667	ANXA2
ITFG2	chr1	56037139	56037589	AL603840.1
ITFG2-AS1	chr15	60729341	60729791	RORA
ITGB3BP	chr15	64478522	64478972	ZNF609
ITPA	chr15	64510945	64511395	ZNF609
ITPKB	chr15	65159358	65159808	CLPX
ITPR2	chr15	65812155	65812605	RAB11A
ITSN1	chr15	67600177	67600627	MAP2K5
IVD	chr15	72899296	72899746	NPM1P42
JADE2	chr15	74333745	74334195	CCDC33
JAKMIP3	chr15	74513613	74514063	AC012435.3
JAM3	chr15	74513613	74514063	UBL7-AS1
JCAD	chr15	75605995	75606445	SNUPN
JMJD7	chr15	78202940	78203390	ACSBG1
JMJD7-PLA2G4B	chr15	80463059	80463509	ARNT2
KANK1	chr15	82876480	82876930	HOMER2
KAT6A	chr15	84694070	84694520	SEC11A
KAZN	chr1	58916728	58917178	LINC02777
KAZN-AS1	chr1	58959	59409	OR4G11P
KCNAB1	chr15	89694468	89694918	WDR93
KCNAB1-AS2	chr15	89847764	89848214	AP3S2
KCNB2	chr15	89847764	89848214	ARPIN-AP3S2
KCNG2	chr1	590029	590479	AC114498.1
KCNJ15	chr1	590029	590479	AL669831.3
KCNJ6	chr15	90279705	90280155	AC091167.6
KCNN3	chr15	91187885	91188335	SV2B
KCNQ1	chr15	91208935	91209385	SV2B
KCNS3	chr15	92666187	92666637	FAM174B
KCNT2	chr15	94411479	94411929	MCTP2
KCTD1	chr15	98007711	98008161	LINC02251
KCTD19	chr15	98063251	98063701	AC022523.1
KCTD21	chr15	98063251	98063701	LINC02251
KCTD21-AS1	chr15	99183478	99183928	TTC23
KDM4C	chr15	99259387	99259837	HSP90B2P
KDM5A	chr15	99259387	99259837	LRRC28
KHDC4	chr15	99271902	99272352	LRRC28
KIAA0513	chr15	99792607	99793057	AC090825.2
KIAA1217	chr15	99792607	99793057	DNM1P46
KIAA1328	chr1	603640	604090	AL669831.3
KIF13A	chr1	60527898	60528348	LINC01748
KIF19	chr16	105262	105712	NPRL3
KIF1A	chr16	10750593	10751043	NUBP1
KIF20A	chr16	112142	112592	NPRL3
KIF21A	chr16	12288	12738	DDX11L10
KIF26B	chr16	14328572	14329022	MIR193BHG
KIF6	chr16	14401	14851	WASH4P
KIFC3	chr16	14733	15183	WASH4P
KIRREL2	chr16	15013372	15013822	PDXDC1
KLC1	chr16	15161	15611	WASH4P
KLHDC7B	chr16	17636	18086	WASH4P
KLHL1	chr16	17636	18086	Z84723.1
KLHL2	chr16	178320	178770	Z84721.1
KLHL28	chr16	18013	18463	WASH4P
KLHL31	chr16	18013	18463	Z84723.1
KLKB1	chr16	189008	189458	LUC7L
KMT2C	chr16	19064833	19065283	AC099518.4
KRT40	chr16	19386	19836	Z84723.1
KSR2	chr16	19388	19838	Z84723.1
KYAT1	chr16	19567	20017	Z84723.1
LAMA4	chr16	19751182	19751632	IQCK
LAMA5	chr16	2080387	2080837	TSC2
LAMB4	chr16	21855	22305	Z84723.1
LARGE1	chr1	623522	623972	AL669831.3
LARP4B	chr16	23623130	23623580	AC008870.4
LARS2	chr16	23623130	23623580	PALB2
LARS2-AS1	chr16	2405284	2405734	ABCA17P
LCORL	chr16	24702680	24703130	TNRC6A
LGALS1	chr16	2573199	2573649	PDPK1
LGALS8	chr16	27817	28267	Z84723.1
LHFPL3	chr16	27861762	27862212	GSG1L
LIMA1	chr16	27864	28314	Z84723.1
LIMCH1	chr16	285357	285807	PDIA2
LIMS1	chr16	29058373	29058823	AC009093.3
LINC00160	chr16	3090403	3090853	ZSCAN10
LINC00200	chr16	3098458	3098908	ZSCAN10
LINC00265	chr16	31072634	31073084	ZNF668
LINC00266-1	chr16	31449983	31450433	AC026471.4
LINC00423	chr16	315354	315804	AXIN1
LINC00452	chr16	323779	324229	AXIN1
LINC00504	chr16	32439843	32440293	PABPC1P13
LINC00511	chr16	32853	33303	IL9RP3
LINC00645	chr16	32853	33303	Z84723.1
LINC00658	chr16	34753	35203	IL9RP3
LINC00661	chr16	34753	35203	Z84723.1
LINC00662	chr1	63497674	63498124	BX004807.1
LINC00683	chr1	63497674	63498124	ITGB3BP
LINC00689	chr1	63507755	63508205	BX004807.1
LINC00869	chr1	63507755	63508205	ITGB3BP
LINC00877	chr16	35234883	35235333	AC023824.3
LINC00907	chr16	35234883	35235333	FGFR3P5
LINC00922	chr16	3650244	3650694	AC006111.2
LINC00944	chr16	3650244	3650694	DNASE1
LINC00964	chr16	3768808	3769258	CREBBP
LINC01001	chr1	642280	642730	AL669831.3
LINC01002	chr16	456810	457260	RAB11FIP3
LINC01006	chr16	4304758	4305208	GLIS2
LINC01054	chr16	48248948	48249398	LONP2
LINC01063	chr16	4855192	4855642	UBN1
LINC01089	chr16	49682	50132	POLR3K
LINC01098	chr16	5063651	5064101	ALG1
LINC01100	chr16	5063651	5064101	C16orf89
LINC01111	chr16	52448123	52448573	TOX3
LINC01118	chr16	52673496	52673946	AC026462.4
LINC01128	chr16	543082	543532	CAPN15
LINC01138	chr16	543082	543532	MIR3176
LINC01166	chr16	56438104	56438554	NUDT21
LINC01193	chr16	56726175	56726625	AC106779.1
LINC01208	chr16	57072001	57072451	NLRC5
LINC01234	chr16	57789143	57789593	KIFC3
LINC01237	chr16	58282129	58282579	CCDC113
LINC01257	chr16	58282129	58282579	PRSS54
LINC01266	chr16	58742698	58743148	AC106793.1
LINC01269	chr16	58915301	58915751	AC106793.1
LINC01287	chr1	660588	661038	AL669831.3
LINC01320	chr16	61664957	61665407	CDH8
LINC01323	chr16	626034	626484	RAB40C
LINC01347	chr16	65258498	65258948	AC009055.1
LINC01386	chr16	65316568	65317018	AC009055.1
LINC01399	chr16	65316568	65317018	LINC00922
LINC01422	chr1	666922	667372	AL669831.3
LINC01425	chr16	67318845	67319295	KCTD19
LINC01426	chr16	67524046	67524496	AC027682.6
LINC01435	chr16	67524046	67524496	RIPOR1
LINC01446	chr16	67960205	67960655	SLC12A4
LINC01509	chr16	68008380	68008830	DUS2
LINC01597	chr16	68136345	68136795	NFATC3
LINC01602	chr16	70654615	70655065	IL34
LINC01643	chr16	70737815	70738265	VAC14
LINC01683	chr16	71113914	71114364	AC138625.1
LINC01748	chr16	71113914	71114364	HYDIN
LINC01766	chr16	71290381	71290831	AC106736.1
LINC01811	chr16	7159193	7159643	RBFOX1
LINC01821	chr16	71792765	71793215	AP1G1
LINC01865	chr1	67228	67678	OR4F5
LINC01880	chr16	72825123	72825573	ZFHX3
LINC01881	chr16	72830719	72831169	ZFHX3
LINC01933	chr1	67315	67765	OR4F5
LINC01934	chr16	73556789	73557239	AC092114.1
LINC01967	chr16	73556789	73557239	ZFHX3
LINC01986	chr16	73559830	73560280	AC092114.1
LINC02006	chr16	73559830	73560280	ZFHX3
LINC02028	chr16	73758247	73758697	ZFHX3
LINC02086	chr16	74506159	74506609	GLG1
LINC02112	chr16	74560759	74561209	GLG1
LINC02193	chr16	74630344	74630794	RFWD3
LINC02210	chr16	74972633	74973083	WDR59
LINC02210-CRHR1	chr16	74974203	74974653	WDR59
LINC02223	chr16	75060512	75060962	ZNRF1
LINC02227	chr16	75220453	75220903	CTRB1
LINC02242	chr16	75225181	75225631	CTRB1
LINC02251	chr16	75231480	75231930	BCAR1
LINC02266	chr16	75243749	75244199	BCAR1
LINC02284	chr16	75252255	75252705	BCAR1
LINC02289	chr16	75265266	75265716	BCAR1
LINC02291	chr16	75294622	75295072	CFDP1
LINC02301	chr16	75301844	75302294	CFDP1
LINC02306	chr16	75304394	75304844	CFDP1
LINC02345	chr16	75304516	75304966	CFDP1
LINC02366	chr16	75305086	75305536	CFDP1
LINC02439	chr16	75307482	75307932	CFDP1
LINC02476	chr16	75308301	75308751	CFDP1
LINC02505	chr16	75312445	75312895	CFDP1
LINC02542	chr16	75319705	75320155	CFDP1
LINC02564	chr16	75319767	75320217	CFDP1
LINC02660	chr16	75320437	75320887	CFDP1
LINC02671	chr16	75321093	75321543	CFDP1
LINC02684	chr16	75321615	75322065	AC009054.1
LINC02691	chr16	75321615	75322065	CFDP1
LINC02730	chr16	75321631	75322081	AC009054.1
LINC02741	chr16	75321631	75322081	CFDP1
LINC02777	chr16	75321799	75322249	AC009054.1
LINC02832	chr16	75321799	75322249	CFDP1
LINS1	chr16	75323023	75323473	AC009054.1
LIPA	chr16	75323023	75323473	CFDP1
LIPC	chr16	75324256	75324706	AC009054.1
LIPC-AS1	chr16	75324256	75324706	CFDP1
LMCD1-AS1	chr16	75325318	75325768	CFDP1
LMLN	chr16	75325565	75326015	CFDP1
LNC-LBCS	chr16	75326780	75327230	CFDP1
LONP2	chr16	75326866	75327316	CFDP1
LOXL2	chr16	75328067	75328517	CFDP1
LPP	chr16	75328234	75328684	CFDP1
LPXN	chr16	75328686	75329136	CFDP1
LRCH1	chr16	75329277	75329727	CFDP1
LRCH3	chr16	75329347	75329797	CFDP1
LRMDA	chr16	75330102	75330552	CFDP1
LRP6	chr16	75332085	75332535	CFDP1
LRRC28	chr16	75333849	75334299	CFDP1
LRRC3B	chr16	75334634	75335084	CFDP1
LRRC56	chr16	75334979	75335429	CFDP1
LRRC75A	chr16	75335058	75335508	CFDP1
LRRK2	chr16	75336901	75337351	CFDP1
LTA4H	chr16	75337060	75337510	CFDP1
LTBP1	chr16	75337191	75337641	CFDP1
LUC7L	chr16	75337414	75337864	CFDP1
LUZP1	chr16	75338160	75338610	CFDP1
LVRN	chr16	75338486	75338936	CFDP1
LYPD8	chr16	75339000	75339450	CFDP1
LYPD9P	chr16	75339581	75340031	CFDP1
LYVE1	chr16	75340026	75340476	CFDP1
LZTFL1	chr16	75343496	75343946	CFDP1
MACROD2	chr16	75344445	75344895	CFDP1
MAFIP	chr16	75344864	75345314	CFDP1
MAGEA1	chr16	75345630	75346080	CFDP1
MAGI2	chr16	75347340	75347790	CFDP1
MAGI3	chr16	75351484	75351934	CFDP1
MALRD1	chr16	75352117	75352567	CFDP1
MAMDC2-AS1	chr16	75352554	75353004	CFDP1
MAN2B1	chr16	75357642	75358092	CFDP1
MANBA	chr16	75372893	75373343	CFDP1
MAP2K5	chr16	75375251	75375701	CFDP1
MAP2K6	chr16	75382074	75382524	CFDP1
MAPK10	chr16	75394844	75395294	CFDP1
MAPK10-AS1	chr16	75418796	75419246	AC009163.5
MAPK14	chr16	75418796	75419246	CFDP1
MAPK8IP2	chr16	75430553	75431003	AC009163.5
MAPT-AS1	chr16	75430553	75431003	CFDP1
MARCHF1	chr16	75445610	75446060	AC009163.5
MAST1	chr16	75445610	75446060	TMEM170A
MAST4	chr16	75487491	75487941	AC009163.1
MBOAT1	chr16	75487491	75487941	CHST6
MBTPS1	chr16	75488099	75488549	AC009163.1
MCAT	chr16	75488099	75488549	CHST6
MCM3AP	chr16	75489674	75490124	AC009163.1
MCM3AP-AS1	chr16	75489674	75490124	CHST6
MCM5	chr16	75509846	75510296	TMEM231P1
MCM8	chr16	75515153	75515603	TMEM231P1
MCPH1-AS1	chr16	75563126	75563576	AC025287.1
MCTP1	chr16	75584172	75584622	AC025287.1
MCTP2	chr16	785160	785610	RPUSD1
MCU	chr16	78651087	78651537	WWOX
MDFIC	chr16	80097	80547	MPG
MEAK7	chr16	81844091	81844541	PLCG2
MEF2C-AS1	chr16	84100046	84100496	MBTPS1
MEGF6	chr16	84551293	84551743	MEAK7
MEI1	chr1	684595	685045	AL669831.3
MELK	chr16	85074527	85074977	KIAA0513
METRNL	chr16	85542054	85542504	GSE1
METTL16	chr16	87307525	87307975	AC010531.1
METTL21AP1	chr16	87307525	87307975	C16orf95
MFF	chr16	89182397	89182847	CDH15
MFHAS1	chr16	89330899	89331349	ANKRD11
MFN2	chr16	89930383	89930833	AC092143.1
MGA	chr16	89930383	89930833	TUBB3
MGAT4C	chr16	89997953	89998403	AFG3L1P
MGAT4FP	chr16	90012780	90013230	DBNDD1
MGST2	chr16	90038810	90039260	GAS8
MICAL2	chr16	90069536	90069986	PRDM7
MIER2	chr16	90071303	90071753	PRDM7
MIPOL1	chr16	90071906	90072356	PRDM7
MIR193BHG	chr16	90077687	90078137	PRDM7
MIR3132	chr16	90079673	90080123	PRDM7
MIR3176	chr16	90083597	90084047	PRDM7
MIR4300HG	chr16	90085701	90086151	PRDM7
MIR4713HG	chr16	90087756	90088206	PRDM7
MIR646HG	chr16	90087771	90088221	PRDM7
MIR6807	chr16	90107614	90108064	FAM157C
MIR6850	chr16	90108429	90108879	FAM157C
MLLT3	chr16	90108719	90109169	FAM157C
MMEL1	chr16	90112228	90112678	AC133919.2
MMP9	chr16	90112228	90112678	FAM157C
MNAT1	chr16	90113577	90114027	AC133919.2
MOGAT1	chr16	90113577	90114027	FAM157C
MPDZ	chr16	90116637	90117087	AC133919.2
MPG	chr16	90116637	90117087	FAM157C
MPL	chr16	90118578	90119028	AC133919.2
MPP4	chr16	90118578	90119028	FAM157C
MPP5	chr16	90119370	90119820	AC133919.2
MROH1	chr16	90119370	90119820	FAM157C
MRPL38	chr16	90119419	90119869	AC133919.2
MRPS22	chr16	90119419	90119869	FAM157C
MRTFA	chr16	90122014	90122464	AC133919.2
MRVI1	chr16	90122014	90122464	FAM157C
MRVI1-AS1	chr16	90137299	90137749	AC133919.2
MS4A4A	chr16	90137299	90137749	FAM157C
MSANTD2	chr16	90158363	90158813	AC133919.2
MSC-AS1	chr16	90158363	90158813	FAM157C
MSI2	chr16	90159619	90160069	AC133919.2
MSRA	chr16	90159619	90160069	FAM157C
MTA1	chr16	90173298	90173748	FAM157C
MTCO1P25	chr16	90173298	90173748	LINC02193
MT-CO2	chr16	90181363	90181813	LINC02193
MTCP1	chr16	90182573	90183023	LINC02193
MT-CYB	chr16	90188935	90189385	LINC02193
MTG1	chr16	90203209	90203659	LINC02193
MTHFD2L	chr16	90214256	90214706	LINC02193
MTMR14	chr16	90215369	90215819	LINC02193
MT-ND4	chr16	96882	97332	NPRL3
MT-ND5	chr16	99659	100109	NPRL3
MT-ND6	chr17	10011570	10012020	GAS7
MT-RNR1	chr17	1002932	1003382	TIMM22
MT-TE	chr17	1012641	1013091	ABR
MT-TF	chr17	1066452	1066902	ABR
MT-TL2	chr17	1080125	1080575	ABR
MXRA7	chr17	1120432	1120882	ABR
MYBPC2	chr17	114141	114591	AC240565.3
MYH15	chr17	114152	114602	AC240565.3
MYH7	chr17	115043	115493	AC240565.3
MYL4	chr17	115323	115773	AC240565.3
MYO10	chr17	116030	116480	AC240565.3
MYO5A	chr17	116816	117266	AC240565.3
MYO6	chr17	116830	117280	AC240565.3
MYO9B	chr17	117152	117602	AC240565.3
MYOM2	chr17	117328	117778	AC240565.3
MYT1	chr17	118114	118564	AC240565.3
MYT1L	chr17	137203	137653	SCGB1C2
MZF1	chr17	137225	137675	SCGB1C2
MZF1-AS1	chr17	137817	138267	SCGB1C2
NAALADL2	chr17	138455	138905	SCGB1C2
NARF	chr17	138541	138991	SCGB1C2
NAV2	chr17	138748	139198	SCGB1C2
NAV3	chr17	138866	139316	SCGB1C2
NBEA	chr17	142701	143151	DOC2B
NBPF1	chr17	145698	146148	DOC2B
NCALD	chr17	149567	150017	DOC2B
NCAM1	chr17	152369	152819	DOC2B
NCAPG2	chr17	154775	155225	DOC2B
NCAPH2	chr1	715937	716387	AL669831.3
NCOA2	chr17	16329439	16329889	PIGL
NCS1	chr17	16473900	16474350	LRRC75A
NDC1	chr17	16473900	16474350	SNHG29
NDC80	chr1	7169259	7169709	CAMTA1
NDUFAF5	chr17	173475	173925	DOC2B
NDUFB2	chr17	18893807	18894257	PRPSAP2
NEBL	chr17	18894775	18895225	PRPSAP2
NEDD4L	chr1	720056	720506	AL669831.3
NELFA	chr1	721567	722017	AL669831.3
NEXN	chr17	215989	216439	RPH3AL
NF1	chr17	2186329	2186779	SMG6
NFATC1	chr17	231056	231506	RPH3AL
NFATC2	chr1	72320233	72320683	AL513166.1
NFATC3	chr17	235988	236438	RPH3AL
NFIB	chr17	238873	239323	RPH3AL
NINJ2	chr17	240250	240700	RPH3AL
NINJ2-AS1	chr17	2473475	2473925	METTL16
NKAIN3	chr17	265787	266237	RPH3AL
NLGN1	chr17	278600	279050	RPH3AL
NLRC5	chr17	29425840	29426290	TAOK1
NLRP8	chr17	29927695	29928145	SSH2
NMRAL2P	chr17	3000132	3000582	RAP1GAP2
NOC2L	chr17	3006180	3006630	RAP1GAP2
NOL4	chr17	311276	311726	RPH3AL
NPAS1	chr17	31157559	31158009	NF1
NPAS3	chr17	312462	312912	RPH3AL
NPHS1	chr17	32247486	32247936	RHOT1
NPM1P30	chr17	33881634	33882084	AC024610.2
NPM1P42	chr17	33881634	33882084	ASIC2
NPR3	chr17	34035382	34035832	AC004147.4
NPRL3	chr17	34035382	34035832	AC024610.2
NRDE2	chr17	34035382	34035832	ASIC2
NRG1	chr17	3418370	3418820	OR3A3
NRSN2-AS1	chr17	36436692	36437142	TBC1D3F
NRXN1	chr17	371697	372147	RPH3AL
NSG1	chr17	37616318	37616768	DDX52
NSG2	chr17	383487	383937	RPH3AL
NTM	chr1	739902	740352	AL669831.1
NTRK2	chr1	739902	740352	AL669831.3
NUB1	chr17	4027515	4027965	ZZEF1
NUBP1	chr17	408942	409392	AC141424.1
NUBPL	chr17	40981119	40981569	KRT40
NUDT16P1	chr17	42365572	42366022	STAT3
NUDT21	chr17	424050	424500	C17orf97
NUSAP1	chr17	42663049	42663499	TUBG2
NXN	chr17	43078233	43078683	BRCA1
OBSCN	chr17	43251862	43252312	AC024051.10
OCA2	chr17	43251862	43252312	CCDC200
ODF3	chr17	4434568	4435018	SPNS3
ODF3L2	chr17	44446081	44446531	GPATCH8
OPA3	chr17	45635926	45636376	LINC02210
OPCML	chr17	45635926	45636376	LINC02210-CRHR1
OPRL1	chr17	45808211	45808661	CRHR1
OPRM1	chr17	45808211	45808661	LINC02210-CRHR1
OR10G8	chr17	45808211	45808661	MAPT-AS1
OR2F1	chr17	4591751	4592201	SMTNL2
OR2T11	chr17	47201368	47201818	MYL4
OR2T34	chr17	47899851	47900301	SP2
OR3A3	chr17	47899851	47900301	SP2-AS1
OR4F13P	chr17	48675702	48676152	LINC02086
OR4F17	chr17	48723423	48723873	AC091179.4
OR4F4	chr17	48723423	48723873	PRAC2
OR4F5	chr17	50505330	50505780	AC021491.1
OR4G11P	chr17	50553605	50554055	SPATA20
OR4G1P	chr17	510774	511224	AC015853.2
OR4G2P	chr17	510774	511224	VPS53
OR4G4P	chr17	542446	542896	VPS53
OSBPL10	chr17	54982848	54983298	STXBP4
OTUD7A	chr17	550998	551448	VPS53
PABPC1P13	chr17	552480	552930	AC015853.1
PACS2	chr17	552480	552930	VPS53
PACSIN2	chr1	756120	756570	AL669831.1
PAK5	chr1	756120	756570	AL669831.3
PALB2	chr17	57384394	57384844	MSI2
PAPOLG	chr1	75791292	75791742	RABGGTB
PAPSS1	chr17	58670262	58670712	AC011195.3
PARD6G	chr17	58670262	58670712	TEX14
PARD6G-AS1	chr17	589089	589539	VPS53
PARVB	chr17	58940586	58941036	PPM1E
PAX3	chr17	59245068	59245518	GDPD1
PAXIP1	chr17	59743061	59743511	VMP1
PAXIP1-AS2	chr17	59774736	59775186	VMP1
PCA3	chr17	59887880	59888330	TUBD1
PCAT1	chr17	61073434	61073884	BCAS3
PCBP3	chr17	61152172	61152622	BCAS3
PCDH11X	chr1	761371	761821	AL669831.1
PCDH15	chr1	761371	761821	AL669831.2
PCDH19	chr1	761371	761821	AL669831.3
PCDH7	chr17	62604621	62605071	TLK2
PCGF3	chr17	6428034	6428484	AIPL1
PCLO	chr17	650154	650604	VPS53
PCMTD2	chr17	66673662	66674112	PRKCA
PCNT	chr17	676732	677182	VPS53
PCNX2	chr17	67895608	67896058	BPTF
PCSK2	chr17	68432103	68432553	AC007780.1
PCSK6	chr17	68432103	68432553	WIPI1
PDAP1	chr17	69496731	69497181	AC002546.1
PDCD1LG2	chr17	69496731	69497181	MAP2K6
PDCD2	chr17	696088	696538	VPS53
PDCD6	chr1	77198857	77199307	PIGK
PDE1C	chr17	72632907	72633357	LINC00511
PDE6B	chr17	736103	736553	TLCD3A
PDE8B	chr17	736315	736765	TLCD3A
PDIA2	chr17	74022	74472	AC240565.4
PDPK1	chr17	74349881	74350331	KIF19
PDXDC1	chr17	7464651	7465101	ZBTB4
PDXK	chr17	74767603	74768053	SLC9A3R1
PDZD2	chr17	75281886	75282336	SLC25A19
PDZD7	chr1	77535866	77536316	AK5
PEPD	chr17	75901097	75901547	AC087289.3
PEX26	chr17	75901097	75901547	MRPL38
PGBD1	chr17	76048675	76049125	SRP68
PGBD2	chr17	76690487	76690937	MXRA7
PGBD5	chr17	77360189	77360639	SEPTIN9
PGLYRP2	chr17	77627113	77627563	AC021683.5
PGM5	chr1	77933976	77934426	NEXN
PGM5-AS1	chr1	78003524	78003974	DNAJB4
PGM5P2	chr1	78003524	78003974	GIPC2
PGM5P3-AS1	chr1	78008362	78008812	DNAJB4
PGM5P4	chr1	78008362	78008812	GIPC2
PGM5P4-AS1	chr1	78109300	78109750	GIPC2
PGR	chr1	78126355	78126805	GIPC2
PHACTR1	chr1	78126369	78126819	GIPC2
PHF11	chr1	78128072	78128522	GIPC2
PHF3	chr1	78135037	78135487	GIPC2
PHOX2B-AS1	chr17	82445574	82446024	CYBC1
PIGK	chr17	82487823	82488273	NARF
PIGL	chr1	78252532	78252982	AC096531.2
PIK3C3	chr17	82542255	82542705	FOXK2
PILRA	chr17	82545667	82546117	FOXK2
PIP	chr1	78259091	78259541	AC096531.2
PIP5K1A	chr17	82608760	82609210	FOXK2
PKD1L1	chr17	82661096	82661546	RAB40B
PKIA	chr17	82662450	82662900	RAB40B
PKIA-AS1	chr17	82812220	82812670	TBCD
PKN2-AS1	chr17	828144	828594	NXN
PKP3	chr17	82816490	82816940	TBCD
PLA2G2D	chr17	82816925	82817375	TBCD
PLA2G4D	chr17	82829831	82830281	TBCD
PLA2G4E	chr17	82829831	82830281	ZNF750
PLA2G4E-AS1	chr17	82831932	82832382	TBCD
PLAAT3	chr17	82831932	82832382	ZNF750
PLAGL2	chr17	82832373	82832823	TBCD
PLBD1	chr17	82832373	82832823	ZNF750
PLCB1	chr17	82862094	82862544	TBCD
PLCB4	chr17	82951328	82951778	B3GNTL1
PLCG2	chr17	82963084	82963534	B3GNTL1
PLCXD1	chr17	82968748	82969198	B3GNTL1
PLCXD3	chr17	82993430	82993880	B3GNTL1
PLEKHG4B	chr17	83001932	83002382	B3GNTL1
PLEKHM3	chr17	83019157	83019607	B3GNTL1
PLPP1	chr17	83034033	83034483	B3GNTL1
PLPP2	chr17	83080280	83080730	METRNL
PLPP7	chr17	83093019	83093469	METRNL
PNLDC1	chr17	83183254	83183704	AC139099.2
POLE	chr17	83200766	83201216	AC139099.2
POLN	chr17	83202253	83202703	AC139099.2
POLR1B	chr17	83214570	83215020	AC139099.2
POLR2F	chr17	83223786	83224236	AC139099.1
POLR3K	chr17	83223984	83224434	AC139099.1
POM121	chr17	83227750	83228200	RPL23AP87
POT1	chr17	83229804	83230254	RPL23AP87
POT1-AS1	chr17	83230673	83231123	RPL23AP87
POTEM	chr17	83231177	83231627	RPL23AP87
POU5F1B	chr17	83232077	83232527	RPL23AP87
PPFIA1	chr1	78417816	78418266	PTGFR
PPFIA2	chr17	852689	853139	NXN
PPM1E	chr1	78645294	78645744	IFI44L
PPM1M	chr17	877367	877817	NXN
PPP1R14D	chr17	88756	89206	AC240565.3
PPP1R17	chr17	916246	916696	NXN
PPP2R2D	chr17	917743	918193	NXN
PPP2R3A	chr17	944203	944653	NXN
PPP2R3B	chr17	975431	975881	NXN
PRAC2	chr18	1058714	1059164	AP000829.1
PRDM15	chr18	109085	109535	ROCK1P1
PRDM7	chr18	109128	109578	ROCK1P1
PRKACB	chr18	11829511	11829961	GNAL
PRKAR1B	chr18	12909951	12910401	PTPN2
PRKCA	chr18	15584	16034	AP005530.1
PRKCH	chr18	15584	16034	LINC02564
PRKDC	chr1	816721	817171	AL669831.3
PRKG1	chr1	816721	817171	AL669831.4
PRKN	chr18	169685	170135	USP14
PRKY	chr18	207339	207789	USP14
PRMT2	chr18	20957680	20958130	ROCK1
PROX1-AS1	chr18	215720	216170	THOC1
PRPF6	chr18	2232458	2232908	AP005230.1
PRPSAP2	chr18	2239301	2239751	AP005230.1
PRRC2B	chr18	227334	227784	THOC1
PRSS54	chr18	23661010	23661460	ANKRD29
PRUNE2	chr18	243680	244130	THOC1
PSMA7	chr18	251096	251546	THOC1
PSMC1	chr18	2588688	2589138	NDC80
PSMD13	chr18	26464408	26464858	KCTD1
PSMF1	chr18	269001	269451	AP000845.1
PTDSS2	chr18	317125	317575	AP000915.1
PTGFR	chr18	317125	317575	COLEC12
PTH2R	chr18	318432	318882	AP000915.1
PTK2	chr18	318432	318882	COLEC12
PTK6	chr18	31887883	31888333	TRAPPC8
PTPDC1	chr18	32367663	32368113	GAREM1
PTPN1	chr18	32466516	32466966	GAREM1
PTPN11	chr18	34058109	34058559	NOL4
PTPN2	chr18	3670778	3671228	DLGAP1
PTPN21	chr1	837014	837464	LINC01128
PTPRD	chr18	371322	371772	COLEC12
PTPRN2	chr18	37142229	37142679	KIAA1328
PTPRO	chr18	372727	373177	COLEC12
PTPRT	chr18	37981704	37982154	AC108452.1
PTTG1IP	chr1	84088298	84088748	PRKACB
PUM3	chr18	4088904	4089354	DLGAP1
PWRN1	chr18	41956003	41956453	PIK3C3
PXDN	chr18	421145	421595	COLEC12
PXN-AS1	chr18	42312388	42312838	LINC00907
PYROXD2	chr18	474492	474942	COLEC12
QRICH1	chr18	48838	49288	TUBB8B
R3HDM2	chr18	52903109	52903559	DCC
RAB11A	chr18	56026657	56027107	AC006305.2
RAB11FIP3	chr18	56026657	56027107	AC009271.2
RAB33B	chr1	85754874	85755324	COL24A1
RAB40B	chr18	57568311	57568761	FECH
RAB40C	chr18	58112949	58113399	NEDD4L
RAB8A	chr18	5950005	5950455	AP001021.1
RABGGTB	chr18	5950005	5950455	AP001021.3
RABL2A	chr1	86141362	86141812	COL24A1
RABL2B	chr18	61422860	61423310	CDH20
RAD50	chr18	61836401	61836851	RNF152
RAD52	chr18	62533528	62533978	ZCCHC2
RADIL	chr18	679072	679522	ENOSF1
RAE1	chr18	6880606	6881056	ARHGAP28
RAET1K	chr18	70003110	70003560	RTTN
RALGAPA2	chr18	75198384	75198834	ZADH2
RALGPS1	chr18	76639676	76640126	LINC00683
RALYL	chr18	76928719	76929169	ZNF236
RAP1GAP2	chr18	77225547	77225997	AC100863.1
RARB	chr18	79069245	79069695	ATP9B
RASA3	chr18	79126524	79126974	ATP9B
RASAL1	chr18	79143219	79143669	ATP9B
RASGEF1C	chr18	79239119	79239569	ATP9B
RBBP4	chr18	79365719	79366169	ATP9B
RBFA	chr18	79411421	79411871	NFATC1
RBFADN	chr18	79793124	79793574	AC021594.2
RBFOX1	chr18	79870582	79871032	KCNG2
RBM25	chr18	79902769	79903219	SLC66A2
RBM33	chr18	79922032	79922482	SLC66A2
RBM46	chr18	80008741	80009191	TXNL4A
RBM7P1	chr18	80025518	80025968	TXNL4A
RBMS3	chr18	80032076	80032526	TXNL4A
RBPJ	chr18	80041294	80041744	AC090360.1
RCAN1	chr18	80041294	80041744	RBFA
RECK	chr18	80070049	80070499	AC090360.1
REM1	chr18	80070049	80070499	RBFADN
REPS2	chr18	80135704	80136154	ADNP2
RERG	chr18	80142496	80142946	ADNP2
RFLNA	chr18	80149839	80150289	PARD6G-AS1
RFWD3	chr18	80152695	80153145	PARD6G-AS1
RFX3	chr18	80153285	80153735	PARD6G-AS1
RGS10	chr18	80156023	80156473	PARD6G-AS1
RHOF	chr18	80166251	80166701	PARD6G
RHOT1	chr18	80166251	80166701	PARD6G-AS1
RIC1	chr18	80166638	80167088	PARD6G
RIC8A	chr18	80166638	80167088	PARD6G-AS1
RICTOR	chr18	80201300	80201750	AC139100.1
RILPL1	chr18	80201300	80201750	PARD6G
RIMBP3C	chr18	80204920	80205370	PARD6G
RIMS4	chr18	80209537	80209987	PARD6G
RIPOR1	chr18	80227126	80227576	PARD6G
RNA5S3	chr18	80240886	80241336	PARD6G
RNF103-CHMP3	chr18	80245095	80245545	PARD6G
RNF128	chr1	88187096	88187546	PKN2-AS1
RNF141	chr18	84591	85041	IL9RP4
[truncated: 1,956 more rows]

## Sheet: Myoblasts DataSet Overlaps 
Myoblast
[truncated: 1,502 more rows]

## Sheet: Myotubes DataSet Overlaps
Myotubes
[truncated: 2,212 more rows]

[truncated: 14 more sheets: MyoBlast-Myotubes Dataset overl, GTEx.Muscle.csv, GTEx.Skin.unexposed.csv, Jager_et_al.csv, GTEx.Muscle&Jager_et_al.csv, GTEx.Muscle&myoblasts.LT.vs.ST., GTEx.Muscle&myotubes.LT.vs.ST.c, GTEx.Skin.unexposed&Jager_et_al, myoblasts.LT.vs.ST&Jager_et_al., myoblasts.LT.vs.ST&Jager_et_al&, myotubes.LT.vs.ST&Jager_et_al.c, myotubes.LT.vs.ST&Jager_et_al&G, myotubes.LT.vs.ST&Jager_et_al&m, myotubes.LT.vs.ST&myoblasts.LT.]
