# Supplementary material for: Telomere Position Effect‐Over Long Distances Acts as a Genome‐Wide Epigenetic Regulator Through a Common Alu Element
Source: Aging Cell. 2025 Mar 10;24(6):e70027. doi: 10.1111/acel.70027 (PMC12151916; doi:10.1111/acel.70027)
Supplement: Supplementary file 4 — Data S1. Associated statistical analysis [file ACEL-24-e70027-s004.xlsx]

## Sheet: ddTRAP (fig1)
ddTRAP
Number of families	1					Assume Gaussian Distrib. and Equal SDs'
Number of comparisons per family	28
Alpha	0.05
Holm-Sidak's multiple comparisons test	Mean Diff,	Significant?	Summary
No Template vs. No Extension	-0.2669	No	ns		B-A
hTERT vs. No Extension	178.7	Yes	****		D-A
12kb vs. No Extension	0.3138	No	ns		E-A
10kb vs. No Extension	0.3008	No	ns		F-A
8kb vs. No Extension	-0.06769	No	ns		G-A
6kb vs. No Extension	-0.04231	No	ns		H-A
4kb vs. No Extension	-0.23	No	ns		I-A
hTERT vs. No Template	178.9	Yes	****		D-B
12kb vs. No Template	0.5808	No	ns		E-B
10kb vs. No Template	0.5677	No	ns		F-B
8kb vs. No Template	0.1992	No	ns		G-B
6kb vs. No Template	0.2246	No	ns		H-B
4kb vs. No Template	0.03692	No	ns		I-B
12kb vs. hTERT	-178.3	Yes	****		E-D
10kb vs. hTERT	-178.4	Yes	****		F-D
8kb vs. hTERT	-178.7	Yes	****		G-D
6kb vs. hTERT	-178.7	Yes	****		H-D
4kb vs. hTERT	-178.9	Yes	****		I-D
10kb vs. 12kb	-0.01308	No	ns		F-E
8kb vs. 12kb	-0.3815	No	ns		G-E
6kb vs. 12kb	-0.3562	No	ns		H-E
4kb vs. 12kb	-0.5438	No	ns		I-E
8kb vs. 10kb	-0.3685	No	ns		G-F
6kb vs. 10kb	-0.3431	No	ns		H-F
4kb vs. 10kb	-0.5308	No	ns		I-F
6kb vs. 8kb	0.02538	No	ns		H-G
4kb vs. 8kb	-0.1623	No	ns		I-G
4kb vs. 6kb	-0.1877	No	ns		I-H
Test details	Mean 1	Mean 2	Mean Diff,	SE of diff,	n1	n2	t	DF
No Template vs. No Extension	0.06538	0.3323	-0.2669	6.811	13	13	0.03919	96
hTERT vs. No Extension	179	0.3323	178.7	6.811	13	13	26.23	96
12kb vs. No Extension	0.6462	0.3323	0.3138	6.811	13	13	0.04608	96
10kb vs. No Extension	0.6331	0.3323	0.3008	6.811	13	13	0.04416	96
8kb vs. No Extension	0.2646	0.3323	-0.06769	6.811	13	13	0.009939	96
6kb vs. No Extension	0.29	0.3323	-0.04231	6.811	13	13	0.006212	96
4kb vs. No Extension	0.1023	0.3323	-0.23	6.811	13	13	0.03377	96
hTERT vs. No Template	179	0.06538	178.9	6.811	13	13	26.27	96
12kb vs. No Template	0.6462	0.06538	0.5808	6.811	13	13	0.08527	96
10kb vs. No Template	0.6331	0.06538	0.5677	6.811	13	13	0.08335	96
8kb vs. No Template	0.2646	0.06538	0.1992	6.811	13	13	0.02925	96
6kb vs. No Template	0.29	0.06538	0.2246	6.811	13	13	0.03298	96
4kb vs. No Template	0.1023	0.06538	0.03692	6.811	13	13	0.005421	96
12kb vs. hTERT	0.6462	179	-178.3	6.811	13	13	26.19	96
10kb vs. hTERT	0.6331	179	-178.4	6.811	13	13	26.19	96
8kb vs. hTERT	0.2646	179	-178.7	6.811	13	13	26.24	96
6kb vs. hTERT	0.29	179	-178.7	6.811	13	13	26.24	96
4kb vs. hTERT	0.1023	179	-178.9	6.811	13	13	26.27	96
10kb vs. 12kb	0.6331	0.6462	-0.01308	6.811	13	13	0.00192	96
8kb vs. 12kb	0.2646	0.6462	-0.3815	6.811	13	13	0.05602	96
6kb vs. 12kb	0.29	0.6462	-0.3562	6.811	13	13	0.05229	96
4kb vs. 12kb	0.1023	0.6462	-0.5438	6.811	13	13	0.07985	96
8kb vs. 10kb	0.2646	0.6331	-0.3685	6.811	13	13	0.0541	96
6kb vs. 10kb	0.29	0.6331	-0.3431	6.811	13	13	0.05037	96
4kb vs. 10kb	0.1023	0.6331	-0.5308	6.811	13	13	0.07793	96
6kb vs. 8kb	0.29	0.2646	0.02538	6.811	13	13	0.003727	96
4kb vs. 8kb	0.1023	0.2646	-0.1623	6.811	13	13	0.02383	96
4kb vs. 6kb	0.1023	0.29	-0.1877	6.811	13	13	0.02756	96

## Sheet: pCMV (Fig3)
Number of families	1
Number of comparisons per family	78
Alpha	0.05
Tamhane's T2 multiple comparisons test	Mean Diff,	95,00% CI of diff,	Significant?	Summary	Adjusted P Value			Assume Gaussian Distrib. But not Equal SDs'
Empty vs. pCMV	-23.98	-29,32 to -18,64	Yes	****	<0,0001	A-B		Correct for Multiple comp. Tamhane T2 (Brown-Forsythe and Welch ANOVA tests)
Empty vs. pCMV-Scble	-30.32	-38,92 to -21,71	Yes	****	<0,0001	A-C
Empty vs. pCMV-WE	-61.93	-74,24 to -49,62	Yes	****	<0,0001	A-D
Empty vs. pCMV-EW	-11.3	-17,75 to -4,852	Yes	***	0.0003	A-E
Empty vs. pCMV-WEMut	-46.27	-59,68 to -32,85	Yes	****	<0,0001	A-F
Empty vs. pCMV-EWMut	-42.95	-54,32 to -31,58	Yes	****	<0,0001	A-G
Empty vs. pCMVTelo	-11.76	-14,98 to -8,546	Yes	****	<0,0001	A-J
Empty vs. pCMVTelo-Scble	-10.34	-12,72 to -7,967	Yes	****	<0,0001	A-K
Empty vs. pCMVTelo-WE	-24.7	-29,31 to -20,09	Yes	****	<0,0001	A-L
Empty vs. pCMVTelo-EW	-23.38	-31,04 to -15,71	Yes	****	<0,0001	A-M
pCMV vs. pCMV-Scble	-6.338	-15,36 to 2,686	No	ns	0.5149	B-C
pCMV vs. pCMV-WE	-37.95	-50,37 to -25,53	Yes	****	<0,0001	B-D
pCMV vs. pCMV-EW	12.68	5,377 to 19,98	Yes	****	<0,0001	B-E
pCMV vs. pCMV-WEMut	-22.29	-35,77 to -8,815	Yes	***	0.0003	B-F
pCMV vs. pCMV-EWMut	-18.98	-30,50 to -7,450	Yes	***	0.0003	B-G
pCMV vs. pCMVTelo	12.22	6,638 to 17,79	Yes	****	<0,0001	B-J
pCMV vs. pCMVTelo-Scble	13.63	8,233 to 19,03	Yes	****	<0,0001	B-K
pCMV vs. pCMVTelo-WE	-0.7231	-6,865 to 5,419	No	ns	>0,9999	B-L
pCMV vs. pCMVTelo-EW	0.6	-7,638 to 8,838	No	ns	>0,9999	B-M
pCMV-Scble vs. pCMV-WE	-31.62	-44,85 to -18,38	Yes	****	<0,0001	C-D
pCMV-Scble vs. pCMV-EW	19.02	9,590 to 28,44	Yes	****	<0,0001	C-E
pCMV-Scble vs. pCMV-WEMut	-15.95	-30,10 to -1,806	Yes	*	0.0159	C-F
pCMV-Scble vs. pCMV-EWMut	-12.64	-25,12 to -0,1543	Yes	*	0.0447	C-G
pCMV-Scble vs. pCMVTelo	18.55	9,924 to 27,18	Yes	****	<0,0001	C-J
pCMV-Scble vs. pCMVTelo-Scble	19.97	11,38 to 28,56	Yes	****	<0,0001	C-K
pCMV-Scble vs. pCMVTelo-WE	5.615	-3,218 to 14,45	No	ns	0.7047	C-L
pCMV-Scble vs. pCMVTelo-EW	6.938	-3,070 to 16,95	No	ns	0.5664	C-M
pCMV-WE vs. pCMV-EW	50.63	38,03 to 63,23	Yes	****	<0,0001	D-E
pCMV-WE vs. pCMV-WEMut	15.66	-0,1320 to 31,46	No	ns	0.054	D-F
pCMV-WE vs. pCMV-EWMut	18.98	4,442 to 33,51	Yes	**	0.0028	D-G
pCMV-WE vs. pCMVTelo	50.17	37,88 to 62,46	Yes	****	<0,0001	D-J
pCMV-WE vs. pCMVTelo-Scble	51.59	39,30 to 63,88	Yes	****	<0,0001	D-K
pCMV-WE vs. pCMVTelo-WE	37.23	24,89 to 49,58	Yes	****	<0,0001	D-L
pCMV-WE vs. pCMVTelo-EW	38.55	25,64 to 51,47	Yes	****	<0,0001	D-M
pCMV-EW vs. pCMV-WEMut	-34.97	-48,59 to -21,35	Yes	****	<0,0001	E-F
pCMV-EW vs. pCMV-EWMut	-31.65	-43,41 to -19,90	Yes	****	<0,0001	E-G
pCMV-EW vs. pCMVTelo	-0.4615	-7,037 to 6,114	No	ns	>0,9999	E-J
pCMV-EW vs. pCMVTelo-Scble	0.9562	-5,512 to 7,424	No	ns	>0,9999	E-K
pCMV-EW vs. pCMVTelo-WE	-13.4	-20,38 to -6,422	Yes	****	<0,0001	E-L
pCMV-EW vs. pCMVTelo-EW	-12.08	-20,80 to -3,355	Yes	**	0.0013	E-M
pCMV-WEMut vs. pCMV-EWMut	3.315	-11,98 to 18,61	No	ns	>0,9999	F-G
pCMV-WEMut vs. pCMVTelo	34.51	21,12 to 47,89	Yes	****	<0,0001	F-J
pCMV-WEMut vs. pCMVTelo-Scble	35.93	22,53 to 49,32	Yes	****	<0,0001	F-K
pCMV-WEMut vs. pCMVTelo-WE	21.57	8,147 to 34,99	Yes	***	0.0005	F-L
pCMV-WEMut vs. pCMVTelo-EW	22.89	9,015 to 36,77	Yes	***	0.0002	F-M
pCMV-EWMut vs. pCMVTelo	31.19	19,84 to 42,54	Yes	****	<0,0001	G-J
pCMV-EWMut vs. pCMVTelo-Scble	32.61	21,26 to 43,96	Yes	****	<0,0001	G-K
pCMV-EWMut vs. pCMVTelo-WE	18.25	6,822 to 29,69	Yes	***	0.0004	G-L
pCMV-EWMut vs. pCMVTelo-EW	19.58	7,459 to 31,69	Yes	***	0.0002	G-M
pCMVTelo vs. pCMVTelo-Scble	1.418	-2,079 to 4,914	No	ns	0.9997	J-K
pCMVTelo vs. pCMVTelo-WE	-12.94	-17,90 to -7,981	Yes	****	<0,0001	J-L
pCMVTelo vs. pCMVTelo-EW	-11.62	-19,34 to -3,893	Yes	***	0.0009	J-M
pCMVTelo-Scble vs. pCMVTelo-WE	-14.36	-19,07 to -9,644	Yes	****	<0,0001	K-L
pCMVTelo-Scble vs. pCMVTelo-EW	-13.03	-20,70 to -5,371	Yes	***	0.0003	K-M
pCMVTelo-WE vs. pCMVTelo-EW	1.323	-6,674 to 9,320	No	ns	>0,9999	L-M
Test details	Mean 1	Mean 2	Mean Diff,	SE of diff,	n1	n2	t	DF
Empty vs. pCMV	0.8154	24.79	-23.98	1.252	14	14	19.14	12.94
Empty vs. pCMV-Scble	0.8154	31.13	-30.32	1.992	14	14	15.22	12.36
Empty vs. pCMV-WE	0.8154	62.75	-61.93	2.838	14	14	21.82	12.18
Empty vs. pCMV-EW	0.8154	12.12	-11.3	1.502	14	14	7.521	12.65
Empty vs. pCMV-WEMut	0.8154	47.08	-46.27	3.09	14	14	14.97	12.15
Empty vs. pCMV-EWMut	0.8154	43.77	-42.95	2.622	14	14	16.38	12.21
Empty vs. pCMVTelo	0.8154	12.58	-11.76	0.7776	14	14	15.13	14.58
Empty vs. pCMVTelo-Scble	0.8154	11.16	-10.34	0.5923	14	14	17.46	16.68
Empty vs. pCMVTelo-WE	0.8154	25.52	-24.7	1.088	14	14	22.71	13.26
Empty vs. pCMVTelo-EW	0.8154	24.19	-23.38	1.778	14	14	13.15	12.46
pCMV vs. pCMV-Scble	24.79	31.13	-6.338	2.328	14	14	2.723	20.07
pCMV vs. pCMV-WE	24.79	62.75	-37.95	3.083	14	14	12.31	16.38
pCMV vs. pCMV-EW	24.79	12.12	12.68	1.926	14	14	6.584	23.2
pCMV vs. pCMV-WEMut	24.79	47.08	-22.29	3.316	14	14	6.722	15.72
pCMV vs. pCMV-EWMut	24.79	43.77	-18.98	2.886	14	14	6.576	17.07
pCMV vs. pCMVTelo	24.79	12.58	12.22	1.433	14	14	8.522	19.67
pCMV vs. pCMVTelo-Scble	24.79	11.16	13.63	1.342	14	14	10.16	16.47
pCMV vs. pCMVTelo-WE	24.79	25.52	-0.7231	1.623	14	14	0.4456	23.5
pCMV vs. pCMVTelo-EW	24.79	24.19	0.6	2.147	14	14	0.2794	21.44
pCMV-Scble vs. pCMV-WE	31.13	62.75	-31.62	3.45	14	14	9.164	21.47
pCMV-Scble vs. pCMV-EW	31.13	12.12	19.02	2.471	14	14	7.695	22.26
pCMV-Scble vs. pCMV-WEMut	31.13	47.08	-15.95	3.66	14	14	4.359	20.45
pCMV-Scble vs. pCMV-EWMut	31.13	43.77	-12.64	3.275	14	14	3.859	22.35
pCMV-Scble vs. pCMVTelo	31.13	12.58	18.55	2.11	14	14	8.792	15.29
pCMV-Scble vs. pCMVTelo-Scble	31.13	11.16	19.97	2.049	14	14	9.746	13.78
pCMV-Scble vs. pCMVTelo-WE	31.13	25.52	5.615	2.243	14	14	2.503	18.38
pCMV-Scble vs. pCMVTelo-EW	31.13	24.19	6.938	2.648	14	14	2.621	23.69
pCMV-WE vs. pCMV-EW	62.75	12.12	50.63	3.193	14	14	15.86	18.14
pCMV-WE vs. pCMV-WEMut	62.75	47.08	15.66	4.181	14	14	3.746	23.83
pCMV-WE vs. pCMV-EWMut	62.75	43.77	18.98	3.849	14	14	4.931	23.85
pCMV-WE vs. pCMVTelo	62.75	12.58	50.17	2.922	14	14	17.17	13.63
pCMV-WE vs. pCMVTelo-Scble	62.75	11.16	51.59	2.879	14	14	17.92	12.87
pCMV-WE vs. pCMVTelo-WE	62.75	25.52	37.23	3.02	14	14	12.33	15.31
pCMV-WE vs. pCMVTelo-EW	62.75	24.19	38.55	3.331	14	14	11.57	20.09
pCMV-EW vs. pCMV-WEMut	12.12	47.08	-34.97	3.419	14	14	10.23	17.28
pCMV-EW vs. pCMV-EWMut	12.12	43.77	-31.65	3.003	14	14	10.54	19.01
pCMV-EW vs. pCMVTelo	12.12	12.58	-0.4615	1.656	14	14	0.2786	17.61
pCMV-EW vs. pCMVTelo-Scble	12.12	11.16	0.9562	1.578	14	14	0.606	15.13
pCMV-EW vs. pCMVTelo-WE	12.12	25.52	-13.4	1.823	14	14	7.352	21.73
pCMV-EW vs. pCMVTelo-EW	12.12	24.19	-12.08	2.302	14	14	5.246	23.32
pCMV-WEMut vs. pCMV-EWMut	47.08	43.77	3.315	4.038	14	14	0.821	23.37
pCMV-WEMut vs. pCMVTelo	47.08	12.58	34.51	3.168	14	14	10.89	13.37
pCMV-WEMut vs. pCMVTelo-Scble	47.08	11.16	35.93	3.127	14	14	11.49	12.74
pCMV-WEMut vs. pCMVTelo-WE	47.08	25.52	21.57	3.258	14	14	6.621	14.8
pCMV-WEMut vs. pCMVTelo-EW	47.08	24.19	22.89	3.548	14	14	6.452	19.09
pCMV-EWMut vs. pCMVTelo	43.77	12.58	31.19	2.714	14	14	11.5	13.91
pCMV-EWMut vs. pCMVTelo-Scble	43.77	11.16	32.61	2.666	14	14	12.23	13.02
pCMV-EWMut vs. pCMVTelo-WE	43.77	25.52	18.25	2.818	14	14	6.477	15.85
pCMV-EWMut vs. pCMVTelo-EW	43.77	24.19	19.58	3.15	14	14	6.216	21.05
pCMVTelo vs. pCMVTelo-Scble	12.58	11.16	1.418	0.9149	14	14	1.55	21.98
pCMVTelo vs. pCMVTelo-WE	12.58	25.52	-12.94	1.292	14	14	10.01	21.43
pCMVTelo vs. pCMVTelo-EW	12.58	24.19	-11.62	1.91	14	14	6.082	16.09
pCMVTelo-Scble vs. pCMVTelo-WE	11.16	25.52	-14.36	1.19	14	14	12.07	17.83
pCMVTelo-Scble vs. pCMVTelo-EW	11.16	24.19	-13.03	1.842	14	14	7.075	14.24
pCMVTelo-WE vs. pCMVTelo-EW	25.52	24.19	1.323	2.056	14	14	0.6436	19.69

## Sheet: pCMV_pCMV Telo (Fig4)
pCMV and CMV-TELO-MOTIFS
Number of families	1
Number of comparisons per family	78
Alpha	0.05
							Assume Gaussian Distrib. But not Equal SDs'
Tamhane's T2 multiple comparisons test	Mean Diff,	95,00% CI of diff,	Significant?	Summary	Adjusted P Value		Correct for Multiple comp. Tamhane T2 (Brown-Forsythe and Welch ANOVA tests)
Empty vs. pCMV	-22.02	-28,95 to -15,09	Yes	****	<0,0001	A-B
Empty vs. pCMV-Scble	-22.6	-30,55 to -14,64	Yes	****	<0,0001	A-C
Empty vs. pCMV-C16Orf	-41.4	-54,54 to -28,26	Yes	****	<0,0001	A-D
Empty vs. pCMV-BET1L	-34.27	-39,83 to -28,72	Yes	****	<0,0001	A-E
Empty vs. pCMV-GIPC3	-48.27	-61,70 to -34,83	Yes	****	<0,0001	A-F
Empty vs. pCMV-GLIS2	-50.01	-62,87 to -37,15	Yes	****	<0,0001	A-G
Empty vs. pCMVTelo	-13	-17,49 to -8,512	Yes	****	<0,0001	A-I
Empty vs. pCMVTelo-Scble	-11.46	-14,58 to -8,344	Yes	****	<0,0001	A-J
Empty vs. pCMVTelo-C16Orf	-41.92	-51,14 to -32,70	Yes	****	<0,0001	A-K
Empty vs. pCMVTelo-BET1L	-20.36	-24,68 to -16,04	Yes	****	<0,0001	A-L
Empty vs. pCMVTelo-GIPC3	-44.82	-55,86 to -33,79	Yes	****	<0,0001	A-M
Empty vs. pCMVTelo-GLIS2	-40.87	-48,50 to -33,25	Yes	****	<0,0001	A-N
pCMV vs. pCMV-Scble	-0.5786	-9,784 to 8,627	No	ns	>0,9999	B-C
pCMV vs. pCMV-C16Orf	-19.38	-32,88 to -5,882	Yes	***	0.0009	B-D
pCMV vs. pCMV-BET1L	-12.26	-20,04 to -4,475	Yes	***	0.0002	B-E
pCMV vs. pCMV-GIPC3	-26.25	-40,02 to -12,48	Yes	****	<0,0001	B-F
pCMV vs. pCMV-GLIS2	-27.99	-41,23 to -14,75	Yes	****	<0,0001	B-G
pCMV vs. pCMVTelo	9.015	1,663 to 16,37	Yes	**	0.0057	B-I
pCMV vs. pCMVTelo-Scble	10.56	3,534 to 17,58	Yes	***	0.0006	B-J
pCMV vs. pCMVTelo-C16Orf	-19.9	-30,04 to -9,757	Yes	****	<0,0001	B-K
pCMV vs. pCMVTelo-BET1L	1.657	-5,640 to 8,954	No	ns	>0,9999	B-L
pCMV vs. pCMVTelo-GIPC3	-22.81	-34,44 to -11,18	Yes	****	<0,0001	B-M
pCMV vs. pCMVTelo-GLIS2	-18.86	-27,84 to -9,879	Yes	****	<0,0001	B-N
pCMV-Scble vs. pCMV-C16Orf	-18.8	-32,56 to -5,042	Yes	**	0.0016	C-D
pCMV-Scble vs. pCMV-BET1L	-11.68	-20,26 to -3,098	Yes	**	0.0015	C-E
pCMV-Scble vs. pCMV-GIPC3	-25.67	-39,69 to -11,65	Yes	****	<0,0001	C-F
pCMV-Scble vs. pCMV-GLIS2	-27.41	-40,93 to -13,90	Yes	****	<0,0001	C-G
pCMV-Scble vs. pCMVTelo	9.594	1,351 to 17,84	Yes	*	0.0108	C-I
pCMV-Scble vs. pCMVTelo-Scble	11.14	3,133 to 19,14	Yes	**	0.0017	C-J
pCMV-Scble vs. pCMVTelo-C16Orf	-19.32	-29,95 to -8,694	Yes	****	<0,0001	C-K
pCMV-Scble vs. pCMVTelo-BET1L	2.236	-5,965 to 10,44	No	ns	>0,9999	C-L
pCMV-Scble vs. pCMVTelo-GIPC3	-22.23	-34,22 to -10,23	Yes	****	<0,0001	C-M
pCMV-Scble vs. pCMVTelo-GLIS2	-18.28	-27,87 to -8,687	Yes	****	<0,0001	C-N
pCMV-C16Orf vs. pCMV-BET1L	7.121	-6,142 to 20,38	No	ns	0.9584	D-E
pCMV-C16Orf vs. pCMV-GIPC3	-6.871	-23,23 to 9,482	No	ns	>0,9999	D-F
pCMV-C16Orf vs. pCMV-GLIS2	-8.614	-24,61 to 7,382	No	ns	0.9769	D-G
pCMV-C16Orf vs. pCMVTelo	28.39	15,23 to 41,56	Yes	****	<0,0001	D-I
pCMV-C16Orf vs. pCMVTelo-Scble	29.94	16,81 to 43,06	Yes	****	<0,0001	D-J
pCMV-C16Orf vs. pCMVTelo-C16Orf	-0.5214	-14,71 to 13,66	No	ns	>0,9999	D-K
pCMV-C16Orf vs. pCMVTelo-BET1L	21.04	7,880 to 34,19	Yes	***	0.0004	D-L
pCMV-C16Orf vs. pCMVTelo-GIPC3	-3.429	-18,42 to 11,56	No	ns	>0,9999	D-M
pCMV-C16Orf vs. pCMVTelo-GLIS2	0.5214	-13,14 to 14,19	No	ns	>0,9999	D-N
pCMV-BET1L vs. pCMV-GIPC3	-13.99	-27,54 to -0,4464	Yes	*	0.0374	E-F
pCMV-BET1L vs. pCMV-GLIS2	-15.74	-28,73 to -2,745	Yes	**	0.0077	E-G
pCMV-BET1L vs. pCMVTelo	21.27	15,01 to 27,53	Yes	****	<0,0001	E-I
pCMV-BET1L vs. pCMVTelo-Scble	22.81	17,06 to 28,57	Yes	****	<0,0001	E-J
pCMV-BET1L vs. pCMVTelo-C16Orf	-7.643	-17,29 to 2,006	No	ns	0.3075	E-K
pCMV-BET1L vs. pCMVTelo-BET1L	13.91	7,735 to 20,09	Yes	****	<0,0001	E-L
pCMV-BET1L vs. pCMVTelo-GIPC3	-10.55	-21,83 to 0,7299	No	ns	0.0895	E-M
pCMV-BET1L vs. pCMVTelo-GLIS2	-6.6	-14,92 to 1,716	No	ns	0.3136	E-N
pCMV-GIPC3 vs. pCMV-GLIS2	-1.743	-17,93 to 14,44	No	ns	>0,9999	F-G
pCMV-GIPC3 vs. pCMVTelo	35.27	21,81 to 48,72	Yes	****	<0,0001	F-I
pCMV-GIPC3 vs. pCMVTelo-Scble	36.81	23,39 to 50,22	Yes	****	<0,0001	F-J
pCMV-GIPC3 vs. pCMVTelo-C16Orf	6.35	-8,078 to 20,78	No	ns	0.9996	F-K
pCMV-GIPC3 vs. pCMVTelo-BET1L	27.91	14,46 to 41,35	Yes	****	<0,0001	F-L
pCMV-GIPC3 vs. pCMVTelo-GIPC3	3.443	-11,76 to 18,65	No	ns	>0,9999	F-M
pCMV-GIPC3 vs. pCMVTelo-GLIS2	7.393	-6,535 to 21,32	No	ns	0.9738	F-N
pCMV-GLIS2 vs. pCMVTelo	37.01	24,12 to 49,89	Yes	****	<0,0001	G-I
pCMV-GLIS2 vs. pCMVTelo-Scble	38.55	25,71 to 51,39	Yes	****	<0,0001	G-J
pCMV-GLIS2 vs. pCMVTelo-C16Orf	8.093	-5,864 to 22,05	No	ns	0.923	G-K
pCMV-GLIS2 vs. pCMVTelo-BET1L	29.65	16,77 to 42,53	Yes	****	<0,0001	G-L
pCMV-GLIS2 vs. pCMVTelo-GIPC3	5.186	-9,601 to 19,97	No	ns	>0,9999	G-M
pCMV-GLIS2 vs. pCMVTelo-GLIS2	9.136	-4,279 to 22,55	No	ns	0.6353	G-N
pCMVTelo vs. pCMVTelo-Scble	1.542	-3,298 to 6,383	No	ns	>0,9999	I-J
pCMVTelo vs. pCMVTelo-C16Orf	-28.92	-38,31 to -19,52	Yes	****	<0,0001	I-K
pCMVTelo vs. pCMVTelo-BET1L	-7.358	-12,79 to -1,929	Yes	**	0.0014	I-L
pCMVTelo vs. pCMVTelo-GIPC3	-31.82	-42,94 to -20,70	Yes	****	<0,0001	I-M
pCMVTelo vs. pCMVTelo-GLIS2	-27.87	-35,82 to -19,92	Yes	****	<0,0001	I-N
pCMVTelo-Scble vs. pCMVTelo-C16Orf	-30.46	-39,69 to -21,22	Yes	****	<0,0001	J-K
pCMVTelo-Scble vs. pCMVTelo-BET1L	-8.9	-13,60 to -4,198	Yes	****	<0,0001	J-L
pCMVTelo-Scble vs. pCMVTelo-GIPC3	-33.36	-44,39 to -22,34	Yes	****	<0,0001	J-M
pCMVTelo-Scble vs. pCMVTelo-GLIS2	-29.41	-37,10 to -21,73	Yes	****	<0,0001	J-N
pCMVTelo-C16Orf vs. pCMVTelo-BET1L	21.56	12,19 to 30,93	Yes	****	<0,0001	K-L
pCMVTelo-C16Orf vs. pCMVTelo-GIPC3	-2.907	-15,47 to 9,659	No	ns	>0,9999	K-M
pCMVTelo-C16Orf vs. pCMVTelo-GLIS2	1.043	-9,418 to 11,50	No	ns	>0,9999	K-N
pCMVTelo-BET1L vs. pCMVTelo-GIPC3	-24.46	-35,56 to -13,36	Yes	****	<0,0001	L-M
pCMVTelo-BET1L vs. pCMVTelo-GLIS2	-20.51	-28,42 to -12,61	Yes	****	<0,0001	L-N
pCMVTelo-GIPC3 vs. pCMVTelo-GLIS2	3.95	-7,918 to 15,82	No	ns	>0,9999	M-N
Test details	Mean 1	Mean 2	Mean Diff,	SE of diff,	n1	n2	t	DF
Empty vs. pCMV	1.111	23.13	-22.02	1.569	14	14	14.03	13.33
Empty vs. pCMV-Scble	1.111	23.71	-22.6	1.798	14	14	12.57	13.25
Empty vs. pCMV-C16Orf	1.111	42.51	-41.4	2.96	14	14	13.98	13.09
Empty vs. pCMV-BET1L	1.111	35.39	-34.27	1.263	14	14	27.14	13.51
Empty vs. pCMV-GIPC3	1.111	49.38	-48.27	3.027	14	14	15.95	13.09
Empty vs. pCMV-GLIS2	1.111	51.12	-50.01	2.897	14	14	17.27	13.1
Empty vs. pCMVTelo	1.111	14.11	-13	1.026	14	14	12.67	13.79
Empty vs. pCMVTelo-Scble	1.111	12.57	-11.46	0.7233	14	14	15.84	14.63
Empty vs. pCMVTelo-C16Orf	1.111	43.03	-41.92	2.081	14	14	20.14	13.19
Empty vs. pCMVTelo-BET1L	1.111	21.47	-20.36	0.9884	14	14	20.6	13.85
Empty vs. pCMVTelo-GIPC3	1.111	45.94	-44.82	2.488	14	14	18.02	13.13
Empty vs. pCMVTelo-GLIS2	1.111	41.99	-40.87	1.724	14	14	23.71	13.27
pCMV vs. pCMV-Scble	23.13	23.71	-0.5786	2.373	14	14	0.2438	25.52
pCMV vs. pCMV-C16Orf	23.13	42.51	-19.38	3.341	14	14	5.8	19.72
pCMV vs. pCMV-BET1L	23.13	35.39	-12.26	1.999	14	14	6.132	24.83
pCMV vs. pCMV-GIPC3	23.13	49.38	-26.25	3.4	14	14	7.72	19.46
pCMV vs. pCMV-GLIS2	23.13	51.12	-27.99	3.285	14	14	8.522	19.97
pCMV vs. pCMVTelo	23.13	14.11	9.015	1.858	14	14	4.851	22.29
pCMV vs. pCMVTelo-Scble	23.13	12.57	10.56	1.71	14	14	6.175	18.06
pCMV vs. pCMVTelo-C16Orf	23.13	43.03	-19.9	2.595	14	14	7.67	24.14
pCMV vs. pCMVTelo-BET1L	23.13	21.47	1.657	1.838	14	14	0.9018	21.79
pCMV vs. pCMVTelo-GIPC3	23.13	45.94	-22.81	2.931	14	14	7.782	21.88
pCMV vs. pCMVTelo-GLIS2	23.13	41.99	-18.86	2.318	14	14	8.136	25.77
pCMV-Scble vs. pCMV-C16Orf	23.71	42.51	-18.8	3.455	14	14	5.442	21.4
pCMV-Scble vs. pCMV-BET1L	23.71	35.39	-11.68	2.183	14	14	5.35	23.25
pCMV-Scble vs. pCMV-GIPC3	23.71	49.38	-25.67	3.512	14	14	7.31	21.12
pCMV-Scble vs. pCMV-GLIS2	23.71	51.12	-27.41	3.4	14	14	8.063	21.68
pCMV-Scble vs. pCMVTelo	23.71	14.11	9.594	2.055	14	14	4.668	20.53
pCMV-Scble vs. pCMVTelo-Scble	23.71	12.57	11.14	1.922	14	14	5.794	16.91
pCMV-Scble vs. pCMVTelo-C16Orf	23.71	43.03	-19.32	2.739	14	14	7.054	25.45
pCMV-Scble vs. pCMVTelo-BET1L	23.71	21.47	2.236	2.037	14	14	1.098	20.07
pCMV-Scble vs. pCMVTelo-GIPC3	23.71	45.94	-22.23	3.06	14	14	7.265	23.64
pCMV-Scble vs. pCMVTelo-GLIS2	23.71	41.99	-18.28	2.479	14	14	7.375	25.95
pCMV-C16Orf vs. pCMV-BET1L	42.51	35.39	7.121	3.209	14	14	2.219	17.51
pCMV-C16Orf vs. pCMV-GIPC3	42.51	49.38	-6.871	4.227	14	14	1.626	25.99
pCMV-C16Orf vs. pCMV-GLIS2	42.51	51.12	-8.614	4.134	14	14	2.084	25.99
pCMV-C16Orf vs. pCMVTelo	42.51	14.11	28.39	3.123	14	14	9.09	16
pCMV-C16Orf vs. pCMVTelo-Scble	42.51	12.57	29.94	3.037	14	14	9.856	14.46
pCMV-C16Orf vs. pCMVTelo-C16Orf	42.51	43.03	-0.5214	3.61	14	14	0.1444	23.31
pCMV-C16Orf vs. pCMVTelo-BET1L	42.51	21.47	21.04	3.111	14	14	6.761	15.78
pCMV-C16Orf vs. pCMVTelo-GIPC3	42.51	45.94	-3.429	3.859	14	14	0.8884	25.25
pCMV-C16Orf vs. pCMVTelo-GLIS2	42.51	41.99	0.5214	3.417	14	14	0.1526	20.86
pCMV-BET1L vs. pCMV-GIPC3	35.39	49.38	-13.99	3.27	14	14	4.279	17.33
pCMV-BET1L vs. pCMV-GLIS2	35.39	51.12	-15.74	3.15	14	14	4.995	17.7
pCMV-BET1L vs. pCMVTelo	35.39	14.11	21.27	1.608	14	14	13.23	24.91
pCMV-BET1L vs. pCMVTelo-Scble	35.39	12.57	22.81	1.434	14	14	15.91	20.45
pCMV-BET1L vs. pCMVTelo-C16Orf	35.39	43.03	-7.643	2.422	14	14	3.156	21.35
pCMV-BET1L vs. pCMVTelo-BET1L	35.39	21.47	13.91	1.584	14	14	8.783	24.51
pCMV-BET1L vs. pCMVTelo-GIPC3	35.39	45.94	-10.55	2.779	14	14	3.796	19.2
pCMV-BET1L vs. pCMVTelo-GLIS2	35.39	41.99	-6.6	2.123	14	14	3.109	23.78
pCMV-GIPC3 vs. pCMV-GLIS2	49.38	51.12	-1.743	4.182	14	14	0.4167	25.95
pCMV-GIPC3 vs. pCMVTelo	49.38	14.11	35.27	3.186	14	14	11.07	15.88
pCMV-GIPC3 vs. pCMVTelo-Scble	49.38	12.57	36.81	3.102	14	14	11.87	14.4
pCMV-GIPC3 vs. pCMVTelo-C16Orf	49.38	43.03	6.35	3.665	14	14	1.733	23.02
pCMV-GIPC3 vs. pCMVTelo-BET1L	49.38	21.47	27.91	3.174	14	14	8.791	15.67
pCMV-GIPC3 vs. pCMVTelo-GIPC3	49.38	45.94	3.443	3.91	14	14	0.8805	25.05
pCMV-GIPC3 vs. pCMVTelo-GLIS2	49.38	41.99	7.393	3.475	14	14	2.128	20.59
pCMV-GLIS2 vs. pCMVTelo	51.12	14.11	37.01	3.063	14	14	12.08	16.13
pCMV-GLIS2 vs. pCMVTelo-Scble	51.12	12.57	38.55	2.975	14	14	12.96	14.53
pCMV-GLIS2 vs. pCMVTelo-C16Orf	51.12	43.03	8.093	3.558	14	14	2.274	23.58
pCMV-GLIS2 vs. pCMVTelo-BET1L	51.12	21.47	29.65	3.05	14	14	9.72	15.91
pCMV-GLIS2 vs. pCMVTelo-GIPC3	51.12	45.94	5.186	3.81	14	14	1.361	25.42
pCMV-GLIS2 vs. pCMVTelo-GLIS2	51.12	41.99	9.136	3.362	14	14	2.718	21.14
pCMVTelo vs. pCMVTelo-Scble	14.11	12.57	1.542	1.231	14	14	1.253	23.16
pCMVTelo vs. pCMVTelo-C16Orf	14.11	43.03	-28.92	2.307	14	14	12.53	18.85
pCMVTelo vs. pCMVTelo-BET1L	14.11	21.47	-7.358	1.403	14	14	5.244	25.96
pCMVTelo vs. pCMVTelo-GIPC3	14.11	45.94	-31.82	2.68	14	14	11.87	17.2
pCMVTelo vs. pCMVTelo-GLIS2	14.11	41.99	-27.87	1.991	14	14	14	21.06
pCMVTelo-Scble vs. pCMVTelo-C16Orf	12.57	43.03	-30.46	2.189	14	14	13.91	15.94
pCMVTelo-Scble vs. pCMVTelo-BET1L	12.57	21.47	-8.9	1.199	14	14	7.421	23.65
pCMVTelo-Scble vs. pCMVTelo-GIPC3	12.57	45.94	-33.36	2.579	14	14	12.94	15.06
pCMVTelo-Scble vs. pCMVTelo-GLIS2	12.57	41.99	-29.41	1.853	14	14	15.87	17.23
pCMVTelo-C16Orf vs. pCMVTelo-BET1L	43.03	21.47	21.56	2.291	14	14	9.411	18.45
pCMVTelo-C16Orf vs. pCMVTelo-GIPC3	43.03	45.94	-2.907	3.234	14	14	0.8989	25.2
pCMVTelo-C16Orf vs. pCMVTelo-GLIS2	43.03	41.99	1.043	2.691	14	14	0.3875	25.11
pCMVTelo-BET1L vs. pCMVTelo-GIPC3	21.47	45.94	-24.46	2.665	14	14	9.178	16.9
pCMVTelo-BET1L vs. pCMVTelo-GLIS2	21.47	41.99	-20.51	1.972	14	14	10.4	20.58
pCMVTelo-GIPC3 vs. pCMVTelo-GLIS2	45.94	41.99	3.95	3.017	14	14	1.309	23.11
pCMV and siRNA
Number of families	1
Number of comparisons per family	171
Alpha	0.05
Tukey's multiple comparisons test	Mean Diff,	95,00% CI of diff,	Significant?	Summary	Adjusted P Value
Empty vs. si Non Target 24H	-61.18	-67,11 to -55,25	Yes	****	<0,0001	A-B
Empty vs. si CTCF 24H	-61.53	-67,46 to -55,60	Yes	****	<0,0001	A-C
Empty vs. si TZAP 24H	-59.23	-65,16 to -53,30	Yes	****	<0,0001	A-D
Empty vs. si TERF2 24H	-62.63	-68,56 to -56,70	Yes	****	<0,0001	A-E
Empty vs. si RBPJ 24H	-61.43	-67,36 to -55,50	Yes	****	<0,0001	A-F
Empty vs. si SMCHD1 24H	-63.78	-69,71 to -57,85	Yes	****	<0,0001	A-G
Empty vs. si Non Target 48H	-56.28	-62,21 to -50,35	Yes	****	<0,0001	A-I
Empty vs. si CTCF 48H	-59.43	-65,36 to -53,50	Yes	****	<0,0001	A-J
Empty vs. si TZAP 48H	-60.18	-66,11 to -54,25	Yes	****	<0,0001	A-K
Empty vs. si TERF2 48H	-56.38	-62,31 to -50,45	Yes	****	<0,0001	A-L
Empty vs. si RBPJ 48H	-63.88	-69,81 to -57,95	Yes	****	<0,0001	A-M
Empty vs. si SMCHD1 48H	-59.43	-65,36 to -53,50	Yes	****	<0,0001	A-N
Empty vs. si Non Target 72H	-58.15	-62,63 to -53,67	Yes	****	<0,0001	A-P
Empty vs. si CTCF 72H	-57.75	-62,23 to -53,27	Yes	****	<0,0001	A-Q
Empty vs. si TZAP 72H	-59.75	-64,23 to -55,27	Yes	****	<0,0001	A-R
Empty vs. si TERF2 72H	-52.05	-56,34 to -47,76	Yes	****	<0,0001	A-S
Empty vs. si RBPJ 72H	-51.15	-55,63 to -46,67	Yes	****	<0,0001	A-T
Empty vs. si SMCHD1 72H	-52.01	-56,49 to -47,53	Yes	****	<0,0001	A-U
si Non Target 24H vs. si CTCF 24H	-0.35	-7,432 to 6,732	No	ns	>0,9999	B-C
si Non Target 24H vs. si TZAP 24H	1.95	-5,132 to 9,032	No	ns	0.9999	B-D
si Non Target 24H vs. si TERF2 24H	-1.45	-8,532 to 5,632	No	ns	>0,9999	B-E
si Non Target 24H vs. si RBPJ 24H	-0.25	-7,332 to 6,832	No	ns	>0,9999	B-F
si Non Target 24H vs. si SMCHD1 24H	-2.6	-9,682 to 4,482	No	ns	0.9956	B-G
si Non Target 24H vs. si Non Target 48H	4.9	-2,182 to 11,98	No	ns	0.5025	B-I
si Non Target 24H vs. si CTCF 48H	1.75	-5,332 to 8,832	No	ns	>0,9999	B-J
si Non Target 24H vs. si TZAP 48H	1	-6,082 to 8,082	No	ns	>0,9999	B-K
si Non Target 24H vs. si TERF2 48H	4.8	-2,282 to 11,88	No	ns	0.5384	B-L
si Non Target 24H vs. si RBPJ 48H	-2.7	-9,782 to 4,382	No	ns	0.9933	B-M
si Non Target 24H vs. si SMCHD1 48H	1.75	-5,332 to 8,832	No	ns	>0,9999	B-N
si Non Target 24H vs. si Non Target 72H	3.03	-2,895 to 8,955	No	ns	0.9027	B-P
si Non Target 24H vs. si CTCF 72H	3.43	-2,495 to 9,355	No	ns	0.7812	B-Q
si Non Target 24H vs. si TZAP 72H	1.43	-4,495 to 7,355	No	ns	>0,9999	B-R
si Non Target 24H vs. si TERF2 72H	9.133	3,351 to 14,92	Yes	****	<0,0001	B-S
si Non Target 24H vs. si RBPJ 72H	10.03	4,105 to 15,96	Yes	****	<0,0001	B-T
si Non Target 24H vs. si SMCHD1 72H	9.17	3,245 to 15,10	Yes	***	0.0001	B-U
si CTCF 24H vs. si TZAP 24H	2.3	-4,782 to 9,382	No	ns	0.999	C-D
si CTCF 24H vs. si TERF2 24H	-1.1	-8,182 to 5,982	No	ns	>0,9999	C-E
si CTCF 24H vs. si RBPJ 24H	0.1	-6,982 to 7,182	No	ns	>0,9999	C-F
si CTCF 24H vs. si SMCHD1 24H	-2.25	-9,332 to 4,832	No	ns	0.9992	C-G
si CTCF 24H vs. si Non Target 48H	5.25	-1,832 to 12,33	No	ns	0.3831	C-I
si CTCF 24H vs. si CTCF 48H	2.1	-4,982 to 9,182	No	ns	0.9997	C-J
si CTCF 24H vs. si TZAP 48H	1.35	-5,732 to 8,432	No	ns	>0,9999	C-K
si CTCF 24H vs. si TERF2 48H	5.15	-1,932 to 12,23	No	ns	0.4159	C-L
si CTCF 24H vs. si RBPJ 48H	-2.35	-9,432 to 4,732	No	ns	0.9986	C-M
si CTCF 24H vs. si SMCHD1 48H	2.1	-4,982 to 9,182	No	ns	0.9997	C-N
si CTCF 24H vs. si Non Target 72H	3.38	-2,545 to 9,305	No	ns	0.7991	C-P
si CTCF 24H vs. si CTCF 72H	3.78	-2,145 to 9,705	No	ns	0.6404	C-Q
si CTCF 24H vs. si TZAP 72H	1.78	-4,145 to 7,705	No	ns	0.9996	C-R
si CTCF 24H vs. si TERF2 72H	9.483	3,701 to 15,27	Yes	****	<0,0001	C-S
si CTCF 24H vs. si RBPJ 72H	10.38	4,455 to 16,31	Yes	****	<0,0001	C-T
si CTCF 24H vs. si SMCHD1 72H	9.52	3,595 to 15,45	Yes	****	<0,0001	C-U
si TZAP 24H vs. si TERF2 24H	-3.4	-10,48 to 3,682	No	ns	0.9403	D-E
si TZAP 24H vs. si RBPJ 24H	-2.2	-9,282 to 4,882	No	ns	0.9994	D-F
si TZAP 24H vs. si SMCHD1 24H	-4.55	-11,63 to 2,532	No	ns	0.6289	D-G
si TZAP 24H vs. si Non Target 48H	2.95	-4,132 to 10,03	No	ns	0.9833	D-I
si TZAP 24H vs. si CTCF 48H	-0.2	-7,282 to 6,882	No	ns	>0,9999	D-J
si TZAP 24H vs. si TZAP 48H	-0.95	-8,032 to 6,132	No	ns	>0,9999	D-K
si TZAP 24H vs. si TERF2 48H	2.85	-4,232 to 9,932	No	ns	0.9882	D-L
si TZAP 24H vs. si RBPJ 48H	-4.65	-11,73 to 2,432	No	ns	0.5928	D-M
si TZAP 24H vs. si SMCHD1 48H	-0.2	-7,282 to 6,882	No	ns	>0,9999	D-N
si TZAP 24H vs. si Non Target 72H	1.08	-4,845 to 7,005	No	ns	>0,9999	D-P
si TZAP 24H vs. si CTCF 72H	1.48	-4,445 to 7,405	No	ns	>0,9999	D-Q
si TZAP 24H vs. si TZAP 72H	-0.52	-6,445 to 5,405	No	ns	>0,9999	D-R
si TZAP 24H vs. si TERF2 72H	7.183	1,401 to 12,97	Yes	**	0.0041	D-S
si TZAP 24H vs. si RBPJ 72H	8.08	2,155 to 14,01	Yes	**	0.001	D-T
si TZAP 24H vs. si SMCHD1 72H	7.22	1,295 to 13,15	Yes	**	0.0053	D-U
si TERF2 24H vs. si RBPJ 24H	1.2	-5,882 to 8,282	No	ns	>0,9999	E-F
si TERF2 24H vs. si SMCHD1 24H	-1.15	-8,232 to 5,932	No	ns	>0,9999	E-G
si TERF2 24H vs. si Non Target 48H	6.35	-0,7320 to 13,43	No	ns	0.1254	E-I
si TERF2 24H vs. si CTCF 48H	3.2	-3,882 to 10,28	No	ns	0.9643	E-J
si TERF2 24H vs. si TZAP 48H	2.45	-4,632 to 9,532	No	ns	0.9978	E-K
si TERF2 24H vs. si TERF2 48H	6.25	-0,8320 to 13,33	No	ns	0.1408	E-L
si TERF2 24H vs. si RBPJ 48H	-1.25	-8,332 to 5,832	No	ns	>0,9999	E-M
si TERF2 24H vs. si SMCHD1 48H	3.2	-3,882 to 10,28	No	ns	0.9643	E-N
si TERF2 24H vs. si Non Target 72H	4.48	-1,445 to 10,41	No	ns	0.3503	E-P
si TERF2 24H vs. si CTCF 72H	4.88	-1,045 to 10,81	No	ns	0.2219	E-Q
si TERF2 24H vs. si TZAP 72H	2.88	-3,045 to 8,805	No	ns	0.934	E-R
si TERF2 24H vs. si TERF2 72H	10.58	4,801 to 16,37	Yes	****	<0,0001	E-S
si TERF2 24H vs. si RBPJ 72H	11.48	5,555 to 17,41	Yes	****	<0,0001	E-T
si TERF2 24H vs. si SMCHD1 72H	10.62	4,695 to 16,55	Yes	****	<0,0001	E-U
si RBPJ 24H vs. si SMCHD1 24H	-2.35	-9,432 to 4,732	No	ns	0.9986	F-G
si RBPJ 24H vs. si Non Target 48H	5.15	-1,932 to 12,23	No	ns	0.4159	F-I
si RBPJ 24H vs. si CTCF 48H	2	-5,082 to 9,082	No	ns	0.9998	F-J
si RBPJ 24H vs. si TZAP 48H	1.25	-5,832 to 8,332	No	ns	>0,9999	F-K
si RBPJ 24H vs. si TERF2 48H	5.05	-2,032 to 12,13	No	ns	0.4499	F-L
si RBPJ 24H vs. si RBPJ 48H	-2.45	-9,532 to 4,632	No	ns	0.9978	F-M
si RBPJ 24H vs. si SMCHD1 48H	2	-5,082 to 9,082	No	ns	0.9998	F-N
si RBPJ 24H vs. si Non Target 72H	3.28	-2,645 to 9,205	No	ns	0.8328	F-P
si RBPJ 24H vs. si CTCF 72H	3.68	-2,245 to 9,605	No	ns	0.6827	F-Q
si RBPJ 24H vs. si TZAP 72H	1.68	-4,245 to 7,605	No	ns	0.9998	F-R
si RBPJ 24H vs. si TERF2 72H	9.383	3,601 to 15,17	Yes	****	<0,0001	F-S
si RBPJ 24H vs. si RBPJ 72H	10.28	4,355 to 16,21	Yes	****	<0,0001	F-T
si RBPJ 24H vs. si SMCHD1 72H	9.42	3,495 to 15,35	Yes	****	<0,0001	F-U
si SMCHD1 24H vs. si Non Target 48H	7.5	0,4180 to 14,58	Yes	*	0.0282	G-I
si SMCHD1 24H vs. si CTCF 48H	4.35	-2,732 to 11,43	No	ns	0.6994	G-J
si SMCHD1 24H vs. si TZAP 48H	3.6	-3,482 to 10,68	No	ns	0.9069	G-K
si SMCHD1 24H vs. si TERF2 48H	7.4	0,3180 to 14,48	Yes	*	0.0324	G-L
si SMCHD1 24H vs. si RBPJ 48H	-0.1	-7,182 to 6,982	No	ns	>0,9999	G-M
si SMCHD1 24H vs. si SMCHD1 48H	4.35	-2,732 to 11,43	No	ns	0.6994	G-N
si SMCHD1 24H vs. si Non Target 72H	5.63	-0,2952 to 11,56	No	ns	0.079	G-P
si SMCHD1 24H vs. si CTCF 72H	6.03	0,1048 to 11,96	Yes	*	0.0423	G-Q
si SMCHD1 24H vs. si TZAP 72H	4.03	-1,895 to 9,955	No	ns	0.5324	G-R
si SMCHD1 24H vs. si TERF2 72H	11.73	5,951 to 17,52	Yes	****	<0,0001	G-S
si SMCHD1 24H vs. si RBPJ 72H	12.63	6,705 to 18,56	Yes	****	<0,0001	G-T
si SMCHD1 24H vs. si SMCHD1 72H	11.77	5,845 to 17,70	Yes	****	<0,0001	G-U
si Non Target 48H vs. si CTCF 48H	-3.15	-10,23 to 3,932	No	ns	0.969	I-J
si Non Target 48H vs. si TZAP 48H	-3.9	-10,98 to 3,182	No	ns	0.8383	I-K
si Non Target 48H vs. si TERF2 48H	-0.1	-7,182 to 6,982	No	ns	>0,9999	I-L
si Non Target 48H vs. si RBPJ 48H	-7.6	-14,68 to -0,5180	Yes	*	0.0245	I-M
si Non Target 48H vs. si SMCHD1 48H	-3.15	-10,23 to 3,932	No	ns	0.969	I-N
si Non Target 48H vs. si Non Target 72H	-1.87	-7,795 to 4,055	No	ns	0.9993	I-P
si Non Target 48H vs. si CTCF 72H	-1.47	-7,395 to 4,455	No	ns	>0,9999	I-Q
si Non Target 48H vs. si TZAP 72H	-3.47	-9,395 to 2,455	No	ns	0.7663	I-R
si Non Target 48H vs. si TERF2 72H	4.233	-1,549 to 10,02	No	ns	0.4044	I-S
si Non Target 48H vs. si RBPJ 72H	5.13	-0,7952 to 11,06	No	ns	0.161	I-T
si Non Target 48H vs. si SMCHD1 72H	4.27	-1,655 to 10,20	No	ns	0.4315	I-U
si CTCF 48H vs. si TZAP 48H	-0.75	-7,832 to 6,332	No	ns	>0,9999	J-K
si CTCF 48H vs. si TERF2 48H	3.05	-4,032 to 10,13	No	ns	0.977	J-L
si CTCF 48H vs. si RBPJ 48H	-4.45	-11,53 to 2,632	No	ns	0.6646	J-M
si CTCF 48H vs. si SMCHD1 48H	0	-7,082 to 7,082	No	ns	>0,9999	J-N
si CTCF 48H vs. si Non Target 72H	1.28	-4,645 to 7,205	No	ns	>0,9999	J-P
si CTCF 48H vs. si CTCF 72H	1.68	-4,245 to 7,605	No	ns	0.9998	J-Q
si CTCF 48H vs. si TZAP 72H	-0.32	-6,245 to 5,605	No	ns	>0,9999	J-R
si CTCF 48H vs. si TERF2 72H	7.383	1,601 to 13,17	Yes	**	0.0028	J-S
si CTCF 48H vs. si RBPJ 72H	8.28	2,355 to 14,21	Yes	***	0.0007	J-T
si CTCF 48H vs. si SMCHD1 72H	7.42	1,495 to 13,35	Yes	**	0.0036	J-U
si TZAP 48H vs. si TERF2 48H	3.8	-3,282 to 10,88	No	ns	0.8636	K-L
si TZAP 48H vs. si RBPJ 48H	-3.7	-10,78 to 3,382	No	ns	0.8865	K-M
si TZAP 48H vs. si SMCHD1 48H	0.75	-6,332 to 7,832	No	ns	>0,9999	K-N
si TZAP 48H vs. si Non Target 72H	2.03	-3,895 to 7,955	No	ns	0.998	K-P
si TZAP 48H vs. si CTCF 72H	2.43	-3,495 to 8,355	No	ns	0.9857	K-Q
si TZAP 48H vs. si TZAP 72H	0.43	-5,495 to 6,355	No	ns	>0,9999	K-R
si TZAP 48H vs. si TERF2 72H	8.133	2,351 to 13,92	Yes	***	0.0006	K-S
si TZAP 48H vs. si RBPJ 72H	9.03	3,105 to 14,96	Yes	***	0.0002	K-T
si TZAP 48H vs. si SMCHD1 72H	8.17	2,245 to 14,10	Yes	***	0.0009	K-U
si TERF2 48H vs. si RBPJ 48H	-7.5	-14,58 to -0,4180	Yes	*	0.0282	L-M
si TERF2 48H vs. si SMCHD1 48H	-3.05	-10,13 to 4,032	No	ns	0.977	L-N
si TERF2 48H vs. si Non Target 72H	-1.77	-7,695 to 4,155	No	ns	0.9996	L-P
si TERF2 48H vs. si CTCF 72H	-1.37	-7,295 to 4,555	No	ns	>0,9999	L-Q
si TERF2 48H vs. si TZAP 72H	-3.37	-9,295 to 2,555	No	ns	0.8026	L-R
si TERF2 48H vs. si TERF2 72H	4.333	-1,449 to 10,12	No	ns	0.365	L-S
si TERF2 48H vs. si RBPJ 72H	5.23	-0,6952 to 11,16	No	ns	0.1407	L-T
si TERF2 48H vs. si SMCHD1 72H	4.37	-1,555 to 10,30	No	ns	0.3918	L-U
si RBPJ 48H vs. si SMCHD1 48H	4.45	-2,632 to 11,53	No	ns	0.6646	M-N
si RBPJ 48H vs. si Non Target 72H	5.73	-0,1952 to 11,66	No	ns	0.0679	M-P
si RBPJ 48H vs. si CTCF 72H	6.13	0,2048 to 12,06	Yes	*	0.0359	M-Q
si RBPJ 48H vs. si TZAP 72H	4.13	-1,795 to 10,06	No	ns	0.4896	M-R
si RBPJ 48H vs. si TERF2 72H	11.83	6,051 to 17,62	Yes	****	<0,0001	M-S
si RBPJ 48H vs. si RBPJ 72H	12.73	6,805 to 18,66	Yes	****	<0,0001	M-T
si RBPJ 48H vs. si SMCHD1 72H	11.87	5,945 to 17,80	Yes	****	<0,0001	M-U
si SMCHD1 48H vs. si Non Target 72H	1.28	-4,645 to 7,205	No	ns	>0,9999	N-P
si SMCHD1 48H vs. si CTCF 72H	1.68	-4,245 to 7,605	No	ns	0.9998	N-Q
si SMCHD1 48H vs. si TZAP 72H	-0.32	-6,245 to 5,605	No	ns	>0,9999	N-R
si SMCHD1 48H vs. si TERF2 72H	7.383	1,601 to 13,17	Yes	**	0.0028	N-S
si SMCHD1 48H vs. si RBPJ 72H	8.28	2,355 to 14,21	Yes	***	0.0007	N-T
si SMCHD1 48H vs. si SMCHD1 72H	7.42	1,495 to 13,35	Yes	**	0.0036	N-U
si Non Target 72H vs. si CTCF 72H	0.4	-4,079 to 4,879	No	ns	>0,9999	P-Q
si Non Target 72H vs. si TZAP 72H	-1.6	-6,079 to 2,879	No	ns	0.9968	P-R
si Non Target 72H vs. si TERF2 72H	6.103	1,815 to 10,39	Yes	***	0.0005	P-S
si Non Target 72H vs. si RBPJ 72H	7	2,521 to 11,48	Yes	****	<0,0001	P-T
si Non Target 72H vs. si SMCHD1 72H	6.14	1,661 to 10,62	Yes	***	0.0009	P-U
si CTCF 72H vs. si TZAP 72H	-2	-6,479 to 2,479	No	ns	0.9679	Q-R
si CTCF 72H vs. si TERF2 72H	5.703	1,415 to 9,992	Yes	**	0.0015	Q-S
si CTCF 72H vs. si RBPJ 72H	6.6	2,121 to 11,08	Yes	***	0.0003	Q-T
si CTCF 72H vs. si SMCHD1 72H	5.74	1,261 to 10,22	Yes	**	0.0026	Q-U
si TZAP 72H vs. si TERF2 72H	7.703	3,415 to 11,99	Yes	****	<0,0001	R-S
si TZAP 72H vs. si RBPJ 72H	8.6	4,121 to 13,08	Yes	****	<0,0001	R-T
si TZAP 72H vs. si SMCHD1 72H	7.74	3,261 to 12,22	Yes	****	<0,0001	R-U
si TERF2 72H vs. si RBPJ 72H	0.8967	-3,392 to 5,185	No	ns	>0,9999	S-T
si TERF2 72H vs. si SMCHD1 72H	0.03667	-4,252 to 4,325	No	ns	>0,9999	S-U
si RBPJ 72H vs. si SMCHD1 72H	-0.86	-5,339 to 3,619	No	ns	>0,9999	T-U
Test details	Mean 1	Mean 2	Mean Diff,	SE of diff,	n1	n2	q	DF
Empty vs. si Non Target 24H	0.87	62.05	-61.18	1.58	5	5	54.77	41
Empty vs. si CTCF 24H	0.87	62.4	-61.53	1.58	5	5	55.09	41
Empty vs. si TZAP 24H	0.87	60.1	-59.23	1.58	5	5	53.03	41
Empty vs. si TERF2 24H	0.87	63.5	-62.63	1.58	5	5	56.07	41
Empty vs. si RBPJ 24H	0.87	62.3	-61.43	1.58	5	5	55	41
Empty vs. si SMCHD1 24H	0.87	64.65	-63.78	1.58	5	5	57.1	41
Empty vs. si Non Target 48H	0.87	57.15	-56.28	1.58	5	5	50.39	41
Empty vs. si CTCF 48H	0.87	60.3	-59.43	1.58	5	5	53.21	41
Empty vs. si TZAP 48H	0.87	61.05	-60.18	1.58	5	5	53.88	41
Empty vs. si TERF2 48H	0.87	57.25	-56.38	1.58	5	5	50.48	41
Empty vs. si RBPJ 48H	0.87	64.75	-63.88	1.58	5	5	57.19	41
Empty vs. si SMCHD1 48H	0.87	60.3	-59.43	1.58	5	5	53.21	41
Empty vs. si Non Target 72H	0.87	59.02	-58.15	1.194	5	5	68.87	41
Empty vs. si CTCF 72H	0.87	58.62	-57.75	1.194	5	5	68.4	41
Empty vs. si TZAP 72H	0.87	60.62	-59.75	1.194	5	5	70.77	41
Empty vs. si TERF2 72H	0.87	52.92	-52.05	1.143	5	5	64.38	41
Empty vs. si RBPJ 72H	0.87	52.02	-51.15	1.194	5	5	60.58	41
Empty vs. si SMCHD1 72H	0.87	52.88	-52.01	1.194	5	5	61.6	41
si Non Target 24H vs. si CTCF 24H	62.05	62.4	-0.35	1.888	5	5	0.2622	41
si Non Target 24H vs. si TZAP 24H	62.05	60.1	1.95	1.888	5	5	1.461	41
si Non Target 24H vs. si TERF2 24H	62.05	63.5	-1.45	1.888	5	5	1.086	41
si Non Target 24H vs. si RBPJ 24H	62.05	62.3	-0.25	1.888	5	5	0.1873	41
si Non Target 24H vs. si SMCHD1 24H	62.05	64.65	-2.6	1.888	5	5	1.948	41
si Non Target 24H vs. si Non Target 48H	62.05	57.15	4.9	1.888	5	5	3.67	41
si Non Target 24H vs. si CTCF 48H	62.05	60.3	1.75	1.888	5	5	1.311	41
si Non Target 24H vs. si TZAP 48H	62.05	61.05	1	1.888	5	5	0.7491	41
si Non Target 24H vs. si TERF2 48H	62.05	57.25	4.8	1.888	5	5	3.595	41
si Non Target 24H vs. si RBPJ 48H	62.05	64.75	-2.7	1.888	5	5	2.022	41
si Non Target 24H vs. si SMCHD1 48H	62.05	60.3	1.75	1.888	5	5	1.311	41
si Non Target 24H vs. si Non Target 72H	62.05	59.02	3.03	1.58	5	5	2.713	41
si Non Target 24H vs. si CTCF 72H	62.05	58.62	3.43	1.58	5	5	3.071	41
si Non Target 24H vs. si TZAP 72H	62.05	60.62	1.43	1.58	5	5	1.28	41
si Non Target 24H vs. si TERF2 72H	62.05	52.92	9.133	1.542	5	5	8.379	41
si Non Target 24H vs. si RBPJ 72H	62.05	52.02	10.03	1.58	5	5	8.98	41
si Non Target 24H vs. si SMCHD1 72H	62.05	52.88	9.17	1.58	5	5	8.21	41
si CTCF 24H vs. si TZAP 24H	62.4	60.1	2.3	1.888	5	5	1.723	41
si CTCF 24H vs. si TERF2 24H	62.4	63.5	-1.1	1.888	5	5	0.824	41
si CTCF 24H vs. si RBPJ 24H	62.4	62.3	0.1	1.888	5	5	0.07491	41
si CTCF 24H vs. si SMCHD1 24H	62.4	64.65	-2.25	1.888	5	5	1.685	41
si CTCF 24H vs. si Non Target 48H	62.4	57.15	5.25	1.888	5	5	3.933	41
si CTCF 24H vs. si CTCF 48H	62.4	60.3	2.1	1.888	5	5	1.573	41
si CTCF 24H vs. si TZAP 48H	62.4	61.05	1.35	1.888	5	5	1.011	41
si CTCF 24H vs. si TERF2 48H	62.4	57.25	5.15	1.888	5	5	3.858	41
si CTCF 24H vs. si RBPJ 48H	62.4	64.75	-2.35	1.888	5	5	1.76	41
si CTCF 24H vs. si SMCHD1 48H	62.4	60.3	2.1	1.888	5	5	1.573	41
si CTCF 24H vs. si Non Target 72H	62.4	59.02	3.38	1.58	5	5	3.026	41
si CTCF 24H vs. si CTCF 72H	62.4	58.62	3.78	1.58	5	5	3.384	41
si CTCF 24H vs. si TZAP 72H	62.4	60.62	1.78	1.58	5	5	1.594	41
si CTCF 24H vs. si TERF2 72H	62.4	52.92	9.483	1.542	5	5	8.7	41
si CTCF 24H vs. si RBPJ 72H	62.4	52.02	10.38	1.58	5	5	9.293	41
si CTCF 24H vs. si SMCHD1 72H	62.4	52.88	9.52	1.58	5	5	8.523	41
si TZAP 24H vs. si TERF2 24H	60.1	63.5	-3.4	1.888	5	5	2.547	41
si TZAP 24H vs. si RBPJ 24H	60.1	62.3	-2.2	1.888	5	5	1.648	41
si TZAP 24H vs. si SMCHD1 24H	60.1	64.65	-4.55	1.888	5	5	3.408	41
si TZAP 24H vs. si Non Target 48H	60.1	57.15	2.95	1.888	5	5	2.21	41
si TZAP 24H vs. si CTCF 48H	60.1	60.3	-0.2	1.888	5	5	0.1498	41
si TZAP 24H vs. si TZAP 48H	60.1	61.05	-0.95	1.888	5	5	0.7116	41
si TZAP 24H vs. si TERF2 48H	60.1	57.25	2.85	1.888	5	5	2.135	41
si TZAP 24H vs. si RBPJ 48H	60.1	64.75	-4.65	1.888	5	5	3.483	41
si TZAP 24H vs. si SMCHD1 48H	60.1	60.3	-0.2	1.888	5	5	0.1498	41
si TZAP 24H vs. si Non Target 72H	60.1	59.02	1.08	1.58	5	5	0.9669	41
si TZAP 24H vs. si CTCF 72H	60.1	58.62	1.48	1.58	5	5	1.325	41
si TZAP 24H vs. si TZAP 72H	60.1	60.62	-0.52	1.58	5	5	0.4656	41
si TZAP 24H vs. si TERF2 72H	60.1	52.92	7.183	1.542	5	5	6.59	41
si TZAP 24H vs. si RBPJ 72H	60.1	52.02	8.08	1.58	5	5	7.234	41
si TZAP 24H vs. si SMCHD1 72H	60.1	52.88	7.22	1.58	5	5	6.464	41
si TERF2 24H vs. si RBPJ 24H	63.5	62.3	1.2	1.888	5	5	0.8989	41
si TERF2 24H vs. si SMCHD1 24H	63.5	64.65	-1.15	1.888	5	5	0.8614	41
si TERF2 24H vs. si Non Target 48H	63.5	57.15	6.35	1.888	5	5	4.756	41
si TERF2 24H vs. si CTCF 48H	63.5	60.3	3.2	1.888	5	5	2.397	41
si TERF2 24H vs. si TZAP 48H	63.5	61.05	2.45	1.888	5	5	1.835	41
si TERF2 24H vs. si TERF2 48H	63.5	57.25	6.25	1.888	5	5	4.682	41
si TERF2 24H vs. si RBPJ 48H	63.5	64.75	-1.25	1.888	5	5	0.9363	41
si TERF2 24H vs. si SMCHD1 48H	63.5	60.3	3.2	1.888	5	5	2.397	41
si TERF2 24H vs. si Non Target 72H	63.5	59.02	4.48	1.58	5	5	4.011	41
si TERF2 24H vs. si CTCF 72H	63.5	58.62	4.88	1.58	5	5	4.369	41
si TERF2 24H vs. si TZAP 72H	63.5	60.62	2.88	1.58	5	5	2.578	41
si TERF2 24H vs. si TERF2 72H	63.5	52.92	10.58	1.542	5	5	9.709	41
si TERF2 24H vs. si RBPJ 72H	63.5	52.02	11.48	1.58	5	5	10.28	41
si TERF2 24H vs. si SMCHD1 72H	63.5	52.88	10.62	1.58	5	5	9.508	41
si RBPJ 24H vs. si SMCHD1 24H	62.3	64.65	-2.35	1.888	5	5	1.76	41
si RBPJ 24H vs. si Non Target 48H	62.3	57.15	5.15	1.888	5	5	3.858	41
si RBPJ 24H vs. si CTCF 48H	62.3	60.3	2	1.888	5	5	1.498	41
si RBPJ 24H vs. si TZAP 48H	62.3	61.05	1.25	1.888	5	5	0.9363	41
si RBPJ 24H vs. si TERF2 48H	62.3	57.25	5.05	1.888	5	5	3.783	41
si RBPJ 24H vs. si RBPJ 48H	62.3	64.75	-2.45	1.888	5	5	1.835	41
si RBPJ 24H vs. si SMCHD1 48H	62.3	60.3	2	1.888	5	5	1.498	41
si RBPJ 24H vs. si Non Target 72H	62.3	59.02	3.28	1.58	5	5	2.937	41
si RBPJ 24H vs. si CTCF 72H	62.3	58.62	3.68	1.58	5	5	3.295	41
si RBPJ 24H vs. si TZAP 72H	62.3	60.62	1.68	1.58	5	5	1.504	41
si RBPJ 24H vs. si TERF2 72H	62.3	52.92	9.383	1.542	5	5	8.608	41
si RBPJ 24H vs. si RBPJ 72H	62.3	52.02	10.28	1.58	5	5	9.204	41
si RBPJ 24H vs. si SMCHD1 72H	62.3	52.88	9.42	1.58	5	5	8.434	41
si SMCHD1 24H vs. si Non Target 48H	64.65	57.15	7.5	1.888	5	5	5.618	41
si SMCHD1 24H vs. si CTCF 48H	64.65	60.3	4.35	1.888	5	5	3.258	41
si SMCHD1 24H vs. si TZAP 48H	64.65	61.05	3.6	1.888	5	5	2.697	41
si SMCHD1 24H vs. si TERF2 48H	64.65	57.25	7.4	1.888	5	5	5.543	41
si SMCHD1 24H vs. si RBPJ 48H	64.65	64.75	-0.1	1.888	5	5	0.07491	41
si SMCHD1 24H vs. si SMCHD1 48H	64.65	60.3	4.35	1.888	5	5	3.258	41
si SMCHD1 24H vs. si Non Target 72H	64.65	59.02	5.63	1.58	5	5	5.04	41
si SMCHD1 24H vs. si CTCF 72H	64.65	58.62	6.03	1.58	5	5	5.399	41
si SMCHD1 24H vs. si TZAP 72H	64.65	60.62	4.03	1.58	5	5	3.608	41
si SMCHD1 24H vs. si TERF2 72H	64.65	52.92	11.73	1.542	5	5	10.76	41
si SMCHD1 24H vs. si RBPJ 72H	64.65	52.02	12.63	1.58	5	5	11.31	41
si SMCHD1 24H vs. si SMCHD1 72H	64.65	52.88	11.77	1.58	5	5	10.54	41
si Non Target 48H vs. si CTCF 48H	57.15	60.3	-3.15	1.888	5	5	2.36	41
si Non Target 48H vs. si TZAP 48H	57.15	61.05	-3.9	1.888	5	5	2.921	41
si Non Target 48H vs. si TERF2 48H	57.15	57.25	-0.1	1.888	5	5	0.07491	41
si Non Target 48H vs. si RBPJ 48H	57.15	64.75	-7.6	1.888	5	5	5.693	41
si Non Target 48H vs. si SMCHD1 48H	57.15	60.3	-3.15	1.888	5	5	2.36	41
si Non Target 48H vs. si Non Target 72H	57.15	59.02	-1.87	1.58	5	5	1.674	41
si Non Target 48H vs. si CTCF 72H	57.15	58.62	-1.47	1.58	5	5	1.316	41
si Non Target 48H vs. si TZAP 72H	57.15	60.62	-3.47	1.58	5	5	3.107	41
si Non Target 48H vs. si TERF2 72H	57.15	52.92	4.233	1.542	5	5	3.884	41
si Non Target 48H vs. si RBPJ 72H	57.15	52.02	5.13	1.58	5	5	4.593	41
si Non Target 48H vs. si SMCHD1 72H	57.15	52.88	4.27	1.58	5	5	3.823	41
si CTCF 48H vs. si TZAP 48H	60.3	61.05	-0.75	1.888	5	5	0.5618	41
si CTCF 48H vs. si TERF2 48H	60.3	57.25	3.05	1.888	5	5	2.285	41
si CTCF 48H vs. si RBPJ 48H	60.3	64.75	-4.45	1.888	5	5	3.333	41
si CTCF 48H vs. si SMCHD1 48H	60.3	60.3	0	1.888	5	5	0	41
si CTCF 48H vs. si Non Target 72H	60.3	59.02	1.28	1.58	5	5	1.146	41
si CTCF 48H vs. si CTCF 72H	60.3	58.62	1.68	1.58	5	5	1.504	41
si CTCF 48H vs. si TZAP 72H	60.3	60.62	-0.32	1.58	5	5	0.2865	41
si CTCF 48H vs. si TERF2 72H	60.3	52.92	7.383	1.542	5	5	6.773	41
si CTCF 48H vs. si RBPJ 72H	60.3	52.02	8.28	1.58	5	5	7.413	41
si CTCF 48H vs. si SMCHD1 72H	60.3	52.88	7.42	1.58	5	5	6.643	41
si TZAP 48H vs. si TERF2 48H	61.05	57.25	3.8	1.888	5	5	2.846	41
si TZAP 48H vs. si RBPJ 48H	61.05	64.75	-3.7	1.888	5	5	2.771	41
si TZAP 48H vs. si SMCHD1 48H	61.05	60.3	0.75	1.888	5	5	0.5618	41
si TZAP 48H vs. si Non Target 72H	61.05	59.02	2.03	1.58	5	5	1.817	41
si TZAP 48H vs. si CTCF 72H	61.05	58.62	2.43	1.58	5	5	2.176	41
si TZAP 48H vs. si TZAP 72H	61.05	60.62	0.43	1.58	5	5	0.385	41
si TZAP 48H vs. si TERF2 72H	61.05	52.92	8.133	1.542	5	5	7.462	41
si TZAP 48H vs. si RBPJ 72H	61.05	52.02	9.03	1.58	5	5	8.084	41
si TZAP 48H vs. si SMCHD1 72H	61.05	52.88	8.17	1.58	5	5	7.315	41
si TERF2 48H vs. si RBPJ 48H	57.25	64.75	-7.5	1.888	5	5	5.618	41
si TERF2 48H vs. si SMCHD1 48H	57.25	60.3	-3.05	1.888	5	5	2.285	41
si TERF2 48H vs. si Non Target 72H	57.25	59.02	-1.77	1.58	5	5	1.585	41
si TERF2 48H vs. si CTCF 72H	57.25	58.62	-1.37	1.58	5	5	1.227	41
si TERF2 48H vs. si TZAP 72H	57.25	60.62	-3.37	1.58	5	5	3.017	41
si TERF2 48H vs. si TERF2 72H	57.25	52.92	4.333	1.542	5	5	3.975	41
si TERF2 48H vs. si RBPJ 72H	57.25	52.02	5.23	1.58	5	5	4.682	41
si TERF2 48H vs. si SMCHD1 72H	57.25	52.88	4.37	1.58	5	5	3.912	41
si RBPJ 48H vs. si SMCHD1 48H	64.75	60.3	4.45	1.888	5	5	3.333	41
si RBPJ 48H vs. si Non Target 72H	64.75	59.02	5.73	1.58	5	5	5.13	41
si RBPJ 48H vs. si CTCF 72H	64.75	58.62	6.13	1.58	5	5	5.488	41
si RBPJ 48H vs. si TZAP 72H	64.75	60.62	4.13	1.58	5	5	3.698	41
si RBPJ 48H vs. si TERF2 72H	64.75	52.92	11.83	1.542	5	5	10.86	41
si RBPJ 48H vs. si RBPJ 72H	64.75	52.02	12.73	1.58	5	5	11.4	41
si RBPJ 48H vs. si SMCHD1 72H	64.75	52.88	11.87	1.58	5	5	10.63	41
si SMCHD1 48H vs. si Non Target 72H	60.3	59.02	1.28	1.58	5	5	1.146	41
si SMCHD1 48H vs. si CTCF 72H	60.3	58.62	1.68	1.58	5	5	1.504	41
si SMCHD1 48H vs. si TZAP 72H	60.3	60.62	-0.32	1.58	5	5	0.2865	41
si SMCHD1 48H vs. si TERF2 72H	60.3	52.92	7.383	1.542	5	5	6.773	41
si SMCHD1 48H vs. si RBPJ 72H	60.3	52.02	8.28	1.58	5	5	7.413	41
si SMCHD1 48H vs. si SMCHD1 72H	60.3	52.88	7.42	1.58	5	5	6.643	41
si Non Target 72H vs. si CTCF 72H	59.02	58.62	0.4	1.194	5	5	0.4737	41
si Non Target 72H vs. si TZAP 72H	59.02	60.62	-1.6	1.194	5	5	1.895	41
si Non Target 72H vs. si TERF2 72H	59.02	52.92	6.103	1.143	5	5	7.55	41
si Non Target 72H vs. si RBPJ 72H	59.02	52.02	7	1.194	5	5	8.291	41
si Non Target 72H vs. si SMCHD1 72H	59.02	52.88	6.14	1.194	5	5	7.272	41
si CTCF 72H vs. si TZAP 72H	58.62	60.62	-2	1.194	5	5	2.369	41
si CTCF 72H vs. si TERF2 72H	58.62	52.92	5.703	1.143	5	5	7.055	41
si CTCF 72H vs. si RBPJ 72H	58.62	52.02	6.6	1.194	5	5	7.817	41
si CTCF 72H vs. si SMCHD1 72H	58.62	52.88	5.74	1.194	5	5	6.798	41
si TZAP 72H vs. si TERF2 72H	60.62	52.92	7.703	1.143	5	5	9.529	41
si TZAP 72H vs. si RBPJ 72H	60.62	52.02	8.6	1.194	5	5	10.19	41
si TZAP 72H vs. si SMCHD1 72H	60.62	52.88	7.74	1.194	5	5	9.167	41
si TERF2 72H vs. si RBPJ 72H	52.92	52.02	0.8967	1.143	5	5	1.109	41
si TERF2 72H vs. si SMCHD1 72H	52.92	52.88	0.03667	1.143	5	5	0.04536	41
si RBPJ 72H vs. si SMCHD1 72H	52.02	52.88	-0.86	1.194	5	5	1.019	41
pCMV-GLIS2 and siRNA
Number of families	1
Number of comparisons per family	171
Alpha	0.05
Tukey's multiple comparisons test	Mean Diff,	95,00% CI of diff,	Significant?	Summary	Adjusted P Value
Empty vs. si Non Target 24H	-59.53	-68,81 to -50,25	Yes	****	<0,0001	A-B
Empty vs. si CTCF 24H	-58.8	-68,08 to -49,52	Yes	****	<0,0001	A-C
Empty vs. si TZAP 24H	-60.63	-69,91 to -51,35	Yes	****	<0,0001	A-D
Empty vs. si TERF2 24H	-59.78	-69,06 to -50,50	Yes	****	<0,0001	A-E
Empty vs. si RBPJ 24H	-58.88	-68,16 to -49,60	Yes	****	<0,0001	A-F
Empty vs. si SMCHD1 24H	-60	-69,28 to -50,72	Yes	****	<0,0001	A-G
Empty vs. si Non Target 48H	-62.3	-71,58 to -53,02	Yes	****	<0,0001	A-I
Empty vs. si CTCF 48H	-59.9	-69,18 to -50,62	Yes	****	<0,0001	A-J
Empty vs. si TZAP 48H	-60	-69,28 to -50,72	Yes	****	<0,0001	A-K
Empty vs. si TERF2 48H	-53.65	-62,93 to -44,37	Yes	****	<0,0001	A-L
Empty vs. si RBPJ 48H	-43.5	-52,78 to -34,22	Yes	****	<0,0001	A-M
Empty vs. si SMCHD1 48H	-50.58	-59,86 to -41,30	Yes	****	<0,0001	A-N
Empty vs. si Non Target 72H	-59.75	-69,03 to -50,47	Yes	****	<0,0001	A-P
Empty vs. si CTCF 72H	-57.83	-67,11 to -48,55	Yes	****	<0,0001	A-Q
Empty vs. si TZAP 72H	-56.05	-65,33 to -46,77	Yes	****	<0,0001	A-R
Empty vs. si TERF2 72H	-45.65	-54,93 to -36,37	Yes	****	<0,0001	A-S
Empty vs. si RBPJ 72H	-41.53	-50,81 to -32,25	Yes	****	<0,0001	A-T
Empty vs. si SMCHD1 72H	-46.78	-56,06 to -37,50	Yes	****	<0,0001	A-U
si Non Target 24H vs. si CTCF 24H	0.725	-8,556 to 10,01	No	ns	>0,9999	B-C
si Non Target 24H vs. si TZAP 24H	-1.1	-10,38 to 8,181	No	ns	>0,9999	B-D
si Non Target 24H vs. si TERF2 24H	-0.25	-9,531 to 9,031	No	ns	>0,9999	B-E
si Non Target 24H vs. si RBPJ 24H	0.65	-8,631 to 9,931	No	ns	>0,9999	B-F
si Non Target 24H vs. si SMCHD1 24H	-0.475	-9,756 to 8,806	No	ns	>0,9999	B-G
si Non Target 24H vs. si Non Target 48H	-2.775	-12,06 to 6,506	No	ns	0.9998	B-I
si Non Target 24H vs. si CTCF 48H	-0.375	-9,656 to 8,906	No	ns	>0,9999	B-J
si Non Target 24H vs. si TZAP 48H	-0.475	-9,756 to 8,806	No	ns	>0,9999	B-K
si Non Target 24H vs. si TERF2 48H	5.875	-3,406 to 15,16	No	ns	0.6821	B-L
si Non Target 24H vs. si RBPJ 48H	16.03	6,744 to 25,31	Yes	****	<0,0001	B-M
si Non Target 24H vs. si SMCHD1 48H	8.95	-0,3305 to 18,23	No	ns	0.0707	B-N
si Non Target 24H vs. si Non Target 72H	-0.225	-9,506 to 9,056	No	ns	>0,9999	B-P
si Non Target 24H vs. si CTCF 72H	1.7	-7,581 to 10,98	No	ns	>0,9999	B-Q
si Non Target 24H vs. si TZAP 72H	3.475	-5,806 to 12,76	No	ns	0.9961	B-R
si Non Target 24H vs. si TERF2 72H	13.88	4,594 to 23,16	Yes	***	0.0001	B-S
si Non Target 24H vs. si RBPJ 72H	18	8,719 to 27,28	Yes	****	<0,0001	B-T
si Non Target 24H vs. si SMCHD1 72H	12.75	3,469 to 22,03	Yes	***	0.0007	B-U
si CTCF 24H vs. si TZAP 24H	-1.825	-11,11 to 7,456	No	ns	>0,9999	C-D
si CTCF 24H vs. si TERF2 24H	-0.975	-10,26 to 8,306	No	ns	>0,9999	C-E
si CTCF 24H vs. si RBPJ 24H	-0.075	-9,356 to 9,206	No	ns	>0,9999	C-F
si CTCF 24H vs. si SMCHD1 24H	-1.2	-10,48 to 8,081	No	ns	>0,9999	C-G
si CTCF 24H vs. si Non Target 48H	-3.5	-12,78 to 5,781	No	ns	0.9958	C-I
si CTCF 24H vs. si CTCF 48H	-1.1	-10,38 to 8,181	No	ns	>0,9999	C-J
si CTCF 24H vs. si TZAP 48H	-1.2	-10,48 to 8,081	No	ns	>0,9999	C-K
si CTCF 24H vs. si TERF2 48H	5.15	-4,131 to 14,43	No	ns	0.8532	C-L
si CTCF 24H vs. si RBPJ 48H	15.3	6,019 to 24,58	Yes	****	<0,0001	C-M
si CTCF 24H vs. si SMCHD1 48H	8.225	-1,056 to 17,51	No	ns	0.1425	C-N
si CTCF 24H vs. si Non Target 72H	-0.95	-10,23 to 8,331	No	ns	>0,9999	C-P
si CTCF 24H vs. si CTCF 72H	0.975	-8,306 to 10,26	No	ns	>0,9999	C-Q
si CTCF 24H vs. si TZAP 72H	2.75	-6,531 to 12,03	No	ns	0.9998	C-R
si CTCF 24H vs. si TERF2 72H	13.15	3,869 to 22,43	Yes	***	0.0004	C-S
si CTCF 24H vs. si RBPJ 72H	17.28	7,994 to 26,56	Yes	****	<0,0001	C-T
si CTCF 24H vs. si SMCHD1 72H	12.03	2,744 to 21,31	Yes	**	0.0018	C-U
si TZAP 24H vs. si TERF2 24H	0.85	-8,431 to 10,13	No	ns	>0,9999	D-E
si TZAP 24H vs. si RBPJ 24H	1.75	-7,531 to 11,03	No	ns	>0,9999	D-F
si TZAP 24H vs. si SMCHD1 24H	0.625	-8,656 to 9,906	No	ns	>0,9999	D-G
si TZAP 24H vs. si Non Target 48H	-1.675	-10,96 to 7,606	No	ns	>0,9999	D-I
si TZAP 24H vs. si CTCF 48H	0.725	-8,556 to 10,01	No	ns	>0,9999	D-J
si TZAP 24H vs. si TZAP 48H	0.625	-8,656 to 9,906	No	ns	>0,9999	D-K
si TZAP 24H vs. si TERF2 48H	6.975	-2,306 to 16,26	No	ns	0.3815	D-L
si TZAP 24H vs. si RBPJ 48H	17.13	7,844 to 26,41	Yes	****	<0,0001	D-M
si TZAP 24H vs. si SMCHD1 48H	10.05	0,7695 to 19,33	Yes	*	0.0211	D-N
si TZAP 24H vs. si Non Target 72H	0.875	-8,406 to 10,16	No	ns	>0,9999	D-P
si TZAP 24H vs. si CTCF 72H	2.8	-6,481 to 12,08	No	ns	0.9997	D-Q
si TZAP 24H vs. si TZAP 72H	4.575	-4,706 to 13,86	No	ns	0.9398	D-R
si TZAP 24H vs. si TERF2 72H	14.98	5,694 to 24,26	Yes	****	<0,0001	D-S
si TZAP 24H vs. si RBPJ 72H	19.1	9,819 to 28,38	Yes	****	<0,0001	D-T
si TZAP 24H vs. si SMCHD1 72H	13.85	4,569 to 23,13	Yes	***	0.0001	D-U
si TERF2 24H vs. si RBPJ 24H	0.9	-8,381 to 10,18	No	ns	>0,9999	E-F
si TERF2 24H vs. si SMCHD1 24H	-0.225	-9,506 to 9,056	No	ns	>0,9999	E-G
si TERF2 24H vs. si Non Target 48H	-2.525	-11,81 to 6,756	No	ns	>0,9999	E-I
si TERF2 24H vs. si CTCF 48H	-0.125	-9,406 to 9,156	No	ns	>0,9999	E-J
si TERF2 24H vs. si TZAP 48H	-0.225	-9,506 to 9,056	No	ns	>0,9999	E-K
si TERF2 24H vs. si TERF2 48H	6.125	-3,156 to 15,41	No	ns	0.6132	E-L
si TERF2 24H vs. si RBPJ 48H	16.28	6,994 to 25,56	Yes	****	<0,0001	E-M
si TERF2 24H vs. si SMCHD1 48H	9.2	-0,08052 to 18,48	No	ns	0.0545	E-N
si TERF2 24H vs. si Non Target 72H	0.025	-9,256 to 9,306	No	ns	>0,9999	E-P
si TERF2 24H vs. si CTCF 72H	1.95	-7,331 to 11,23	No	ns	>0,9999	E-Q
si TERF2 24H vs. si TZAP 72H	3.725	-5,556 to 13,01	No	ns	0.9916	E-R
si TERF2 24H vs. si TERF2 72H	14.13	4,844 to 23,41	Yes	****	<0,0001	E-S
si TERF2 24H vs. si RBPJ 72H	18.25	8,969 to 27,53	Yes	****	<0,0001	E-T
si TERF2 24H vs. si SMCHD1 72H	13	3,719 to 22,28	Yes	***	0.0005	E-U
si RBPJ 24H vs. si SMCHD1 24H	-1.125	-10,41 to 8,156	No	ns	>0,9999	F-G
si RBPJ 24H vs. si Non Target 48H	-3.425	-12,71 to 5,856	No	ns	0.9967	F-I
si RBPJ 24H vs. si CTCF 48H	-1.025	-10,31 to 8,256	No	ns	>0,9999	F-J
si RBPJ 24H vs. si TZAP 48H	-1.125	-10,41 to 8,156	No	ns	>0,9999	F-K
si RBPJ 24H vs. si TERF2 48H	5.225	-4,056 to 14,51	No	ns	0.8383	F-L
si RBPJ 24H vs. si RBPJ 48H	15.38	6,094 to 24,66	Yes	****	<0,0001	F-M
si RBPJ 24H vs. si SMCHD1 48H	8.3	-0,9805 to 17,58	No	ns	0.133	F-N
si RBPJ 24H vs. si Non Target 72H	-0.875	-10,16 to 8,406	No	ns	>0,9999	F-P
si RBPJ 24H vs. si CTCF 72H	1.05	-8,231 to 10,33	No	ns	>0,9999	F-Q
si RBPJ 24H vs. si TZAP 72H	2.825	-6,456 to 12,11	No	ns	0.9997	F-R
si RBPJ 24H vs. si TERF2 72H	13.23	3,944 to 22,51	Yes	***	0.0003	F-S
si RBPJ 24H vs. si RBPJ 72H	17.35	8,069 to 26,63	Yes	****	<0,0001	F-T
si RBPJ 24H vs. si SMCHD1 72H	12.1	2,819 to 21,38	Yes	**	0.0016	F-U
si SMCHD1 24H vs. si Non Target 48H	-2.3	-11,58 to 6,981	No	ns	>0,9999	G-I
si SMCHD1 24H vs. si CTCF 48H	0.1	-9,181 to 9,381	No	ns	>0,9999	G-J
si SMCHD1 24H vs. si TZAP 48H	0	-9,281 to 9,281	No	ns	>0,9999	G-K
si SMCHD1 24H vs. si TERF2 48H	6.35	-2,931 to 15,63	No	ns	0.5499	G-L
si SMCHD1 24H vs. si RBPJ 48H	16.5	7,219 to 25,78	Yes	****	<0,0001	G-M
si SMCHD1 24H vs. si SMCHD1 48H	9.425	0,1445 to 18,71	Yes	*	0.0428	G-N
si SMCHD1 24H vs. si Non Target 72H	0.25	-9,031 to 9,531	No	ns	>0,9999	G-P
si SMCHD1 24H vs. si CTCF 72H	2.175	-7,106 to 11,46	No	ns	>0,9999	G-Q
si SMCHD1 24H vs. si TZAP 72H	3.95	-5,331 to 13,23	No	ns	0.9845	G-R
si SMCHD1 24H vs. si TERF2 72H	14.35	5,069 to 23,63	Yes	****	<0,0001	G-S
si SMCHD1 24H vs. si RBPJ 72H	18.48	9,194 to 27,76	Yes	****	<0,0001	G-T
si SMCHD1 24H vs. si SMCHD1 72H	13.23	3,944 to 22,51	Yes	***	0.0003	G-U
si Non Target 48H vs. si CTCF 48H	2.4	-6,881 to 11,68	No	ns	>0,9999	I-J
si Non Target 48H vs. si TZAP 48H	2.3	-6,981 to 11,58	No	ns	>0,9999	I-K
si Non Target 48H vs. si TERF2 48H	8.65	-0,6305 to 17,93	No	ns	0.0954	I-L
si Non Target 48H vs. si RBPJ 48H	18.8	9,519 to 28,08	Yes	****	<0,0001	I-M
si Non Target 48H vs. si SMCHD1 48H	11.73	2,444 to 21,01	Yes	**	0.0026	I-N
si Non Target 48H vs. si Non Target 72H	2.55	-6,731 to 11,83	No	ns	>0,9999	I-P
si Non Target 48H vs. si CTCF 72H	4.475	-4,806 to 13,76	No	ns	0.9501	I-Q
si Non Target 48H vs. si TZAP 72H	6.25	-3,031 to 15,53	No	ns	0.5781	I-R
si Non Target 48H vs. si TERF2 72H	16.65	7,369 to 25,93	Yes	****	<0,0001	I-S
si Non Target 48H vs. si RBPJ 72H	20.78	11,49 to 30,06	Yes	****	<0,0001	I-T
si Non Target 48H vs. si SMCHD1 72H	15.53	6,244 to 24,81	Yes	****	<0,0001	I-U
si CTCF 48H vs. si TZAP 48H	-0.1	-9,381 to 9,181	No	ns	>0,9999	J-K
si CTCF 48H vs. si TERF2 48H	6.25	-3,031 to 15,53	No	ns	0.5781	J-L
si CTCF 48H vs. si RBPJ 48H	16.4	7,119 to 25,68	Yes	****	<0,0001	J-M
si CTCF 48H vs. si SMCHD1 48H	9.325	0,04448 to 18,61	Yes	*	0.0477	J-N
si CTCF 48H vs. si Non Target 72H	0.15	-9,131 to 9,431	No	ns	>0,9999	J-P
si CTCF 48H vs. si CTCF 72H	2.075	-7,206 to 11,36	No	ns	>0,9999	J-Q
si CTCF 48H vs. si TZAP 72H	3.85	-5,431 to 13,13	No	ns	0.9881	J-R
si CTCF 48H vs. si TERF2 72H	14.25	4,969 to 23,53	Yes	****	<0,0001	J-S
si CTCF 48H vs. si RBPJ 72H	18.38	9,094 to 27,66	Yes	****	<0,0001	J-T
si CTCF 48H vs. si SMCHD1 72H	13.13	3,844 to 22,41	Yes	***	0.0004	J-U
si TZAP 48H vs. si TERF2 48H	6.35	-2,931 to 15,63	No	ns	0.5499	K-L
si TZAP 48H vs. si RBPJ 48H	16.5	7,219 to 25,78	Yes	****	<0,0001	K-M
si TZAP 48H vs. si SMCHD1 48H	9.425	0,1445 to 18,71	Yes	*	0.0428	K-N
si TZAP 48H vs. si Non Target 72H	0.25	-9,031 to 9,531	No	ns	>0,9999	K-P
si TZAP 48H vs. si CTCF 72H	2.175	-7,106 to 11,46	No	ns	>0,9999	K-Q
si TZAP 48H vs. si TZAP 72H	3.95	-5,331 to 13,23	No	ns	0.9845	K-R
si TZAP 48H vs. si TERF2 72H	14.35	5,069 to 23,63	Yes	****	<0,0001	K-S
si TZAP 48H vs. si RBPJ 72H	18.48	9,194 to 27,76	Yes	****	<0,0001	K-T
si TZAP 48H vs. si SMCHD1 72H	13.23	3,944 to 22,51	Yes	***	0.0003	K-U
si TERF2 48H vs. si RBPJ 48H	10.15	0,8695 to 19,43	Yes	*	0.0188	L-M
si TERF2 48H vs. si SMCHD1 48H	3.075	-6,206 to 12,36	No	ns	0.9991	L-N
si TERF2 48H vs. si Non Target 72H	-6.1	-15,38 to 3,181	No	ns	0.6202	L-P
si TERF2 48H vs. si CTCF 72H	-4.175	-13,46 to 5,106	No	ns	0.9733	L-Q
si TERF2 48H vs. si TZAP 72H	-2.4	-11,68 to 6,881	No	ns	>0,9999	L-R
si TERF2 48H vs. si TERF2 72H	8	-1,281 to 17,28	No	ns	0.174	L-S
si TERF2 48H vs. si RBPJ 72H	12.13	2,844 to 21,41	Yes	**	0.0015	L-T
si TERF2 48H vs. si SMCHD1 72H	6.875	-2,406 to 16,16	No	ns	0.4069	L-U
si RBPJ 48H vs. si SMCHD1 48H	-7.075	-16,36 to 2,206	No	ns	0.3568	M-N
si RBPJ 48H vs. si Non Target 72H	-16.25	-25,53 to -6,969	Yes	****	<0,0001	M-P
si RBPJ 48H vs. si CTCF 72H	-14.33	-23,61 to -5,044	Yes	****	<0,0001	M-Q
si RBPJ 48H vs. si TZAP 72H	-12.55	-21,83 to -3,269	Yes	***	0.0009	M-R
si RBPJ 48H vs. si TERF2 72H	-2.15	-11,43 to 7,131	No	ns	>0,9999	M-S
si RBPJ 48H vs. si RBPJ 72H	1.975	-7,306 to 11,26	No	ns	>0,9999	M-T
si RBPJ 48H vs. si SMCHD1 72H	-3.275	-12,56 to 6,006	No	ns	0.9981	M-U
si SMCHD1 48H vs. si Non Target 72H	-9.175	-18,46 to 0,1055	No	ns	0.0559	N-P
si SMCHD1 48H vs. si CTCF 72H	-7.25	-16,53 to 2,031	No	ns	0.3157	N-Q
si SMCHD1 48H vs. si TZAP 72H	-5.475	-14,76 to 3,806	No	ns	0.7836	N-R
si SMCHD1 48H vs. si TERF2 72H	4.925	-4,356 to 14,21	No	ns	0.8928	N-S
si SMCHD1 48H vs. si RBPJ 72H	9.05	-0,2305 to 18,33	No	ns	0.0638	N-T
si SMCHD1 48H vs. si SMCHD1 72H	3.8	-5,481 to 13,08	No	ns	0.9896	N-U
si Non Target 72H vs. si CTCF 72H	1.925	-7,356 to 11,21	No	ns	>0,9999	P-Q
si Non Target 72H vs. si TZAP 72H	3.7	-5,581 to 12,98	No	ns	0.9922	P-R
si Non Target 72H vs. si TERF2 72H	14.1	4,819 to 23,38	Yes	****	<0,0001	P-S
si Non Target 72H vs. si RBPJ 72H	18.23	8,944 to 27,51	Yes	****	<0,0001	P-T
si Non Target 72H vs. si SMCHD1 72H	12.98	3,694 to 22,26	Yes	***	0.0005	P-U
si CTCF 72H vs. si TZAP 72H	1.775	-7,506 to 11,06	No	ns	>0,9999	Q-R
si CTCF 72H vs. si TERF2 72H	12.18	2,894 to 21,46	Yes	**	0.0014	Q-S
si CTCF 72H vs. si RBPJ 72H	16.3	7,019 to 25,58	Yes	****	<0,0001	Q-T
si CTCF 72H vs. si SMCHD1 72H	11.05	1,769 to 20,33	Yes	**	0.0063	Q-U
si TZAP 72H vs. si TERF2 72H	10.4	1,119 to 19,68	Yes	*	0.014	R-S
si TZAP 72H vs. si RBPJ 72H	14.53	5,244 to 23,81	Yes	****	<0,0001	R-T
si TZAP 72H vs. si SMCHD1 72H	9.275	-0,005521 to 18,56	No	ns	0.0503	R-U
si TERF2 72H vs. si RBPJ 72H	4.125	-5,156 to 13,41	No	ns	0.9762	S-T
si TERF2 72H vs. si SMCHD1 72H	-1.125	-10,41 to 8,156	No	ns	>0,9999	S-U
si RBPJ 72H vs. si SMCHD1 72H	-5.25	-14,53 to 4,031	No	ns	0.8332	T-U
Test details	Mean 1	Mean 2	Mean Diff,	SE of diff,	n1	n2	q	DF
Empty vs. si Non Target 24H	1.998	61.53	-59.53	2.519	6	6	33.42	57
Empty vs. si CTCF 24H	1.998	60.8	-58.8	2.519	6	6	33.02	57
Empty vs. si TZAP 24H	1.998	62.63	-60.63	2.519	6	6	34.04	57
Empty vs. si TERF2 24H	1.998	61.78	-59.78	2.519	6	6	33.56	57
Empty vs. si RBPJ 24H	1.998	60.88	-58.88	2.519	6	6	33.06	57
Empty vs. si SMCHD1 24H	1.998	62	-60	2.519	6	6	33.69	57
Empty vs. si Non Target 48H	1.998	64.3	-62.3	2.519	6	6	34.98	57
Empty vs. si CTCF 48H	1.998	61.9	-59.9	2.519	6	6	33.64	57
Empty vs. si TZAP 48H	1.998	62	-60	2.519	6	6	33.69	57
Empty vs. si TERF2 48H	1.998	55.65	-53.65	2.519	6	6	30.13	57
Empty vs. si RBPJ 48H	1.998	45.5	-43.5	2.519	6	6	24.43	57
Empty vs. si SMCHD1 48H	1.998	52.58	-50.58	2.519	6	6	28.4	57
Empty vs. si Non Target 72H	1.998	61.75	-59.75	2.519	6	6	33.55	57
Empty vs. si CTCF 72H	1.998	59.83	-57.83	2.519	6	6	32.47	57
Empty vs. si TZAP 72H	1.998	58.05	-56.05	2.519	6	6	31.47	57
Empty vs. si TERF2 72H	1.998	47.65	-45.65	2.519	6	6	25.63	57
Empty vs. si RBPJ 72H	1.998	43.53	-41.53	2.519	6	6	23.32	57
Empty vs. si SMCHD1 72H	1.998	48.78	-46.78	2.519	6	6	26.27	57
si Non Target 24H vs. si CTCF 24H	61.53	60.8	0.725	2.519	6	6	0.4071	57
si Non Target 24H vs. si TZAP 24H	61.53	62.63	-1.1	2.519	6	6	0.6176	57
si Non Target 24H vs. si TERF2 24H	61.53	61.78	-0.25	2.519	6	6	0.1404	57
si Non Target 24H vs. si RBPJ 24H	61.53	60.88	0.65	2.519	6	6	0.365	57
si Non Target 24H vs. si SMCHD1 24H	61.53	62	-0.475	2.519	6	6	0.2667	57
si Non Target 24H vs. si Non Target 48H	61.53	64.3	-2.775	2.519	6	6	1.558	57
si Non Target 24H vs. si CTCF 48H	61.53	61.9	-0.375	2.519	6	6	0.2106	57
si Non Target 24H vs. si TZAP 48H	61.53	62	-0.475	2.519	6	6	0.2667	57
si Non Target 24H vs. si TERF2 48H	61.53	55.65	5.875	2.519	6	6	3.299	57
si Non Target 24H vs. si RBPJ 48H	61.53	45.5	16.03	2.519	6	6	8.998	57
si Non Target 24H vs. si SMCHD1 48H	61.53	52.58	8.95	2.519	6	6	5.025	57
si Non Target 24H vs. si Non Target 72H	61.53	61.75	-0.225	2.519	6	6	0.1263	57
si Non Target 24H vs. si CTCF 72H	61.53	59.83	1.7	2.519	6	6	0.9545	57
si Non Target 24H vs. si TZAP 72H	61.53	58.05	3.475	2.519	6	6	1.951	57
si Non Target 24H vs. si TERF2 72H	61.53	47.65	13.88	2.519	6	6	7.791	57
si Non Target 24H vs. si RBPJ 72H	61.53	43.53	18	2.519	6	6	10.11	57
si Non Target 24H vs. si SMCHD1 72H	61.53	48.78	12.75	2.519	6	6	7.159	57
si CTCF 24H vs. si TZAP 24H	60.8	62.63	-1.825	2.519	6	6	1.025	57
si CTCF 24H vs. si TERF2 24H	60.8	61.78	-0.975	2.519	6	6	0.5475	57
si CTCF 24H vs. si RBPJ 24H	60.8	60.88	-0.075	2.519	6	6	0.04211	57
si CTCF 24H vs. si SMCHD1 24H	60.8	62	-1.2	2.519	6	6	0.6738	57
si CTCF 24H vs. si Non Target 48H	60.8	64.3	-3.5	2.519	6	6	1.965	57
si CTCF 24H vs. si CTCF 48H	60.8	61.9	-1.1	2.519	6	6	0.6176	57
si CTCF 24H vs. si TZAP 48H	60.8	62	-1.2	2.519	6	6	0.6738	57
si CTCF 24H vs. si TERF2 48H	60.8	55.65	5.15	2.519	6	6	2.892	57
si CTCF 24H vs. si RBPJ 48H	60.8	45.5	15.3	2.519	6	6	8.591	57
si CTCF 24H vs. si SMCHD1 48H	60.8	52.58	8.225	2.519	6	6	4.618	57
si CTCF 24H vs. si Non Target 72H	60.8	61.75	-0.95	2.519	6	6	0.5334	57
si CTCF 24H vs. si CTCF 72H	60.8	59.83	0.975	2.519	6	6	0.5475	57
si CTCF 24H vs. si TZAP 72H	60.8	58.05	2.75	2.519	6	6	1.544	57
si CTCF 24H vs. si TERF2 72H	60.8	47.65	13.15	2.519	6	6	7.384	57
si CTCF 24H vs. si RBPJ 72H	60.8	43.53	17.28	2.519	6	6	9.7	57
si CTCF 24H vs. si SMCHD1 72H	60.8	48.78	12.03	2.519	6	6	6.752	57
si TZAP 24H vs. si TERF2 24H	62.63	61.78	0.85	2.519	6	6	0.4773	57
si TZAP 24H vs. si RBPJ 24H	62.63	60.88	1.75	2.519	6	6	0.9826	57
si TZAP 24H vs. si SMCHD1 24H	62.63	62	0.625	2.519	6	6	0.3509	57
si TZAP 24H vs. si Non Target 48H	62.63	64.3	-1.675	2.519	6	6	0.9405	57
si TZAP 24H vs. si CTCF 48H	62.63	61.9	0.725	2.519	6	6	0.4071	57
si TZAP 24H vs. si TZAP 48H	62.63	62	0.625	2.519	6	6	0.3509	57
si TZAP 24H vs. si TERF2 48H	62.63	55.65	6.975	2.519	6	6	3.916	57
si TZAP 24H vs. si RBPJ 48H	62.63	45.5	17.13	2.519	6	6	9.616	57
si TZAP 24H vs. si SMCHD1 48H	62.63	52.58	10.05	2.519	6	6	5.643	57
si TZAP 24H vs. si Non Target 72H	62.63	61.75	0.875	2.519	6	6	0.4913	57
si TZAP 24H vs. si CTCF 72H	62.63	59.83	2.8	2.519	6	6	1.572	57
si TZAP 24H vs. si TZAP 72H	62.63	58.05	4.575	2.519	6	6	2.569	57
si TZAP 24H vs. si TERF2 72H	62.63	47.65	14.98	2.519	6	6	8.408	57
si TZAP 24H vs. si RBPJ 72H	62.63	43.53	19.1	2.519	6	6	10.72	57
si TZAP 24H vs. si SMCHD1 72H	62.63	48.78	13.85	2.519	6	6	7.777	57
si TERF2 24H vs. si RBPJ 24H	61.78	60.88	0.9	2.519	6	6	0.5053	57
si TERF2 24H vs. si SMCHD1 24H	61.78	62	-0.225	2.519	6	6	0.1263	57
si TERF2 24H vs. si Non Target 48H	61.78	64.3	-2.525	2.519	6	6	1.418	57
si TERF2 24H vs. si CTCF 48H	61.78	61.9	-0.125	2.519	6	6	0.07019	57
si TERF2 24H vs. si TZAP 48H	61.78	62	-0.225	2.519	6	6	0.1263	57
si TERF2 24H vs. si TERF2 48H	61.78	55.65	6.125	2.519	6	6	3.439	57
si TERF2 24H vs. si RBPJ 48H	61.78	45.5	16.28	2.519	6	6	9.138	57
si TERF2 24H vs. si SMCHD1 48H	61.78	52.58	9.2	2.519	6	6	5.166	57
si TERF2 24H vs. si Non Target 72H	61.78	61.75	0.025	2.519	6	6	0.01404	57
si TERF2 24H vs. si CTCF 72H	61.78	59.83	1.95	2.519	6	6	1.095	57
si TERF2 24H vs. si TZAP 72H	61.78	58.05	3.725	2.519	6	6	2.092	57
si TERF2 24H vs. si TERF2 72H	61.78	47.65	14.13	2.519	6	6	7.931	57
si TERF2 24H vs. si RBPJ 72H	61.78	43.53	18.25	2.519	6	6	10.25	57
si TERF2 24H vs. si SMCHD1 72H	61.78	48.78	13	2.519	6	6	7.299	57
si RBPJ 24H vs. si SMCHD1 24H	60.88	62	-1.125	2.519	6	6	0.6317	57
si RBPJ 24H vs. si Non Target 48H	60.88	64.3	-3.425	2.519	6	6	1.923	57
si RBPJ 24H vs. si CTCF 48H	60.88	61.9	-1.025	2.519	6	6	0.5755	57
si RBPJ 24H vs. si TZAP 48H	60.88	62	-1.125	2.519	6	6	0.6317	57
si RBPJ 24H vs. si TERF2 48H	60.88	55.65	5.225	2.519	6	6	2.934	57
si RBPJ 24H vs. si RBPJ 48H	60.88	45.5	15.38	2.519	6	6	8.633	57
si RBPJ 24H vs. si SMCHD1 48H	60.88	52.58	8.3	2.519	6	6	4.66	57
si RBPJ 24H vs. si Non Target 72H	60.88	61.75	-0.875	2.519	6	6	0.4913	57
si RBPJ 24H vs. si CTCF 72H	60.88	59.83	1.05	2.519	6	6	0.5896	57
si RBPJ 24H vs. si TZAP 72H	60.88	58.05	2.825	2.519	6	6	1.586	57
si RBPJ 24H vs. si TERF2 72H	60.88	47.65	13.23	2.519	6	6	7.426	57
si RBPJ 24H vs. si RBPJ 72H	60.88	43.53	17.35	2.519	6	6	9.742	57
si RBPJ 24H vs. si SMCHD1 72H	60.88	48.78	12.1	2.519	6	6	6.794	57
si SMCHD1 24H vs. si Non Target 48H	62	64.3	-2.3	2.519	6	6	1.291	57
si SMCHD1 24H vs. si CTCF 48H	62	61.9	0.1	2.519	6	6	0.05615	57
si SMCHD1 24H vs. si TZAP 48H	62	62	0	2.519	6	6	0	57
si SMCHD1 24H vs. si TERF2 48H	62	55.65	6.35	2.519	6	6	3.565	57
si SMCHD1 24H vs. si RBPJ 48H	62	45.5	16.5	2.519	6	6	9.265	57
si SMCHD1 24H vs. si SMCHD1 48H	62	52.58	9.425	2.519	6	6	5.292	57
si SMCHD1 24H vs. si Non Target 72H	62	61.75	0.25	2.519	6	6	0.1404	57
si SMCHD1 24H vs. si CTCF 72H	62	59.83	2.175	2.519	6	6	1.221	57
si SMCHD1 24H vs. si TZAP 72H	62	58.05	3.95	2.519	6	6	2.218	57
si SMCHD1 24H vs. si TERF2 72H	62	47.65	14.35	2.519	6	6	8.057	57
si SMCHD1 24H vs. si RBPJ 72H	62	43.53	18.48	2.519	6	6	10.37	57
si SMCHD1 24H vs. si SMCHD1 72H	62	48.78	13.23	2.519	6	6	7.426	57
si Non Target 48H vs. si CTCF 48H	64.3	61.9	2.4	2.519	6	6	1.348	57
si Non Target 48H vs. si TZAP 48H	64.3	62	2.3	2.519	6	6	1.291	57
si Non Target 48H vs. si TERF2 48H	64.3	55.65	8.65	2.519	6	6	4.857	57
si Non Target 48H vs. si RBPJ 48H	64.3	45.5	18.8	2.519	6	6	10.56	57
si Non Target 48H vs. si SMCHD1 48H	64.3	52.58	11.73	2.519	6	6	6.584	57
si Non Target 48H vs. si Non Target 72H	64.3	61.75	2.55	2.519	6	6	1.432	57
si Non Target 48H vs. si CTCF 72H	64.3	59.83	4.475	2.519	6	6	2.513	57
si Non Target 48H vs. si TZAP 72H	64.3	58.05	6.25	2.519	6	6	3.509	57
si Non Target 48H vs. si TERF2 72H	64.3	47.65	16.65	2.519	6	6	9.349	57
si Non Target 48H vs. si RBPJ 72H	64.3	43.53	20.78	2.519	6	6	11.67	57
si Non Target 48H vs. si SMCHD1 72H	64.3	48.78	15.53	2.519	6	6	8.717	57
si CTCF 48H vs. si TZAP 48H	61.9	62	-0.1	2.519	6	6	0.05615	57
si CTCF 48H vs. si TERF2 48H	61.9	55.65	6.25	2.519	6	6	3.509	57
si CTCF 48H vs. si RBPJ 48H	61.9	45.5	16.4	2.519	6	6	9.209	57
si CTCF 48H vs. si SMCHD1 48H	61.9	52.58	9.325	2.519	6	6	5.236	57
si CTCF 48H vs. si Non Target 72H	61.9	61.75	0.15	2.519	6	6	0.08422	57
si CTCF 48H vs. si CTCF 72H	61.9	59.83	2.075	2.519	6	6	1.165	57
si CTCF 48H vs. si TZAP 72H	61.9	58.05	3.85	2.519	6	6	2.162	57
si CTCF 48H vs. si TERF2 72H	61.9	47.65	14.25	2.519	6	6	8.001	57
si CTCF 48H vs. si RBPJ 72H	61.9	43.53	18.38	2.519	6	6	10.32	57
si CTCF 48H vs. si SMCHD1 72H	61.9	48.78	13.13	2.519	6	6	7.37	57
si TZAP 48H vs. si TERF2 48H	62	55.65	6.35	2.519	6	6	3.565	57
si TZAP 48H vs. si RBPJ 48H	62	45.5	16.5	2.519	6	6	9.265	57
si TZAP 48H vs. si SMCHD1 48H	62	52.58	9.425	2.519	6	6	5.292	57
si TZAP 48H vs. si Non Target 72H	62	61.75	0.25	2.519	6	6	0.1404	57
si TZAP 48H vs. si CTCF 72H	62	59.83	2.175	2.519	6	6	1.221	57
si TZAP 48H vs. si TZAP 72H	62	58.05	3.95	2.519	6	6	2.218	57
si TZAP 48H vs. si TERF2 72H	62	47.65	14.35	2.519	6	6	8.057	57
si TZAP 48H vs. si RBPJ 72H	62	43.53	18.48	2.519	6	6	10.37	57
si TZAP 48H vs. si SMCHD1 72H	62	48.78	13.23	2.519	6	6	7.426	57
si TERF2 48H vs. si RBPJ 48H	55.65	45.5	10.15	2.519	6	6	5.699	57
si TERF2 48H vs. si SMCHD1 48H	55.65	52.58	3.075	2.519	6	6	1.727	57
si TERF2 48H vs. si Non Target 72H	55.65	61.75	-6.1	2.519	6	6	3.425	57
si TERF2 48H vs. si CTCF 72H	55.65	59.83	-4.175	2.519	6	6	2.344	57
si TERF2 48H vs. si TZAP 72H	55.65	58.05	-2.4	2.519	6	6	1.348	57
si TERF2 48H vs. si TERF2 72H	55.65	47.65	8	2.519	6	6	4.492	57
si TERF2 48H vs. si RBPJ 72H	55.65	43.53	12.13	2.519	6	6	6.808	57
si TERF2 48H vs. si SMCHD1 72H	55.65	48.78	6.875	2.519	6	6	3.86	57
si RBPJ 48H vs. si SMCHD1 48H	45.5	52.58	-7.075	2.519	6	6	3.973	57
si RBPJ 48H vs. si Non Target 72H	45.5	61.75	-16.25	2.519	6	6	9.124	57
si RBPJ 48H vs. si CTCF 72H	45.5	59.83	-14.33	2.519	6	6	8.043	57
si RBPJ 48H vs. si TZAP 72H	45.5	58.05	-12.55	2.519	6	6	7.047	57
si RBPJ 48H vs. si TERF2 72H	45.5	47.65	-2.15	2.519	6	6	1.207	57
si RBPJ 48H vs. si RBPJ 72H	45.5	43.53	1.975	2.519	6	6	1.109	57
si RBPJ 48H vs. si SMCHD1 72H	45.5	48.78	-3.275	2.519	6	6	1.839	57
si SMCHD1 48H vs. si Non Target 72H	52.58	61.75	-9.175	2.519	6	6	5.152	57
si SMCHD1 48H vs. si CTCF 72H	52.58	59.83	-7.25	2.519	6	6	4.071	57
si SMCHD1 48H vs. si TZAP 72H	52.58	58.05	-5.475	2.519	6	6	3.074	57
si SMCHD1 48H vs. si TERF2 72H	52.58	47.65	4.925	2.519	6	6	2.765	57
si SMCHD1 48H vs. si RBPJ 72H	52.58	43.53	9.05	2.519	6	6	5.082	57
si SMCHD1 48H vs. si SMCHD1 72H	52.58	48.78	3.8	2.519	6	6	2.134	57
si Non Target 72H vs. si CTCF 72H	61.75	59.83	1.925	2.519	6	6	1.081	57
si Non Target 72H vs. si TZAP 72H	61.75	58.05	3.7	2.519	6	6	2.078	57
si Non Target 72H vs. si TERF2 72H	61.75	47.65	14.1	2.519	6	6	7.917	57
si Non Target 72H vs. si RBPJ 72H	61.75	43.53	18.23	2.519	6	6	10.23	57
si Non Target 72H vs. si SMCHD1 72H	61.75	48.78	12.98	2.519	6	6	7.285	57
si CTCF 72H vs. si TZAP 72H	59.83	58.05	1.775	2.519	6	6	0.9967	57
si CTCF 72H vs. si TERF2 72H	59.83	47.65	12.18	2.519	6	6	6.836	57
si CTCF 72H vs. si RBPJ 72H	59.83	43.53	16.3	2.519	6	6	9.152	57
si CTCF 72H vs. si SMCHD1 72H	59.83	48.78	11.05	2.519	6	6	6.205	57
si TZAP 72H vs. si TERF2 72H	58.05	47.65	10.4	2.519	6	6	5.84	57
si TZAP 72H vs. si RBPJ 72H	58.05	43.53	14.53	2.519	6	6	8.156	57
si TZAP 72H vs. si SMCHD1 72H	58.05	48.78	9.275	2.519	6	6	5.208	57
si TERF2 72H vs. si RBPJ 72H	47.65	43.53	4.125	2.519	6	6	2.316	57
si TERF2 72H vs. si SMCHD1 72H	47.65	48.78	-1.125	2.519	6	6	0.6317	57
si RBPJ 72H vs. si SMCHD1 72H	43.53	48.78	-5.25	2.519	6	6	2.948	57
pCMVTelo-GLIS2 and siRNA
Number of families	1
Number of comparisons per family	171
Alpha	0.05
Tukey's multiple comparisons test	Mean Diff,	95,00% CI of diff,	Significant?	Summary	Adjusted P Value
Empty vs. si Non Target 24H	-37.2	-45,01 to -29,40	Yes	****	<0,0001	A-B
Empty vs. si CTCF 24H	-36.3	-44,11 to -28,50	Yes	****	<0,0001	A-C
Empty vs. si TZAP 24H	-33.67	-41,47 to -25,87	Yes	****	<0,0001	A-D
Empty vs. si TERF2 24H	-34.5	-42,31 to -26,70	Yes	****	<0,0001	A-E
Empty vs. si RBPJ 24H	-36.07	-43,87 to -28,27	Yes	****	<0,0001	A-F
Empty vs. si SMCHD1 24H	-34.7	-42,51 to -26,90	Yes	****	<0,0001	A-G
Empty vs. si Non Target 48H	-33.3	-41,11 to -25,50	Yes	****	<0,0001	A-I
Empty vs. si CTCF 48H	-33.7	-41,51 to -25,90	Yes	****	<0,0001	A-J
Empty vs. si TZAP 48H	-32.6	-40,41 to -24,80	Yes	****	<0,0001	A-K
Empty vs. si TERF2 48H	-28.17	-35,97 to -20,37	Yes	****	<0,0001	A-L
Empty vs. si RBPJ 48H	-28.1	-35,91 to -20,30	Yes	****	<0,0001	A-M
Empty vs. si SMCHD1 48H	-27.84	-35,64 to -20,03	Yes	****	<0,0001	A-N
Empty vs. si Non Target 72H	-33.28	-40,14 to -26,43	Yes	****	<0,0001	A-P
Empty vs. si CTCF 72H	-32.58	-39,44 to -25,73	Yes	****	<0,0001	A-Q
Empty vs. si TZAP 72H	-36.1	-42,96 to -29,25	Yes	****	<0,0001	A-R
Empty vs. si TERF2 72H	-38.06	-44,92 to -31,21	Yes	****	<0,0001	A-S
Empty vs. si RBPJ 72H	-22.16	-29,02 to -15,31	Yes	****	<0,0001	A-T
Empty vs. si SMCHD1 72H	-23.68	-30,54 to -16,83	Yes	****	<0,0001	A-U
si Non Target 24H vs. si CTCF 24H	0.9	-7,443 to 9,243	No	ns	>0,9999	B-C
si Non Target 24H vs. si TZAP 24H	3.533	-4,809 to 11,88	No	ns	0.9839	B-D
si Non Target 24H vs. si TERF2 24H	2.7	-5,643 to 11,04	No	ns	0.9993	B-E
si Non Target 24H vs. si RBPJ 24H	1.133	-7,209 to 9,476	No	ns	>0,9999	B-F
si Non Target 24H vs. si SMCHD1 24H	2.5	-5,843 to 10,84	No	ns	0.9997	B-G
si Non Target 24H vs. si Non Target 48H	3.9	-4,443 to 12,24	No	ns	0.9591	B-I
si Non Target 24H vs. si CTCF 48H	3.5	-4,843 to 11,84	No	ns	0.9853	B-J
si Non Target 24H vs. si TZAP 48H	4.6	-3,743 to 12,94	No	ns	0.8527	B-K
si Non Target 24H vs. si TERF2 48H	9.033	0,6907 to 17,38	Yes	*	0.0215	B-L
si Non Target 24H vs. si RBPJ 48H	9.1	0,7574 to 17,44	Yes	*	0.0197	B-M
si Non Target 24H vs. si SMCHD1 48H	9.367	1,024 to 17,71	Yes	*	0.014	B-N
si Non Target 24H vs. si Non Target 72H	3.92	-3,542 to 11,38	No	ns	0.8951	B-P
si Non Target 24H vs. si CTCF 72H	4.62	-2,842 to 12,08	No	ns	0.7075	B-Q
si Non Target 24H vs. si TZAP 72H	1.1	-6,362 to 8,562	No	ns	>0,9999	B-R
si Non Target 24H vs. si TERF2 72H	-0.86	-8,322 to 6,602	No	ns	>0,9999	B-S
si Non Target 24H vs. si RBPJ 72H	15.04	7,578 to 22,50	Yes	****	<0,0001	B-T
si Non Target 24H vs. si SMCHD1 72H	13.52	6,058 to 20,98	Yes	****	<0,0001	B-U
si CTCF 24H vs. si TZAP 24H	2.633	-5,709 to 10,98	No	ns	0.9995	C-D
si CTCF 24H vs. si TERF2 24H	1.8	-6,543 to 10,14	No	ns	>0,9999	C-E
si CTCF 24H vs. si RBPJ 24H	0.2333	-8,109 to 8,576	No	ns	>0,9999	C-F
si CTCF 24H vs. si SMCHD1 24H	1.6	-6,743 to 9,943	No	ns	>0,9999	C-G
si CTCF 24H vs. si Non Target 48H	3	-5,343 to 11,34	No	ns	0.9973	C-I
si CTCF 24H vs. si CTCF 48H	2.6	-5,743 to 10,94	No	ns	0.9995	C-J
si CTCF 24H vs. si TZAP 48H	3.7	-4,643 to 12,04	No	ns	0.9747	C-K
si CTCF 24H vs. si TERF2 48H	8.133	-0,2093 to 16,48	No	ns	0.0637	C-L
si CTCF 24H vs. si RBPJ 48H	8.2	-0,1426 to 16,54	No	ns	0.059	C-M
si CTCF 24H vs. si SMCHD1 48H	8.467	0,1240 to 16,81	Yes	*	0.0432	C-N
si CTCF 24H vs. si Non Target 72H	3.02	-4,442 to 10,48	No	ns	0.9899	C-P
si CTCF 24H vs. si CTCF 72H	3.72	-3,742 to 11,18	No	ns	0.9298	C-Q
si CTCF 24H vs. si TZAP 72H	0.2	-7,262 to 7,662	No	ns	>0,9999	C-R
si CTCF 24H vs. si TERF2 72H	-1.76	-9,222 to 5,702	No	ns	>0,9999	C-S
si CTCF 24H vs. si RBPJ 72H	14.14	6,678 to 21,60	Yes	****	<0,0001	C-T
si CTCF 24H vs. si SMCHD1 72H	12.62	5,158 to 20,08	Yes	****	<0,0001	C-U
si TZAP 24H vs. si TERF2 24H	-0.8333	-9,176 to 7,509	No	ns	>0,9999	D-E
si TZAP 24H vs. si RBPJ 24H	-2.4	-10,74 to 5,943	No	ns	0.9998	D-F
si TZAP 24H vs. si SMCHD1 24H	-1.033	-9,376 to 7,309	No	ns	>0,9999	D-G
si TZAP 24H vs. si Non Target 48H	0.3667	-7,976 to 8,709	No	ns	>0,9999	D-I
si TZAP 24H vs. si CTCF 48H	-0.03333	-8,376 to 8,309	No	ns	>0,9999	D-J
si TZAP 24H vs. si TZAP 48H	1.067	-7,276 to 9,409	No	ns	>0,9999	D-K
si TZAP 24H vs. si TERF2 48H	5.5	-2,843 to 13,84	No	ns	0.6061	D-L
si TZAP 24H vs. si RBPJ 48H	5.567	-2,776 to 13,91	No	ns	0.5854	D-M
si TZAP 24H vs. si SMCHD1 48H	5.833	-2,509 to 14,18	No	ns	0.5027	D-N
si TZAP 24H vs. si Non Target 72H	0.3867	-7,075 to 7,849	No	ns	>0,9999	D-P
si TZAP 24H vs. si CTCF 72H	1.087	-6,375 to 8,549	No	ns	>0,9999	D-Q
si TZAP 24H vs. si TZAP 72H	-2.433	-9,895 to 5,029	No	ns	0.9992	D-R
si TZAP 24H vs. si TERF2 72H	-4.393	-11,86 to 3,069	No	ns	0.778	D-S
si TZAP 24H vs. si RBPJ 72H	11.51	4,045 to 18,97	Yes	****	<0,0001	D-T
si TZAP 24H vs. si SMCHD1 72H	9.987	2,525 to 17,45	Yes	**	0.0011	D-U
si TERF2 24H vs. si RBPJ 24H	-1.567	-9,909 to 6,776	No	ns	>0,9999	E-F
si TERF2 24H vs. si SMCHD1 24H	-0.2	-8,543 to 8,143	No	ns	>0,9999	E-G
si TERF2 24H vs. si Non Target 48H	1.2	-7,143 to 9,543	No	ns	>0,9999	E-I
si TERF2 24H vs. si CTCF 48H	0.8	-7,543 to 9,143	No	ns	>0,9999	E-J
si TERF2 24H vs. si TZAP 48H	1.9	-6,443 to 10,24	No	ns	>0,9999	E-K
si TERF2 24H vs. si TERF2 48H	6.333	-2,009 to 14,68	No	ns	0.3577	E-L
si TERF2 24H vs. si RBPJ 48H	6.4	-1,943 to 14,74	No	ns	0.34	E-M
si TERF2 24H vs. si SMCHD1 48H	6.667	-1,676 to 15,01	No	ns	0.2746	E-N
si TERF2 24H vs. si Non Target 72H	1.22	-6,242 to 8,682	No	ns	>0,9999	E-P
si TERF2 24H vs. si CTCF 72H	1.92	-5,542 to 9,382	No	ns	>0,9999	E-Q
si TERF2 24H vs. si TZAP 72H	-1.6	-9,062 to 5,862	No	ns	>0,9999	E-R
si TERF2 24H vs. si TERF2 72H	-3.56	-11,02 to 3,902	No	ns	0.9512	E-S
si TERF2 24H vs. si RBPJ 72H	12.34	4,878 to 19,80	Yes	****	<0,0001	E-T
si TERF2 24H vs. si SMCHD1 72H	10.82	3,358 to 18,28	Yes	***	0.0003	E-U
si RBPJ 24H vs. si SMCHD1 24H	1.367	-6,976 to 9,709	No	ns	>0,9999	F-G
si RBPJ 24H vs. si Non Target 48H	2.767	-5,576 to 11,11	No	ns	0.999	F-I
si RBPJ 24H vs. si CTCF 48H	2.367	-5,976 to 10,71	No	ns	0.9999	F-J
si RBPJ 24H vs. si TZAP 48H	3.467	-4,876 to 11,81	No	ns	0.9867	F-K
si RBPJ 24H vs. si TERF2 48H	7.9	-0,4426 to 16,24	No	ns	0.0827	F-L
si RBPJ 24H vs. si RBPJ 48H	7.967	-0,3760 to 16,31	No	ns	0.0768	F-M
si RBPJ 24H vs. si SMCHD1 48H	8.233	-0,1093 to 16,58	No	ns	0.0568	F-N
si RBPJ 24H vs. si Non Target 72H	2.787	-4,675 to 10,25	No	ns	0.9958	F-P
si RBPJ 24H vs. si CTCF 72H	3.487	-3,975 to 10,95	No	ns	0.9593	F-Q
si RBPJ 24H vs. si TZAP 72H	-0.03333	-7,495 to 7,429	No	ns	>0,9999	F-R
si RBPJ 24H vs. si TERF2 72H	-1.993	-9,455 to 5,469	No	ns	>0,9999	F-S
si RBPJ 24H vs. si RBPJ 72H	13.91	6,445 to 21,37	Yes	****	<0,0001	F-T
si RBPJ 24H vs. si SMCHD1 72H	12.39	4,925 to 19,85	Yes	****	<0,0001	F-U
si SMCHD1 24H vs. si Non Target 48H	1.4	-6,943 to 9,743	No	ns	>0,9999	G-I
si SMCHD1 24H vs. si CTCF 48H	1	-7,343 to 9,343	No	ns	>0,9999	G-J
si SMCHD1 24H vs. si TZAP 48H	2.1	-6,243 to 10,44	No	ns	>0,9999	G-K
si SMCHD1 24H vs. si TERF2 48H	6.533	-1,809 to 14,88	No	ns	0.3063	G-L
si SMCHD1 24H vs. si RBPJ 48H	6.6	-1,743 to 14,94	No	ns	0.2902	G-M
si SMCHD1 24H vs. si SMCHD1 48H	6.867	-1,476 to 15,21	No	ns	0.2312	G-N
si SMCHD1 24H vs. si Non Target 72H	1.42	-6,042 to 8,882	No	ns	>0,9999	G-P
si SMCHD1 24H vs. si CTCF 72H	2.12	-5,342 to 9,582	No	ns	0.9999	G-Q
si SMCHD1 24H vs. si TZAP 72H	-1.4	-8,862 to 6,062	No	ns	>0,9999	G-R
si SMCHD1 24H vs. si TERF2 72H	-3.36	-10,82 to 4,102	No	ns	0.9709	G-S
si SMCHD1 24H vs. si RBPJ 72H	12.54	5,078 to 20,00	Yes	****	<0,0001	G-T
si SMCHD1 24H vs. si SMCHD1 72H	11.02	3,558 to 18,48	Yes	***	0.0002	G-U
si Non Target 48H vs. si CTCF 48H	-0.4	-8,743 to 7,943	No	ns	>0,9999	I-J
si Non Target 48H vs. si TZAP 48H	0.7	-7,643 to 9,043	No	ns	>0,9999	I-K
si Non Target 48H vs. si TERF2 48H	5.133	-3,209 to 13,48	No	ns	0.7168	I-L
si Non Target 48H vs. si RBPJ 48H	5.2	-3,143 to 13,54	No	ns	0.6973	I-M
si Non Target 48H vs. si SMCHD1 48H	5.467	-2,876 to 13,81	No	ns	0.6164	I-N
si Non Target 48H vs. si Non Target 72H	0.02	-7,442 to 7,482	No	ns	>0,9999	I-P
si Non Target 48H vs. si CTCF 72H	0.72	-6,742 to 8,182	No	ns	>0,9999	I-Q
si Non Target 48H vs. si TZAP 72H	-2.8	-10,26 to 4,662	No	ns	0.9956	I-R
si Non Target 48H vs. si TERF2 72H	-4.76	-12,22 to 2,702	No	ns	0.6609	I-S
si Non Target 48H vs. si RBPJ 72H	11.14	3,678 to 18,60	Yes	***	0.0002	I-T
si Non Target 48H vs. si SMCHD1 72H	9.62	2,158 to 17,08	Yes	**	0.0021	I-U
si CTCF 48H vs. si TZAP 48H	1.1	-7,243 to 9,443	No	ns	>0,9999	J-K
si CTCF 48H vs. si TERF2 48H	5.533	-2,809 to 13,88	No	ns	0.5958	J-L
si CTCF 48H vs. si RBPJ 48H	5.6	-2,743 to 13,94	No	ns	0.575	J-M
si CTCF 48H vs. si SMCHD1 48H	5.867	-2,476 to 14,21	No	ns	0.4925	J-N
si CTCF 48H vs. si Non Target 72H	0.42	-7,042 to 7,882	No	ns	>0,9999	J-P
si CTCF 48H vs. si CTCF 72H	1.12	-6,342 to 8,582	No	ns	>0,9999	J-Q
si CTCF 48H vs. si TZAP 72H	-2.4	-9,862 to 5,062	No	ns	0.9993	J-R
si CTCF 48H vs. si TERF2 72H	-4.36	-11,82 to 3,102	No	ns	0.7877	J-S
si CTCF 48H vs. si RBPJ 72H	11.54	4,078 to 19,00	Yes	****	<0,0001	J-T
si CTCF 48H vs. si SMCHD1 72H	10.02	2,558 to 17,48	Yes	**	0.0011	J-U
si TZAP 48H vs. si TERF2 48H	4.433	-3,909 to 12,78	No	ns	0.886	K-L
si TZAP 48H vs. si RBPJ 48H	4.5	-3,843 to 12,84	No	ns	0.8733	K-M
si TZAP 48H vs. si SMCHD1 48H	4.767	-3,576 to 13,11	No	ns	0.8147	K-N
si TZAP 48H vs. si Non Target 72H	-0.68	-8,142 to 6,782	No	ns	>0,9999	K-P
si TZAP 48H vs. si CTCF 72H	0.02	-7,442 to 7,482	No	ns	>0,9999	K-Q
si TZAP 48H vs. si TZAP 72H	-3.5	-10,96 to 3,962	No	ns	0.9579	K-R
si TZAP 48H vs. si TERF2 72H	-5.46	-12,92 to 2,002	No	ns	0.4216	K-S
si TZAP 48H vs. si RBPJ 72H	10.44	2,978 to 17,90	Yes	***	0.0005	K-T
si TZAP 48H vs. si SMCHD1 72H	8.92	1,458 to 16,38	Yes	**	0.0062	K-U
si TERF2 48H vs. si RBPJ 48H	0.06667	-8,276 to 8,409	No	ns	>0,9999	L-M
si TERF2 48H vs. si SMCHD1 48H	0.3333	-8,009 to 8,676	No	ns	>0,9999	L-N
si TERF2 48H vs. si Non Target 72H	-5.113	-12,58 to 2,349	No	ns	0.5386	L-P
si TERF2 48H vs. si CTCF 72H	-4.413	-11,88 to 3,049	No	ns	0.7721	L-Q
si TERF2 48H vs. si TZAP 72H	-7.933	-15,40 to -0,4714	Yes	*	0.0264	L-R
si TERF2 48H vs. si TERF2 72H	-9.893	-17,36 to -2,431	Yes	**	0.0013	L-S
si TERF2 48H vs. si RBPJ 72H	6.007	-1,455 to 13,47	No	ns	0.2635	L-T
si TERF2 48H vs. si SMCHD1 72H	4.487	-2,975 to 11,95	No	ns	0.7499	L-U
si RBPJ 48H vs. si SMCHD1 48H	0.2667	-8,076 to 8,609	No	ns	>0,9999	M-N
si RBPJ 48H vs. si Non Target 72H	-5.18	-12,64 to 2,282	No	ns	0.5156	M-P
si RBPJ 48H vs. si CTCF 72H	-4.48	-11,94 to 2,982	No	ns	0.7519	M-Q
si RBPJ 48H vs. si TZAP 72H	-8	-15,46 to -0,5381	Yes	*	0.024	M-R
si RBPJ 48H vs. si TERF2 72H	-9.96	-17,42 to -2,498	Yes	**	0.0012	M-S
si RBPJ 48H vs. si RBPJ 72H	5.94	-1,522 to 13,40	No	ns	0.2805	M-T
si RBPJ 48H vs. si SMCHD1 72H	4.42	-3,042 to 11,88	No	ns	0.7701	M-U
si SMCHD1 48H vs. si Non Target 72H	-5.447	-12,91 to 2,015	No	ns	0.4259	N-P
si SMCHD1 48H vs. si CTCF 72H	-4.747	-12,21 to 2,715	No	ns	0.6654	N-Q
si SMCHD1 48H vs. si TZAP 72H	-8.267	-15,73 to -0,8048	Yes	*	0.0164	N-R
si SMCHD1 48H vs. si TERF2 72H	-10.23	-17,69 to -2,765	Yes	***	0.0008	N-S
si SMCHD1 48H vs. si RBPJ 72H	5.673	-1,789 to 13,14	No	ns	0.3551	N-T
si SMCHD1 48H vs. si SMCHD1 72H	4.153	-3,309 to 11,62	No	ns	0.8432	N-U
si Non Target 72H vs. si CTCF 72H	0.7	-5,762 to 7,162	No	ns	>0,9999	P-Q
si Non Target 72H vs. si TZAP 72H	-2.82	-9,282 to 3,642	No	ns	0.9784	P-R
si Non Target 72H vs. si TERF2 72H	-4.78	-11,24 to 1,682	No	ns	0.4025	P-S
si Non Target 72H vs. si RBPJ 72H	11.12	4,658 to 17,58	Yes	****	<0,0001	P-T
si Non Target 72H vs. si SMCHD1 72H	9.6	3,138 to 16,06	Yes	***	0.0002	P-U
si CTCF 72H vs. si TZAP 72H	-3.52	-9,982 to 2,942	No	ns	0.8644	Q-R
si CTCF 72H vs. si TERF2 72H	-5.48	-11,94 to 0,9822	No	ns	0.1914	Q-S
si CTCF 72H vs. si RBPJ 72H	10.42	3,958 to 16,88	Yes	****	<0,0001	Q-T
si CTCF 72H vs. si SMCHD1 72H	8.9	2,438 to 15,36	Yes	***	0.0007	Q-U
si TZAP 72H vs. si TERF2 72H	-1.96	-8,422 to 4,502	No	ns	0.9997	R-S
si TZAP 72H vs. si RBPJ 72H	13.94	7,478 to 20,40	Yes	****	<0,0001	R-T
si TZAP 72H vs. si SMCHD1 72H	12.42	5,958 to 18,88	Yes	****	<0,0001	R-U
si TERF2 72H vs. si RBPJ 72H	15.9	9,438 to 22,36	Yes	****	<0,0001	S-T
si TERF2 72H vs. si SMCHD1 72H	14.38	7,918 to 20,84	Yes	****	<0,0001	S-U
si RBPJ 72H vs. si SMCHD1 72H	-1.52	-7,982 to 4,942	No	ns	>0,9999	T-U
Test details	Mean 1	Mean 2	Mean Diff,	SE of diff,	n1	n2	q	DF
Empty vs. si Non Target 24H	1.998	39.2	-37.2	2.106	6	6	24.98	51
Empty vs. si CTCF 24H	1.998	38.3	-36.3	2.106	6	6	24.37	51
Empty vs. si TZAP 24H	1.998	35.67	-33.67	2.106	6	6	22.6	51
Empty vs. si TERF2 24H	1.998	36.5	-34.5	2.106	6	6	23.16	51
Empty vs. si RBPJ 24H	1.998	38.07	-36.07	2.106	6	6	24.22	51
Empty vs. si SMCHD1 24H	1.998	36.7	-34.7	2.106	6	6	23.3	51
Empty vs. si Non Target 48H	1.998	35.3	-33.3	2.106	6	6	22.36	51
Empty vs. si CTCF 48H	1.998	35.7	-33.7	2.106	6	6	22.63	51
Empty vs. si TZAP 48H	1.998	34.6	-32.6	2.106	6	6	21.89	51
Empty vs. si TERF2 48H	1.998	30.17	-28.17	2.106	6	6	18.91	51
Empty vs. si RBPJ 48H	1.998	30.1	-28.1	2.106	6	6	18.87	51
Empty vs. si SMCHD1 48H	1.998	29.83	-27.84	2.106	6	6	18.69	51
Empty vs. si Non Target 72H	1.998	35.28	-33.28	1.85	6	6	25.44	51
Empty vs. si CTCF 72H	1.998	34.58	-32.58	1.85	6	6	24.91	51
Empty vs. si TZAP 72H	1.998	38.1	-36.1	1.85	6	6	27.6	51
Empty vs. si TERF2 72H	1.998	40.06	-38.06	1.85	6	6	29.09	51
Empty vs. si RBPJ 72H	1.998	24.16	-22.16	1.85	6	6	16.94	51
Empty vs. si SMCHD1 72H	1.998	25.68	-23.68	1.85	6	6	18.1	51
si Non Target 24H vs. si CTCF 24H	39.2	38.3	0.9	2.252	6	6	0.5652	51
si Non Target 24H vs. si TZAP 24H	39.2	35.67	3.533	2.252	6	6	2.219	51
si Non Target 24H vs. si TERF2 24H	39.2	36.5	2.7	2.252	6	6	1.696	51
si Non Target 24H vs. si RBPJ 24H	39.2	38.07	1.133	2.252	6	6	0.7117	51
si Non Target 24H vs. si SMCHD1 24H	39.2	36.7	2.5	2.252	6	6	1.57	51
si Non Target 24H vs. si Non Target 48H	39.2	35.3	3.9	2.252	6	6	2.449	51
si Non Target 24H vs. si CTCF 48H	39.2	35.7	3.5	2.252	6	6	2.198	51
si Non Target 24H vs. si TZAP 48H	39.2	34.6	4.6	2.252	6	6	2.889	51
si Non Target 24H vs. si TERF2 48H	39.2	30.17	9.033	2.252	6	6	5.673	51
si Non Target 24H vs. si RBPJ 48H	39.2	30.1	9.1	2.252	6	6	5.715	51
si Non Target 24H vs. si SMCHD1 48H	39.2	29.83	9.367	2.252	6	6	5.882	51
si Non Target 24H vs. si Non Target 72H	39.2	35.28	3.92	2.014	6	6	2.752	51
si Non Target 24H vs. si CTCF 72H	39.2	34.58	4.62	2.014	6	6	3.244	51
si Non Target 24H vs. si TZAP 72H	39.2	38.1	1.1	2.014	6	6	0.7723	51
si Non Target 24H vs. si TERF2 72H	39.2	40.06	-0.86	2.014	6	6	0.6038	51
si Non Target 24H vs. si RBPJ 72H	39.2	24.16	15.04	2.014	6	6	10.56	51
si Non Target 24H vs. si SMCHD1 72H	39.2	25.68	13.52	2.014	6	6	9.493	51
si CTCF 24H vs. si TZAP 24H	38.3	35.67	2.633	2.252	6	6	1.654	51
si CTCF 24H vs. si TERF2 24H	38.3	36.5	1.8	2.252	6	6	1.13	51
si CTCF 24H vs. si RBPJ 24H	38.3	38.07	0.2333	2.252	6	6	0.1465	51
si CTCF 24H vs. si SMCHD1 24H	38.3	36.7	1.6	2.252	6	6	1.005	51
si CTCF 24H vs. si Non Target 48H	38.3	35.3	3	2.252	6	6	1.884	51
si CTCF 24H vs. si CTCF 48H	38.3	35.7	2.6	2.252	6	6	1.633	51
si CTCF 24H vs. si TZAP 48H	38.3	34.6	3.7	2.252	6	6	2.324	51
si CTCF 24H vs. si TERF2 48H	38.3	30.17	8.133	2.252	6	6	5.108	51
si CTCF 24H vs. si RBPJ 48H	38.3	30.1	8.2	2.252	6	6	5.15	51
si CTCF 24H vs. si SMCHD1 48H	38.3	29.83	8.467	2.252	6	6	5.317	51
si CTCF 24H vs. si Non Target 72H	38.3	35.28	3.02	2.014	6	6	2.12	51
si CTCF 24H vs. si CTCF 72H	38.3	34.58	3.72	2.014	6	6	2.612	51
si CTCF 24H vs. si TZAP 72H	38.3	38.1	0.2	2.014	6	6	0.1404	51
si CTCF 24H vs. si TERF2 72H	38.3	40.06	-1.76	2.014	6	6	1.236	51
si CTCF 24H vs. si RBPJ 72H	38.3	24.16	14.14	2.014	6	6	9.928	51
si CTCF 24H vs. si SMCHD1 72H	38.3	25.68	12.62	2.014	6	6	8.861	51
si TZAP 24H vs. si TERF2 24H	35.67	36.5	-0.8333	2.252	6	6	0.5233	51
si TZAP 24H vs. si RBPJ 24H	35.67	38.07	-2.4	2.252	6	6	1.507	51
si TZAP 24H vs. si SMCHD1 24H	35.67	36.7	-1.033	2.252	6	6	0.6489	51
si TZAP 24H vs. si Non Target 48H	35.67	35.3	0.3667	2.252	6	6	0.2303	51
si TZAP 24H vs. si CTCF 48H	35.67	35.7	-0.03333	2.252	6	6	0.02093	51
si TZAP 24H vs. si TZAP 48H	35.67	34.6	1.067	2.252	6	6	0.6699	51
si TZAP 24H vs. si TERF2 48H	35.67	30.17	5.5	2.252	6	6	3.454	51
si TZAP 24H vs. si RBPJ 48H	35.67	30.1	5.567	2.252	6	6	3.496	51
si TZAP 24H vs. si SMCHD1 48H	35.67	29.83	5.833	2.252	6	6	3.663	51
si TZAP 24H vs. si Non Target 72H	35.67	35.28	0.3867	2.014	6	6	0.2715	51
si TZAP 24H vs. si CTCF 72H	35.67	34.58	1.087	2.014	6	6	0.763	51
si TZAP 24H vs. si TZAP 72H	35.67	38.1	-2.433	2.014	6	6	1.709	51
si TZAP 24H vs. si TERF2 72H	35.67	40.06	-4.393	2.014	6	6	3.085	51
si TZAP 24H vs. si RBPJ 72H	35.67	24.16	11.51	2.014	6	6	8.079	51
si TZAP 24H vs. si SMCHD1 72H	35.67	25.68	9.987	2.014	6	6	7.012	51
si TERF2 24H vs. si RBPJ 24H	36.5	38.07	-1.567	2.252	6	6	0.9839	51
si TERF2 24H vs. si SMCHD1 24H	36.5	36.7	-0.2	2.252	6	6	0.1256	51
si TERF2 24H vs. si Non Target 48H	36.5	35.3	1.2	2.252	6	6	0.7536	51
si TERF2 24H vs. si CTCF 48H	36.5	35.7	0.8	2.252	6	6	0.5024	51
si TERF2 24H vs. si TZAP 48H	36.5	34.6	1.9	2.252	6	6	1.193	51
si TERF2 24H vs. si TERF2 48H	36.5	30.17	6.333	2.252	6	6	3.977	51
si TERF2 24H vs. si RBPJ 48H	36.5	30.1	6.4	2.252	6	6	4.019	51
si TERF2 24H vs. si SMCHD1 48H	36.5	29.83	6.667	2.252	6	6	4.187	51
si TERF2 24H vs. si Non Target 72H	36.5	35.28	1.22	2.014	6	6	0.8566	51
si TERF2 24H vs. si CTCF 72H	36.5	34.58	1.92	2.014	6	6	1.348	51
si TERF2 24H vs. si TZAP 72H	36.5	38.1	-1.6	2.014	6	6	1.123	51
si TERF2 24H vs. si TERF2 72H	36.5	40.06	-3.56	2.014	6	6	2.5	51
si TERF2 24H vs. si RBPJ 72H	36.5	24.16	12.34	2.014	6	6	8.664	51
si TERF2 24H vs. si SMCHD1 72H	36.5	25.68	10.82	2.014	6	6	7.597	51
si RBPJ 24H vs. si SMCHD1 24H	38.07	36.7	1.367	2.252	6	6	0.8583	51
si RBPJ 24H vs. si Non Target 48H	38.07	35.3	2.767	2.252	6	6	1.737	51
si RBPJ 24H vs. si CTCF 48H	38.07	35.7	2.367	2.252	6	6	1.486	51
si RBPJ 24H vs. si TZAP 48H	38.07	34.6	3.467	2.252	6	6	2.177	51
si RBPJ 24H vs. si TERF2 48H	38.07	30.17	7.9	2.252	6	6	4.961	51
si RBPJ 24H vs. si RBPJ 48H	38.07	30.1	7.967	2.252	6	6	5.003	51
si RBPJ 24H vs. si SMCHD1 48H	38.07	29.83	8.233	2.252	6	6	5.171	51
si RBPJ 24H vs. si Non Target 72H	38.07	35.28	2.787	2.014	6	6	1.957	51
si RBPJ 24H vs. si CTCF 72H	38.07	34.58	3.487	2.014	6	6	2.448	51
si RBPJ 24H vs. si TZAP 72H	38.07	38.1	-0.03333	2.014	6	6	0.0234	51
si RBPJ 24H vs. si TERF2 72H	38.07	40.06	-1.993	2.014	6	6	1.4	51
si RBPJ 24H vs. si RBPJ 72H	38.07	24.16	13.91	2.014	6	6	9.764	51
si RBPJ 24H vs. si SMCHD1 72H	38.07	25.68	12.39	2.014	6	6	8.697	51
si SMCHD1 24H vs. si Non Target 48H	36.7	35.3	1.4	2.252	6	6	0.8792	51
si SMCHD1 24H vs. si CTCF 48H	36.7	35.7	1	2.252	6	6	0.628	51
si SMCHD1 24H vs. si TZAP 48H	36.7	34.6	2.1	2.252	6	6	1.319	51
si SMCHD1 24H vs. si TERF2 48H	36.7	30.17	6.533	2.252	6	6	4.103	51
si SMCHD1 24H vs. si RBPJ 48H	36.7	30.1	6.6	2.252	6	6	4.145	51
si SMCHD1 24H vs. si SMCHD1 48H	36.7	29.83	6.867	2.252	6	6	4.312	51
si SMCHD1 24H vs. si Non Target 72H	36.7	35.28	1.42	2.014	6	6	0.997	51
si SMCHD1 24H vs. si CTCF 72H	36.7	34.58	2.12	2.014	6	6	1.489	51
si SMCHD1 24H vs. si TZAP 72H	36.7	38.1	-1.4	2.014	6	6	0.983	51
si SMCHD1 24H vs. si TERF2 72H	36.7	40.06	-3.36	2.014	6	6	2.359	51
si SMCHD1 24H vs. si RBPJ 72H	36.7	24.16	12.54	2.014	6	6	8.805	51
si SMCHD1 24H vs. si SMCHD1 72H	36.7	25.68	11.02	2.014	6	6	7.737	51
si Non Target 48H vs. si CTCF 48H	35.3	35.7	-0.4	2.252	6	6	0.2512	51
si Non Target 48H vs. si TZAP 48H	35.3	34.6	0.7	2.252	6	6	0.4396	51
si Non Target 48H vs. si TERF2 48H	35.3	30.17	5.133	2.252	6	6	3.224	51
si Non Target 48H vs. si RBPJ 48H	35.3	30.1	5.2	2.252	6	6	3.266	51
si Non Target 48H vs. si SMCHD1 48H	35.3	29.83	5.467	2.252	6	6	3.433	51
si Non Target 48H vs. si Non Target 72H	35.3	35.28	0.02	2.014	6	6	0.01404	51
si Non Target 48H vs. si CTCF 72H	35.3	34.58	0.72	2.014	6	6	0.5055	51
si Non Target 48H vs. si TZAP 72H	35.3	38.1	-2.8	2.014	6	6	1.966	51
si Non Target 48H vs. si TERF2 72H	35.3	40.06	-4.76	2.014	6	6	3.342	51
si Non Target 48H vs. si RBPJ 72H	35.3	24.16	11.14	2.014	6	6	7.822	51
si Non Target 48H vs. si SMCHD1 72H	35.3	25.68	9.62	2.014	6	6	6.754	51
si CTCF 48H vs. si TZAP 48H	35.7	34.6	1.1	2.252	6	6	0.6908	51
si CTCF 48H vs. si TERF2 48H	35.7	30.17	5.533	2.252	6	6	3.475	51
si CTCF 48H vs. si RBPJ 48H	35.7	30.1	5.6	2.252	6	6	3.517	51
si CTCF 48H vs. si SMCHD1 48H	35.7	29.83	5.867	2.252	6	6	3.684	51
si CTCF 48H vs. si Non Target 72H	35.7	35.28	0.42	2.014	6	6	0.2949	51
si CTCF 48H vs. si CTCF 72H	35.7	34.58	1.12	2.014	6	6	0.7864	51
si CTCF 48H vs. si TZAP 72H	35.7	38.1	-2.4	2.014	6	6	1.685	51
si CTCF 48H vs. si TERF2 72H	35.7	40.06	-4.36	2.014	6	6	3.061	51
si CTCF 48H vs. si RBPJ 72H	35.7	24.16	11.54	2.014	6	6	8.103	51
si CTCF 48H vs. si SMCHD1 72H	35.7	25.68	10.02	2.014	6	6	7.035	51
si TZAP 48H vs. si TERF2 48H	34.6	30.17	4.433	2.252	6	6	2.784	51
si TZAP 48H vs. si RBPJ 48H	34.6	30.1	4.5	2.252	6	6	2.826	51
si TZAP 48H vs. si SMCHD1 48H	34.6	29.83	4.767	2.252	6	6	2.993	51
si TZAP 48H vs. si Non Target 72H	34.6	35.28	-0.68	2.014	6	6	0.4774	51
si TZAP 48H vs. si CTCF 72H	34.6	34.58	0.02	2.014	6	6	0.01404	51
si TZAP 48H vs. si TZAP 72H	34.6	38.1	-3.5	2.014	6	6	2.457	51
si TZAP 48H vs. si TERF2 72H	34.6	40.06	-5.46	2.014	6	6	3.834	51
si TZAP 48H vs. si RBPJ 72H	34.6	24.16	10.44	2.014	6	6	7.33	51
si TZAP 48H vs. si SMCHD1 72H	34.6	25.68	8.92	2.014	6	6	6.263	51
si TERF2 48H vs. si RBPJ 48H	30.17	30.1	0.06667	2.252	6	6	0.04187	51
si TERF2 48H vs. si SMCHD1 48H	30.17	29.83	0.3333	2.252	6	6	0.2093	51
si TERF2 48H vs. si Non Target 72H	30.17	35.28	-5.113	2.014	6	6	3.59	51
si TERF2 48H vs. si CTCF 72H	30.17	34.58	-4.413	2.014	6	6	3.099	51
si TERF2 48H vs. si TZAP 72H	30.17	38.1	-7.933	2.014	6	6	5.57	51
si TERF2 48H vs. si TERF2 72H	30.17	40.06	-9.893	2.014	6	6	6.946	51
si TERF2 48H vs. si RBPJ 72H	30.17	24.16	6.007	2.014	6	6	4.217	51
si TERF2 48H vs. si SMCHD1 72H	30.17	25.68	4.487	2.014	6	6	3.15	51
si RBPJ 48H vs. si SMCHD1 48H	30.1	29.83	0.2667	2.252	6	6	0.1675	51
si RBPJ 48H vs. si Non Target 72H	30.1	35.28	-5.18	2.014	6	6	3.637	51
si RBPJ 48H vs. si CTCF 72H	30.1	34.58	-4.48	2.014	6	6	3.146	51
si RBPJ 48H vs. si TZAP 72H	30.1	38.1	-8	2.014	6	6	5.617	51
si RBPJ 48H vs. si TERF2 72H	30.1	40.06	-9.96	2.014	6	6	6.993	51
si RBPJ 48H vs. si RBPJ 72H	30.1	24.16	5.94	2.014	6	6	4.171	51
si RBPJ 48H vs. si SMCHD1 72H	30.1	25.68	4.42	2.014	6	6	3.103	51
si SMCHD1 48H vs. si Non Target 72H	29.83	35.28	-5.447	2.014	6	6	3.824	51
si SMCHD1 48H vs. si CTCF 72H	29.83	34.58	-4.747	2.014	6	6	3.333	51
si SMCHD1 48H vs. si TZAP 72H	29.83	38.1	-8.267	2.014	6	6	5.804	51
si SMCHD1 48H vs. si TERF2 72H	29.83	40.06	-10.23	2.014	6	6	7.18	51
si SMCHD1 48H vs. si RBPJ 72H	29.83	24.16	5.673	2.014	6	6	3.983	51
si SMCHD1 48H vs. si SMCHD1 72H	29.83	25.68	4.153	2.014	6	6	2.916	51
si Non Target 72H vs. si CTCF 72H	35.28	34.58	0.7	1.744	6	6	0.5675	51
si Non Target 72H vs. si TZAP 72H	35.28	38.1	-2.82	1.744	6	6	2.286	51
si Non Target 72H vs. si TERF2 72H	35.28	40.06	-4.78	1.744	6	6	3.875	51
si Non Target 72H vs. si RBPJ 72H	35.28	24.16	11.12	1.744	6	6	9.015	51
si Non Target 72H vs. si SMCHD1 72H	35.28	25.68	9.6	1.744	6	6	7.783	51
si CTCF 72H vs. si TZAP 72H	34.58	38.1	-3.52	1.744	6	6	2.854	51
si CTCF 72H vs. si TERF2 72H	34.58	40.06	-5.48	1.744	6	6	4.443	51
si CTCF 72H vs. si RBPJ 72H	34.58	24.16	10.42	1.744	6	6	8.448	51
si CTCF 72H vs. si SMCHD1 72H	34.58	25.68	8.9	1.744	6	6	7.216	51
si TZAP 72H vs. si TERF2 72H	38.1	40.06	-1.96	1.744	6	6	1.589	51
si TZAP 72H vs. si RBPJ 72H	38.1	24.16	13.94	1.744	6	6	11.3	51
si TZAP 72H vs. si SMCHD1 72H	38.1	25.68	12.42	1.744	6	6	10.07	51
si TERF2 72H vs. si RBPJ 72H	40.06	24.16	15.9	1.744	6	6	12.89	51
si TERF2 72H vs. si SMCHD1 72H	40.06	25.68	14.38	1.744	6	6	11.66	51
si RBPJ 72H vs. si SMCHD1 72H	24.16	25.68	-1.52	1.744	6	6	1.232	51

## Sheet: ChIP-ddPCR (Fig5)
AluY										TAR1
Number of families	1									Number of families	1
Number of comparisons per family	435									Number of comparisons per family	435
Alpha	0.05									Alpha	0.05
Tukey's multiple comparisons test	Mean Diff,	95,00% CI of diff,	Significant?	Summary	Adjusted P Value					Tukey's multiple comparisons test	Mean Diff,	95,00% CI of diff,	Significant?	Summary	Adjusted P Value
H3 hTERT vs. TERF2 hTERT	0.4813	0,4103 to 0,5522	Yes	****	<0,0001	A-B				H3 hTERT vs. TERF2 hTERT	0.7021	0,5186 to 0,8856	Yes	****	<0,0001	A-B
H3 hTERT vs. H3 12Kb	2e-09	-0,07098 to 0,07098	No	ns	>0,9999	A-G				H3 hTERT vs. H3 12Kb	0	-0,1835 to 0,1835	No	ns	>0,9999	A-G
H3 hTERT vs. H3 8Kb	-3.333e-09	-0,06796 to 0,06796	No	ns	>0,9999	A-M				H3 hTERT vs. H3 8Kb	2e-09	-0,1835 to 0,1835	No	ns	>0,9999	A-M
H3 hTERT vs. H3 6Kb	0	-0,06796 to 0,06796	No	ns	>0,9999	A-S				H3 hTERT vs. H3 6Kb	2e-09	-0,1835 to 0,1835	No	ns	>0,9999	A-S
H3 hTERT vs. H3 4Kb	0	-0,07098 to 0,07098	No	ns	>0,9999	A-Y				H3 hTERT vs. H3 4Kb	0	-0,1835 to 0,1835	No	ns	>0,9999	A-Y
H3 12Kb vs. H3 8Kb	-5.333e-09	-0,06796 to 0,06796	No	ns	>0,9999	G-M				H3 12Kb vs. H3 8Kb	2e-09	-0,1917 to 0,1917	No	ns	>0,9999	G-M
H3 12Kb vs. H3 6Kb	-2e-09	-0,06796 to 0,06796	No	ns	>0,9999	G-S				H3 12Kb vs. H3 6Kb	2e-09	-0,1917 to 0,1917	No	ns	>0,9999	G-S
H3 12Kb vs. H3 4Kb	-2e-09	-0,07098 to 0,07098	No	ns	>0,9999	G-Y				H3 12Kb vs. H3 4Kb	0	-0,1917 to 0,1917	No	ns	>0,9999	G-Y
H3 8Kb vs. H3 6Kb	3.333e-09	-0,06479 to 0,06479	No	ns	>0,9999	M-S				H3 8Kb vs. H3 6Kb	0	-0,1917 to 0,1917	No	ns	>0,9999	M-S
H3 8Kb vs. H3 4Kb	3.333e-09	-0,06796 to 0,06796	No	ns	>0,9999	M-Y				H3 8Kb vs. H3 4Kb	-2e-09	-0,1917 to 0,1917	No	ns	>0,9999	M-Y
H3 6Kb vs. H3 4Kb	0	-0,06796 to 0,06796	No	ns	>0,9999	S-Y				H3 6Kb vs. H3 4Kb	-2e-09	-0,1917 to 0,1917	No	ns	>0,9999	S-Y
H3 12Kb vs. IgG 12Kb	0.9909	0,9199 to 1,062	Yes	****	<0,0001	G-L				H3 12Kb vs. IgG 12Kb	0.9956	0,8040 to 1,187	Yes	****	<0,0001	G-L
H3 hTERT vs. TZAP hTERT	0.2642	0,1932 to 0,3352	Yes	****	<0,0001	A-C				H3 hTERT vs. TZAP hTERT	0.4955	0,3120 to 0,6790	Yes	****	<0,0001	A-C
H3 hTERT vs. RBPJ hTERT	0.1482	0,07296 to 0,2235	Yes	****	<0,0001	A-D				H3 hTERT vs. RBPJ hTERT	0.5887	0,3931 to 0,7843	Yes	****	<0,0001	A-D
H3 hTERT vs. SMCHD1 hTERT	0.2601	0,1848 to 0,3354	Yes	****	<0,0001	A-E				H3 hTERT vs. SMCHD1 hTERT	0.3155	0,1199 to 0,5111	Yes	****	<0,0001	A-E
H3 hTERT vs. IgG hTERT	0.9411	0,8701 to 1,012	Yes	****	<0,0001	A-F				H3 hTERT vs. IgG hTERT	0.9979	0,8144 to 1,181	Yes	****	<0,0001	A-F
H3 hTERT vs. TERF2 12Kb	0.5	0,4290 to 0,5710	Yes	****	<0,0001	A-H				H3 hTERT vs. TERF2 12Kb	0.7484	0,5649 to 0,9319	Yes	****	<0,0001	A-H
H3 hTERT vs. TZAP 12Kb	0.08762	0,01664 to 0,1586	Yes	**	0.002	A-I				H3 hTERT vs. TZAP 12Kb	0.7158	0,5323 to 0,8993	Yes	****	<0,0001	A-I
H3 hTERT vs. RBPJ 12kb	0.05541	-0,008574 to 0,1194	No	ns	0.2049	A-J				H3 hTERT vs. RBPJ 12kb	0.7531	0,5895 to 0,9168	Yes	****	<0,0001	A-J
H3 hTERT vs. SMCHD1 12Kb	0.5649	0,5009 to 0,6288	Yes	****	<0,0001	A-K				H3 hTERT vs. SMCHD1 12Kb	0.3477	0,1841 to 0,5114	Yes	****	<0,0001	A-K
H3 hTERT vs. IgG 12Kb	0.9909	0,9199 to 1,062	Yes	****	<0,0001	A-L				H3 hTERT vs. IgG 12Kb	0.9956	0,8121 to 1,179	Yes	****	<0,0001	A-L
H3 hTERT vs. TERF2 8Kb	0.621	0,5500 to 0,6920	Yes	****	<0,0001	A-N				H3 hTERT vs. TERF2 8Kb	0.1465	-0,03698 to 0,3300	No	ns	0.3564	A-N
H3 hTERT vs. TZAP 8Kb	0.2348	0,1638 to 0,3057	Yes	****	<0,0001	A-O				H3 hTERT vs. TZAP 8Kb	0.9392	0,7557 to 1,123	Yes	****	<0,0001	A-O
H3 hTERT vs. RBPJ 8Kb	0.05522	-0,008761 to 0,1192	No	ns	0.2104	A-P				H3 hTERT vs. RBPJ 8Kb	0.7827	0,6191 to 0,9464	Yes	****	<0,0001	A-P
H3 hTERT vs. SMCHD1 8kb	0.654	0,5900 to 0,7180	Yes	****	<0,0001	A-Q				H3 hTERT vs. SMCHD1 8kb	0.5112	0,3476 to 0,6749	Yes	****	<0,0001	A-Q
H3 hTERT vs. IgG 8Kb	0.9943	0,9233 to 1,065	Yes	****	<0,0001	A-R				H3 hTERT vs. IgG 8Kb	0.9922	0,8087 to 1,176	Yes	****	<0,0001	A-R
H3 hTERT vs. TERF2 6Kb	0.7784	0,7074 to 0,8494	Yes	****	<0,0001	A-T				H3 hTERT vs. TERF2 6Kb	0.2564	0,07295 to 0,4399	Yes	***	0.0001	A-T
H3 hTERT vs. TZAP 6Kb	0.06254	-0,008434 to 0,1335	No	ns	0.1781	A-U				H3 hTERT vs. TZAP 6Kb	0.785	0,6015 to 0,9685	Yes	****	<0,0001	A-U
H3 hTERT vs. RBPJ 6Kb	0.2725	0,1973 to 0,3478	Yes	****	<0,0001	A-V				H3 hTERT vs. RBPJ 6Kb	0.7782	0,5826 to 0,9738	Yes	****	<0,0001	A-V
H3 hTERT vs. SMCHD1 6Kb	0.5623	0,4870 to 0,6376	Yes	****	<0,0001	A-W				H3 hTERT vs. SMCHD1 6Kb	0.3689	0,1733 to 0,5645	Yes	****	<0,0001	A-W
H3 hTERT vs. IgG 6Kb	0.9316	0,8606 to 1,003	Yes	****	<0,0001	A-X				H3 hTERT vs. IgG 6Kb	0.9813	0,7978 to 1,165	Yes	****	<0,0001	A-X
H3 hTERT vs. TERF2 4Kb	0.76	0,6890 to 0,8309	Yes	****	<0,0001	A-Z				H3 hTERT vs. TERF2 4Kb	0.08459	-0,09891 to 0,2681	No	ns	0.9952	A-Z
H3 hTERT vs. TZAP 4Kb	0.1894	0,1185 to 0,2604	Yes	****	<0,0001	A-AA				H3 hTERT vs. TZAP 4Kb	0.7906	0,6071 to 0,9741	Yes	****	<0,0001	A-AA
H3 hTERT vs. RBPJ 4Kb	0.4165	0,3525 to 0,4805	Yes	****	<0,0001	A-AB				H3 hTERT vs. RBPJ 4Kb	0.782	0,6184 to 0,9457	Yes	****	<0,0001	A-AB
H3 hTERT vs. SMCHD1 4Kb	0.6569	0,5930 to 0,7209	Yes	****	<0,0001	A-AC				H3 hTERT vs. SMCHD1 4Kb	0.3647	0,2010 to 0,5283	Yes	****	<0,0001	A-AC
H3 hTERT vs. IgG 4Kb	0.9976	0,9266 to 1,069	Yes	****	<0,0001	A-AD				H3 hTERT vs. IgG 4Kb	0.971	0,7875 to 1,155	Yes	****	<0,0001	A-AD
TERF2 hTERT vs. TZAP hTERT	-0.2171	-0,2881 to -0,1461	Yes	****	<0,0001	B-C				TERF2 hTERT vs. TZAP hTERT	-0.2066	-0,3982 to -0,01493	Yes	*	0.0188	B-C
TERF2 hTERT vs. TERF2 12Kb	0.01875	-0,05223 to 0,08972	No	ns	>0,9999	B-H				TERF2 hTERT vs. TERF2 12Kb	0.04636	-0,1453 to 0,2380	No	ns	>0,9999	B-H
TERF2 hTERT vs. TERF2 8Kb	0.1398	0,06879 to 0,2107	Yes	****	<0,0001	B-N				TERF2 hTERT vs. TERF2 8Kb	-0.5555	-0,7472 to -0,3639	Yes	****	<0,0001	B-N
TERF2 hTERT vs. TERF2 6Kb	0.2971	0,2261 to 0,3681	Yes	****	<0,0001	B-T				TERF2 hTERT vs. TERF2 6Kb	-0.4456	-0,6373 to -0,2540	Yes	****	<0,0001	B-T
TERF2 hTERT vs. TERF2 4Kb	0.2787	0,2077 to 0,3497	Yes	****	<0,0001	B-Z				TERF2 hTERT vs. TERF2 4Kb	-0.6175	-0,8091 to -0,4258	Yes	****	<0,0001	B-Z
TERF2 12Kb vs. TERF2 8Kb	0.121	0,05004 to 0,1920	Yes	****	<0,0001	H-N				TERF2 12Kb vs. TERF2 8Kb	-0.6019	-0,7936 to -0,4102	Yes	****	<0,0001	H-N
TERF2 12Kb vs. TERF2 6Kb	0.2784	0,2074 to 0,3494	Yes	****	<0,0001	H-T				TERF2 12Kb vs. TERF2 6Kb	-0.492	-0,6836 to -0,3003	Yes	****	<0,0001	H-T
TERF2 12Kb vs. TERF2 4Kb	0.26	0,1890 to 0,3309	Yes	****	<0,0001	H-Z				TERF2 12Kb vs. TERF2 4Kb	-0.6638	-0,8555 to -0,4722	Yes	****	<0,0001	H-Z
TERF2 8Kb vs. TERF2 6Kb	0.1574	0,08638 to 0,2283	Yes	****	<0,0001	N-T				TERF2 8Kb vs. TERF2 6Kb	0.1099	-0,08173 to 0,3016	No	ns	0.9261	N-T
TERF2 8Kb vs. TERF2 4Kb	0.1389	0,06796 to 0,2099	Yes	****	<0,0001	N-Z				TERF2 8Kb vs. TERF2 4Kb	-0.06193	-0,2536 to 0,1297	No	ns	>0,9999	N-Z
TERF2 6Kb vs. TERF2 4Kb	-0.01843	-0,08941 to 0,05255	No	ns	>0,9999	T-Z				TERF2 6Kb vs. TERF2 4Kb	-0.1719	-0,3635 to 0,01980	No	ns	0.1534	T-Z
TERF2 hTERT vs. RBPJ hTERT	-0.333	-0,4083 to -0,2577	Yes	****	<0,0001	B-D				TERF2 hTERT vs. RBPJ hTERT	-0.1133	-0,3166 to 0,08993	No	ns	0.9449	B-D
TERF2 hTERT vs. SMCHD1 hTERT	-0.2211	-0,2964 to -0,1459	Yes	****	<0,0001	B-E				TERF2 hTERT vs. SMCHD1 hTERT	-0.3865	-0,5898 to -0,1833	Yes	****	<0,0001	B-E
TERF2 hTERT vs. IgG hTERT	0.4598	0,3889 to 0,5308	Yes	****	<0,0001	B-F				TERF2 hTERT vs. IgG hTERT	0.2959	0,1042 to 0,4875	Yes	****	<0,0001	B-F
TERF2 hTERT vs. H3 12Kb	-0.4813	-0,5522 to -0,4103	Yes	****	<0,0001	B-G				TERF2 hTERT vs. H3 12Kb	-0.7021	-0,8937 to -0,5104	Yes	****	<0,0001	B-G
TERF2 hTERT vs. TZAP 12Kb	-0.3936	-0,4646 to -0,3227	Yes	****	<0,0001	B-I				TERF2 hTERT vs. TZAP 12Kb	0.01373	-0,1779 to 0,2054	No	ns	>0,9999	B-I
TERF2 hTERT vs. RBPJ 12kb	-0.4258	-0,4898 to -0,3619	Yes	****	<0,0001	B-J				TERF2 hTERT vs. RBPJ 12kb	0.05105	-0,1217 to 0,2238	No	ns	>0,9999	B-J
TERF2 hTERT vs. SMCHD1 12Kb	0.08361	0,01963 to 0,1476	Yes	***	0.0006	B-K				TERF2 hTERT vs. SMCHD1 12Kb	-0.3543	-0,5271 to -0,1816	Yes	****	<0,0001	B-K
TERF2 hTERT vs. IgG 12Kb	0.5097	0,4387 to 0,5806	Yes	****	<0,0001	B-L				TERF2 hTERT vs. IgG 12Kb	0.2936	0,1019 to 0,4852	Yes	****	<0,0001	B-L
TERF2 hTERT vs. H3 8Kb	-0.4813	-0,5492 to -0,4133	Yes	****	<0,0001	B-M				TERF2 hTERT vs. H3 8Kb	-0.7021	-0,8937 to -0,5104	Yes	****	<0,0001	B-M
TERF2 hTERT vs. TZAP 8Kb	-0.2465	-0,3175 to -0,1755	Yes	****	<0,0001	B-O				TERF2 hTERT vs. TZAP 8Kb	0.2371	0,04548 to 0,4288	Yes	**	0.0019	B-O
TERF2 hTERT vs. RBPJ 8Kb	-0.426	-0,4900 to -0,3621	Yes	****	<0,0001	B-P				TERF2 hTERT vs. RBPJ 8Kb	0.08065	-0,09210 to 0,2534	No	ns	0.9942	B-P
TERF2 hTERT vs. SMCHD1 8kb	0.1727	0,1088 to 0,2367	Yes	****	<0,0001	B-Q				TERF2 hTERT vs. SMCHD1 8kb	-0.1908	-0,3636 to -0,01808	Yes	*	0.0131	B-Q
TERF2 hTERT vs. IgG 8Kb	0.513	0,4420 to 0,5840	Yes	****	<0,0001	B-R				TERF2 hTERT vs. IgG 8Kb	0.2901	0,09845 to 0,4818	Yes	****	<0,0001	B-R
TERF2 hTERT vs. H3 6Kb	-0.4813	-0,5492 to -0,4133	Yes	****	<0,0001	B-S				TERF2 hTERT vs. H3 6Kb	-0.7021	-0,8937 to -0,5104	Yes	****	<0,0001	B-S
TERF2 hTERT vs. TZAP 6Kb	-0.4187	-0,4897 to -0,3477	Yes	****	<0,0001	B-U				TERF2 hTERT vs. TZAP 6Kb	0.08298	-0,1087 to 0,2746	No	ns	0.9982	B-U
TERF2 hTERT vs. RBPJ 6Kb	-0.2087	-0,2840 to -0,1334	Yes	****	<0,0001	B-V				TERF2 hTERT vs. RBPJ 6Kb	0.07613	-0,1272 to 0,2794	No	ns	0.9999	B-V
TERF2 hTERT vs. SMCHD1 6Kb	0.08106	0,005772 to 0,1563	Yes	*	0.0191	B-W				TERF2 hTERT vs. SMCHD1 6Kb	-0.3332	-0,5365 to -0,1299	Yes	****	<0,0001	B-W
TERF2 hTERT vs. IgG 6Kb	0.4503	0,3793 to 0,5213	Yes	****	<0,0001	B-X				TERF2 hTERT vs. IgG 6Kb	0.2793	0,08762 to 0,4709	Yes	****	<0,0001	B-X
TERF2 hTERT vs. H3 4Kb	-0.4813	-0,5522 to -0,4103	Yes	****	<0,0001	B-Y				TERF2 hTERT vs. H3 4Kb	-0.7021	-0,8937 to -0,5104	Yes	****	<0,0001	B-Y
TERF2 hTERT vs. TZAP 4Kb	-0.2918	-0,3628 to -0,2208	Yes	****	<0,0001	B-AA				TERF2 hTERT vs. TZAP 4Kb	0.08856	-0,1031 to 0,2802	No	ns	0.995	B-AA
TERF2 hTERT vs. RBPJ 4Kb	-0.06477	-0,1287 to -0,0007883	Yes	*	0.0431	B-AB				TERF2 hTERT vs. RBPJ 4Kb	0.07999	-0,09277 to 0,2527	No	ns	0.9949	B-AB
TERF2 hTERT vs. SMCHD1 4Kb	0.1757	0,1117 to 0,2397	Yes	****	<0,0001	B-AC				TERF2 hTERT vs. SMCHD1 4Kb	-0.3374	-0,5102 to -0,1646	Yes	****	<0,0001	B-AC
TERF2 hTERT vs. IgG 4Kb	0.5164	0,4454 to 0,5873	Yes	****	<0,0001	B-AD				TERF2 hTERT vs. IgG 4Kb	0.269	0,07731 to 0,4606	Yes	***	0.0001	B-AD
TZAP hTERT vs. RBPJ hTERT	-0.1159	-0,1912 to -0,04064	Yes	****	<0,0001	C-D				TZAP hTERT vs. RBPJ hTERT	0.09324	-0,1100 to 0,2965	No	ns	0.9956	C-D
TZAP hTERT vs. TZAP 12Kb	-0.1766	-0,2475 to -0,1056	Yes	****	<0,0001	C-I				TZAP hTERT vs. TZAP 12Kb	0.2203	0,02866 to 0,4120	Yes	**	0.007	C-I
TZAP hTERT vs. TZAP 8Kb	-0.02941	-0,1004 to 0,04157	No	ns	0.9991	C-O				TZAP hTERT vs. TZAP 8Kb	0.4437	0,2521 to 0,6354	Yes	****	<0,0001	C-O
TZAP hTERT vs. TZAP 6Kb	-0.2016	-0,2726 to -0,1307	Yes	****	<0,0001	C-U				TZAP hTERT vs. TZAP 6Kb	0.2896	0,09791 to 0,4812	Yes	****	<0,0001	C-U
TZAP hTERT vs. TZAP 4Kb	-0.07473	-0,1457 to -0,003748	Yes	*	0.0261	C-AA				TZAP hTERT vs. TZAP 4Kb	0.2951	0,1035 to 0,4868	Yes	****	<0,0001	C-AA
TZAP 8Kb vs. TZAP 6Kb	-0.1722	-0,2432 to -0,1012	Yes	****	<0,0001	O-U				TZAP 8Kb vs. TZAP 6Kb	-0.1542	-0,3458 to 0,03750	No	ns	0.3413	O-U
TZAP 8Kb vs. TZAP 4Kb	-0.04532	-0,1163 to 0,02566	No	ns	0.8075	O-AA				TZAP 8Kb vs. TZAP 4Kb	-0.1486	-0,3402 to 0,04308	No	ns	0.4197	O-AA
TZAP 12Kb vs. TZAP 8Kb	0.1472	0,07617 to 0,2181	Yes	****	<0,0001	I-O				TZAP 12Kb vs. TZAP 8Kb	0.2234	0,03175 to 0,4151	Yes	**	0.0056	I-O
TZAP 12Kb vs. TZAP 6Kb	-0.02507	-0,09605 to 0,04590	No	ns	>0,9999	I-U				TZAP 12Kb vs. TZAP 6Kb	0.06925	-0,1224 to 0,2609	No	ns	>0,9999	I-U
TZAP 12Kb vs. TZAP 4Kb	0.1018	0,03085 to 0,1728	Yes	****	<0,0001	I-AA				TZAP 12Kb vs. TZAP 4Kb	0.07483	-0,1168 to 0,2665	No	ns	0.9997	I-AA
TZAP 6Kb vs. TZAP 4Kb	0.1269	0,05593 to 0,1979	Yes	****	<0,0001	U-AA				TZAP 6Kb vs. TZAP 4Kb	0.005579	-0,1861 to 0,1972	No	ns	>0,9999	U-AA
TZAP hTERT vs. SMCHD1 hTERT	-0.004068	-0,07935 to 0,07122	No	ns	>0,9999	C-E				TZAP hTERT vs. SMCHD1 hTERT	-0.1799	-0,3832 to 0,02333	No	ns	0.1713	C-E
TZAP hTERT vs. IgG hTERT	0.6769	0,6059 to 0,7479	Yes	****	<0,0001	C-F				TZAP hTERT vs. IgG hTERT	0.5025	0,3108 to 0,6941	Yes	****	<0,0001	C-F
TZAP hTERT vs. H3 12Kb	-0.2642	-0,3352 to -0,1932	Yes	****	<0,0001	C-G				TZAP hTERT vs. H3 12Kb	-0.4955	-0,6871 to -0,3038	Yes	****	<0,0001	C-G
TZAP hTERT vs. TERF2 12Kb	0.2358	0,1648 to 0,3068	Yes	****	<0,0001	C-H				TZAP hTERT vs. TERF2 12Kb	0.2529	0,06129 to 0,4446	Yes	***	0.0005	C-H
TZAP hTERT vs. RBPJ 12kb	-0.2088	-0,2727 to -0,1448	Yes	****	<0,0001	C-J				TZAP hTERT vs. RBPJ 12kb	0.2576	0,08488 to 0,4304	Yes	****	<0,0001	C-J
TZAP hTERT vs. SMCHD1 12Kb	0.3007	0,2367 to 0,3647	Yes	****	<0,0001	C-K				TZAP hTERT vs. SMCHD1 12Kb	-0.1478	-0,3205 to 0,02500	No	ns	0.2253	C-K
TZAP hTERT vs. IgG 12Kb	0.7267	0,6558 to 0,7977	Yes	****	<0,0001	C-L				TZAP hTERT vs. IgG 12Kb	0.5002	0,3085 to 0,6918	Yes	****	<0,0001	C-L
TZAP hTERT vs. H3 8Kb	-0.2642	-0,3321 to -0,1962	Yes	****	<0,0001	C-M				TZAP hTERT vs. H3 8Kb	-0.4955	-0,6871 to -0,3038	Yes	****	<0,0001	C-M
TZAP hTERT vs. TERF2 8Kb	0.3568	0,2859 to 0,4278	Yes	****	<0,0001	C-N				TZAP hTERT vs. TERF2 8Kb	-0.349	-0,5406 to -0,1573	Yes	****	<0,0001	C-N
TZAP hTERT vs. RBPJ 8Kb	-0.209	-0,2729 to -0,1450	Yes	****	<0,0001	C-P				TZAP hTERT vs. RBPJ 8Kb	0.2872	0,1145 to 0,4600	Yes	****	<0,0001	C-P
TZAP hTERT vs. SMCHD1 8kb	0.3898	0,3258 to 0,4538	Yes	****	<0,0001	C-Q				TZAP hTERT vs. SMCHD1 8kb	0.01575	-0,1570 to 0,1885	No	ns	>0,9999	C-Q
TZAP hTERT vs. IgG 8Kb	0.7301	0,6591 to 0,8011	Yes	****	<0,0001	C-R				TZAP hTERT vs. IgG 8Kb	0.4967	0,3050 to 0,6883	Yes	****	<0,0001	C-R
TZAP hTERT vs. H3 6Kb	-0.2642	-0,3321 to -0,1962	Yes	****	<0,0001	C-S				TZAP hTERT vs. H3 6Kb	-0.4955	-0,6871 to -0,3038	Yes	****	<0,0001	C-S
TZAP hTERT vs. TERF2 6Kb	0.5142	0,4432 to 0,5852	Yes	****	<0,0001	C-T				TZAP hTERT vs. TERF2 6Kb	-0.239	-0,4307 to -0,04738	Yes	**	0.0016	C-T
TZAP hTERT vs. RBPJ 6Kb	0.008367	-0,06692 to 0,08365	No	ns	>0,9999	C-V				TZAP hTERT vs. RBPJ 6Kb	0.2827	0,07943 to 0,4860	Yes	***	0.0002	C-V
TZAP hTERT vs. SMCHD1 6Kb	0.2981	0,2228 to 0,3734	Yes	****	<0,0001	C-W				TZAP hTERT vs. SMCHD1 6Kb	-0.1266	-0,3299 to 0,07668	No	ns	0.8421	C-W
TZAP hTERT vs. IgG 6Kb	0.6674	0,5964 to 0,7384	Yes	****	<0,0001	C-X				TZAP hTERT vs. IgG 6Kb	0.4859	0,2942 to 0,6775	Yes	****	<0,0001	C-X
TZAP hTERT vs. H3 4Kb	-0.2642	-0,3352 to -0,1932	Yes	****	<0,0001	C-Y				TZAP hTERT vs. H3 4Kb	-0.4955	-0,6871 to -0,3038	Yes	****	<0,0001	C-Y
TZAP hTERT vs. TERF2 4Kb	0.4958	0,4248 to 0,5668	Yes	****	<0,0001	C-Z				TZAP hTERT vs. TERF2 4Kb	-0.4109	-0,6025 to -0,2192	Yes	****	<0,0001	C-Z
TZAP hTERT vs. RBPJ 4Kb	0.1523	0,08833 to 0,2163	Yes	****	<0,0001	C-AB				TZAP hTERT vs. RBPJ 4Kb	0.2866	0,1138 to 0,4593	Yes	****	<0,0001	C-AB
TZAP hTERT vs. SMCHD1 4Kb	0.3928	0,3288 to 0,4568	Yes	****	<0,0001	C-AC				TZAP hTERT vs. SMCHD1 4Kb	-0.1308	-0,3036 to 0,04194	No	ns	0.4713	C-AC
TZAP hTERT vs. IgG 4Kb	0.7334	0,6625 to 0,8044	Yes	****	<0,0001	C-AD				TZAP hTERT vs. IgG 4Kb	0.4755	0,2839 to 0,6672	Yes	****	<0,0001	C-AD
RBPJ hTERT vs. SMCHD1 hTERT	0.1119	0,03250 to 0,1912	Yes	***	0.0001	D-E				RBPJ hTERT vs. SMCHD1 hTERT	-0.2732	-0,4875 to -0,05891	Yes	**	0.0011	D-E
RBPJ hTERT vs. IgG hTERT	0.7928	0,7176 to 0,8681	Yes	****	<0,0001	D-F				RBPJ hTERT vs. IgG hTERT	0.4092	0,2059 to 0,6125	Yes	****	<0,0001	D-F
RBPJ hTERT vs. H3 12Kb	-0.1482	-0,2235 to -0,07296	Yes	****	<0,0001	D-G				RBPJ hTERT vs. H3 12Kb	-0.5887	-0,7920 to -0,3854	Yes	****	<0,0001	D-G
RBPJ hTERT vs. TERF2 12Kb	0.3518	0,2765 to 0,4270	Yes	****	<0,0001	D-H				RBPJ hTERT vs. TERF2 12Kb	0.1597	-0,04357 to 0,3630	No	ns	0.3907	D-H
RBPJ hTERT vs. TZAP 12Kb	-0.06063	-0,1359 to 0,01465	No	ns	0.339	D-I				RBPJ hTERT vs. TZAP 12Kb	0.1271	-0,07620 to 0,3304	No	ns	0.8371	D-I
RBPJ hTERT vs. RBPJ 12kb	-0.09284	-0,1616 to -0,02412	Yes	***	0.0003	D-J				RBPJ hTERT vs. RBPJ 12kb	0.1644	-0,02117 to 0,3500	No	ns	0.1702	D-J
RBPJ hTERT vs. RBPJ 8Kb	-0.09303	-0,1618 to -0,02431	Yes	***	0.0003	D-P				RBPJ hTERT vs. RBPJ 8Kb	0.194	0,008433 to 0,3796	Yes	*	0.0286	D-P
RBPJ hTERT vs. RBPJ 6Kb	0.1243	0,04494 to 0,2037	Yes	****	<0,0001	D-V				RBPJ hTERT vs. RBPJ 6Kb	0.1895	-0,02480 to 0,4038	No	ns	0.1729	D-V
RBPJ hTERT vs. RBPJ 4Kb	0.2682	0,1995 to 0,3370	Yes	****	<0,0001	D-AB				RBPJ hTERT vs. RBPJ 4Kb	0.1933	0,007767 to 0,3789	Yes	*	0.0299	D-AB
RBPJ 12kb vs. RBPJ 8Kb	-0.0001876	-0,05630 to 0,05593	No	ns	>0,9999	J-P				RBPJ 12kb vs. RBPJ 8Kb	0.0296	-0,1219 to 0,1811	No	ns	>0,9999	J-P
RBPJ 12kb vs. RBPJ 6Kb	0.2171	0,1484 to 0,2859	Yes	****	<0,0001	J-V				RBPJ 12kb vs. RBPJ 6Kb	0.02507	-0,1605 to 0,2106	No	ns	>0,9999	J-V
RBPJ 12kb vs. RBPJ 4Kb	0.3611	0,3050 to 0,4172	Yes	****	<0,0001	J-AB				RBPJ 12kb vs. RBPJ 4Kb	0.02893	-0,1226 to 0,1805	No	ns	>0,9999	J-AB
RBPJ 8Kb vs. RBPJ 6Kb	0.2173	0,1486 to 0,2860	Yes	****	<0,0001	P-V				RBPJ 8Kb vs. RBPJ 6Kb	-0.004526	-0,1901 to 0,1810	No	ns	>0,9999	P-V
RBPJ 8Kb vs. RBPJ 4Kb	0.3613	0,3052 to 0,4174	Yes	****	<0,0001	P-AB				RBPJ 8Kb vs. RBPJ 4Kb	-0.0006657	-0,1522 to 0,1509	No	ns	>0,9999	P-AB
RBPJ 6Kb vs. RBPJ 4Kb	0.1439	0,07522 to 0,2127	Yes	****	<0,0001	V-AB				RBPJ 6Kb vs. RBPJ 4Kb	0.003861	-0,1817 to 0,1894	No	ns	>0,9999	V-AB
RBPJ hTERT vs. SMCHD1 12Kb	0.4166	0,3479 to 0,4853	Yes	****	<0,0001	D-K				RBPJ hTERT vs. SMCHD1 12Kb	-0.241	-0,4266 to -0,05542	Yes	***	0.0007	D-K
RBPJ hTERT vs. IgG 12Kb	0.8427	0,7674 to 0,9179	Yes	****	<0,0001	D-L				RBPJ hTERT vs. IgG 12Kb	0.4069	0,2036 to 0,6102	Yes	****	<0,0001	D-L
RBPJ hTERT vs. H3 8Kb	-0.1482	-0,2207 to -0,07581	Yes	****	<0,0001	D-M				RBPJ hTERT vs. H3 8Kb	-0.5887	-0,7920 to -0,3854	Yes	****	<0,0001	D-M
RBPJ hTERT vs. TERF2 8Kb	0.4728	0,3975 to 0,5481	Yes	****	<0,0001	D-N				RBPJ hTERT vs. TERF2 8Kb	-0.4422	-0,6455 to -0,2389	Yes	****	<0,0001	D-N
RBPJ hTERT vs. TZAP 8Kb	0.08652	0,01124 to 0,1618	Yes	**	0.007	D-O				RBPJ hTERT vs. TZAP 8Kb	0.3505	0,1472 to 0,5538	Yes	****	<0,0001	D-O
RBPJ hTERT vs. SMCHD1 8kb	0.5058	0,4370 to 0,5745	Yes	****	<0,0001	D-Q				RBPJ hTERT vs. SMCHD1 8kb	-0.07749	-0,2631 to 0,1081	No	ns	0.999	D-Q
RBPJ hTERT vs. IgG 8Kb	0.846	0,7707 to 0,9213	Yes	****	<0,0001	D-R				RBPJ hTERT vs. IgG 8Kb	0.4035	0,2002 to 0,6067	Yes	****	<0,0001	D-R
RBPJ hTERT vs. H3 6Kb	-0.1482	-0,2207 to -0,07581	Yes	****	<0,0001	D-S				RBPJ hTERT vs. H3 6Kb	-0.5887	-0,7920 to -0,3854	Yes	****	<0,0001	D-S
RBPJ hTERT vs. TERF2 6Kb	0.6301	0,5548 to 0,7054	Yes	****	<0,0001	D-T				RBPJ hTERT vs. TERF2 6Kb	-0.3323	-0,5355 to -0,1290	Yes	****	<0,0001	D-T
RBPJ hTERT vs. TZAP 6Kb	-0.0857	-0,1610 to -0,01042	Yes	**	0.0082	D-U				RBPJ hTERT vs. TZAP 6Kb	0.1963	-0,006950 to 0,3996	No	ns	0.0742	D-U
RBPJ hTERT vs. SMCHD1 6Kb	0.4141	0,3347 to 0,4934	Yes	****	<0,0001	D-W				RBPJ hTERT vs. SMCHD1 6Kb	-0.2198	-0,4341 to -0,005560	Yes	*	0.0365	D-W
RBPJ hTERT vs. IgG 6Kb	0.7833	0,7080 to 0,8586	Yes	****	<0,0001	D-X				RBPJ hTERT vs. IgG 6Kb	0.3926	0,1893 to 0,5959	Yes	****	<0,0001	D-X
RBPJ hTERT vs. H3 4Kb	-0.1482	-0,2235 to -0,07296	Yes	****	<0,0001	D-Y				RBPJ hTERT vs. H3 4Kb	-0.5887	-0,7920 to -0,3854	Yes	****	<0,0001	D-Y
RBPJ hTERT vs. TERF2 4Kb	0.6117	0,5364 to 0,6870	Yes	****	<0,0001	D-Z				RBPJ hTERT vs. TERF2 4Kb	-0.5041	-0,7074 to -0,3008	Yes	****	<0,0001	D-Z
RBPJ hTERT vs. TZAP 4Kb	0.0412	-0,03408 to 0,1165	No	ns	0.9553	D-AA				RBPJ hTERT vs. TZAP 4Kb	0.2019	-0,001371 to 0,4052	No	ns	0.0541	D-AA
RBPJ hTERT vs. SMCHD1 4Kb	0.5087	0,4400 to 0,5774	Yes	****	<0,0001	D-AC				RBPJ hTERT vs. SMCHD1 4Kb	-0.2241	-0,4096 to -0,03849	Yes	**	0.003	D-AC
RBPJ hTERT vs. IgG 4Kb	0.8494	0,7741 to 0,9247	Yes	****	<0,0001	D-AD				RBPJ hTERT vs. IgG 4Kb	0.3823	0,1790 to 0,5856	Yes	****	<0,0001	D-AD
SMCHD1 hTERT vs. IgG hTERT	0.681	0,6057 to 0,7563	Yes	****	<0,0001	E-F				SMCHD1 hTERT vs. IgG hTERT	0.6824	0,4791 to 0,8857	Yes	****	<0,0001	E-F
SMCHD1 hTERT vs. H3 12Kb	-0.2601	-0,3354 to -0,1848	Yes	****	<0,0001	E-G				SMCHD1 hTERT vs. H3 12Kb	-0.3155	-0,5188 to -0,1122	Yes	****	<0,0001	E-G
SMCHD1 hTERT vs. TERF2 12Kb	0.2399	0,1646 to 0,3152	Yes	****	<0,0001	E-H				SMCHD1 hTERT vs. TERF2 12Kb	0.4329	0,2296 to 0,6362	Yes	****	<0,0001	E-H
SMCHD1 hTERT vs. TZAP 12Kb	-0.1725	-0,2478 to -0,09720	Yes	****	<0,0001	E-I				SMCHD1 hTERT vs. TZAP 12Kb	0.4003	0,1970 to 0,6035	Yes	****	<0,0001	E-I
SMCHD1 hTERT vs. RBPJ 12kb	-0.2047	-0,2734 to -0,1360	Yes	****	<0,0001	E-J				SMCHD1 hTERT vs. RBPJ 12kb	0.4376	0,2520 to 0,6232	Yes	****	<0,0001	E-J
SMCHD1 hTERT vs. SMCHD1 12Kb	0.3048	0,2360 to 0,3735	Yes	****	<0,0001	E-K				SMCHD1 hTERT vs. SMCHD1 12Kb	0.03219	-0,1534 to 0,2178	No	ns	>0,9999	E-K
SMCHD1 hTERT vs. SMCHD1 8kb	0.3939	0,3252 to 0,4626	Yes	****	<0,0001	E-Q				SMCHD1 hTERT vs. SMCHD1 8kb	0.1957	0,01013 to 0,3813	Yes	*	0.0255	E-Q
SMCHD1 hTERT vs. SMCHD1 6Kb	0.3022	0,2228 to 0,3816	Yes	****	<0,0001	E-W				SMCHD1 hTERT vs. SMCHD1 6Kb	0.05335	-0,1609 to 0,2676	No	ns	>0,9999	E-W
SMCHD1 hTERT vs. SMCHD1 4Kb	0.3968	0,3281 to 0,4656	Yes	****	<0,0001	E-AC				SMCHD1 hTERT vs. SMCHD1 4Kb	0.04913	-0,1364 to 0,2347	No	ns	>0,9999	E-AC
SMCHD1 12Kb vs. SMCHD1 8kb	0.08914	0,03302 to 0,1453	Yes	****	<0,0001	K-Q				SMCHD1 12Kb vs. SMCHD1 8kb	0.1635	0,01199 to 0,3150	Yes	*	0.0185	K-Q
SMCHD1 12Kb vs. SMCHD1 6Kb	-0.002555	-0,07128 to 0,06617	No	ns	>0,9999	K-W				SMCHD1 12Kb vs. SMCHD1 6Kb	0.02115	-0,1644 to 0,2067	No	ns	>0,9999	K-W
SMCHD1 8kb vs. SMCHD1 6Kb	-0.09169	-0,1604 to -0,02297	Yes	***	0.0004	Q-W				SMCHD1 8kb vs. SMCHD1 6Kb	-0.1423	-0,3279 to 0,04322	No	ns	0.4428	Q-W
SMCHD1 8kb vs. SMCHD1 4Kb	0.002945	-0,05317 to 0,05906	No	ns	>0,9999	Q-AC				SMCHD1 8kb vs. SMCHD1 4Kb	-0.1466	-0,2981 to 0,004947	No	ns	0.0729	Q-AC
SMCHD1 12Kb vs. SMCHD1 4Kb	0.09208	0,03597 to 0,1482	Yes	****	<0,0001	K-AC				SMCHD1 12Kb vs. SMCHD1 4Kb	0.01693	-0,1346 to 0,1685	No	ns	>0,9999	K-AC
SMCHD1 6Kb vs. SMCHD1 4Kb	0.09464	0,02591 to 0,1634	Yes	***	0.0002	W-AC				SMCHD1 6Kb vs. SMCHD1 4Kb	-0.00422	-0,1898 to 0,1813	No	ns	>0,9999	W-AC
SMCHD1 hTERT vs. IgG 12Kb	0.7308	0,6555 to 0,8061	Yes	****	<0,0001	E-L				SMCHD1 hTERT vs. IgG 12Kb	0.6801	0,4768 to 0,8834	Yes	****	<0,0001	E-L
SMCHD1 hTERT vs. H3 8Kb	-0.2601	-0,3326 to -0,1877	Yes	****	<0,0001	E-M				SMCHD1 hTERT vs. H3 8Kb	-0.3155	-0,5188 to -0,1122	Yes	****	<0,0001	E-M
SMCHD1 hTERT vs. TERF2 8Kb	0.3609	0,2856 to 0,4362	Yes	****	<0,0001	E-N				SMCHD1 hTERT vs. TERF2 8Kb	-0.169	-0,3723 to 0,03428	No	ns	0.2761	E-N
SMCHD1 hTERT vs. TZAP 8Kb	-0.02534	-0,1006 to 0,04995	No	ns	>0,9999	E-O				SMCHD1 hTERT vs. TZAP 8Kb	0.6237	0,4204 to 0,8270	Yes	****	<0,0001	E-O
SMCHD1 hTERT vs. RBPJ 8Kb	-0.2049	-0,2736 to -0,1362	Yes	****	<0,0001	E-P				SMCHD1 hTERT vs. RBPJ 8Kb	0.4672	0,2816 to 0,6528	Yes	****	<0,0001	E-P
SMCHD1 hTERT vs. IgG 8Kb	0.7341	0,6589 to 0,8094	Yes	****	<0,0001	E-R				SMCHD1 hTERT vs. IgG 8Kb	0.6766	0,4734 to 0,8799	Yes	****	<0,0001	E-R
SMCHD1 hTERT vs. H3 6Kb	-0.2601	-0,3326 to -0,1877	Yes	****	<0,0001	E-S				SMCHD1 hTERT vs. H3 6Kb	-0.3155	-0,5188 to -0,1122	Yes	****	<0,0001	E-S
SMCHD1 hTERT vs. TERF2 6Kb	0.5183	0,4430 to 0,5936	Yes	****	<0,0001	E-T				SMCHD1 hTERT vs. TERF2 6Kb	-0.05908	-0,2624 to 0,1442	No	ns	>0,9999	E-T
SMCHD1 hTERT vs. TZAP 6Kb	-0.1976	-0,2728 to -0,1223	Yes	****	<0,0001	E-U				SMCHD1 hTERT vs. TZAP 6Kb	0.4695	0,2662 to 0,6728	Yes	****	<0,0001	E-U
SMCHD1 hTERT vs. RBPJ 6Kb	0.01244	-0,06692 to 0,09179	No	ns	>0,9999	E-V				SMCHD1 hTERT vs. RBPJ 6Kb	0.4627	0,2484 to 0,6769	Yes	****	<0,0001	E-V
SMCHD1 hTERT vs. IgG 6Kb	0.6714	0,5962 to 0,7467	Yes	****	<0,0001	E-X				SMCHD1 hTERT vs. IgG 6Kb	0.6658	0,4625 to 0,8691	Yes	****	<0,0001	E-X
SMCHD1 hTERT vs. H3 4Kb	-0.2601	-0,3354 to -0,1848	Yes	****	<0,0001	E-Y				SMCHD1 hTERT vs. H3 4Kb	-0.3155	-0,5188 to -0,1122	Yes	****	<0,0001	E-Y
SMCHD1 hTERT vs. TERF2 4Kb	0.4998	0,4246 to 0,5751	Yes	****	<0,0001	E-Z				SMCHD1 hTERT vs. TERF2 4Kb	-0.2309	-0,4342 to -0,02765	Yes	**	0.0085	E-Z
SMCHD1 hTERT vs. TZAP 4Kb	-0.07066	-0,1459 to 0,004626	No	ns	0.1	E-AA				SMCHD1 hTERT vs. TZAP 4Kb	0.4751	0,2718 to 0,6784	Yes	****	<0,0001	E-AA
SMCHD1 hTERT vs. RBPJ 4Kb	0.1564	0,08765 to 0,2251	Yes	****	<0,0001	E-AB				SMCHD1 hTERT vs. RBPJ 4Kb	0.4665	0,2810 to 0,6521	Yes	****	<0,0001	E-AB
SMCHD1 hTERT vs. IgG 4Kb	0.7375	0,6622 to 0,8128	Yes	****	<0,0001	E-AD				SMCHD1 hTERT vs. IgG 4Kb	0.6555	0,4522 to 0,8588	Yes	****	<0,0001	E-AD
IgG hTERT vs. H3 12Kb	-0.9411	-1,012 to -0,8701	Yes	****	<0,0001	F-G				IgG hTERT vs. H3 12Kb	-0.9979	-1,190 to -0,8063	Yes	****	<0,0001	F-G
IgG hTERT vs. TERF2 12Kb	-0.4411	-0,5121 to -0,3701	Yes	****	<0,0001	F-H				IgG hTERT vs. TERF2 12Kb	-0.2495	-0,4412 to -0,05785	Yes	***	0.0007	F-H
IgG hTERT vs. TZAP 12Kb	-0.8535	-0,9245 to -0,7825	Yes	****	<0,0001	F-I				IgG hTERT vs. TZAP 12Kb	-0.2821	-0,4738 to -0,09048	Yes	****	<0,0001	F-I
IgG hTERT vs. RBPJ 12kb	-0.8857	-0,9497 to -0,8217	Yes	****	<0,0001	F-J				IgG hTERT vs. RBPJ 12kb	-0.2448	-0,4176 to -0,07206	Yes	***	0.0001	F-J
IgG hTERT vs. SMCHD1 12Kb	-0.3762	-0,4402 to -0,3122	Yes	****	<0,0001	F-K				IgG hTERT vs. SMCHD1 12Kb	-0.6502	-0,8230 to -0,4775	Yes	****	<0,0001	F-K
IgG hTERT vs. IgG 12Kb	0.04982	-0,02116 to 0,1208	No	ns	0.6368	F-L				IgG hTERT vs. IgG 12Kb	-0.002294	-0,1939 to 0,1894	No	ns	>0,9999	F-L
IgG hTERT vs. H3 8Kb	-0.9411	-1,009 to -0,8731	Yes	****	<0,0001	F-M				IgG hTERT vs. H3 8Kb	-0.9979	-1,190 to -0,8063	Yes	****	<0,0001	F-M
IgG hTERT vs. TERF2 8Kb	-0.3201	-0,3911 to -0,2491	Yes	****	<0,0001	F-N				IgG hTERT vs. TERF2 8Kb	-0.8514	-1,043 to -0,6598	Yes	****	<0,0001	F-N
IgG hTERT vs. TZAP 8Kb	-0.7063	-0,7773 to -0,6353	Yes	****	<0,0001	F-O				IgG hTERT vs. TZAP 8Kb	-0.05873	-0,2504 to 0,1329	No	ns	>0,9999	F-O
IgG hTERT vs. RBPJ 8Kb	-0.8859	-0,9499 to -0,8219	Yes	****	<0,0001	F-P				IgG hTERT vs. RBPJ 8Kb	-0.2152	-0,3880 to -0,04246	Yes	**	0.0017	F-P
IgG hTERT vs. SMCHD1 8kb	-0.2871	-0,3511 to -0,2231	Yes	****	<0,0001	F-Q				IgG hTERT vs. SMCHD1 8kb	-0.4867	-0,6595 to -0,3139	Yes	****	<0,0001	F-Q
IgG hTERT vs. IgG 8Kb	0.05316	-0,01782 to 0,1241	No	ns	0.4961	F-R				IgG hTERT vs. IgG 8Kb	-0.005765	-0,1974 to 0,1859	No	ns	>0,9999	F-R
IgG hTERT vs. H3 6Kb	-0.9411	-1,009 to -0,8731	Yes	****	<0,0001	F-S				IgG hTERT vs. H3 6Kb	-0.9979	-1,190 to -0,8063	Yes	****	<0,0001	F-S
IgG hTERT vs. TERF2 6Kb	-0.1627	-0,2337 to -0,09173	Yes	****	<0,0001	F-T				IgG hTERT vs. TERF2 6Kb	-0.7415	-0,9331 to -0,5498	Yes	****	<0,0001	F-T
IgG hTERT vs. TZAP 6Kb	-0.8785	-0,9495 to -0,8076	Yes	****	<0,0001	F-U				IgG hTERT vs. TZAP 6Kb	-0.2129	-0,4045 to -0,02123	Yes	*	0.0121	F-U
IgG hTERT vs. RBPJ 6Kb	-0.6685	-0,7438 to -0,5933	Yes	****	<0,0001	F-V				IgG hTERT vs. RBPJ 6Kb	-0.2197	-0,4230 to -0,01646	Yes	*	0.0181	F-V
IgG hTERT vs. SMCHD1 6Kb	-0.3788	-0,4541 to -0,3035	Yes	****	<0,0001	F-W				IgG hTERT vs. SMCHD1 6Kb	-0.6291	-0,8323 to -0,4258	Yes	****	<0,0001	F-W
IgG hTERT vs. IgG 6Kb	-0.009535	-0,08051 to 0,06144	No	ns	>0,9999	F-X				IgG hTERT vs. IgG 6Kb	-0.01659	-0,2082 to 0,1751	No	ns	>0,9999	F-X
IgG hTERT vs. H3 4Kb	-0.9411	-1,012 to -0,8701	Yes	****	<0,0001	F-Y				IgG hTERT vs. H3 4Kb	-0.9979	-1,190 to -0,8063	Yes	****	<0,0001	F-Y
IgG hTERT vs. TERF2 4Kb	-0.1811	-0,2521 to -0,1102	Yes	****	<0,0001	F-Z				IgG hTERT vs. TERF2 4Kb	-0.9133	-1,105 to -0,7217	Yes	****	<0,0001	F-Z
IgG hTERT vs. TZAP 4Kb	-0.7516	-0,8226 to -0,6807	Yes	****	<0,0001	F-AA				IgG hTERT vs. TZAP 4Kb	-0.2073	-0,3990 to -0,01565	Yes	*	0.0179	F-AA
IgG hTERT vs. RBPJ 4Kb	-0.5246	-0,5886 to -0,4606	Yes	****	<0,0001	F-AB				IgG hTERT vs. RBPJ 4Kb	-0.2159	-0,3886 to -0,04312	Yes	**	0.0016	F-AB
IgG hTERT vs. SMCHD1 4Kb	-0.2841	-0,3481 to -0,2202	Yes	****	<0,0001	F-AC				IgG hTERT vs. SMCHD1 4Kb	-0.6333	-0,8060 to -0,4605	Yes	****	<0,0001	F-AC
IgG hTERT vs. IgG 4Kb	0.05653	-0,01445 to 0,1275	No	ns	0.362	F-AD				IgG hTERT vs. IgG 4Kb	-0.0269	-0,2186 to 0,1648	No	ns	>0,9999	F-AD
H3 12Kb vs. TERF2 12Kb	0.5	0,4290 to 0,5710	Yes	****	<0,0001	G-H				H3 12Kb vs. TERF2 12Kb	0.7484	0,5568 to 0,9401	Yes	****	<0,0001	G-H
H3 12Kb vs. TZAP 12Kb	0.08762	0,01664 to 0,1586	Yes	**	0.002	G-I				H3 12Kb vs. TZAP 12Kb	0.7158	0,5241 to 0,9074	Yes	****	<0,0001	G-I
H3 12Kb vs. RBPJ 12kb	0.05541	-0,008574 to 0,1194	No	ns	0.2049	G-J				H3 12Kb vs. RBPJ 12kb	0.7531	0,5804 to 0,9259	Yes	****	<0,0001	G-J
H3 12Kb vs. SMCHD1 12Kb	0.5649	0,5009 to 0,6288	Yes	****	<0,0001	G-K				H3 12Kb vs. SMCHD1 12Kb	0.3477	0,1750 to 0,5205	Yes	****	<0,0001	G-K
H3 12Kb vs. TERF2 8Kb	0.621	0,5500 to 0,6920	Yes	****	<0,0001	G-N				H3 12Kb vs. TERF2 8Kb	0.1465	-0,04514 to 0,3382	No	ns	0.4503	G-N
H3 12Kb vs. TZAP 8Kb	0.2348	0,1638 to 0,3057	Yes	****	<0,0001	G-O				H3 12Kb vs. TZAP 8Kb	0.9392	0,7475 to 1,131	Yes	****	<0,0001	G-O
H3 12Kb vs. RBPJ 8Kb	0.05522	-0,008761 to 0,1192	No	ns	0.2104	G-P				H3 12Kb vs. RBPJ 8Kb	0.7827	0,6100 to 0,9555	Yes	****	<0,0001	G-P
H3 12Kb vs. SMCHD1 8kb	0.654	0,5900 to 0,7180	Yes	****	<0,0001	G-Q				H3 12Kb vs. SMCHD1 8kb	0.5112	0,3385 to 0,6840	Yes	****	<0,0001	G-Q
H3 12Kb vs. IgG 8Kb	0.9943	0,9233 to 1,065	Yes	****	<0,0001	G-R				H3 12Kb vs. IgG 8Kb	0.9922	0,8005 to 1,184	Yes	****	<0,0001	G-R
H3 12Kb vs. TERF2 6Kb	0.7784	0,7074 to 0,8494	Yes	****	<0,0001	G-T				H3 12Kb vs. TERF2 6Kb	0.2564	0,06479 to 0,4481	Yes	***	0.0004	G-T
H3 12Kb vs. TZAP 6Kb	0.06254	-0,008434 to 0,1335	No	ns	0.1781	G-U				H3 12Kb vs. TZAP 6Kb	0.785	0,5934 to 0,9767	Yes	****	<0,0001	G-U
H3 12Kb vs. RBPJ 6Kb	0.2725	0,1973 to 0,3478	Yes	****	<0,0001	G-V				H3 12Kb vs. RBPJ 6Kb	0.7782	0,5749 to 0,9815	Yes	****	<0,0001	G-V
H3 12Kb vs. SMCHD1 6Kb	0.5623	0,4870 to 0,6376	Yes	****	<0,0001	G-W				H3 12Kb vs. SMCHD1 6Kb	0.3689	0,1656 to 0,5722	Yes	****	<0,0001	G-W
H3 12Kb vs. IgG 6Kb	0.9316	0,8606 to 1,003	Yes	****	<0,0001	G-X				H3 12Kb vs. IgG 6Kb	0.9813	0,7897 to 1,173	Yes	****	<0,0001	G-X
H3 12Kb vs. TERF2 4Kb	0.76	0,6890 to 0,8309	Yes	****	<0,0001	G-Z				H3 12Kb vs. TERF2 4Kb	0.08459	-0,1071 to 0,2762	No	ns	0.9975	G-Z
H3 12Kb vs. TZAP 4Kb	0.1894	0,1185 to 0,2604	Yes	****	<0,0001	G-AA				H3 12Kb vs. TZAP 4Kb	0.7906	0,5990 to 0,9823	Yes	****	<0,0001	G-AA
H3 12Kb vs. RBPJ 4Kb	0.4165	0,3525 to 0,4805	Yes	****	<0,0001	G-AB				H3 12Kb vs. RBPJ 4Kb	0.782	0,6093 to 0,9548	Yes	****	<0,0001	G-AB
H3 12Kb vs. SMCHD1 4Kb	0.6569	0,5930 to 0,7209	Yes	****	<0,0001	G-AC				H3 12Kb vs. SMCHD1 4Kb	0.3647	0,1919 to 0,5374	Yes	****	<0,0001	G-AC
H3 12Kb vs. IgG 4Kb	0.9976	0,9266 to 1,069	Yes	****	<0,0001	G-AD				H3 12Kb vs. IgG 4Kb	0.971	0,7794 to 1,163	Yes	****	<0,0001	G-AD
TERF2 12Kb vs. TZAP 12Kb	-0.4124	-0,4834 to -0,3414	Yes	****	<0,0001	H-I				TERF2 12Kb vs. TZAP 12Kb	-0.03263	-0,2243 to 0,1590	No	ns	>0,9999	H-I
TERF2 12Kb vs. RBPJ 12kb	-0.4446	-0,5086 to -0,3806	Yes	****	<0,0001	H-J				TERF2 12Kb vs. RBPJ 12kb	0.004691	-0,1681 to 0,1774	No	ns	>0,9999	H-J
TERF2 12Kb vs. SMCHD1 12Kb	0.06486	0,0008857 to 0,1288	Yes	*	0.0423	H-K				TERF2 12Kb vs. SMCHD1 12Kb	-0.4007	-0,5735 to -0,2279	Yes	****	<0,0001	H-K
TERF2 12Kb vs. IgG 12Kb	0.4909	0,4199 to 0,5619	Yes	****	<0,0001	H-L				TERF2 12Kb vs. IgG 12Kb	0.2472	0,05555 to 0,4389	Yes	***	0.0008	H-L
TERF2 12Kb vs. H3 8Kb	-0.5	-0,5680 to -0,4320	Yes	****	<0,0001	H-M				TERF2 12Kb vs. H3 8Kb	-0.7484	-0,9401 to -0,5568	Yes	****	<0,0001	H-M
TERF2 12Kb vs. TZAP 8Kb	-0.2652	-0,3362 to -0,1943	Yes	****	<0,0001	H-O				TERF2 12Kb vs. TZAP 8Kb	0.1908	-0,0008824 to 0,3824	No	ns	0.0528	H-O
TERF2 12Kb vs. RBPJ 8Kb	-0.4448	-0,5088 to -0,3808	Yes	****	<0,0001	H-P				TERF2 12Kb vs. RBPJ 8Kb	0.03429	-0,1385 to 0,2070	No	ns	>0,9999	H-P
TERF2 12Kb vs. SMCHD1 8kb	0.154	0,09002 to 0,2180	Yes	****	<0,0001	H-Q				TERF2 12Kb vs. SMCHD1 8kb	-0.2372	-0,4100 to -0,06444	Yes	***	0.0002	H-Q
TERF2 12Kb vs. IgG 8Kb	0.4943	0,4233 to 0,5652	Yes	****	<0,0001	H-R				TERF2 12Kb vs. IgG 8Kb	0.2437	0,05208 to 0,4354	Yes	**	0.0011	H-R
TERF2 12Kb vs. H3 6Kb	-0.5	-0,5680 to -0,4320	Yes	****	<0,0001	H-S				TERF2 12Kb vs. H3 6Kb	-0.7484	-0,9401 to -0,5568	Yes	****	<0,0001	H-S
TERF2 12Kb vs. TZAP 6Kb	-0.4375	-0,5084 to -0,3665	Yes	****	<0,0001	H-U				TERF2 12Kb vs. TZAP 6Kb	0.03662	-0,1550 to 0,2283	No	ns	>0,9999	H-U
TERF2 12Kb vs. RBPJ 6Kb	-0.2275	-0,3027 to -0,1522	Yes	****	<0,0001	H-V				TERF2 12Kb vs. RBPJ 6Kb	0.02977	-0,1735 to 0,2330	No	ns	>0,9999	H-V
TERF2 12Kb vs. SMCHD1 6Kb	0.06231	-0,01297 to 0,1376	No	ns	0.2847	H-W				TERF2 12Kb vs. SMCHD1 6Kb	-0.3795	-0,5828 to -0,1763	Yes	****	<0,0001	H-W
TERF2 12Kb vs. IgG 6Kb	0.4316	0,3606 to 0,5025	Yes	****	<0,0001	H-X				TERF2 12Kb vs. IgG 6Kb	0.2329	0,04126 to 0,4246	Yes	**	0.0027	H-X
TERF2 12Kb vs. H3 4Kb	-0.5	-0,5710 to -0,4290	Yes	****	<0,0001	H-Y				TERF2 12Kb vs. H3 4Kb	-0.7484	-0,9401 to -0,5568	Yes	****	<0,0001	H-Y
TERF2 12Kb vs. TZAP 4Kb	-0.3106	-0,3815 to -0,2396	Yes	****	<0,0001	H-AA				TERF2 12Kb vs. TZAP 4Kb	0.0422	-0,1495 to 0,2339	No	ns	>0,9999	H-AA
TERF2 12Kb vs. RBPJ 4Kb	-0.08351	-0,1475 to -0,01953	Yes	***	0.0007	H-AB				TERF2 12Kb vs. RBPJ 4Kb	0.03363	-0,1391 to 0,2064	No	ns	>0,9999	H-AB
TERF2 12Kb vs. SMCHD1 4Kb	0.1569	0,09297 to 0,2209	Yes	****	<0,0001	H-AC				TERF2 12Kb vs. SMCHD1 4Kb	-0.3838	-0,5565 to -0,2110	Yes	****	<0,0001	H-AC
TERF2 12Kb vs. IgG 4Kb	0.4976	0,4266 to 0,5686	Yes	****	<0,0001	H-AD				TERF2 12Kb vs. IgG 4Kb	0.2226	0,03095 to 0,4143	Yes	**	0.0059	H-AD
TZAP 12Kb vs. RBPJ 12kb	-0.03221	-0,09619 to 0,03177	No	ns	0.9837	I-J				TZAP 12Kb vs. RBPJ 12kb	0.03732	-0,1354 to 0,2101	No	ns	>0,9999	I-J
TZAP 12Kb vs. SMCHD1 12Kb	0.4772	0,4133 to 0,5412	Yes	****	<0,0001	I-K				TZAP 12Kb vs. SMCHD1 12Kb	-0.3681	-0,5408 to -0,1953	Yes	****	<0,0001	I-K
TZAP 12Kb vs. IgG 12Kb	0.9033	0,8323 to 0,9743	Yes	****	<0,0001	I-L				TZAP 12Kb vs. IgG 12Kb	0.2798	0,08819 to 0,4715	Yes	****	<0,0001	I-L
TZAP 12Kb vs. H3 8Kb	-0.08762	-0,1556 to -0,01966	Yes	***	0.0008	I-M				TZAP 12Kb vs. H3 8Kb	-0.7158	-0,9074 to -0,5241	Yes	****	<0,0001	I-M
TZAP 12Kb vs. TERF2 8Kb	0.5334	0,4624 to 0,6044	Yes	****	<0,0001	I-N				TZAP 12Kb vs. TERF2 8Kb	-0.5693	-0,7609 to -0,3776	Yes	****	<0,0001	I-N
TZAP 12Kb vs. RBPJ 8Kb	-0.0324	-0,09638 to 0,03158	No	ns	0.9824	I-P				TZAP 12Kb vs. RBPJ 8Kb	0.06692	-0,1058 to 0,2397	No	ns	0.9997	I-P
TZAP 12Kb vs. SMCHD1 8kb	0.5664	0,5024 to 0,6304	Yes	****	<0,0001	I-Q				TZAP 12Kb vs. SMCHD1 8kb	-0.2046	-0,3773 to -0,03181	Yes	**	0.0043	I-Q
TZAP 12Kb vs. IgG 8Kb	0.9066	0,8357 to 0,9776	Yes	****	<0,0001	I-R				TZAP 12Kb vs. IgG 8Kb	0.2764	0,08472 to 0,4680	Yes	****	<0,0001	I-R
TZAP 12Kb vs. H3 6Kb	-0.08762	-0,1556 to -0,01966	Yes	***	0.0008	I-S				TZAP 12Kb vs. H3 6Kb	-0.7158	-0,9074 to -0,5241	Yes	****	<0,0001	I-S
TZAP 12Kb vs. TERF2 6Kb	0.6908	0,6198 to 0,7617	Yes	****	<0,0001	I-T				TZAP 12Kb vs. TERF2 6Kb	-0.4593	-0,6510 to -0,2677	Yes	****	<0,0001	I-T
TZAP 12Kb vs. RBPJ 6Kb	0.1849	0,1096 to 0,2602	Yes	****	<0,0001	I-V				TZAP 12Kb vs. RBPJ 6Kb	0.0624	-0,1409 to 0,2657	No	ns	>0,9999	I-V
TZAP 12Kb vs. SMCHD1 6Kb	0.4747	0,3994 to 0,5500	Yes	****	<0,0001	I-W				TZAP 12Kb vs. SMCHD1 6Kb	-0.3469	-0,5502 to -0,1436	Yes	****	<0,0001	I-W
TZAP 12Kb vs. IgG 6Kb	0.8439	0,7730 to 0,9149	Yes	****	<0,0001	I-X				TZAP 12Kb vs. IgG 6Kb	0.2655	0,07389 to 0,4572	Yes	***	0.0002	I-X
TZAP 12Kb vs. H3 4Kb	-0.08762	-0,1586 to -0,01664	Yes	**	0.002	I-Y				TZAP 12Kb vs. H3 4Kb	-0.7158	-0,9074 to -0,5241	Yes	****	<0,0001	I-Y
TZAP 12Kb vs. TERF2 4Kb	0.6723	0,6014 to 0,7433	Yes	****	<0,0001	I-Z				TZAP 12Kb vs. TERF2 4Kb	-0.6312	-0,8229 to -0,4395	Yes	****	<0,0001	I-Z
TZAP 12Kb vs. RBPJ 4Kb	0.3289	0,2649 to 0,3928	Yes	****	<0,0001	I-AB				TZAP 12Kb vs. RBPJ 4Kb	0.06626	-0,1065 to 0,2390	No	ns	0.9998	I-AB
TZAP 12Kb vs. SMCHD1 4Kb	0.5693	0,5053 to 0,6333	Yes	****	<0,0001	I-AC				TZAP 12Kb vs. SMCHD1 4Kb	-0.3511	-0,5239 to -0,1784	Yes	****	<0,0001	I-AC
TZAP 12Kb vs. IgG 4Kb	0.91	0,8390 to 0,9810	Yes	****	<0,0001	I-AD				TZAP 12Kb vs. IgG 4Kb	0.2552	0,06358 to 0,4469	Yes	***	0.0004	I-AD
RBPJ 12kb vs. SMCHD1 12Kb	0.5095	0,4533 to 0,5656	Yes	****	<0,0001	J-K				RBPJ 12kb vs. SMCHD1 12Kb	-0.4054	-0,5569 to -0,2539	Yes	****	<0,0001	J-K
RBPJ 12kb vs. IgG 12Kb	0.9355	0,8715 to 0,9995	Yes	****	<0,0001	J-L				RBPJ 12kb vs. IgG 12Kb	0.2425	0,06976 to 0,4153	Yes	***	0.0001	J-L
RBPJ 12kb vs. H3 8Kb	-0.05541	-0,1160 to 0,005204	No	ns	0.129	J-M				RBPJ 12kb vs. H3 8Kb	-0.7531	-0,9259 to -0,5804	Yes	****	<0,0001	J-M
RBPJ 12kb vs. TERF2 8Kb	0.5656	0,5016 to 0,6296	Yes	****	<0,0001	J-N				RBPJ 12kb vs. TERF2 8Kb	-0.6066	-0,7793 to -0,4338	Yes	****	<0,0001	J-N
RBPJ 12kb vs. TZAP 8Kb	0.1794	0,1154 to 0,2433	Yes	****	<0,0001	J-O				RBPJ 12kb vs. TZAP 8Kb	0.1861	0,01333 to 0,3588	Yes	*	0.019	J-O
RBPJ 12kb vs. SMCHD1 8kb	0.5986	0,5425 to 0,6547	Yes	****	<0,0001	J-Q				RBPJ 12kb vs. SMCHD1 8kb	-0.2419	-0,3934 to -0,09037	Yes	****	<0,0001	J-Q
RBPJ 12kb vs. IgG 8Kb	0.9388	0,8749 to 1,003	Yes	****	<0,0001	J-R				RBPJ 12kb vs. IgG 8Kb	0.239	0,06629 to 0,4118	Yes	***	0.0002	J-R
RBPJ 12kb vs. H3 6Kb	-0.05541	-0,1160 to 0,005204	No	ns	0.129	J-S				RBPJ 12kb vs. H3 6Kb	-0.7531	-0,9259 to -0,5804	Yes	****	<0,0001	J-S
RBPJ 12kb vs. TERF2 6Kb	0.723	0,6590 to 0,7870	Yes	****	<0,0001	J-T				RBPJ 12kb vs. TERF2 6Kb	-0.4967	-0,6694 to -0,3239	Yes	****	<0,0001	J-T
RBPJ 12kb vs. TZAP 6Kb	0.007139	-0,05684 to 0,07112	No	ns	>0,9999	J-U				RBPJ 12kb vs. TZAP 6Kb	0.03193	-0,1408 to 0,2047	No	ns	>0,9999	J-U
RBPJ 12kb vs. SMCHD1 6Kb	0.5069	0,4382 to 0,5756	Yes	****	<0,0001	J-W				RBPJ 12kb vs. SMCHD1 6Kb	-0.3842	-0,5698 to -0,1987	Yes	****	<0,0001	J-W
RBPJ 12kb vs. IgG 6Kb	0.8761	0,8122 to 0,9401	Yes	****	<0,0001	J-X				RBPJ 12kb vs. IgG 6Kb	0.2282	0,05546 to 0,4010	Yes	***	0.0005	J-X
RBPJ 12kb vs. H3 4Kb	-0.05541	-0,1194 to 0,008574	No	ns	0.2049	J-Y				RBPJ 12kb vs. H3 4Kb	-0.7531	-0,9259 to -0,5804	Yes	****	<0,0001	J-Y
RBPJ 12kb vs. TERF2 4Kb	0.7045	0,6406 to 0,7685	Yes	****	<0,0001	J-Z				RBPJ 12kb vs. TERF2 4Kb	-0.6685	-0,8413 to -0,4958	Yes	****	<0,0001	J-Z
RBPJ 12kb vs. TZAP 4Kb	0.134	0,07006 to 0,1980	Yes	****	<0,0001	J-AA				RBPJ 12kb vs. TZAP 4Kb	0.03751	-0,1352 to 0,2103	No	ns	>0,9999	J-AA
RBPJ 12kb vs. SMCHD1 4Kb	0.6015	0,5454 to 0,6577	Yes	****	<0,0001	J-AC				RBPJ 12kb vs. SMCHD1 4Kb	-0.3885	-0,5400 to -0,2369	Yes	****	<0,0001	J-AC
RBPJ 12kb vs. IgG 4Kb	0.9422	0,8782 to 1,006	Yes	****	<0,0001	J-AD				RBPJ 12kb vs. IgG 4Kb	0.2179	0,04515 to 0,3907	Yes	**	0.0013	J-AD
SMCHD1 12Kb vs. IgG 12Kb	0.426	0,3621 to 0,4900	Yes	****	<0,0001	K-L				SMCHD1 12Kb vs. IgG 12Kb	0.6479	0,4752 to 0,8207	Yes	****	<0,0001	K-L
SMCHD1 12Kb vs. H3 8Kb	-0.5649	-0,6255 to -0,5043	Yes	****	<0,0001	K-M				SMCHD1 12Kb vs. H3 8Kb	-0.3477	-0,5205 to -0,1750	Yes	****	<0,0001	K-M
SMCHD1 12Kb vs. TERF2 8Kb	0.05615	-0,007825 to 0,1201	No	ns	0.184	K-N				SMCHD1 12Kb vs. TERF2 8Kb	-0.2012	-0,3740 to -0,02844	Yes	**	0.0057	K-N
SMCHD1 12Kb vs. TZAP 8Kb	-0.3301	-0,3941 to -0,2661	Yes	****	<0,0001	K-O				SMCHD1 12Kb vs. TZAP 8Kb	0.5915	0,4187 to 0,7642	Yes	****	<0,0001	K-O
SMCHD1 12Kb vs. RBPJ 8Kb	-0.5096	-0,5658 to -0,4535	Yes	****	<0,0001	K-P				SMCHD1 12Kb vs. RBPJ 8Kb	0.435	0,2835 to 0,5865	Yes	****	<0,0001	K-P
SMCHD1 12Kb vs. IgG 8Kb	0.4294	0,3654 to 0,4934	Yes	****	<0,0001	K-R				SMCHD1 12Kb vs. IgG 8Kb	0.6444	0,4717 to 0,8172	Yes	****	<0,0001	K-R
SMCHD1 12Kb vs. H3 6Kb	-0.5649	-0,6255 to -0,5043	Yes	****	<0,0001	K-S				SMCHD1 12Kb vs. H3 6Kb	-0.3477	-0,5205 to -0,1750	Yes	****	<0,0001	K-S
SMCHD1 12Kb vs. TERF2 6Kb	0.2135	0,1495 to 0,2775	Yes	****	<0,0001	K-T				SMCHD1 12Kb vs. TERF2 6Kb	-0.09128	-0,2640 to 0,08148	No	ns	0.9701	K-T
SMCHD1 12Kb vs. TZAP 6Kb	-0.5023	-0,5663 to -0,4383	Yes	****	<0,0001	K-U				SMCHD1 12Kb vs. TZAP 6Kb	0.4373	0,2646 to 0,6101	Yes	****	<0,0001	K-U
SMCHD1 12Kb vs. RBPJ 6Kb	-0.2923	-0,3610 to -0,2236	Yes	****	<0,0001	K-V				SMCHD1 12Kb vs. RBPJ 6Kb	0.4305	0,2449 to 0,6160	Yes	****	<0,0001	K-V
SMCHD1 12Kb vs. IgG 6Kb	0.3667	0,3027 to 0,4307	Yes	****	<0,0001	K-X				SMCHD1 12Kb vs. IgG 6Kb	0.6336	0,4609 to 0,8064	Yes	****	<0,0001	K-X
SMCHD1 12Kb vs. H3 4Kb	-0.5649	-0,6288 to -0,5009	Yes	****	<0,0001	K-Y				SMCHD1 12Kb vs. H3 4Kb	-0.3477	-0,5205 to -0,1750	Yes	****	<0,0001	K-Y
SMCHD1 12Kb vs. TERF2 4Kb	0.1951	0,1311 to 0,2591	Yes	****	<0,0001	K-Z				SMCHD1 12Kb vs. TERF2 4Kb	-0.2631	-0,4359 to -0,09037	Yes	****	<0,0001	K-Z
SMCHD1 12Kb vs. TZAP 4Kb	-0.3754	-0,4394 to -0,3114	Yes	****	<0,0001	K-AA				SMCHD1 12Kb vs. TZAP 4Kb	0.4429	0,2701 to 0,6157	Yes	****	<0,0001	K-AA
SMCHD1 12Kb vs. RBPJ 4Kb	-0.1484	-0,2045 to -0,09226	Yes	****	<0,0001	K-AB				SMCHD1 12Kb vs. RBPJ 4Kb	0.4343	0,2828 to 0,5858	Yes	****	<0,0001	K-AB
SMCHD1 12Kb vs. IgG 4Kb	0.4328	0,3688 to 0,4967	Yes	****	<0,0001	K-AD				SMCHD1 12Kb vs. IgG 4Kb	0.6233	0,4505 to 0,7961	Yes	****	<0,0001	K-AD
IgG 12Kb vs. H3 8Kb	-0.9909	-1,059 to -0,9230	Yes	****	<0,0001	L-M				IgG 12Kb vs. H3 8Kb	-0.9956	-1,187 to -0,8040	Yes	****	<0,0001	L-M
IgG 12Kb vs. TERF2 8Kb	-0.3699	-0,4409 to -0,2989	Yes	****	<0,0001	L-N				IgG 12Kb vs. TERF2 8Kb	-0.8491	-1,041 to -0,6575	Yes	****	<0,0001	L-N
IgG 12Kb vs. TZAP 8Kb	-0.7561	-0,8271 to -0,6852	Yes	****	<0,0001	L-O				IgG 12Kb vs. TZAP 8Kb	-0.05644	-0,2481 to 0,1352	No	ns	>0,9999	L-O
IgG 12Kb vs. RBPJ 8Kb	-0.9357	-0,9997 to -0,8717	Yes	****	<0,0001	L-P				IgG 12Kb vs. RBPJ 8Kb	-0.2129	-0,3857 to -0,04016	Yes	**	0.0021	L-P
IgG 12Kb vs. SMCHD1 8kb	-0.3369	-0,4009 to -0,2729	Yes	****	<0,0001	L-Q				IgG 12Kb vs. SMCHD1 8kb	-0.4844	-0,6572 to -0,3117	Yes	****	<0,0001	L-Q
IgG 12Kb vs. IgG 8Kb	0.003342	-0,06764 to 0,07432	No	ns	>0,9999	L-R				IgG 12Kb vs. IgG 8Kb	-0.00347	-0,1951 to 0,1882	No	ns	>0,9999	L-R
IgG 12Kb vs. H3 6Kb	-0.9909	-1,059 to -0,9230	Yes	****	<0,0001	L-S				IgG 12Kb vs. H3 6Kb	-0.9956	-1,187 to -0,8040	Yes	****	<0,0001	L-S
IgG 12Kb vs. TERF2 6Kb	-0.2125	-0,2835 to -0,1415	Yes	****	<0,0001	L-T				IgG 12Kb vs. TERF2 6Kb	-0.7392	-0,9308 to -0,5475	Yes	****	<0,0001	L-T
IgG 12Kb vs. TZAP 6Kb	-0.9284	-0,9993 to -0,8574	Yes	****	<0,0001	L-U				IgG 12Kb vs. TZAP 6Kb	-0.2106	-0,4022 to -0,01894	Yes	*	0.0142	L-U
IgG 12Kb vs. RBPJ 6Kb	-0.7184	-0,7936 to -0,6431	Yes	****	<0,0001	L-V				IgG 12Kb vs. RBPJ 6Kb	-0.2174	-0,4207 to -0,01416	Yes	*	0.021	L-V
IgG 12Kb vs. SMCHD1 6Kb	-0.4286	-0,5039 to -0,3533	Yes	****	<0,0001	L-W				IgG 12Kb vs. SMCHD1 6Kb	-0.6268	-0,8300 to -0,4235	Yes	****	<0,0001	L-W
IgG 12Kb vs. IgG 6Kb	-0.05935	-0,1303 to 0,01163	No	ns	0.2654	L-X				IgG 12Kb vs. IgG 6Kb	-0.0143	-0,2060 to 0,1774	No	ns	>0,9999	L-X
IgG 12Kb vs. H3 4Kb	-0.9909	-1,062 to -0,9199	Yes	****	<0,0001	L-Y				IgG 12Kb vs. H3 4Kb	-0.9956	-1,187 to -0,8040	Yes	****	<0,0001	L-Y
IgG 12Kb vs. TERF2 4Kb	-0.231	-0,3019 to -0,1600	Yes	****	<0,0001	L-Z				IgG 12Kb vs. TERF2 4Kb	-0.911	-1,103 to -0,7194	Yes	****	<0,0001	L-Z
IgG 12Kb vs. TZAP 4Kb	-0.8015	-0,8724 to -0,7305	Yes	****	<0,0001	L-AA				IgG 12Kb vs. TZAP 4Kb	-0.205	-0,3967 to -0,01336	Yes	*	0.021	L-AA
IgG 12Kb vs. RBPJ 4Kb	-0.5744	-0,6384 to -0,5104	Yes	****	<0,0001	L-AB				IgG 12Kb vs. RBPJ 4Kb	-0.2136	-0,3863 to -0,04083	Yes	**	0.0019	L-AB
IgG 12Kb vs. SMCHD1 4Kb	-0.334	-0,3979 to -0,2700	Yes	****	<0,0001	L-AC				IgG 12Kb vs. SMCHD1 4Kb	-0.631	-0,8037 to -0,4582	Yes	****	<0,0001	L-AC
IgG 12Kb vs. IgG 4Kb	0.006712	-0,06427 to 0,07769	No	ns	>0,9999	L-AD				IgG 12Kb vs. IgG 4Kb	-0.02461	-0,2163 to 0,1670	No	ns	>0,9999	L-AD
H3 8Kb vs. TERF2 8Kb	0.621	0,5531 to 0,6890	Yes	****	<0,0001	M-N				H3 8Kb vs. TERF2 8Kb	0.1465	-0,04514 to 0,3382	No	ns	0.4503	M-N
H3 8Kb vs. TZAP 8Kb	0.2348	0,1668 to 0,3027	Yes	****	<0,0001	M-O				H3 8Kb vs. TZAP 8Kb	0.9392	0,7475 to 1,131	Yes	****	<0,0001	M-O
H3 8Kb vs. RBPJ 8Kb	0.05522	-0,005392 to 0,1158	No	ns	0.1331	M-P				H3 8Kb vs. RBPJ 8Kb	0.7827	0,6100 to 0,9555	Yes	****	<0,0001	M-P
H3 8Kb vs. SMCHD1 8kb	0.654	0,5934 to 0,7146	Yes	****	<0,0001	M-Q				H3 8Kb vs. SMCHD1 8kb	0.5112	0,3385 to 0,6840	Yes	****	<0,0001	M-Q
H3 8Kb vs. IgG 8Kb	0.9943	0,9263 to 1,062	Yes	****	<0,0001	M-R				H3 8Kb vs. IgG 8Kb	0.9922	0,8005 to 1,184	Yes	****	<0,0001	M-R
H3 8Kb vs. TERF2 6Kb	0.7784	0,7104 to 0,8463	Yes	****	<0,0001	M-T				H3 8Kb vs. TERF2 6Kb	0.2564	0,06479 to 0,4481	Yes	***	0.0004	M-T
H3 8Kb vs. TZAP 6Kb	0.06254	-0,005413 to 0,1305	No	ns	0.1211	M-U				H3 8Kb vs. TZAP 6Kb	0.785	0,5934 to 0,9767	Yes	****	<0,0001	M-U
H3 8Kb vs. RBPJ 6Kb	0.2725	0,2001 to 0,3450	Yes	****	<0,0001	M-V				H3 8Kb vs. RBPJ 6Kb	0.7782	0,5749 to 0,9815	Yes	****	<0,0001	M-V
H3 8Kb vs. SMCHD1 6Kb	0.5623	0,4899 to 0,6348	Yes	****	<0,0001	M-W				H3 8Kb vs. SMCHD1 6Kb	0.3689	0,1656 to 0,5722	Yes	****	<0,0001	M-W
H3 8Kb vs. IgG 6Kb	0.9316	0,8636 to 0,9995	Yes	****	<0,0001	M-X				H3 8Kb vs. IgG 6Kb	0.9813	0,7897 to 1,173	Yes	****	<0,0001	M-X
H3 8Kb vs. TERF2 4Kb	0.76	0,6920 to 0,8279	Yes	****	<0,0001	M-Z				H3 8Kb vs. TERF2 4Kb	0.08459	-0,1071 to 0,2762	No	ns	0.9975	M-Z
H3 8Kb vs. TZAP 4Kb	0.1894	0,1215 to 0,2574	Yes	****	<0,0001	M-AA				H3 8Kb vs. TZAP 4Kb	0.7906	0,5990 to 0,9823	Yes	****	<0,0001	M-AA
H3 8Kb vs. RBPJ 4Kb	0.4165	0,3559 to 0,4771	Yes	****	<0,0001	M-AB				H3 8Kb vs. RBPJ 4Kb	0.782	0,6093 to 0,9548	Yes	****	<0,0001	M-AB
H3 8Kb vs. SMCHD1 4Kb	0.6569	0,5963 to 0,7176	Yes	****	<0,0001	M-AC				H3 8Kb vs. SMCHD1 4Kb	0.3647	0,1919 to 0,5374	Yes	****	<0,0001	M-AC
H3 8Kb vs. IgG 4Kb	0.9976	0,9297 to 1,066	Yes	****	<0,0001	M-AD				H3 8Kb vs. IgG 4Kb	0.971	0,7794 to 1,163	Yes	****	<0,0001	M-AD
TERF2 8Kb vs. TZAP 8Kb	-0.3862	-0,4572 to -0,3153	Yes	****	<0,0001	N-O				TERF2 8Kb vs. TZAP 8Kb	0.7927	0,6010 to 0,9843	Yes	****	<0,0001	N-O
TERF2 8Kb vs. RBPJ 8Kb	-0.5658	-0,6298 to -0,5018	Yes	****	<0,0001	N-P				TERF2 8Kb vs. RBPJ 8Kb	0.6362	0,4634 to 0,8089	Yes	****	<0,0001	N-P
TERF2 8Kb vs. SMCHD1 8kb	0.03298	-0,03100 to 0,09696	No	ns	0.978	N-Q				TERF2 8Kb vs. SMCHD1 8kb	0.3647	0,1919 to 0,5375	Yes	****	<0,0001	N-Q
TERF2 8Kb vs. IgG 8Kb	0.3732	0,3023 to 0,4442	Yes	****	<0,0001	N-R				TERF2 8Kb vs. IgG 8Kb	0.8456	0,6540 to 1,037	Yes	****	<0,0001	N-R
TERF2 8Kb vs. H3 6Kb	-0.621	-0,6890 to -0,5531	Yes	****	<0,0001	N-S				TERF2 8Kb vs. H3 6Kb	-0.1465	-0,3382 to 0,04514	No	ns	0.4503	N-S
TERF2 8Kb vs. TZAP 6Kb	-0.5585	-0,6295 to -0,4875	Yes	****	<0,0001	N-U				TERF2 8Kb vs. TZAP 6Kb	0.6385	0,4469 to 0,8302	Yes	****	<0,0001	N-U
TERF2 8Kb vs. RBPJ 6Kb	-0.3485	-0,4238 to -0,2732	Yes	****	<0,0001	N-V				TERF2 8Kb vs. RBPJ 6Kb	0.6317	0,4284 to 0,8349	Yes	****	<0,0001	N-V
TERF2 8Kb vs. SMCHD1 6Kb	-0.05871	-0,1340 to 0,01658	No	ns	0.4071	N-W				TERF2 8Kb vs. SMCHD1 6Kb	0.2224	0,01907 to 0,4256	Yes	*	0.0152	N-W
TERF2 8Kb vs. IgG 6Kb	0.3105	0,2396 to 0,3815	Yes	****	<0,0001	N-X				TERF2 8Kb vs. IgG 6Kb	0.8348	0,6432 to 1,026	Yes	****	<0,0001	N-X
TERF2 8Kb vs. H3 4Kb	-0.621	-0,6920 to -0,5500	Yes	****	<0,0001	N-Y				TERF2 8Kb vs. H3 4Kb	-0.1465	-0,3382 to 0,04514	No	ns	0.4503	N-Y
TERF2 8Kb vs. TZAP 4Kb	-0.4316	-0,5025 to -0,3606	Yes	****	<0,0001	N-AA				TERF2 8Kb vs. TZAP 4Kb	0.6441	0,4524 to 0,8358	Yes	****	<0,0001	N-AA
TERF2 8Kb vs. RBPJ 4Kb	-0.2045	-0,2685 to -0,1406	Yes	****	<0,0001	N-AB				TERF2 8Kb vs. RBPJ 4Kb	0.6355	0,4628 to 0,8083	Yes	****	<0,0001	N-AB
TERF2 8Kb vs. SMCHD1 4Kb	0.03593	-0,02805 to 0,09991	No	ns	0.9407	N-AC				TERF2 8Kb vs. SMCHD1 4Kb	0.2181	0,04538 to 0,3909	Yes	**	0.0013	N-AC
TERF2 8Kb vs. IgG 4Kb	0.3766	0,3056 to 0,4476	Yes	****	<0,0001	N-AD				TERF2 8Kb vs. IgG 4Kb	0.8245	0,6328 to 1,016	Yes	****	<0,0001	N-AD
TZAP 8Kb vs. RBPJ 8Kb	-0.1796	-0,2435 to -0,1156	Yes	****	<0,0001	O-P				TZAP 8Kb vs. RBPJ 8Kb	-0.1565	-0,3292 to 0,01627	No	ns	0.1402	O-P
TZAP 8Kb vs. SMCHD1 8kb	0.4192	0,3553 to 0,4832	Yes	****	<0,0001	O-Q				TZAP 8Kb vs. SMCHD1 8kb	-0.428	-0,6007 to -0,2552	Yes	****	<0,0001	O-Q
TZAP 8Kb vs. IgG 8Kb	0.7595	0,6885 to 0,8305	Yes	****	<0,0001	O-R				TZAP 8Kb vs. IgG 8Kb	0.05297	-0,1387 to 0,2446	No	ns	>0,9999	O-R
TZAP 8Kb vs. H3 6Kb	-0.2348	-0,3027 to -0,1668	Yes	****	<0,0001	O-S				TZAP 8Kb vs. H3 6Kb	-0.9392	-1,131 to -0,7475	Yes	****	<0,0001	O-S
TZAP 8Kb vs. TERF2 6Kb	0.5436	0,4726 to 0,6146	Yes	****	<0,0001	O-T				TZAP 8Kb vs. TERF2 6Kb	-0.6828	-0,8744 to -0,4911	Yes	****	<0,0001	O-T
TZAP 8Kb vs. RBPJ 6Kb	0.03777	-0,03751 to 0,1131	No	ns	0.9844	O-V				TZAP 8Kb vs. RBPJ 6Kb	-0.161	-0,3643 to 0,04227	No	ns	0.3735	O-V
TZAP 8Kb vs. SMCHD1 6Kb	0.3275	0,2523 to 0,4028	Yes	****	<0,0001	O-W				TZAP 8Kb vs. SMCHD1 6Kb	-0.5703	-0,7736 to -0,3670	Yes	****	<0,0001	O-W
TZAP 8Kb vs. IgG 6Kb	0.6968	0,6258 to 0,7678	Yes	****	<0,0001	O-X				TZAP 8Kb vs. IgG 6Kb	0.04214	-0,1495 to 0,2338	No	ns	>0,9999	O-X
TZAP 8Kb vs. H3 4Kb	-0.2348	-0,3057 to -0,1638	Yes	****	<0,0001	O-Y				TZAP 8Kb vs. H3 4Kb	-0.9392	-1,131 to -0,7475	Yes	****	<0,0001	O-Y
TZAP 8Kb vs. TERF2 4Kb	0.5252	0,4542 to 0,5962	Yes	****	<0,0001	O-Z				TZAP 8Kb vs. TERF2 4Kb	-0.8546	-1,046 to -0,6629	Yes	****	<0,0001	O-Z
TZAP 8Kb vs. RBPJ 4Kb	0.1817	0,1177 to 0,2457	Yes	****	<0,0001	O-AB				TZAP 8Kb vs. RBPJ 4Kb	-0.1571	-0,3299 to 0,01561	No	ns	0.1349	O-AB
TZAP 8Kb vs. SMCHD1 4Kb	0.4222	0,3582 to 0,4862	Yes	****	<0,0001	O-AC				TZAP 8Kb vs. SMCHD1 4Kb	-0.5745	-0,7473 to -0,4018	Yes	****	<0,0001	O-AC
TZAP 8Kb vs. IgG 4Kb	0.7629	0,6919 to 0,8338	Yes	****	<0,0001	O-AD				TZAP 8Kb vs. IgG 4Kb	0.03183	-0,1598 to 0,2235	No	ns	>0,9999	O-AD
RBPJ 8Kb vs. SMCHD1 8kb	0.5988	0,5427 to 0,6549	Yes	****	<0,0001	P-Q				RBPJ 8Kb vs. SMCHD1 8kb	-0.2715	-0,4230 to -0,1200	Yes	****	<0,0001	P-Q
RBPJ 8Kb vs. IgG 8Kb	0.939	0,8751 to 1,003	Yes	****	<0,0001	P-R				RBPJ 8Kb vs. IgG 8Kb	0.2094	0,03669 to 0,3822	Yes	**	0.0028	P-R
RBPJ 8Kb vs. H3 6Kb	-0.05522	-0,1158 to 0,005392	No	ns	0.1331	P-S				RBPJ 8Kb vs. H3 6Kb	-0.7827	-0,9555 to -0,6100	Yes	****	<0,0001	P-S
RBPJ 8Kb vs. TERF2 6Kb	0.7232	0,6592 to 0,7871	Yes	****	<0,0001	P-T				RBPJ 8Kb vs. TERF2 6Kb	-0.5263	-0,6990 to -0,3535	Yes	****	<0,0001	P-T
RBPJ 8Kb vs. TZAP 6Kb	0.007326	-0,05665 to 0,07131	No	ns	>0,9999	P-U				RBPJ 8Kb vs. TZAP 6Kb	0.002328	-0,1704 to 0,1751	No	ns	>0,9999	P-U
RBPJ 8Kb vs. SMCHD1 6Kb	0.5071	0,4384 to 0,5758	Yes	****	<0,0001	P-W				RBPJ 8Kb vs. SMCHD1 6Kb	-0.4138	-0,5994 to -0,2283	Yes	****	<0,0001	P-W
RBPJ 8Kb vs. IgG 6Kb	0.8763	0,8124 to 0,9403	Yes	****	<0,0001	P-X				RBPJ 8Kb vs. IgG 6Kb	0.1986	0,02586 to 0,3714	Yes	**	0.007	P-X
RBPJ 8Kb vs. H3 4Kb	-0.05522	-0,1192 to 0,008761	No	ns	0.2104	P-Y				RBPJ 8Kb vs. H3 4Kb	-0.7827	-0,9555 to -0,6100	Yes	****	<0,0001	P-Y
RBPJ 8Kb vs. TERF2 4Kb	0.7047	0,6408 to 0,7687	Yes	****	<0,0001	P-Z				RBPJ 8Kb vs. TERF2 4Kb	-0.6981	-0,8709 to -0,5254	Yes	****	<0,0001	P-Z
RBPJ 8Kb vs. TZAP 4Kb	0.1342	0,07025 to 0,1982	Yes	****	<0,0001	P-AA				RBPJ 8Kb vs. TZAP 4Kb	0.007907	-0,1648 to 0,1807	No	ns	>0,9999	P-AA
RBPJ 8Kb vs. SMCHD1 4Kb	0.6017	0,5456 to 0,6578	Yes	****	<0,0001	P-AC				RBPJ 8Kb vs. SMCHD1 4Kb	-0.4181	-0,5696 to -0,2665	Yes	****	<0,0001	P-AC
RBPJ 8Kb vs. IgG 4Kb	0.9424	0,8784 to 1,006	Yes	****	<0,0001	P-AD				RBPJ 8Kb vs. IgG 4Kb	0.1883	0,01555 to 0,3611	Yes	*	0.016	P-AD
SMCHD1 8kb vs. IgG 8Kb	0.3402	0,2763 to 0,4042	Yes	****	<0,0001	Q-R				SMCHD1 8kb vs. IgG 8Kb	0.4809	0,3082 to 0,6537	Yes	****	<0,0001	Q-R
SMCHD1 8kb vs. H3 6Kb	-0.654	-0,7146 to -0,5934	Yes	****	<0,0001	Q-S				SMCHD1 8kb vs. H3 6Kb	-0.5112	-0,6840 to -0,3385	Yes	****	<0,0001	Q-S
SMCHD1 8kb vs. TERF2 6Kb	0.1244	0,06040 to 0,1884	Yes	****	<0,0001	Q-T				SMCHD1 8kb vs. TERF2 6Kb	-0.2548	-0,4275 to -0,08202	Yes	****	<0,0001	Q-T
SMCHD1 8kb vs. TZAP 6Kb	-0.5915	-0,6554 to -0,5275	Yes	****	<0,0001	Q-U				SMCHD1 8kb vs. TZAP 6Kb	0.2738	0,1011 to 0,4466	Yes	****	<0,0001	Q-U
SMCHD1 8kb vs. RBPJ 6Kb	-0.3815	-0,4502 to -0,3127	Yes	****	<0,0001	Q-V				SMCHD1 8kb vs. RBPJ 6Kb	0.267	0,08139 to 0,4525	Yes	****	<0,0001	Q-V
SMCHD1 8kb vs. IgG 6Kb	0.2776	0,2136 to 0,3415	Yes	****	<0,0001	Q-X				SMCHD1 8kb vs. IgG 6Kb	0.4701	0,2974 to 0,6429	Yes	****	<0,0001	Q-X
SMCHD1 8kb vs. H3 4Kb	-0.654	-0,7180 to -0,5900	Yes	****	<0,0001	Q-Y				SMCHD1 8kb vs. H3 4Kb	-0.5112	-0,6840 to -0,3385	Yes	****	<0,0001	Q-Y
SMCHD1 8kb vs. TERF2 4Kb	0.106	0,04197 to 0,1699	Yes	****	<0,0001	Q-Z				SMCHD1 8kb vs. TERF2 4Kb	-0.4266	-0,5994 to -0,2539	Yes	****	<0,0001	Q-Z
SMCHD1 8kb vs. TZAP 4Kb	-0.4646	-0,5285 to -0,4006	Yes	****	<0,0001	Q-AA				SMCHD1 8kb vs. TZAP 4Kb	0.2794	0,1066 to 0,4522	Yes	****	<0,0001	Q-AA
SMCHD1 8kb vs. RBPJ 4Kb	-0.2375	-0,2936 to -0,1814	Yes	****	<0,0001	Q-AB				SMCHD1 8kb vs. RBPJ 4Kb	0.2708	0,1193 to 0,4223	Yes	****	<0,0001	Q-AB
SMCHD1 8kb vs. IgG 4Kb	0.3436	0,2796 to 0,4076	Yes	****	<0,0001	Q-AD				SMCHD1 8kb vs. IgG 4Kb	0.4598	0,2870 to 0,6326	Yes	****	<0,0001	Q-AD
IgG 8Kb vs. H3 6Kb	-0.9943	-1,062 to -0,9263	Yes	****	<0,0001	R-S				IgG 8Kb vs. H3 6Kb	-0.9922	-1,184 to -0,8005	Yes	****	<0,0001	R-S
IgG 8Kb vs. TERF2 6Kb	-0.2159	-0,2868 to -0,1449	Yes	****	<0,0001	R-T				IgG 8Kb vs. TERF2 6Kb	-0.7357	-0,9274 to -0,5441	Yes	****	<0,0001	R-T
IgG 8Kb vs. TZAP 6Kb	-0.9317	-1,003 to -0,8607	Yes	****	<0,0001	R-U				IgG 8Kb vs. TZAP 6Kb	-0.2071	-0,3988 to -0,01546	Yes	*	0.0181	R-U
IgG 8Kb vs. RBPJ 6Kb	-0.7217	-0,7970 to -0,6464	Yes	****	<0,0001	R-V				IgG 8Kb vs. RBPJ 6Kb	-0.214	-0,4173 to -0,01069	Yes	*	0.0261	R-V
IgG 8Kb vs. SMCHD1 6Kb	-0.4319	-0,5072 to -0,3567	Yes	****	<0,0001	R-W				IgG 8Kb vs. SMCHD1 6Kb	-0.6233	-0,8266 to -0,4200	Yes	****	<0,0001	R-W
IgG 8Kb vs. IgG 6Kb	-0.06269	-0,1337 to 0,008284	No	ns	0.1746	R-X				IgG 8Kb vs. IgG 6Kb	-0.01083	-0,2025 to 0,1808	No	ns	>0,9999	R-X
IgG 8Kb vs. H3 4Kb	-0.9943	-1,065 to -0,9233	Yes	****	<0,0001	R-Y				IgG 8Kb vs. H3 4Kb	-0.9922	-1,184 to -0,8005	Yes	****	<0,0001	R-Y
IgG 8Kb vs. TERF2 4Kb	-0.2343	-0,3053 to -0,1633	Yes	****	<0,0001	R-Z				IgG 8Kb vs. TERF2 4Kb	-0.9076	-1,099 to -0,7159	Yes	****	<0,0001	R-Z
IgG 8Kb vs. TZAP 4Kb	-0.8048	-0,8758 to -0,7338	Yes	****	<0,0001	R-AA				IgG 8Kb vs. TZAP 4Kb	-0.2015	-0,3932 to -0,009886	Yes	*	0.0265	R-AA
IgG 8Kb vs. RBPJ 4Kb	-0.5778	-0,6417 to -0,5138	Yes	****	<0,0001	R-AB				IgG 8Kb vs. RBPJ 4Kb	-0.2101	-0,3829 to -0,03736	Yes	**	0.0026	R-AB
IgG 8Kb vs. SMCHD1 4Kb	-0.3373	-0,4013 to -0,2733	Yes	****	<0,0001	R-AC				IgG 8Kb vs. SMCHD1 4Kb	-0.6275	-0,8003 to -0,4548	Yes	****	<0,0001	R-AC
IgG 8Kb vs. IgG 4Kb	0.00337	-0,06761 to 0,07435	No	ns	>0,9999	R-AD				IgG 8Kb vs. IgG 4Kb	-0.02114	-0,2128 to 0,1705	No	ns	>0,9999	R-AD
H3 6Kb vs. TERF2 6Kb	0.7784	0,7104 to 0,8463	Yes	****	<0,0001	S-T				H3 6Kb vs. TERF2 6Kb	0.2564	0,06479 to 0,4481	Yes	***	0.0004	S-T
H3 6Kb vs. TZAP 6Kb	0.06254	-0,005413 to 0,1305	No	ns	0.1211	S-U				H3 6Kb vs. TZAP 6Kb	0.785	0,5934 to 0,9767	Yes	****	<0,0001	S-U
H3 6Kb vs. RBPJ 6Kb	0.2725	0,2001 to 0,3450	Yes	****	<0,0001	S-V				H3 6Kb vs. RBPJ 6Kb	0.7782	0,5749 to 0,9815	Yes	****	<0,0001	S-V
H3 6Kb vs. SMCHD1 6Kb	0.5623	0,4899 to 0,6348	Yes	****	<0,0001	S-W				H3 6Kb vs. SMCHD1 6Kb	0.3689	0,1656 to 0,5722	Yes	****	<0,0001	S-W
H3 6Kb vs. IgG 6Kb	0.9316	0,8636 to 0,9995	Yes	****	<0,0001	S-X				H3 6Kb vs. IgG 6Kb	0.9813	0,7897 to 1,173	Yes	****	<0,0001	S-X
H3 6Kb vs. TERF2 4Kb	0.76	0,6920 to 0,8279	Yes	****	<0,0001	S-Z				H3 6Kb vs. TERF2 4Kb	0.08459	-0,1071 to 0,2762	No	ns	0.9975	S-Z
H3 6Kb vs. TZAP 4Kb	0.1894	0,1215 to 0,2574	Yes	****	<0,0001	S-AA				H3 6Kb vs. TZAP 4Kb	0.7906	0,5990 to 0,9823	Yes	****	<0,0001	S-AA
H3 6Kb vs. RBPJ 4Kb	0.4165	0,3559 to 0,4771	Yes	****	<0,0001	S-AB				H3 6Kb vs. RBPJ 4Kb	0.782	0,6093 to 0,9548	Yes	****	<0,0001	S-AB
H3 6Kb vs. SMCHD1 4Kb	0.6569	0,5963 to 0,7176	Yes	****	<0,0001	S-AC				H3 6Kb vs. SMCHD1 4Kb	0.3647	0,1919 to 0,5374	Yes	****	<0,0001	S-AC
H3 6Kb vs. IgG 4Kb	0.9976	0,9297 to 1,066	Yes	****	<0,0001	S-AD				H3 6Kb vs. IgG 4Kb	0.971	0,7794 to 1,163	Yes	****	<0,0001	S-AD
TERF2 6Kb vs. TZAP 6Kb	-0.7158	-0,7868 to -0,6449	Yes	****	<0,0001	T-U				TERF2 6Kb vs. TZAP 6Kb	0.5286	0,3369 to 0,7203	Yes	****	<0,0001	T-U
TERF2 6Kb vs. RBPJ 6Kb	-0.5058	-0,5811 to -0,4306	Yes	****	<0,0001	T-V				TERF2 6Kb vs. RBPJ 6Kb	0.5217	0,3185 to 0,7250	Yes	****	<0,0001	T-V
TERF2 6Kb vs. SMCHD1 6Kb	-0.2161	-0,2914 to -0,1408	Yes	****	<0,0001	T-W				TERF2 6Kb vs. SMCHD1 6Kb	0.1124	-0,09085 to 0,3157	No	ns	0.9496	T-W
TERF2 6Kb vs. IgG 6Kb	0.1532	0,08220 to 0,2242	Yes	****	<0,0001	T-X				TERF2 6Kb vs. IgG 6Kb	0.7249	0,5332 to 0,9165	Yes	****	<0,0001	T-X
TERF2 6Kb vs. H3 4Kb	-0.7784	-0,8494 to -0,7074	Yes	****	<0,0001	T-Y				TERF2 6Kb vs. H3 4Kb	-0.2564	-0,4481 to -0,06479	Yes	***	0.0004	T-Y
TERF2 6Kb vs. TZAP 4Kb	-0.5889	-0,6599 to -0,5180	Yes	****	<0,0001	T-AA				TERF2 6Kb vs. TZAP 4Kb	0.5342	0,3425 to 0,7258	Yes	****	<0,0001	T-AA
TERF2 6Kb vs. RBPJ 4Kb	-0.3619	-0,4259 to -0,2979	Yes	****	<0,0001	T-AB				TERF2 6Kb vs. RBPJ 4Kb	0.5256	0,3528 to 0,6984	Yes	****	<0,0001	T-AB
TERF2 6Kb vs. SMCHD1 4Kb	-0.1214	-0,1854 to -0,05745	Yes	****	<0,0001	T-AC				TERF2 6Kb vs. SMCHD1 4Kb	0.1082	-0,06455 to 0,2810	No	ns	0.8345	T-AC
TERF2 6Kb vs. IgG 4Kb	0.2192	0,1483 to 0,2902	Yes	****	<0,0001	T-AD				TERF2 6Kb vs. IgG 4Kb	0.7146	0,5229 to 0,9062	Yes	****	<0,0001	T-AD
TZAP 6Kb vs. RBPJ 6Kb	0.21	0,1347 to 0,2853	Yes	****	<0,0001	U-V				TZAP 6Kb vs. RBPJ 6Kb	-0.006855	-0,2101 to 0,1964	No	ns	>0,9999	U-V
TZAP 6Kb vs. SMCHD1 6Kb	0.4998	0,4245 to 0,5750	Yes	****	<0,0001	U-W				TZAP 6Kb vs. SMCHD1 6Kb	-0.4162	-0,6194 to -0,2129	Yes	****	<0,0001	U-W
TZAP 6Kb vs. IgG 6Kb	0.869	0,7980 to 0,9400	Yes	****	<0,0001	U-X				TZAP 6Kb vs. IgG 6Kb	0.1963	0,004636 to 0,3879	Yes	*	0.0373	U-X
TZAP 6Kb vs. H3 4Kb	-0.06254	-0,1335 to 0,008434	No	ns	0.1781	U-Y				TZAP 6Kb vs. H3 4Kb	-0.785	-0,9767 to -0,5934	Yes	****	<0,0001	U-Y
TZAP 6Kb vs. TERF2 4Kb	0.6974	0,6264 to 0,7684	Yes	****	<0,0001	U-Z				TZAP 6Kb vs. TERF2 4Kb	-0.7005	-0,8921 to -0,5088	Yes	****	<0,0001	U-Z
TZAP 6Kb vs. RBPJ 4Kb	0.3539	0,2900 to 0,4179	Yes	****	<0,0001	U-AB				TZAP 6Kb vs. RBPJ 4Kb	-0.002994	-0,1758 to 0,1698	No	ns	>0,9999	U-AB
TZAP 6Kb vs. SMCHD1 4Kb	0.5944	0,5304 to 0,6584	Yes	****	<0,0001	U-AC				TZAP 6Kb vs. SMCHD1 4Kb	-0.4204	-0,5931 to -0,2476	Yes	****	<0,0001	U-AC
TZAP 6Kb vs. IgG 4Kb	0.9351	0,8641 to 1,006	Yes	****	<0,0001	U-AD				TZAP 6Kb vs. IgG 4Kb	0.186	-0,005675 to 0,3776	No	ns	0.0705	U-AD
RBPJ 6Kb vs. SMCHD1 6Kb	0.2898	0,2104 to 0,3691	Yes	****	<0,0001	V-W				RBPJ 6Kb vs. SMCHD1 6Kb	-0.4093	-0,6236 to -0,1950	Yes	****	<0,0001	V-W
RBPJ 6Kb vs. IgG 6Kb	0.659	0,5837 to 0,7343	Yes	****	<0,0001	V-X				RBPJ 6Kb vs. IgG 6Kb	0.2031	-0,0001352 to 0,4064	No	ns	0.0504	V-X
RBPJ 6Kb vs. H3 4Kb	-0.2725	-0,3478 to -0,1973	Yes	****	<0,0001	V-Y				RBPJ 6Kb vs. H3 4Kb	-0.7782	-0,9815 to -0,5749	Yes	****	<0,0001	V-Y
RBPJ 6Kb vs. TERF2 4Kb	0.4874	0,4121 to 0,5627	Yes	****	<0,0001	V-Z				RBPJ 6Kb vs. TERF2 4Kb	-0.6936	-0,8969 to -0,4903	Yes	****	<0,0001	V-Z
RBPJ 6Kb vs. TZAP 4Kb	-0.08309	-0,1584 to -0,007810	Yes	*	0.0133	V-AA				RBPJ 6Kb vs. TZAP 4Kb	0.01243	-0,1908 to 0,2157	No	ns	>0,9999	V-AA
RBPJ 6Kb vs. SMCHD1 4Kb	0.3844	0,3157 to 0,4531	Yes	****	<0,0001	V-AC				RBPJ 6Kb vs. SMCHD1 4Kb	-0.4135	-0,5991 to -0,2280	Yes	****	<0,0001	V-AC
RBPJ 6Kb vs. IgG 4Kb	0.7251	0,6498 to 0,8004	Yes	****	<0,0001	V-AD				RBPJ 6Kb vs. IgG 4Kb	0.1928	-0,01045 to 0,3961	No	ns	0.0897	V-AD
SMCHD1 6Kb vs. IgG 6Kb	0.3692	0,2940 to 0,4445	Yes	****	<0,0001	W-X				SMCHD1 6Kb vs. IgG 6Kb	0.6125	0,4092 to 0,8157	Yes	****	<0,0001	W-X
SMCHD1 6Kb vs. H3 4Kb	-0.5623	-0,6376 to -0,4870	Yes	****	<0,0001	W-Y				SMCHD1 6Kb vs. H3 4Kb	-0.3689	-0,5722 to -0,1656	Yes	****	<0,0001	W-Y
SMCHD1 6Kb vs. TERF2 4Kb	0.1976	0,1224 to 0,2729	Yes	****	<0,0001	W-Z				SMCHD1 6Kb vs. TERF2 4Kb	-0.2843	-0,4876 to -0,08100	Yes	***	0.0001	W-Z
SMCHD1 6Kb vs. TZAP 4Kb	-0.3729	-0,4481 to -0,2976	Yes	****	<0,0001	W-AA				SMCHD1 6Kb vs. TZAP 4Kb	0.4217	0,2185 to 0,6250	Yes	****	<0,0001	W-AA
SMCHD1 6Kb vs. RBPJ 4Kb	-0.1458	-0,2145 to -0,07710	Yes	****	<0,0001	W-AB				SMCHD1 6Kb vs. RBPJ 4Kb	0.4132	0,2276 to 0,5987	Yes	****	<0,0001	W-AB
SMCHD1 6Kb vs. IgG 4Kb	0.4353	0,3600 to 0,5106	Yes	****	<0,0001	W-AD				SMCHD1 6Kb vs. IgG 4Kb	0.6021	0,3989 to 0,8054	Yes	****	<0,0001	W-AD
IgG 6Kb vs. H3 4Kb	-0.9316	-1,003 to -0,8606	Yes	****	<0,0001	X-Y				IgG 6Kb vs. H3 4Kb	-0.9813	-1,173 to -0,7897	Yes	****	<0,0001	X-Y
IgG 6Kb vs. TERF2 4Kb	-0.1716	-0,2426 to -0,1006	Yes	****	<0,0001	X-Z				IgG 6Kb vs. TERF2 4Kb	-0.8967	-1,088 to -0,7051	Yes	****	<0,0001	X-Z
IgG 6Kb vs. TZAP 4Kb	-0.7421	-0,8131 to -0,6711	Yes	****	<0,0001	X-AA				IgG 6Kb vs. TZAP 4Kb	-0.1907	-0,3824 to 0,0009428	No	ns	0.053	X-AA
IgG 6Kb vs. RBPJ 4Kb	-0.5151	-0,5790 to -0,4511	Yes	****	<0,0001	X-AB				IgG 6Kb vs. RBPJ 4Kb	-0.1993	-0,3720 to -0,02653	Yes	**	0.0066	X-AB
IgG 6Kb vs. SMCHD1 4Kb	-0.2746	-0,3386 to -0,2106	Yes	****	<0,0001	X-AC				IgG 6Kb vs. SMCHD1 4Kb	-0.6167	-0,7894 to -0,4439	Yes	****	<0,0001	X-AC
IgG 6Kb vs. IgG 4Kb	0.06607	-0,004913 to 0,1370	No	ns	0.1086	X-AD				IgG 6Kb vs. IgG 4Kb	-0.01031	-0,2020 to 0,1813	No	ns	>0,9999	X-AD
H3 4Kb vs. TERF2 4Kb	0.76	0,6890 to 0,8309	Yes	****	<0,0001	Y-Z				H3 4Kb vs. TERF2 4Kb	0.08459	-0,1071 to 0,2762	No	ns	0.9975	Y-Z
H3 4Kb vs. TZAP 4Kb	0.1894	0,1185 to 0,2604	Yes	****	<0,0001	Y-AA				H3 4Kb vs. TZAP 4Kb	0.7906	0,5990 to 0,9823	Yes	****	<0,0001	Y-AA
H3 4Kb vs. RBPJ 4Kb	0.4165	0,3525 to 0,4805	Yes	****	<0,0001	Y-AB				H3 4Kb vs. RBPJ 4Kb	0.782	0,6093 to 0,9548	Yes	****	<0,0001	Y-AB
H3 4Kb vs. SMCHD1 4Kb	0.6569	0,5930 to 0,7209	Yes	****	<0,0001	Y-AC				H3 4Kb vs. SMCHD1 4Kb	0.3647	0,1919 to 0,5374	Yes	****	<0,0001	Y-AC
H3 4Kb vs. IgG 4Kb	0.9976	0,9266 to 1,069	Yes	****	<0,0001	Y-AD				H3 4Kb vs. IgG 4Kb	0.971	0,7794 to 1,163	Yes	****	<0,0001	Y-AD
TERF2 4Kb vs. TZAP 4Kb	-0.5705	-0,6415 to -0,4995	Yes	****	<0,0001	Z-AA				TERF2 4Kb vs. TZAP 4Kb	0.706	0,5144 to 0,8977	Yes	****	<0,0001	Z-AA
TERF2 4Kb vs. RBPJ 4Kb	-0.3435	-0,4074 to -0,2795	Yes	****	<0,0001	Z-AB				TERF2 4Kb vs. RBPJ 4Kb	0.6975	0,5247 to 0,8702	Yes	****	<0,0001	Z-AB
TERF2 4Kb vs. SMCHD1 4Kb	-0.103	-0,1670 to -0,03903	Yes	****	<0,0001	Z-AC				TERF2 4Kb vs. SMCHD1 4Kb	0.2801	0,1073 to 0,4528	Yes	****	<0,0001	Z-AC
TERF2 4Kb vs. IgG 4Kb	0.2377	0,1667 to 0,3086	Yes	****	<0,0001	Z-AD				TERF2 4Kb vs. IgG 4Kb	0.8864	0,6948 to 1,078	Yes	****	<0,0001	Z-AD
TZAP 4Kb vs. RBPJ 4Kb	0.227	0,1631 to 0,2910	Yes	****	<0,0001	AA-AB				TZAP 4Kb vs. RBPJ 4Kb	-0.008573	-0,1813 to 0,1642	No	ns	>0,9999	AA-AB
TZAP 4Kb vs. SMCHD1 4Kb	0.4675	0,4035 to 0,5315	Yes	****	<0,0001	AA-AC				TZAP 4Kb vs. SMCHD1 4Kb	-0.426	-0,5987 to -0,2532	Yes	****	<0,0001	AA-AC
TZAP 4Kb vs. IgG 4Kb	0.8082	0,7372 to 0,8791	Yes	****	<0,0001	AA-AD				TZAP 4Kb vs. IgG 4Kb	0.1804	-0,01125 to 0,3721	No	ns	0.0971	AA-AD
RBPJ 4Kb vs. SMCHD1 4Kb	0.2405	0,1843 to 0,2966	Yes	****	<0,0001	AB-AC				RBPJ 4Kb vs. SMCHD1 4Kb	-0.4174	-0,5689 to -0,2659	Yes	****	<0,0001	AB-AC
RBPJ 4Kb vs. IgG 4Kb	0.5811	0,5172 to 0,6451	Yes	****	<0,0001	AB-AD				RBPJ 4Kb vs. IgG 4Kb	0.189	0,01622 to 0,3617	Yes	*	0.0152	AB-AD
SMCHD1 4Kb vs. IgG 4Kb	0.3407	0,2767 to 0,4047	Yes	****	<0,0001	AC-AD				SMCHD1 4Kb vs. IgG 4Kb	0.6064	0,4336 to 0,7791	Yes	****	<0,0001	AC-AD
Test details	Mean 1	Mean 2	Mean Diff,	SE of diff,	n1	n2	q	DF		Test details	Mean 1	Mean 2	Mean Diff,	SE of diff,	n1	n2	q	DF
H3 hTERT vs. TERF2 hTERT	1	0.5187	0.4813	0.01853	6	6	36.74	136		H3 hTERT vs. TERF2 hTERT	1	0.2979	0.7021	0.04789	6	6	20.73	135
H3 hTERT vs. TZAP hTERT	1	0.7358	0.2642	0.01853	6	6	20.17	136		H3 hTERT vs. TZAP hTERT	1	0.5045	0.4955	0.04789	6	6	14.63	135
H3 hTERT vs. RBPJ hTERT	1	0.8518	0.1482	0.01965	6	6	10.67	136		H3 hTERT vs. RBPJ hTERT	1	0.4113	0.5887	0.05105	6	6	16.31	135
H3 hTERT vs. SMCHD1 hTERT	1	0.7399	0.2601	0.01965	6	6	18.72	136		H3 hTERT vs. SMCHD1 hTERT	1	0.6845	0.3155	0.05105	6	6	8.741	135
H3 hTERT vs. IgG hTERT	1	0.05891	0.9411	0.01853	6	6	71.84	136		H3 hTERT vs. IgG hTERT	1	0.002074	0.9979	0.04789	6	6	29.47	135
H3 hTERT vs. H3 12Kb	1	1	2e-09	0.01853	6	6	1.527e-07	136		H3 hTERT vs. H3 12Kb	1	1	0	0.04789	6	6	0	135
H3 hTERT vs. H3 8Kb	1	1	-3.333e-09	0.01774	6	6	2.658e-07	136		H3 hTERT vs. H3 8Kb	1	1	2e-09	0.04789	6	6	5.906e-08	135
H3 hTERT vs. TERF2 12Kb	1	0.5	0.5	0.01853	6	6	38.17	136		H3 hTERT vs. TERF2 12Kb	1	0.2516	0.7484	0.04789	6	6	22.1	135
H3 hTERT vs. TZAP 12Kb	1	0.9124	0.08762	0.01853	6	6	6.688	136		H3 hTERT vs. TZAP 12Kb	1	0.2842	0.7158	0.04789	6	6	21.14	135
H3 hTERT vs. RBPJ 12kb	1	0.9446	0.05541	0.0167	6	6	4.692	136		H3 hTERT vs. RBPJ 12kb	1	0.2469	0.7531	0.04271	6	6	24.94	135
H3 hTERT vs. SMCHD1 12Kb	1	0.4351	0.5649	0.0167	6	6	47.84	136		H3 hTERT vs. SMCHD1 12Kb	1	0.6523	0.3477	0.04271	6	6	11.51	135
H3 hTERT vs. IgG 12Kb	1	0.009092	0.9909	0.01853	6	6	75.64	136		H3 hTERT vs. IgG 12Kb	1	0.004368	0.9956	0.04789	6	6	29.4	135
H3 hTERT vs. TERF2 8Kb	1	0.379	0.621	0.01853	6	6	47.4	136		H3 hTERT vs. TERF2 8Kb	1	0.8535	0.1465	0.04789	6	6	4.327	135
H3 hTERT vs. TZAP 8Kb	1	0.7652	0.2348	0.01853	6	6	17.92	136		H3 hTERT vs. TZAP 8Kb	1	0.06081	0.9392	0.04789	6	6	27.74	135
H3 hTERT vs. RBPJ 8Kb	1	0.9448	0.05522	0.0167	6	6	4.676	136		H3 hTERT vs. RBPJ 8Kb	1	0.2173	0.7827	0.04271	6	6	25.92	135
H3 hTERT vs. SMCHD1 8kb	1	0.346	0.654	0.0167	6	6	55.38	136		H3 hTERT vs. SMCHD1 8kb	1	0.4888	0.5112	0.04271	6	6	16.93	135
H3 hTERT vs. IgG 8Kb	1	0.00575	0.9943	0.01853	6	6	75.89	136		H3 hTERT vs. IgG 8Kb	1	0.007839	0.9922	0.04789	6	6	29.3	135
H3 hTERT vs. H3 6Kb	1	1	0	0.01774	6	6	0	136		H3 hTERT vs. H3 6Kb	1	1	2e-09	0.04789	6	6	5.906e-08	135
H3 hTERT vs. TERF2 6Kb	1	0.2216	0.7784	0.01853	6	6	59.42	136		H3 hTERT vs. TERF2 6Kb	1	0.7436	0.2564	0.04789	6	6	7.573	135
H3 hTERT vs. TZAP 6Kb	1	0.9375	0.06254	0.01853	6	6	4.774	136		H3 hTERT vs. TZAP 6Kb	1	0.215	0.785	0.04789	6	6	23.18	135
H3 hTERT vs. RBPJ 6Kb	1	0.7275	0.2725	0.01965	6	6	19.61	136		H3 hTERT vs. RBPJ 6Kb	1	0.2218	0.7782	0.05105	6	6	21.56	135
H3 hTERT vs. SMCHD1 6Kb	1	0.4377	0.5623	0.01965	6	6	40.47	136		H3 hTERT vs. SMCHD1 6Kb	1	0.6311	0.3689	0.05105	6	6	10.22	135
H3 hTERT vs. IgG 6Kb	1	0.06844	0.9316	0.01853	6	6	71.11	136		H3 hTERT vs. IgG 6Kb	1	0.01867	0.9813	0.04789	6	6	28.98	135
H3 hTERT vs. H3 4Kb	1	1	0	0.01853	6	6	0	136		H3 hTERT vs. H3 4Kb	1	1	0	0.04789	6	6	0	135
H3 hTERT vs. TERF2 4Kb	1	0.24	0.76	0.01853	6	6	58.01	136		H3 hTERT vs. TERF2 4Kb	1	0.9154	0.08459	0.04789	6	6	2.498	135
H3 hTERT vs. TZAP 4Kb	1	0.8106	0.1894	0.01853	6	6	14.46	136		H3 hTERT vs. TZAP 4Kb	1	0.2094	0.7906	0.04789	6	6	23.35	135
H3 hTERT vs. RBPJ 4Kb	1	0.5835	0.4165	0.0167	6	6	35.27	136		H3 hTERT vs. RBPJ 4Kb	1	0.218	0.782	0.04271	6	6	25.89	135
H3 hTERT vs. SMCHD1 4Kb	1	0.3431	0.6569	0.0167	6	6	55.63	136		H3 hTERT vs. SMCHD1 4Kb	1	0.6353	0.3647	0.04271	6	6	12.07	135
H3 hTERT vs. IgG 4Kb	1	0.00238	0.9976	0.01853	6	6	76.15	136		H3 hTERT vs. IgG 4Kb	1	0.02898	0.971	0.04789	6	6	28.68	135
TERF2 hTERT vs. TZAP hTERT	0.5187	0.7358	-0.2171	0.01853	6	6	16.57	136		TERF2 hTERT vs. TZAP hTERT	0.2979	0.5045	-0.2066	0.05002	6	6	5.841	135
TERF2 hTERT vs. RBPJ hTERT	0.5187	0.8518	-0.333	0.01965	6	6	23.97	136		TERF2 hTERT vs. RBPJ hTERT	0.2979	0.4113	-0.1133	0.05305	6	6	3.022	135
TERF2 hTERT vs. SMCHD1 hTERT	0.5187	0.7399	-0.2211	0.01965	6	6	15.92	136		TERF2 hTERT vs. SMCHD1 hTERT	0.2979	0.6845	-0.3865	0.05305	6	6	10.3	135
TERF2 hTERT vs. IgG hTERT	0.5187	0.05891	0.4598	0.01853	6	6	35.1	136		TERF2 hTERT vs. IgG hTERT	0.2979	0.002074	0.2959	0.05002	6	6	8.365	135
TERF2 hTERT vs. H3 12Kb	0.5187	1	-0.4813	0.01853	6	6	36.74	136		TERF2 hTERT vs. H3 12Kb	0.2979	1	-0.7021	0.05002	6	6	19.85	135
TERF2 hTERT vs. TERF2 12Kb	0.5187	0.5	0.01875	0.01853	6	6	1.431	136		TERF2 hTERT vs. TERF2 12Kb	0.2979	0.2516	0.04636	0.05002	6	6	1.311	135
TERF2 hTERT vs. TZAP 12Kb	0.5187	0.9124	-0.3936	0.01853	6	6	30.05	136		TERF2 hTERT vs. TZAP 12Kb	0.2979	0.2842	0.01373	0.05002	6	6	0.3883	135
TERF2 hTERT vs. RBPJ 12kb	0.5187	0.9446	-0.4258	0.0167	6	6	36.06	136		TERF2 hTERT vs. RBPJ 12kb	0.2979	0.2469	0.05105	0.04509	6	6	1.601	135
TERF2 hTERT vs. SMCHD1 12Kb	0.5187	0.4351	0.08361	0.0167	6	6	7.08	136		TERF2 hTERT vs. SMCHD1 12Kb	0.2979	0.6523	-0.3543	0.04509	6	6	11.11	135
TERF2 hTERT vs. IgG 12Kb	0.5187	0.009092	0.5097	0.01853	6	6	38.9	136		TERF2 hTERT vs. IgG 12Kb	0.2979	0.004368	0.2936	0.05002	6	6	8.301	135
TERF2 hTERT vs. H3 8Kb	0.5187	1	-0.4813	0.01774	6	6	38.37	136		TERF2 hTERT vs. H3 8Kb	0.2979	1	-0.7021	0.05002	6	6	19.85	135
TERF2 hTERT vs. TERF2 8Kb	0.5187	0.379	0.1398	0.01853	6	6	10.67	136		TERF2 hTERT vs. TERF2 8Kb	0.2979	0.8535	-0.5555	0.05002	6	6	15.71	135
TERF2 hTERT vs. TZAP 8Kb	0.5187	0.7652	-0.2465	0.01853	6	6	18.81	136		TERF2 hTERT vs. TZAP 8Kb	0.2979	0.06081	0.2371	0.05002	6	6	6.705	135
TERF2 hTERT vs. RBPJ 8Kb	0.5187	0.9448	-0.426	0.0167	6	6	36.08	136		TERF2 hTERT vs. RBPJ 8Kb	0.2979	0.2173	0.08065	0.04509	6	6	2.53	135
TERF2 hTERT vs. SMCHD1 8kb	0.5187	0.346	0.1727	0.0167	6	6	14.63	136		TERF2 hTERT vs. SMCHD1 8kb	0.2979	0.4888	-0.1908	0.04509	6	6	5.986	135
TERF2 hTERT vs. IgG 8Kb	0.5187	0.00575	0.513	0.01853	6	6	39.16	136		TERF2 hTERT vs. IgG 8Kb	0.2979	0.007839	0.2901	0.05002	6	6	8.202	135
TERF2 hTERT vs. H3 6Kb	0.5187	1	-0.4813	0.01774	6	6	38.37	136		TERF2 hTERT vs. H3 6Kb	0.2979	1	-0.7021	0.05002	6	6	19.85	135
TERF2 hTERT vs. TERF2 6Kb	0.5187	0.2216	0.2971	0.01853	6	6	22.68	136		TERF2 hTERT vs. TERF2 6Kb	0.2979	0.7436	-0.4456	0.05002	6	6	12.6	135
TERF2 hTERT vs. TZAP 6Kb	0.5187	0.9375	-0.4187	0.01853	6	6	31.96	136		TERF2 hTERT vs. TZAP 6Kb	0.2979	0.215	0.08298	0.05002	6	6	2.346	135
TERF2 hTERT vs. RBPJ 6Kb	0.5187	0.7275	-0.2087	0.01965	6	6	15.02	136		TERF2 hTERT vs. RBPJ 6Kb	0.2979	0.2218	0.07613	0.05305	6	6	2.029	135
TERF2 hTERT vs. SMCHD1 6Kb	0.5187	0.4377	0.08106	0.01965	6	6	5.833	136		TERF2 hTERT vs. SMCHD1 6Kb	0.2979	0.6311	-0.3332	0.05305	6	6	8.882	135
TERF2 hTERT vs. IgG 6Kb	0.5187	0.06844	0.4503	0.01853	6	6	34.37	136		TERF2 hTERT vs. IgG 6Kb	0.2979	0.01867	0.2793	0.05002	6	6	7.896	135
TERF2 hTERT vs. H3 4Kb	0.5187	1	-0.4813	0.01853	6	6	36.74	136		TERF2 hTERT vs. H3 4Kb	0.2979	1	-0.7021	0.05002	6	6	19.85	135
TERF2 hTERT vs. TERF2 4Kb	0.5187	0.24	0.2787	0.01853	6	6	21.27	136		TERF2 hTERT vs. TERF2 4Kb	0.2979	0.9154	-0.6175	0.05002	6	6	17.46	135
TERF2 hTERT vs. TZAP 4Kb	0.5187	0.8106	-0.2918	0.01853	6	6	22.27	136		TERF2 hTERT vs. TZAP 4Kb	0.2979	0.2094	0.08856	0.05002	6	6	2.504	135
TERF2 hTERT vs. RBPJ 4Kb	0.5187	0.5835	-0.06477	0.0167	6	6	5.485	136		TERF2 hTERT vs. RBPJ 4Kb	0.2979	0.218	0.07999	0.04509	6	6	2.509	135
TERF2 hTERT vs. SMCHD1 4Kb	0.5187	0.3431	0.1757	0.0167	6	6	14.88	136		TERF2 hTERT vs. SMCHD1 4Kb	0.2979	0.6353	-0.3374	0.04509	6	6	10.58	135
TERF2 hTERT vs. IgG 4Kb	0.5187	0.00238	0.5164	0.01853	6	6	39.42	136		TERF2 hTERT vs. IgG 4Kb	0.2979	0.02898	0.269	0.05002	6	6	7.605	135
TZAP hTERT vs. RBPJ hTERT	0.7358	0.8518	-0.1159	0.01965	6	6	8.343	136		TZAP hTERT vs. RBPJ hTERT	0.5045	0.4113	0.09324	0.05305	6	6	2.485	135
TZAP hTERT vs. SMCHD1 hTERT	0.7358	0.7399	-0.004068	0.01965	6	6	0.2928	136		TZAP hTERT vs. SMCHD1 hTERT	0.5045	0.6845	-0.1799	0.05305	6	6	4.797	135
TZAP hTERT vs. IgG hTERT	0.7358	0.05891	0.6769	0.01853	6	6	51.67	136		TZAP hTERT vs. IgG hTERT	0.5045	0.002074	0.5025	0.05002	6	6	14.21	135
TZAP hTERT vs. H3 12Kb	0.7358	1	-0.2642	0.01853	6	6	20.17	136		TZAP hTERT vs. H3 12Kb	0.5045	1	-0.4955	0.05002	6	6	14.01	135
TZAP hTERT vs. TERF2 12Kb	0.7358	0.5	0.2358	0.01853	6	6	18	136		TZAP hTERT vs. TERF2 12Kb	0.5045	0.2516	0.2529	0.05002	6	6	7.152	135
TZAP hTERT vs. TZAP 12Kb	0.7358	0.9124	-0.1766	0.01853	6	6	13.48	136		TZAP hTERT vs. TZAP 12Kb	0.5045	0.2842	0.2203	0.05002	6	6	6.229	135
TZAP hTERT vs. RBPJ 12kb	0.7358	0.9446	-0.2088	0.0167	6	6	17.68	136		TZAP hTERT vs. RBPJ 12kb	0.5045	0.2469	0.2576	0.04509	6	6	8.081	135
TZAP hTERT vs. SMCHD1 12Kb	0.7358	0.4351	0.3007	0.0167	6	6	25.46	136		TZAP hTERT vs. SMCHD1 12Kb	0.5045	0.6523	-0.1478	0.04509	6	6	4.635	135
TZAP hTERT vs. IgG 12Kb	0.7358	0.009092	0.7267	0.01853	6	6	55.47	136		TZAP hTERT vs. IgG 12Kb	0.5045	0.004368	0.5002	0.05002	6	6	14.14	135
TZAP hTERT vs. H3 8Kb	0.7358	1	-0.2642	0.01774	6	6	21.06	136		TZAP hTERT vs. H3 8Kb	0.5045	1	-0.4955	0.05002	6	6	14.01	135
TZAP hTERT vs. TERF2 8Kb	0.7358	0.379	0.3568	0.01853	6	6	27.24	136		TZAP hTERT vs. TERF2 8Kb	0.5045	0.8535	-0.349	0.05002	6	6	9.866	135
TZAP hTERT vs. TZAP 8Kb	0.7358	0.7652	-0.02941	0.01853	6	6	2.245	136		TZAP hTERT vs. TZAP 8Kb	0.5045	0.06081	0.4437	0.05002	6	6	12.55	135
TZAP hTERT vs. RBPJ 8Kb	0.7358	0.9448	-0.209	0.0167	6	6	17.7	136		TZAP hTERT vs. RBPJ 8Kb	0.5045	0.2173	0.2872	0.04509	6	6	9.01	135
TZAP hTERT vs. SMCHD1 8kb	0.7358	0.346	0.3898	0.0167	6	6	33.01	136		TZAP hTERT vs. SMCHD1 8kb	0.5045	0.4888	0.01575	0.04509	6	6	0.494	135
TZAP hTERT vs. IgG 8Kb	0.7358	0.00575	0.7301	0.01853	6	6	55.73	136		TZAP hTERT vs. IgG 8Kb	0.5045	0.007839	0.4967	0.05002	6	6	14.04	135
TZAP hTERT vs. H3 6Kb	0.7358	1	-0.2642	0.01774	6	6	21.06	136		TZAP hTERT vs. H3 6Kb	0.5045	1	-0.4955	0.05002	6	6	14.01	135
TZAP hTERT vs. TERF2 6Kb	0.7358	0.2216	0.5142	0.01853	6	6	39.25	136		TZAP hTERT vs. TERF2 6Kb	0.5045	0.7436	-0.239	0.05002	6	6	6.758	135
TZAP hTERT vs. TZAP 6Kb	0.7358	0.9375	-0.2016	0.01853	6	6	15.39	136		TZAP hTERT vs. TZAP 6Kb	0.5045	0.215	0.2896	0.05002	6	6	8.187	135
TZAP hTERT vs. RBPJ 6Kb	0.7358	0.7275	0.008367	0.01965	6	6	0.6021	136		TZAP hTERT vs. RBPJ 6Kb	0.5045	0.2218	0.2827	0.05305	6	6	7.536	135
TZAP hTERT vs. SMCHD1 6Kb	0.7358	0.4377	0.2981	0.01965	6	6	21.46	136		TZAP hTERT vs. SMCHD1 6Kb	0.5045	0.6311	-0.1266	0.05305	6	6	3.375	135
TZAP hTERT vs. IgG 6Kb	0.7358	0.06844	0.6674	0.01853	6	6	50.94	136		TZAP hTERT vs. IgG 6Kb	0.5045	0.01867	0.4859	0.05002	6	6	13.74	135
TZAP hTERT vs. H3 4Kb	0.7358	1	-0.2642	0.01853	6	6	20.17	136		TZAP hTERT vs. H3 4Kb	0.5045	1	-0.4955	0.05002	6	6	14.01	135
TZAP hTERT vs. TERF2 4Kb	0.7358	0.24	0.4958	0.01853	6	6	37.84	136		TZAP hTERT vs. TERF2 4Kb	0.5045	0.9154	-0.4109	0.05002	6	6	11.62	135
TZAP hTERT vs. TZAP 4Kb	0.7358	0.8106	-0.07473	0.01853	6	6	5.704	136		TZAP hTERT vs. TZAP 4Kb	0.5045	0.2094	0.2951	0.05002	6	6	8.345	135
TZAP hTERT vs. RBPJ 4Kb	0.7358	0.5835	0.1523	0.0167	6	6	12.9	136		TZAP hTERT vs. RBPJ 4Kb	0.5045	0.218	0.2866	0.04509	6	6	8.989	135
TZAP hTERT vs. SMCHD1 4Kb	0.7358	0.3431	0.3928	0.0167	6	6	33.26	136		TZAP hTERT vs. SMCHD1 4Kb	0.5045	0.6353	-0.1308	0.04509	6	6	4.103	135
TZAP hTERT vs. IgG 4Kb	0.7358	0.00238	0.7334	0.01853	6	6	55.99	136		TZAP hTERT vs. IgG 4Kb	0.5045	0.02898	0.4755	0.05002	6	6	13.45	135
RBPJ hTERT vs. SMCHD1 hTERT	0.8518	0.7399	0.1119	0.02071	6	6	7.637	136		RBPJ hTERT vs. SMCHD1 hTERT	0.4113	0.6845	-0.2732	0.05592	6	6	6.909	135
RBPJ hTERT vs. IgG hTERT	0.8518	0.05891	0.7928	0.01965	6	6	57.06	136		RBPJ hTERT vs. IgG hTERT	0.4113	0.002074	0.4092	0.05305	6	6	10.91	135
RBPJ hTERT vs. H3 12Kb	0.8518	1	-0.1482	0.01965	6	6	10.67	136		RBPJ hTERT vs. H3 12Kb	0.4113	1	-0.5887	0.05305	6	6	15.69	135
RBPJ hTERT vs. TERF2 12Kb	0.8518	0.5	0.3518	0.01965	6	6	25.31	136		RBPJ hTERT vs. TERF2 12Kb	0.4113	0.2516	0.1597	0.05305	6	6	4.257	135
RBPJ hTERT vs. TZAP 12Kb	0.8518	0.9124	-0.06063	0.01965	6	6	4.363	136		RBPJ hTERT vs. TZAP 12Kb	0.4113	0.2842	0.1271	0.05305	6	6	3.388	135
RBPJ hTERT vs. RBPJ 12kb	0.8518	0.9446	-0.09284	0.01794	6	6	7.319	136		RBPJ hTERT vs. RBPJ 12kb	0.4113	0.2469	0.1644	0.04843	6	6	4.801	135
RBPJ hTERT vs. SMCHD1 12Kb	0.8518	0.4351	0.4166	0.01794	6	6	32.84	136		RBPJ hTERT vs. SMCHD1 12Kb	0.4113	0.6523	-0.241	0.04843	6	6	7.037	135
RBPJ hTERT vs. IgG 12Kb	0.8518	0.009092	0.8427	0.01965	6	6	60.64	136		RBPJ hTERT vs. IgG 12Kb	0.4113	0.004368	0.4069	0.05305	6	6	10.85	135
RBPJ hTERT vs. H3 8Kb	0.8518	1	-0.1482	0.01891	6	6	11.09	136		RBPJ hTERT vs. H3 8Kb	0.4113	1	-0.5887	0.05305	6	6	15.69	135
RBPJ hTERT vs. TERF2 8Kb	0.8518	0.379	0.4728	0.01965	6	6	34.02	136		RBPJ hTERT vs. TERF2 8Kb	0.4113	0.8535	-0.4422	0.05305	6	6	11.79	135
RBPJ hTERT vs. TZAP 8Kb	0.8518	0.7652	0.08652	0.01965	6	6	6.227	136		RBPJ hTERT vs. TZAP 8Kb	0.4113	0.06081	0.3505	0.05305	6	6	9.343	135
RBPJ hTERT vs. RBPJ 8Kb	0.8518	0.9448	-0.09303	0.01794	6	6	7.334	136		RBPJ hTERT vs. RBPJ 8Kb	0.4113	0.2173	0.194	0.04843	6	6	5.665	135
RBPJ hTERT vs. SMCHD1 8kb	0.8518	0.346	0.5058	0.01794	6	6	39.87	136		RBPJ hTERT vs. SMCHD1 8kb	0.4113	0.4888	-0.07749	0.04843	6	6	2.263	135
RBPJ hTERT vs. IgG 8Kb	0.8518	0.00575	0.846	0.01965	6	6	60.88	136		RBPJ hTERT vs. IgG 8Kb	0.4113	0.007839	0.4035	0.05305	6	6	10.75	135
RBPJ hTERT vs. H3 6Kb	0.8518	1	-0.1482	0.01891	6	6	11.09	136		RBPJ hTERT vs. H3 6Kb	0.4113	1	-0.5887	0.05305	6	6	15.69	135
RBPJ hTERT vs. TERF2 6Kb	0.8518	0.2216	0.6301	0.01965	6	6	45.35	136		RBPJ hTERT vs. TERF2 6Kb	0.4113	0.7436	-0.3323	0.05305	6	6	8.857	135
RBPJ hTERT vs. TZAP 6Kb	0.8518	0.9375	-0.0857	0.01965	6	6	6.168	136		RBPJ hTERT vs. TZAP 6Kb	0.4113	0.215	0.1963	0.05305	6	6	5.234	135
RBPJ hTERT vs. RBPJ 6Kb	0.8518	0.7275	0.1243	0.02071	6	6	8.486	136		RBPJ hTERT vs. RBPJ 6Kb	0.4113	0.2218	0.1895	0.05592	6	6	4.792	135
RBPJ hTERT vs. SMCHD1 6Kb	0.8518	0.4377	0.4141	0.02071	6	6	28.27	136		RBPJ hTERT vs. SMCHD1 6Kb	0.4113	0.6311	-0.2198	0.05592	6	6	5.559	135
RBPJ hTERT vs. IgG 6Kb	0.8518	0.06844	0.7833	0.01965	6	6	56.37	136		RBPJ hTERT vs. IgG 6Kb	0.4113	0.01867	0.3926	0.05305	6	6	10.47	135
RBPJ hTERT vs. H3 4Kb	0.8518	1	-0.1482	0.01965	6	6	10.67	136		RBPJ hTERT vs. H3 4Kb	0.4113	1	-0.5887	0.05305	6	6	15.69	135
RBPJ hTERT vs. TERF2 4Kb	0.8518	0.24	0.6117	0.01965	6	6	44.02	136		RBPJ hTERT vs. TERF2 4Kb	0.4113	0.9154	-0.5041	0.05305	6	6	13.44	135
RBPJ hTERT vs. TZAP 4Kb	0.8518	0.8106	0.0412	0.01965	6	6	2.965	136		RBPJ hTERT vs. TZAP 4Kb	0.4113	0.2094	0.2019	0.05305	6	6	5.382	135
RBPJ hTERT vs. RBPJ 4Kb	0.8518	0.5835	0.2682	0.01794	6	6	21.15	136		RBPJ hTERT vs. RBPJ 4Kb	0.4113	0.218	0.1933	0.04843	6	6	5.646	135
RBPJ hTERT vs. SMCHD1 4Kb	0.8518	0.3431	0.5087	0.01794	6	6	40.1	136		RBPJ hTERT vs. SMCHD1 4Kb	0.4113	0.6353	-0.2241	0.04843	6	6	6.543	135
RBPJ hTERT vs. IgG 4Kb	0.8518	0.00238	0.8494	0.01965	6	6	61.13	136		RBPJ hTERT vs. IgG 4Kb	0.4113	0.02898	0.3823	0.05305	6	6	10.19	135
SMCHD1 hTERT vs. IgG hTERT	0.7399	0.05891	0.681	0.01965	6	6	49.01	136		SMCHD1 hTERT vs. IgG hTERT	0.6845	0.002074	0.6824	0.05305	6	6	18.19	135
SMCHD1 hTERT vs. H3 12Kb	0.7399	1	-0.2601	0.01965	6	6	18.72	136		SMCHD1 hTERT vs. H3 12Kb	0.6845	1	-0.3155	0.05305	6	6	8.411	135
SMCHD1 hTERT vs. TERF2 12Kb	0.7399	0.5	0.2399	0.01965	6	6	17.26	136		SMCHD1 hTERT vs. TERF2 12Kb	0.6845	0.2516	0.4329	0.05305	6	6	11.54	135
SMCHD1 hTERT vs. TZAP 12Kb	0.7399	0.9124	-0.1725	0.01965	6	6	12.41	136		SMCHD1 hTERT vs. TZAP 12Kb	0.6845	0.2842	0.4003	0.05305	6	6	10.67	135
SMCHD1 hTERT vs. RBPJ 12kb	0.7399	0.9446	-0.2047	0.01794	6	6	16.14	136		SMCHD1 hTERT vs. RBPJ 12kb	0.6845	0.2469	0.4376	0.04843	6	6	12.78	135
SMCHD1 hTERT vs. SMCHD1 12Kb	0.7399	0.4351	0.3048	0.01794	6	6	24.03	136		SMCHD1 hTERT vs. SMCHD1 12Kb	0.6845	0.6523	0.03219	0.04843	6	6	0.9401	135
SMCHD1 hTERT vs. IgG 12Kb	0.7399	0.009092	0.7308	0.01965	6	6	52.59	136		SMCHD1 hTERT vs. IgG 12Kb	0.6845	0.004368	0.6801	0.05305	6	6	18.13	135
SMCHD1 hTERT vs. H3 8Kb	0.7399	1	-0.2601	0.01891	6	6	19.45	136		SMCHD1 hTERT vs. H3 8Kb	0.6845	1	-0.3155	0.05305	6	6	8.411	135
SMCHD1 hTERT vs. TERF2 8Kb	0.7399	0.379	0.3609	0.01965	6	6	25.97	136		SMCHD1 hTERT vs. TERF2 8Kb	0.6845	0.8535	-0.169	0.05305	6	6	4.505	135
SMCHD1 hTERT vs. TZAP 8Kb	0.7399	0.7652	-0.02534	0.01965	6	6	1.823	136		SMCHD1 hTERT vs. TZAP 8Kb	0.6845	0.06081	0.6237	0.05305	6	6	16.63	135
SMCHD1 hTERT vs. RBPJ 8Kb	0.7399	0.9448	-0.2049	0.01794	6	6	16.15	136		SMCHD1 hTERT vs. RBPJ 8Kb	0.6845	0.2173	0.4672	0.04843	6	6	13.64	135
SMCHD1 hTERT vs. SMCHD1 8kb	0.7399	0.346	0.3939	0.01794	6	6	31.05	136		SMCHD1 hTERT vs. SMCHD1 8kb	0.6845	0.4888	0.1957	0.04843	6	6	5.715	135
SMCHD1 hTERT vs. IgG 8Kb	0.7399	0.00575	0.7341	0.01965	6	6	52.83	136		SMCHD1 hTERT vs. IgG 8Kb	0.6845	0.007839	0.6766	0.05305	6	6	18.04	135
SMCHD1 hTERT vs. H3 6Kb	0.7399	1	-0.2601	0.01891	6	6	19.45	136		SMCHD1 hTERT vs. H3 6Kb	0.6845	1	-0.3155	0.05305	6	6	8.411	135
SMCHD1 hTERT vs. TERF2 6Kb	0.7399	0.2216	0.5183	0.01965	6	6	37.3	136		SMCHD1 hTERT vs. TERF2 6Kb	0.6845	0.7436	-0.05908	0.05305	6	6	1.575	135
SMCHD1 hTERT vs. TZAP 6Kb	0.7399	0.9375	-0.1976	0.01965	6	6	14.22	136		SMCHD1 hTERT vs. TZAP 6Kb	0.6845	0.215	0.4695	0.05305	6	6	12.52	135
SMCHD1 hTERT vs. RBPJ 6Kb	0.7399	0.7275	0.01244	0.02071	6	6	0.849	136		SMCHD1 hTERT vs. RBPJ 6Kb	0.6845	0.2218	0.4627	0.05592	6	6	11.7	135
SMCHD1 hTERT vs. SMCHD1 6Kb	0.7399	0.4377	0.3022	0.02071	6	6	20.63	136		SMCHD1 hTERT vs. SMCHD1 6Kb	0.6845	0.6311	0.05335	0.05592	6	6	1.349	135
SMCHD1 hTERT vs. IgG 6Kb	0.7399	0.06844	0.6714	0.01965	6	6	48.32	136		SMCHD1 hTERT vs. IgG 6Kb	0.6845	0.01867	0.6658	0.05305	6	6	17.75	135
SMCHD1 hTERT vs. H3 4Kb	0.7399	1	-0.2601	0.01965	6	6	18.72	136		SMCHD1 hTERT vs. H3 4Kb	0.6845	1	-0.3155	0.05305	6	6	8.411	135
SMCHD1 hTERT vs. TERF2 4Kb	0.7399	0.24	0.4998	0.01965	6	6	35.97	136		SMCHD1 hTERT vs. TERF2 4Kb	0.6845	0.9154	-0.2309	0.05305	6	6	6.156	135
SMCHD1 hTERT vs. TZAP 4Kb	0.7399	0.8106	-0.07066	0.01965	6	6	5.085	136		SMCHD1 hTERT vs. TZAP 4Kb	0.6845	0.2094	0.4751	0.05305	6	6	12.66	135
SMCHD1 hTERT vs. RBPJ 4Kb	0.7399	0.5835	0.1564	0.01794	6	6	12.33	136		SMCHD1 hTERT vs. RBPJ 4Kb	0.6845	0.218	0.4665	0.04843	6	6	13.62	135
SMCHD1 hTERT vs. SMCHD1 4Kb	0.7399	0.3431	0.3968	0.01794	6	6	31.29	136		SMCHD1 hTERT vs. SMCHD1 4Kb	0.6845	0.6353	0.04913	0.04843	6	6	1.435	135
SMCHD1 hTERT vs. IgG 4Kb	0.7399	0.00238	0.7375	0.01965	6	6	53.08	136		SMCHD1 hTERT vs. IgG 4Kb	0.6845	0.02898	0.6555	0.05305	6	6	17.47	135
IgG hTERT vs. H3 12Kb	0.05891	1	-0.9411	0.01853	6	6	71.84	136		IgG hTERT vs. H3 12Kb	0.002074	1	-0.9979	0.05002	6	6	28.22	135
IgG hTERT vs. TERF2 12Kb	0.05891	0.5	-0.4411	0.01853	6	6	33.67	136		IgG hTERT vs. TERF2 12Kb	0.002074	0.2516	-0.2495	0.05002	6	6	7.055	135
IgG hTERT vs. TZAP 12Kb	0.05891	0.9124	-0.8535	0.01853	6	6	65.15	136		IgG hTERT vs. TZAP 12Kb	0.002074	0.2842	-0.2821	0.05002	6	6	7.977	135
IgG hTERT vs. RBPJ 12kb	0.05891	0.9446	-0.8857	0.0167	6	6	75	136		IgG hTERT vs. RBPJ 12kb	0.002074	0.2469	-0.2448	0.04509	6	6	7.679	135
IgG hTERT vs. SMCHD1 12Kb	0.05891	0.4351	-0.3762	0.0167	6	6	31.86	136		IgG hTERT vs. SMCHD1 12Kb	0.002074	0.6523	-0.6502	0.04509	6	6	20.4	135
IgG hTERT vs. IgG 12Kb	0.05891	0.009092	0.04982	0.01853	6	6	3.803	136		IgG hTERT vs. IgG 12Kb	0.002074	0.004368	-0.002294	0.05002	6	6	0.06487	135
IgG hTERT vs. H3 8Kb	0.05891	1	-0.9411	0.01774	6	6	75.03	136		IgG hTERT vs. H3 8Kb	0.002074	1	-0.9979	0.05002	6	6	28.22	135
IgG hTERT vs. TERF2 8Kb	0.05891	0.379	-0.3201	0.01853	6	6	24.43	136		IgG hTERT vs. TERF2 8Kb	0.002074	0.8535	-0.8514	0.05002	6	6	24.07	135
IgG hTERT vs. TZAP 8Kb	0.05891	0.7652	-0.7063	0.01853	6	6	53.92	136		IgG hTERT vs. TZAP 8Kb	0.002074	0.06081	-0.05873	0.05002	6	6	1.661	135
IgG hTERT vs. RBPJ 8Kb	0.05891	0.9448	-0.8859	0.0167	6	6	75.02	136		IgG hTERT vs. RBPJ 8Kb	0.002074	0.2173	-0.2152	0.04509	6	6	6.751	135
IgG hTERT vs. SMCHD1 8kb	0.05891	0.346	-0.2871	0.0167	6	6	24.31	136		IgG hTERT vs. SMCHD1 8kb	0.002074	0.4888	-0.4867	0.04509	6	6	15.27	135
IgG hTERT vs. IgG 8Kb	0.05891	0.00575	0.05316	0.01853	6	6	4.058	136		IgG hTERT vs. IgG 8Kb	0.002074	0.007839	-0.005765	0.05002	6	6	0.163	135
IgG hTERT vs. H3 6Kb	0.05891	1	-0.9411	0.01774	6	6	75.03	136		IgG hTERT vs. H3 6Kb	0.002074	1	-0.9979	0.05002	6	6	28.22	135
IgG hTERT vs. TERF2 6Kb	0.05891	0.2216	-0.1627	0.01853	6	6	12.42	136		IgG hTERT vs. TERF2 6Kb	0.002074	0.7436	-0.7415	0.05002	6	6	20.96	135
IgG hTERT vs. TZAP 6Kb	0.05891	0.9375	-0.8785	0.01853	6	6	67.06	136		IgG hTERT vs. TZAP 6Kb	0.002074	0.215	-0.2129	0.05002	6	6	6.019	135
IgG hTERT vs. RBPJ 6Kb	0.05891	0.7275	-0.6685	0.01965	6	6	48.11	136		IgG hTERT vs. RBPJ 6Kb	0.002074	0.2218	-0.2197	0.05305	6	6	5.858	135
IgG hTERT vs. SMCHD1 6Kb	0.05891	0.4377	-0.3788	0.01965	6	6	27.26	136		IgG hTERT vs. SMCHD1 6Kb	0.002074	0.6311	-0.6291	0.05305	6	6	16.77	135
IgG hTERT vs. IgG 6Kb	0.05891	0.06844	-0.009535	0.01853	6	6	0.7279	136		IgG hTERT vs. IgG 6Kb	0.002074	0.01867	-0.01659	0.05002	6	6	0.4692	135
IgG hTERT vs. H3 4Kb	0.05891	1	-0.9411	0.01853	6	6	71.84	136		IgG hTERT vs. H3 4Kb	0.002074	1	-0.9979	0.05002	6	6	28.22	135
IgG hTERT vs. TERF2 4Kb	0.05891	0.24	-0.1811	0.01853	6	6	13.83	136		IgG hTERT vs. TERF2 4Kb	0.002074	0.9154	-0.9133	0.05002	6	6	25.82	135
IgG hTERT vs. TZAP 4Kb	0.05891	0.8106	-0.7516	0.01853	6	6	57.38	136		IgG hTERT vs. TZAP 4Kb	0.002074	0.2094	-0.2073	0.05002	6	6	5.861	135
IgG hTERT vs. RBPJ 4Kb	0.05891	0.5835	-0.5246	0.0167	6	6	44.43	136		IgG hTERT vs. RBPJ 4Kb	0.002074	0.218	-0.2159	0.04509	6	6	6.772	135
IgG hTERT vs. SMCHD1 4Kb	0.05891	0.3431	-0.2841	0.0167	6	6	24.06	136		IgG hTERT vs. SMCHD1 4Kb	0.002074	0.6353	-0.6333	0.04509	6	6	19.86	135
IgG hTERT vs. IgG 4Kb	0.05891	0.00238	0.05653	0.01853	6	6	4.315	136		IgG hTERT vs. IgG 4Kb	0.002074	0.02898	-0.0269	0.05002	6	6	0.7607	135
H3 12Kb vs. TERF2 12Kb	1	0.5	0.5	0.01853	6	6	38.17	136		H3 12Kb vs. TERF2 12Kb	1	0.2516	0.7484	0.05002	6	6	21.16	135
H3 12Kb vs. TZAP 12Kb	1	0.9124	0.08762	0.01853	6	6	6.688	136		H3 12Kb vs. TZAP 12Kb	1	0.2842	0.7158	0.05002	6	6	20.24	135
H3 12Kb vs. RBPJ 12kb	1	0.9446	0.05541	0.0167	6	6	4.692	136		H3 12Kb vs. RBPJ 12kb	1	0.2469	0.7531	0.04509	6	6	23.62	135
H3 12Kb vs. SMCHD1 12Kb	1	0.4351	0.5649	0.0167	6	6	47.84	136		H3 12Kb vs. SMCHD1 12Kb	1	0.6523	0.3477	0.04509	6	6	10.91	135
H3 12Kb vs. IgG 12Kb	1	0.009092	0.9909	0.01853	6	6	75.64	136		H3 12Kb vs. IgG 12Kb	1	0.004368	0.9956	0.05002	6	6	28.15	135
H3 12Kb vs. H3 8Kb	1	1	-5.333e-09	0.01774	6	6	4.252e-07	136		H3 12Kb vs. H3 8Kb	1	1	2e-09	0.05002	6	6	5.655e-08	135
H3 12Kb vs. TERF2 8Kb	1	0.379	0.621	0.01853	6	6	47.4	136		H3 12Kb vs. TERF2 8Kb	1	0.8535	0.1465	0.05002	6	6	4.143	135
H3 12Kb vs. TZAP 8Kb	1	0.7652	0.2348	0.01853	6	6	17.92	136		H3 12Kb vs. TZAP 8Kb	1	0.06081	0.9392	0.05002	6	6	26.55	135
H3 12Kb vs. RBPJ 8Kb	1	0.9448	0.05522	0.0167	6	6	4.676	136		H3 12Kb vs. RBPJ 8Kb	1	0.2173	0.7827	0.04509	6	6	24.55	135
H3 12Kb vs. SMCHD1 8kb	1	0.346	0.654	0.0167	6	6	55.38	136		H3 12Kb vs. SMCHD1 8kb	1	0.4888	0.5112	0.04509	6	6	16.04	135
H3 12Kb vs. IgG 8Kb	1	0.00575	0.9943	0.01853	6	6	75.89	136		H3 12Kb vs. IgG 8Kb	1	0.007839	0.9922	0.05002	6	6	28.05	135
H3 12Kb vs. H3 6Kb	1	1	-2e-09	0.01774	6	6	1.595e-07	136		H3 12Kb vs. H3 6Kb	1	1	2e-09	0.05002	6	6	5.655e-08	135
H3 12Kb vs. TERF2 6Kb	1	0.2216	0.7784	0.01853	6	6	59.42	136		H3 12Kb vs. TERF2 6Kb	1	0.7436	0.2564	0.05002	6	6	7.251	135
H3 12Kb vs. TZAP 6Kb	1	0.9375	0.06254	0.01853	6	6	4.774	136		H3 12Kb vs. TZAP 6Kb	1	0.215	0.785	0.05002	6	6	22.2	135
H3 12Kb vs. RBPJ 6Kb	1	0.7275	0.2725	0.01965	6	6	19.61	136		H3 12Kb vs. RBPJ 6Kb	1	0.2218	0.7782	0.05305	6	6	20.74	135
H3 12Kb vs. SMCHD1 6Kb	1	0.4377	0.5623	0.01965	6	6	40.47	136		H3 12Kb vs. SMCHD1 6Kb	1	0.6311	0.3689	0.05305	6	6	9.833	135
H3 12Kb vs. IgG 6Kb	1	0.06844	0.9316	0.01853	6	6	71.11	136		H3 12Kb vs. IgG 6Kb	1	0.01867	0.9813	0.05002	6	6	27.75	135
H3 12Kb vs. H3 4Kb	1	1	-2e-09	0.01853	6	6	1.527e-07	136		H3 12Kb vs. H3 4Kb	1	1	0	0.05002	6	6	0	135
H3 12Kb vs. TERF2 4Kb	1	0.24	0.76	0.01853	6	6	58.01	136		H3 12Kb vs. TERF2 4Kb	1	0.9154	0.08459	0.05002	6	6	2.392	135
H3 12Kb vs. TZAP 4Kb	1	0.8106	0.1894	0.01853	6	6	14.46	136		H3 12Kb vs. TZAP 4Kb	1	0.2094	0.7906	0.05002	6	6	22.35	135
H3 12Kb vs. RBPJ 4Kb	1	0.5835	0.4165	0.0167	6	6	35.27	136		H3 12Kb vs. RBPJ 4Kb	1	0.218	0.782	0.04509	6	6	24.53	135
H3 12Kb vs. SMCHD1 4Kb	1	0.3431	0.6569	0.0167	6	6	55.63	136		H3 12Kb vs. SMCHD1 4Kb	1	0.6353	0.3647	0.04509	6	6	11.44	135
H3 12Kb vs. IgG 4Kb	1	0.00238	0.9976	0.01853	6	6	76.15	136		H3 12Kb vs. IgG 4Kb	1	0.02898	0.971	0.05002	6	6	27.45	135
TERF2 12Kb vs. TZAP 12Kb	0.5	0.9124	-0.4124	0.01853	6	6	31.48	136		TERF2 12Kb vs. TZAP 12Kb	0.2516	0.2842	-0.03263	0.05002	6	6	0.9226	135
TERF2 12Kb vs. RBPJ 12kb	0.5	0.9446	-0.4446	0.0167	6	6	37.65	136		TERF2 12Kb vs. RBPJ 12kb	0.2516	0.2469	0.004691	0.04509	6	6	0.1471	135
TERF2 12Kb vs. SMCHD1 12Kb	0.5	0.4351	0.06486	0.0167	6	6	5.493	136		TERF2 12Kb vs. SMCHD1 12Kb	0.2516	0.6523	-0.4007	0.04509	6	6	12.57	135
TERF2 12Kb vs. IgG 12Kb	0.5	0.009092	0.4909	0.01853	6	6	37.47	136		TERF2 12Kb vs. IgG 12Kb	0.2516	0.004368	0.2472	0.05002	6	6	6.99	135
TERF2 12Kb vs. H3 8Kb	0.5	1	-0.5	0.01774	6	6	39.86	136		TERF2 12Kb vs. H3 8Kb	0.2516	1	-0.7484	0.05002	6	6	21.16	135
TERF2 12Kb vs. TERF2 8Kb	0.5	0.379	0.121	0.01853	6	6	9.238	136		TERF2 12Kb vs. TERF2 8Kb	0.2516	0.8535	-0.6019	0.05002	6	6	17.02	135
TERF2 12Kb vs. TZAP 8Kb	0.5	0.7652	-0.2652	0.01853	6	6	20.25	136		TERF2 12Kb vs. TZAP 8Kb	0.2516	0.06081	0.1908	0.05002	6	6	5.394	135
TERF2 12Kb vs. RBPJ 8Kb	0.5	0.9448	-0.4448	0.0167	6	6	37.67	136		TERF2 12Kb vs. RBPJ 8Kb	0.2516	0.2173	0.03429	0.04509	6	6	1.076	135
TERF2 12Kb vs. SMCHD1 8kb	0.5	0.346	0.154	0.0167	6	6	13.04	136		TERF2 12Kb vs. SMCHD1 8kb	0.2516	0.4888	-0.2372	0.04509	6	6	7.44	135
TERF2 12Kb vs. IgG 8Kb	0.5	0.00575	0.4943	0.01853	6	6	37.73	136		TERF2 12Kb vs. IgG 8Kb	0.2516	0.007839	0.2437	0.05002	6	6	6.892	135
TERF2 12Kb vs. H3 6Kb	0.5	1	-0.5	0.01774	6	6	39.86	136		TERF2 12Kb vs. H3 6Kb	0.2516	1	-0.7484	0.05002	6	6	21.16	135
TERF2 12Kb vs. TERF2 6Kb	0.5	0.2216	0.2784	0.01853	6	6	21.25	136		TERF2 12Kb vs. TERF2 6Kb	0.2516	0.7436	-0.492	0.05002	6	6	13.91	135
TERF2 12Kb vs. TZAP 6Kb	0.5	0.9375	-0.4375	0.01853	6	6	33.39	136		TERF2 12Kb vs. TZAP 6Kb	0.2516	0.215	0.03662	0.05002	6	6	1.035	135
TERF2 12Kb vs. RBPJ 6Kb	0.5	0.7275	-0.2275	0.01965	6	6	16.37	136		TERF2 12Kb vs. RBPJ 6Kb	0.2516	0.2218	0.02977	0.05305	6	6	0.7935	135
TERF2 12Kb vs. SMCHD1 6Kb	0.5	0.4377	0.06231	0.01965	6	6	4.484	136		TERF2 12Kb vs. SMCHD1 6Kb	0.2516	0.6311	-0.3795	0.05305	6	6	10.12	135
TERF2 12Kb vs. IgG 6Kb	0.5	0.06844	0.4316	0.01853	6	6	32.94	136		TERF2 12Kb vs. IgG 6Kb	0.2516	0.01867	0.2329	0.05002	6	6	6.585	135
TERF2 12Kb vs. H3 4Kb	0.5	1	-0.5	0.01853	6	6	38.17	136		TERF2 12Kb vs. H3 4Kb	0.2516	1	-0.7484	0.05002	6	6	21.16	135
TERF2 12Kb vs. TERF2 4Kb	0.5	0.24	0.26	0.01853	6	6	19.84	136		TERF2 12Kb vs. TERF2 4Kb	0.2516	0.9154	-0.6638	0.05002	6	6	18.77	135
TERF2 12Kb vs. TZAP 4Kb	0.5	0.8106	-0.3106	0.01853	6	6	23.71	136		TERF2 12Kb vs. TZAP 4Kb	0.2516	0.2094	0.0422	0.05002	6	6	1.193	135
TERF2 12Kb vs. RBPJ 4Kb	0.5	0.5835	-0.08351	0.0167	6	6	7.072	136		TERF2 12Kb vs. RBPJ 4Kb	0.2516	0.218	0.03363	0.04509	6	6	1.055	135
TERF2 12Kb vs. SMCHD1 4Kb	0.5	0.3431	0.1569	0.0167	6	6	13.29	136		TERF2 12Kb vs. SMCHD1 4Kb	0.2516	0.6353	-0.3838	0.04509	6	6	12.04	135
TERF2 12Kb vs. IgG 4Kb	0.5	0.00238	0.4976	0.01853	6	6	37.98	136		TERF2 12Kb vs. IgG 4Kb	0.2516	0.02898	0.2226	0.05002	6	6	6.294	135
TZAP 12Kb vs. RBPJ 12kb	0.9124	0.9446	-0.03221	0.0167	6	6	2.728	136		TZAP 12Kb vs. RBPJ 12kb	0.2842	0.2469	0.03732	0.04509	6	6	1.171	135
TZAP 12Kb vs. SMCHD1 12Kb	0.9124	0.4351	0.4772	0.0167	6	6	40.42	136		TZAP 12Kb vs. SMCHD1 12Kb	0.2842	0.6523	-0.3681	0.04509	6	6	11.55	135
TZAP 12Kb vs. IgG 12Kb	0.9124	0.009092	0.9033	0.01853	6	6	68.95	136		TZAP 12Kb vs. IgG 12Kb	0.2842	0.004368	0.2798	0.05002	6	6	7.912	135
TZAP 12Kb vs. H3 8Kb	0.9124	1	-0.08762	0.01774	6	6	6.986	136		TZAP 12Kb vs. H3 8Kb	0.2842	1	-0.7158	0.05002	6	6	20.24	135
TZAP 12Kb vs. TERF2 8Kb	0.9124	0.379	0.5334	0.01853	6	6	40.72	136		TZAP 12Kb vs. TERF2 8Kb	0.2842	0.8535	-0.5693	0.05002	6	6	16.1	135
TZAP 12Kb vs. TZAP 8Kb	0.9124	0.7652	0.1472	0.01853	6	6	11.23	136		TZAP 12Kb vs. TZAP 8Kb	0.2842	0.06081	0.2234	0.05002	6	6	6.317	135
TZAP 12Kb vs. RBPJ 8Kb	0.9124	0.9448	-0.0324	0.0167	6	6	2.744	136		TZAP 12Kb vs. RBPJ 8Kb	0.2842	0.2173	0.06692	0.04509	6	6	2.099	135
TZAP 12Kb vs. SMCHD1 8kb	0.9124	0.346	0.5664	0.0167	6	6	47.96	136		TZAP 12Kb vs. SMCHD1 8kb	0.2842	0.4888	-0.2046	0.04509	6	6	6.417	135
TZAP 12Kb vs. IgG 8Kb	0.9124	0.00575	0.9066	0.01853	6	6	69.21	136		TZAP 12Kb vs. IgG 8Kb	0.2842	0.007839	0.2764	0.05002	6	6	7.814	135
TZAP 12Kb vs. H3 6Kb	0.9124	1	-0.08762	0.01774	6	6	6.986	136		TZAP 12Kb vs. H3 6Kb	0.2842	1	-0.7158	0.05002	6	6	20.24	135
TZAP 12Kb vs. TERF2 6Kb	0.9124	0.2216	0.6908	0.01853	6	6	52.73	136		TZAP 12Kb vs. TERF2 6Kb	0.2842	0.7436	-0.4593	0.05002	6	6	12.99	135
TZAP 12Kb vs. TZAP 6Kb	0.9124	0.9375	-0.02507	0.01853	6	6	1.914	136		TZAP 12Kb vs. TZAP 6Kb	0.2842	0.215	0.06925	0.05002	6	6	1.958	135
TZAP 12Kb vs. RBPJ 6Kb	0.9124	0.7275	0.1849	0.01965	6	6	13.31	136		TZAP 12Kb vs. RBPJ 6Kb	0.2842	0.2218	0.0624	0.05305	6	6	1.663	135
TZAP 12Kb vs. SMCHD1 6Kb	0.9124	0.4377	0.4747	0.01965	6	6	34.16	136		TZAP 12Kb vs. SMCHD1 6Kb	0.2842	0.6311	-0.3469	0.05305	6	6	9.248	135
TZAP 12Kb vs. IgG 6Kb	0.9124	0.06844	0.8439	0.01853	6	6	64.42	136		TZAP 12Kb vs. IgG 6Kb	0.2842	0.01867	0.2655	0.05002	6	6	7.508	135
TZAP 12Kb vs. H3 4Kb	0.9124	1	-0.08762	0.01853	6	6	6.688	136		TZAP 12Kb vs. H3 4Kb	0.2842	1	-0.7158	0.05002	6	6	20.24	135
TZAP 12Kb vs. TERF2 4Kb	0.9124	0.24	0.6723	0.01853	6	6	51.32	136		TZAP 12Kb vs. TERF2 4Kb	0.2842	0.9154	-0.6312	0.05002	6	6	17.85	135
TZAP 12Kb vs. TZAP 4Kb	0.9124	0.8106	0.1018	0.01853	6	6	7.773	136		TZAP 12Kb vs. TZAP 4Kb	0.2842	0.2094	0.07483	0.05002	6	6	2.116	135
TZAP 12Kb vs. RBPJ 4Kb	0.9124	0.5835	0.3289	0.0167	6	6	27.85	136		TZAP 12Kb vs. RBPJ 4Kb	0.2842	0.218	0.06626	0.04509	6	6	2.078	135
TZAP 12Kb vs. SMCHD1 4Kb	0.9124	0.3431	0.5693	0.0167	6	6	48.21	136		TZAP 12Kb vs. SMCHD1 4Kb	0.2842	0.6353	-0.3511	0.04509	6	6	11.01	135
TZAP 12Kb vs. IgG 4Kb	0.9124	0.00238	0.91	0.01853	6	6	69.46	136		TZAP 12Kb vs. IgG 4Kb	0.2842	0.02898	0.2552	0.05002	6	6	7.216	135
RBPJ 12kb vs. SMCHD1 12Kb	0.9446	0.4351	0.5095	0.01465	6	6	49.19	136		RBPJ 12kb vs. SMCHD1 12Kb	0.2469	0.6523	-0.4054	0.03954	6	6	14.5	135
RBPJ 12kb vs. IgG 12Kb	0.9446	0.009092	0.9355	0.0167	6	6	79.22	136		RBPJ 12kb vs. IgG 12Kb	0.2469	0.004368	0.2425	0.04509	6	6	7.607	135
RBPJ 12kb vs. H3 8Kb	0.9446	1	-0.05541	0.01582	6	6	4.953	136		RBPJ 12kb vs. H3 8Kb	0.2469	1	-0.7531	0.04509	6	6	23.62	135
RBPJ 12kb vs. TERF2 8Kb	0.9446	0.379	0.5656	0.0167	6	6	47.9	136		RBPJ 12kb vs. TERF2 8Kb	0.2469	0.8535	-0.6066	0.04509	6	6	19.03	135
RBPJ 12kb vs. TZAP 8Kb	0.9446	0.7652	0.1794	0.0167	6	6	15.19	136		RBPJ 12kb vs. TZAP 8Kb	0.2469	0.06081	0.1861	0.04509	6	6	5.837	135
RBPJ 12kb vs. RBPJ 8Kb	0.9446	0.9448	-0.0001876	0.01465	6	6	0.01811	136		RBPJ 12kb vs. RBPJ 8Kb	0.2469	0.2173	0.0296	0.03954	6	6	1.059	135
RBPJ 12kb vs. SMCHD1 8kb	0.9446	0.346	0.5986	0.01465	6	6	57.8	136		RBPJ 12kb vs. SMCHD1 8kb	0.2469	0.4888	-0.2419	0.03954	6	6	8.651	135
RBPJ 12kb vs. IgG 8Kb	0.9446	0.00575	0.9388	0.0167	6	6	79.51	136		RBPJ 12kb vs. IgG 8Kb	0.2469	0.007839	0.239	0.04509	6	6	7.498	135
RBPJ 12kb vs. H3 6Kb	0.9446	1	-0.05541	0.01582	6	6	4.953	136		RBPJ 12kb vs. H3 6Kb	0.2469	1	-0.7531	0.04509	6	6	23.62	135
RBPJ 12kb vs. TERF2 6Kb	0.9446	0.2216	0.723	0.0167	6	6	61.22	136		RBPJ 12kb vs. TERF2 6Kb	0.2469	0.7436	-0.4967	0.04509	6	6	15.58	135
RBPJ 12kb vs. TZAP 6Kb	0.9446	0.9375	0.007139	0.0167	6	6	0.6045	136		RBPJ 12kb vs. TZAP 6Kb	0.2469	0.215	0.03193	0.04509	6	6	1.002	135
RBPJ 12kb vs. RBPJ 6Kb	0.9446	0.7275	0.2171	0.01794	6	6	17.12	136		RBPJ 12kb vs. RBPJ 6Kb	0.2469	0.2218	0.02507	0.04843	6	6	0.7322	135
RBPJ 12kb vs. SMCHD1 6Kb	0.9446	0.4377	0.5069	0.01794	6	6	39.96	136		RBPJ 12kb vs. SMCHD1 6Kb	0.2469	0.6311	-0.3842	0.04843	6	6	11.22	135
RBPJ 12kb vs. IgG 6Kb	0.9446	0.06844	0.8761	0.0167	6	6	74.2	136		RBPJ 12kb vs. IgG 6Kb	0.2469	0.01867	0.2282	0.04509	6	6	7.159	135
RBPJ 12kb vs. H3 4Kb	0.9446	1	-0.05541	0.0167	6	6	4.692	136		RBPJ 12kb vs. H3 4Kb	0.2469	1	-0.7531	0.04509	6	6	23.62	135
RBPJ 12kb vs. TERF2 4Kb	0.9446	0.24	0.7045	0.0167	6	6	59.66	136		RBPJ 12kb vs. TERF2 4Kb	0.2469	0.9154	-0.6685	0.04509	6	6	20.97	135
RBPJ 12kb vs. TZAP 4Kb	0.9446	0.8106	0.134	0.0167	6	6	11.35	136		RBPJ 12kb vs. TZAP 4Kb	0.2469	0.2094	0.03751	0.04509	6	6	1.177	135
RBPJ 12kb vs. RBPJ 4Kb	0.9446	0.5835	0.3611	0.01465	6	6	34.86	136		RBPJ 12kb vs. RBPJ 4Kb	0.2469	0.218	0.02893	0.03954	6	6	1.035	135
RBPJ 12kb vs. SMCHD1 4Kb	0.9446	0.3431	0.6015	0.01465	6	6	58.08	136		RBPJ 12kb vs. SMCHD1 4Kb	0.2469	0.6353	-0.3885	0.03954	6	6	13.89	135
RBPJ 12kb vs. IgG 4Kb	0.9446	0.00238	0.9422	0.0167	6	6	79.79	136		RBPJ 12kb vs. IgG 4Kb	0.2469	0.02898	0.2179	0.04509	6	6	6.835	135
SMCHD1 12Kb vs. IgG 12Kb	0.4351	0.009092	0.426	0.0167	6	6	36.08	136		SMCHD1 12Kb vs. IgG 12Kb	0.6523	0.004368	0.6479	0.04509	6	6	20.32	135
SMCHD1 12Kb vs. H3 8Kb	0.4351	1	-0.5649	0.01582	6	6	50.49	136		SMCHD1 12Kb vs. H3 8Kb	0.6523	1	-0.3477	0.04509	6	6	10.91	135
SMCHD1 12Kb vs. TERF2 8Kb	0.4351	0.379	0.05615	0.0167	6	6	4.755	136		SMCHD1 12Kb vs. TERF2 8Kb	0.6523	0.8535	-0.2012	0.04509	6	6	6.311	135
SMCHD1 12Kb vs. TZAP 8Kb	0.4351	0.7652	-0.3301	0.0167	6	6	27.95	136		SMCHD1 12Kb vs. TZAP 8Kb	0.6523	0.06081	0.5915	0.04509	6	6	18.55	135
SMCHD1 12Kb vs. RBPJ 8Kb	0.4351	0.9448	-0.5096	0.01465	6	6	49.21	136		SMCHD1 12Kb vs. RBPJ 8Kb	0.6523	0.2173	0.435	0.03954	6	6	15.56	135
SMCHD1 12Kb vs. SMCHD1 8kb	0.4351	0.346	0.08914	0.01465	6	6	8.607	136		SMCHD1 12Kb vs. SMCHD1 8kb	0.6523	0.4888	0.1635	0.03954	6	6	5.848	135
SMCHD1 12Kb vs. IgG 8Kb	0.4351	0.00575	0.4294	0.0167	6	6	36.36	136		SMCHD1 12Kb vs. IgG 8Kb	0.6523	0.007839	0.6444	0.04509	6	6	20.21	135
SMCHD1 12Kb vs. H3 6Kb	0.4351	1	-0.5649	0.01582	6	6	50.49	136		SMCHD1 12Kb vs. H3 6Kb	0.6523	1	-0.3477	0.04509	6	6	10.91	135
SMCHD1 12Kb vs. TERF2 6Kb	0.4351	0.2216	0.2135	0.0167	6	6	18.08	136		SMCHD1 12Kb vs. TERF2 6Kb	0.6523	0.7436	-0.09128	0.04509	6	6	2.863	135
SMCHD1 12Kb vs. TZAP 6Kb	0.4351	0.9375	-0.5023	0.0167	6	6	42.54	136		SMCHD1 12Kb vs. TZAP 6Kb	0.6523	0.215	0.4373	0.04509	6	6	13.72	135
SMCHD1 12Kb vs. RBPJ 6Kb	0.4351	0.7275	-0.2923	0.01794	6	6	23.05	136		SMCHD1 12Kb vs. RBPJ 6Kb	0.6523	0.2218	0.4305	0.04843	6	6	12.57	135
SMCHD1 12Kb vs. SMCHD1 6Kb	0.4351	0.4377	-0.002555	0.01794	6	6	0.2014	136		SMCHD1 12Kb vs. SMCHD1 6Kb	0.6523	0.6311	0.02115	0.04843	6	6	0.6177	135
SMCHD1 12Kb vs. IgG 6Kb	0.4351	0.06844	0.3667	0.0167	6	6	31.05	136		SMCHD1 12Kb vs. IgG 6Kb	0.6523	0.01867	0.6336	0.04509	6	6	19.87	135
SMCHD1 12Kb vs. H3 4Kb	0.4351	1	-0.5649	0.0167	6	6	47.84	136		SMCHD1 12Kb vs. H3 4Kb	0.6523	1	-0.3477	0.04509	6	6	10.91	135
SMCHD1 12Kb vs. TERF2 4Kb	0.4351	0.24	0.1951	0.0167	6	6	16.52	136		SMCHD1 12Kb vs. TERF2 4Kb	0.6523	0.9154	-0.2631	0.04509	6	6	8.254	135
SMCHD1 12Kb vs. TZAP 4Kb	0.4351	0.8106	-0.3754	0.0167	6	6	31.79	136		SMCHD1 12Kb vs. TZAP 4Kb	0.6523	0.2094	0.4429	0.04509	6	6	13.89	135
SMCHD1 12Kb vs. RBPJ 4Kb	0.4351	0.5835	-0.1484	0.01465	6	6	14.33	136		SMCHD1 12Kb vs. RBPJ 4Kb	0.6523	0.218	0.4343	0.03954	6	6	15.53	135
SMCHD1 12Kb vs. SMCHD1 4Kb	0.4351	0.3431	0.09208	0.01465	6	6	8.891	136		SMCHD1 12Kb vs. SMCHD1 4Kb	0.6523	0.6353	0.01693	0.03954	6	6	0.6057	135
SMCHD1 12Kb vs. IgG 4Kb	0.4351	0.00238	0.4328	0.0167	6	6	36.65	136		SMCHD1 12Kb vs. IgG 4Kb	0.6523	0.02898	0.6233	0.04509	6	6	19.55	135
IgG 12Kb vs. H3 8Kb	0.009092	1	-0.9909	0.01774	6	6	79	136		IgG 12Kb vs. H3 8Kb	0.004368	1	-0.9956	0.05002	6	6	28.15	135
IgG 12Kb vs. TERF2 8Kb	0.009092	0.379	-0.3699	0.01853	6	6	28.23	136		IgG 12Kb vs. TERF2 8Kb	0.004368	0.8535	-0.8491	0.05002	6	6	24.01	135
IgG 12Kb vs. TZAP 8Kb	0.009092	0.7652	-0.7561	0.01853	6	6	57.72	136		IgG 12Kb vs. TZAP 8Kb	0.004368	0.06081	-0.05644	0.05002	6	6	1.596	135
IgG 12Kb vs. RBPJ 8Kb	0.009092	0.9448	-0.9357	0.0167	6	6	79.24	136		IgG 12Kb vs. RBPJ 8Kb	0.004368	0.2173	-0.2129	0.04509	6	6	6.679	135
IgG 12Kb vs. SMCHD1 8kb	0.009092	0.346	-0.3369	0.0167	6	6	28.53	136		IgG 12Kb vs. SMCHD1 8kb	0.004368	0.4888	-0.4844	0.04509	6	6	15.19	135
IgG 12Kb vs. IgG 8Kb	0.009092	0.00575	0.003342	0.01853	6	6	0.2551	136		IgG 12Kb vs. IgG 8Kb	0.004368	0.007839	-0.00347	0.05002	6	6	0.09812	135
IgG 12Kb vs. H3 6Kb	0.009092	1	-0.9909	0.01774	6	6	79	136		IgG 12Kb vs. H3 6Kb	0.004368	1	-0.9956	0.05002	6	6	28.15	135
IgG 12Kb vs. TERF2 6Kb	0.009092	0.2216	-0.2125	0.01853	6	6	16.22	136		IgG 12Kb vs. TERF2 6Kb	0.004368	0.7436	-0.7392	0.05002	6	6	20.9	135
IgG 12Kb vs. TZAP 6Kb	0.009092	0.9375	-0.9284	0.01853	6	6	70.86	136		IgG 12Kb vs. TZAP 6Kb	0.004368	0.215	-0.2106	0.05002	6	6	5.954	135
IgG 12Kb vs. RBPJ 6Kb	0.009092	0.7275	-0.7184	0.01965	6	6	51.7	136		IgG 12Kb vs. RBPJ 6Kb	0.004368	0.2218	-0.2174	0.05305	6	6	5.796	135
IgG 12Kb vs. SMCHD1 6Kb	0.009092	0.4377	-0.4286	0.01965	6	6	30.85	136		IgG 12Kb vs. SMCHD1 6Kb	0.004368	0.6311	-0.6268	0.05305	6	6	16.71	135
IgG 12Kb vs. IgG 6Kb	0.009092	0.06844	-0.05935	0.01853	6	6	4.531	136		IgG 12Kb vs. IgG 6Kb	0.004368	0.01867	-0.0143	0.05002	6	6	0.4043	135
IgG 12Kb vs. H3 4Kb	0.009092	1	-0.9909	0.01853	6	6	75.64	136		IgG 12Kb vs. H3 4Kb	0.004368	1	-0.9956	0.05002	6	6	28.15	135
IgG 12Kb vs. TERF2 4Kb	0.009092	0.24	-0.231	0.01853	6	6	17.63	136		IgG 12Kb vs. TERF2 4Kb	0.004368	0.9154	-0.911	0.05002	6	6	25.76	135
IgG 12Kb vs. TZAP 4Kb	0.009092	0.8106	-0.8015	0.01853	6	6	61.18	136		IgG 12Kb vs. TZAP 4Kb	0.004368	0.2094	-0.205	0.05002	6	6	5.797	135
IgG 12Kb vs. RBPJ 4Kb	0.009092	0.5835	-0.5744	0.0167	6	6	48.64	136		IgG 12Kb vs. RBPJ 4Kb	0.004368	0.218	-0.2136	0.04509	6	6	6.7	135
IgG 12Kb vs. SMCHD1 4Kb	0.009092	0.3431	-0.334	0.0167	6	6	28.28	136		IgG 12Kb vs. SMCHD1 4Kb	0.004368	0.6353	-0.631	0.04509	6	6	19.79	135
IgG 12Kb vs. IgG 4Kb	0.009092	0.00238	0.006712	0.01853	6	6	0.5124	136		IgG 12Kb vs. IgG 4Kb	0.004368	0.02898	-0.02461	0.05002	6	6	0.6958	135
H3 8Kb vs. TERF2 8Kb	1	0.379	0.621	0.01774	6	6	49.51	136		H3 8Kb vs. TERF2 8Kb	1	0.8535	0.1465	0.05002	6	6	4.143	135
H3 8Kb vs. TZAP 8Kb	1	0.7652	0.2348	0.01774	6	6	18.72	136		H3 8Kb vs. TZAP 8Kb	1	0.06081	0.9392	0.05002	6	6	26.55	135
H3 8Kb vs. RBPJ 8Kb	1	0.9448	0.05522	0.01582	6	6	4.936	136		H3 8Kb vs. RBPJ 8Kb	1	0.2173	0.7827	0.04509	6	6	24.55	135
H3 8Kb vs. SMCHD1 8kb	1	0.346	0.654	0.01582	6	6	58.46	136		H3 8Kb vs. SMCHD1 8kb	1	0.4888	0.5112	0.04509	6	6	16.04	135
H3 8Kb vs. IgG 8Kb	1	0.00575	0.9943	0.01774	6	6	79.27	136		H3 8Kb vs. IgG 8Kb	1	0.007839	0.9922	0.05002	6	6	28.05	135
H3 8Kb vs. H3 6Kb	1	1	3.333e-09	0.01691	6	6	2.787e-07	136		H3 8Kb vs. H3 6Kb	1	1	0	0.05002	6	6	0	135
H3 8Kb vs. TERF2 6Kb	1	0.2216	0.7784	0.01774	6	6	62.06	136		H3 8Kb vs. TERF2 6Kb	1	0.7436	0.2564	0.05002	6	6	7.251	135
H3 8Kb vs. TZAP 6Kb	1	0.9375	0.06254	0.01774	6	6	4.986	136		H3 8Kb vs. TZAP 6Kb	1	0.215	0.785	0.05002	6	6	22.2	135
H3 8Kb vs. RBPJ 6Kb	1	0.7275	0.2725	0.01891	6	6	20.38	136		H3 8Kb vs. RBPJ 6Kb	1	0.2218	0.7782	0.05305	6	6	20.74	135
H3 8Kb vs. SMCHD1 6Kb	1	0.4377	0.5623	0.01891	6	6	42.06	136		H3 8Kb vs. SMCHD1 6Kb	1	0.6311	0.3689	0.05305	6	6	9.833	135
H3 8Kb vs. IgG 6Kb	1	0.06844	0.9316	0.01774	6	6	74.27	136		H3 8Kb vs. IgG 6Kb	1	0.01867	0.9813	0.05002	6	6	27.75	135
H3 8Kb vs. H3 4Kb	1	1	3.333e-09	0.01774	6	6	2.658e-07	136		H3 8Kb vs. H3 4Kb	1	1	-2e-09	0.05002	6	6	5.655e-08	135
H3 8Kb vs. TERF2 4Kb	1	0.24	0.76	0.01774	6	6	60.59	136		H3 8Kb vs. TERF2 4Kb	1	0.9154	0.08459	0.05002	6	6	2.392	135
H3 8Kb vs. TZAP 4Kb	1	0.8106	0.1894	0.01774	6	6	15.1	136		H3 8Kb vs. TZAP 4Kb	1	0.2094	0.7906	0.05002	6	6	22.35	135
H3 8Kb vs. RBPJ 4Kb	1	0.5835	0.4165	0.01582	6	6	37.23	136		H3 8Kb vs. RBPJ 4Kb	1	0.218	0.782	0.04509	6	6	24.53	135
H3 8Kb vs. SMCHD1 4Kb	1	0.3431	0.6569	0.01582	6	6	58.73	136		H3 8Kb vs. SMCHD1 4Kb	1	0.6353	0.3647	0.04509	6	6	11.44	135
H3 8Kb vs. IgG 4Kb	1	0.00238	0.9976	0.01774	6	6	79.54	136		H3 8Kb vs. IgG 4Kb	1	0.02898	0.971	0.05002	6	6	27.45	135
TERF2 8Kb vs. TZAP 8Kb	0.379	0.7652	-0.3862	0.01853	6	6	29.48	136		TERF2 8Kb vs. TZAP 8Kb	0.8535	0.06081	0.7927	0.05002	6	6	22.41	135
TERF2 8Kb vs. RBPJ 8Kb	0.379	0.9448	-0.5658	0.0167	6	6	47.91	136		TERF2 8Kb vs. RBPJ 8Kb	0.8535	0.2173	0.6362	0.04509	6	6	19.96	135
TERF2 8Kb vs. SMCHD1 8kb	0.379	0.346	0.03298	0.0167	6	6	2.793	136		TERF2 8Kb vs. SMCHD1 8kb	0.8535	0.4888	0.3647	0.04509	6	6	11.44	135
TERF2 8Kb vs. IgG 8Kb	0.379	0.00575	0.3732	0.01853	6	6	28.49	136		TERF2 8Kb vs. IgG 8Kb	0.8535	0.007839	0.8456	0.05002	6	6	23.91	135
TERF2 8Kb vs. H3 6Kb	0.379	1	-0.621	0.01774	6	6	49.51	136		TERF2 8Kb vs. H3 6Kb	0.8535	1	-0.1465	0.05002	6	6	4.143	135
TERF2 8Kb vs. TERF2 6Kb	0.379	0.2216	0.1574	0.01853	6	6	12.01	136		TERF2 8Kb vs. TERF2 6Kb	0.8535	0.7436	0.1099	0.05002	6	6	3.108	135
TERF2 8Kb vs. TZAP 6Kb	0.379	0.9375	-0.5585	0.01853	6	6	42.63	136		TERF2 8Kb vs. TZAP 6Kb	0.8535	0.215	0.6385	0.05002	6	6	18.05	135
TERF2 8Kb vs. RBPJ 6Kb	0.379	0.7275	-0.3485	0.01965	6	6	25.08	136		TERF2 8Kb vs. RBPJ 6Kb	0.8535	0.2218	0.6317	0.05305	6	6	16.84	135
TERF2 8Kb vs. SMCHD1 6Kb	0.379	0.4377	-0.05871	0.01965	6	6	4.225	136		TERF2 8Kb vs. SMCHD1 6Kb	0.8535	0.6311	0.2224	0.05305	6	6	5.927	135
TERF2 8Kb vs. IgG 6Kb	0.379	0.06844	0.3105	0.01853	6	6	23.7	136		TERF2 8Kb vs. IgG 6Kb	0.8535	0.01867	0.8348	0.05002	6	6	23.6	135
TERF2 8Kb vs. H3 4Kb	0.379	1	-0.621	0.01853	6	6	47.4	136		TERF2 8Kb vs. H3 4Kb	0.8535	1	-0.1465	0.05002	6	6	4.143	135
TERF2 8Kb vs. TERF2 4Kb	0.379	0.24	0.1389	0.01853	6	6	10.61	136		TERF2 8Kb vs. TERF2 4Kb	0.8535	0.9154	-0.06193	0.05002	6	6	1.751	135
TERF2 8Kb vs. TZAP 4Kb	0.379	0.8106	-0.4316	0.01853	6	6	32.94	136		TERF2 8Kb vs. TZAP 4Kb	0.8535	0.2094	0.6441	0.05002	6	6	18.21	135
TERF2 8Kb vs. RBPJ 4Kb	0.379	0.5835	-0.2045	0.0167	6	6	17.32	136		TERF2 8Kb vs. RBPJ 4Kb	0.8535	0.218	0.6355	0.04509	6	6	19.93	135
TERF2 8Kb vs. SMCHD1 4Kb	0.379	0.3431	0.03593	0.0167	6	6	3.043	136		TERF2 8Kb vs. SMCHD1 4Kb	0.8535	0.6353	0.2181	0.04509	6	6	6.842	135
TERF2 8Kb vs. IgG 4Kb	0.379	0.00238	0.3766	0.01853	6	6	28.75	136		TERF2 8Kb vs. IgG 4Kb	0.8535	0.02898	0.8245	0.05002	6	6	23.31	135
TZAP 8Kb vs. RBPJ 8Kb	0.7652	0.9448	-0.1796	0.0167	6	6	15.21	136		TZAP 8Kb vs. RBPJ 8Kb	0.06081	0.2173	-0.1565	0.04509	6	6	4.908	135
TZAP 8Kb vs. SMCHD1 8kb	0.7652	0.346	0.4192	0.0167	6	6	35.5	136		TZAP 8Kb vs. SMCHD1 8kb	0.06081	0.4888	-0.428	0.04509	6	6	13.42	135
TZAP 8Kb vs. IgG 8Kb	0.7652	0.00575	0.7595	0.01853	6	6	57.97	136		TZAP 8Kb vs. IgG 8Kb	0.06081	0.007839	0.05297	0.05002	6	6	1.498	135
TZAP 8Kb vs. H3 6Kb	0.7652	1	-0.2348	0.01774	6	6	18.72	136		TZAP 8Kb vs. H3 6Kb	0.06081	1	-0.9392	0.05002	6	6	26.55	135
TZAP 8Kb vs. TERF2 6Kb	0.7652	0.2216	0.5436	0.01853	6	6	41.5	136		TZAP 8Kb vs. TERF2 6Kb	0.06081	0.7436	-0.6828	0.05002	6	6	19.3	135
TZAP 8Kb vs. TZAP 6Kb	0.7652	0.9375	-0.1722	0.01853	6	6	13.15	136		TZAP 8Kb vs. TZAP 6Kb	0.06081	0.215	-0.1542	0.05002	6	6	4.359	135
TZAP 8Kb vs. RBPJ 6Kb	0.7652	0.7275	0.03777	0.01965	6	6	2.718	136		TZAP 8Kb vs. RBPJ 6Kb	0.06081	0.2218	-0.161	0.05305	6	6	4.292	135
TZAP 8Kb vs. SMCHD1 6Kb	0.7652	0.4377	0.3275	0.01965	6	6	23.57	136		TZAP 8Kb vs. SMCHD1 6Kb	0.06081	0.6311	-0.5703	0.05305	6	6	15.2	135
TZAP 8Kb vs. IgG 6Kb	0.7652	0.06844	0.6968	0.01853	6	6	53.19	136		TZAP 8Kb vs. IgG 6Kb	0.06081	0.01867	0.04214	0.05002	6	6	1.191	135
TZAP 8Kb vs. H3 4Kb	0.7652	1	-0.2348	0.01853	6	6	17.92	136		TZAP 8Kb vs. H3 4Kb	0.06081	1	-0.9392	0.05002	6	6	26.55	135
TZAP 8Kb vs. TERF2 4Kb	0.7652	0.24	0.5252	0.01853	6	6	40.09	136		TZAP 8Kb vs. TERF2 4Kb	0.06081	0.9154	-0.8546	0.05002	6	6	24.16	135
TZAP 8Kb vs. TZAP 4Kb	0.7652	0.8106	-0.04532	0.01853	6	6	3.459	136		TZAP 8Kb vs. TZAP 4Kb	0.06081	0.2094	-0.1486	0.05002	6	6	4.201	135
TZAP 8Kb vs. RBPJ 4Kb	0.7652	0.5835	0.1817	0.0167	6	6	15.39	136		TZAP 8Kb vs. RBPJ 4Kb	0.06081	0.218	-0.1571	0.04509	6	6	4.929	135
TZAP 8Kb vs. SMCHD1 4Kb	0.7652	0.3431	0.4222	0.0167	6	6	35.75	136		TZAP 8Kb vs. SMCHD1 4Kb	0.06081	0.6353	-0.5745	0.04509	6	6	18.02	135
TZAP 8Kb vs. IgG 4Kb	0.7652	0.00238	0.7629	0.01853	6	6	58.23	136		TZAP 8Kb vs. IgG 4Kb	0.06081	0.02898	0.03183	0.05002	6	6	0.8999	135
RBPJ 8Kb vs. SMCHD1 8kb	0.9448	0.346	0.5988	0.01465	6	6	57.82	136		RBPJ 8Kb vs. SMCHD1 8kb	0.2173	0.4888	-0.2715	0.03954	6	6	9.71	135
RBPJ 8Kb vs. IgG 8Kb	0.9448	0.00575	0.939	0.0167	6	6	79.52	136		RBPJ 8Kb vs. IgG 8Kb	0.2173	0.007839	0.2094	0.04509	6	6	6.57	135
RBPJ 8Kb vs. H3 6Kb	0.9448	1	-0.05522	0.01582	6	6	4.936	136		RBPJ 8Kb vs. H3 6Kb	0.2173	1	-0.7827	0.04509	6	6	24.55	135
RBPJ 8Kb vs. TERF2 6Kb	0.9448	0.2216	0.7232	0.0167	6	6	61.24	136		RBPJ 8Kb vs. TERF2 6Kb	0.2173	0.7436	-0.5263	0.04509	6	6	16.51	135
RBPJ 8Kb vs. TZAP 6Kb	0.9448	0.9375	0.007326	0.0167	6	6	0.6204	136		RBPJ 8Kb vs. TZAP 6Kb	0.2173	0.215	0.002328	0.04509	6	6	0.07303	135
RBPJ 8Kb vs. RBPJ 6Kb	0.9448	0.7275	0.2173	0.01794	6	6	17.13	136		RBPJ 8Kb vs. RBPJ 6Kb	0.2173	0.2218	-0.004526	0.04843	6	6	0.1322	135
RBPJ 8Kb vs. SMCHD1 6Kb	0.9448	0.4377	0.5071	0.01794	6	6	39.98	136		RBPJ 8Kb vs. SMCHD1 6Kb	0.2173	0.6311	-0.4138	0.04843	6	6	12.08	135
RBPJ 8Kb vs. IgG 6Kb	0.9448	0.06844	0.8763	0.0167	6	6	74.21	136		RBPJ 8Kb vs. IgG 6Kb	0.2173	0.01867	0.1986	0.04509	6	6	6.23	135
RBPJ 8Kb vs. H3 4Kb	0.9448	1	-0.05522	0.0167	6	6	4.676	136		RBPJ 8Kb vs. H3 4Kb	0.2173	1	-0.7827	0.04509	6	6	24.55	135
RBPJ 8Kb vs. TERF2 4Kb	0.9448	0.24	0.7047	0.0167	6	6	59.68	136		RBPJ 8Kb vs. TERF2 4Kb	0.2173	0.9154	-0.6981	0.04509	6	6	21.9	135
RBPJ 8Kb vs. TZAP 4Kb	0.9448	0.8106	0.1342	0.0167	6	6	11.37	136		RBPJ 8Kb vs. TZAP 4Kb	0.2173	0.2094	0.007907	0.04509	6	6	0.248	135
RBPJ 8Kb vs. RBPJ 4Kb	0.9448	0.5835	0.3613	0.01465	6	6	34.88	136		RBPJ 8Kb vs. RBPJ 4Kb	0.2173	0.218	-0.0006657	0.03954	6	6	0.02381	135
RBPJ 8Kb vs. SMCHD1 4Kb	0.9448	0.3431	0.6017	0.01465	6	6	58.1	136		RBPJ 8Kb vs. SMCHD1 4Kb	0.2173	0.6353	-0.4181	0.03954	6	6	14.95	135
RBPJ 8Kb vs. IgG 4Kb	0.9448	0.00238	0.9424	0.0167	6	6	79.81	136		RBPJ 8Kb vs. IgG 4Kb	0.2173	0.02898	0.1883	0.04509	6	6	5.907	135
SMCHD1 8kb vs. IgG 8Kb	0.346	0.00575	0.3402	0.0167	6	6	28.81	136		SMCHD1 8kb vs. IgG 8Kb	0.4888	0.007839	0.4809	0.04509	6	6	15.09	135
SMCHD1 8kb vs. H3 6Kb	0.346	1	-0.654	0.01582	6	6	58.46	136		SMCHD1 8kb vs. H3 6Kb	0.4888	1	-0.5112	0.04509	6	6	16.04	135
SMCHD1 8kb vs. TERF2 6Kb	0.346	0.2216	0.1244	0.0167	6	6	10.53	136		SMCHD1 8kb vs. TERF2 6Kb	0.4888	0.7436	-0.2548	0.04509	6	6	7.992	135
SMCHD1 8kb vs. TZAP 6Kb	0.346	0.9375	-0.5915	0.0167	6	6	50.09	136		SMCHD1 8kb vs. TZAP 6Kb	0.4888	0.215	0.2738	0.04509	6	6	8.589	135
SMCHD1 8kb vs. RBPJ 6Kb	0.346	0.7275	-0.3815	0.01794	6	6	30.07	136		SMCHD1 8kb vs. RBPJ 6Kb	0.4888	0.2218	0.267	0.04843	6	6	7.796	135
SMCHD1 8kb vs. SMCHD1 6Kb	0.346	0.4377	-0.09169	0.01794	6	6	7.229	136		SMCHD1 8kb vs. SMCHD1 6Kb	0.4888	0.6311	-0.1423	0.04843	6	6	4.157	135
SMCHD1 8kb vs. IgG 6Kb	0.346	0.06844	0.2776	0.0167	6	6	23.5	136		SMCHD1 8kb vs. IgG 6Kb	0.4888	0.01867	0.4701	0.04509	6	6	14.75	135
SMCHD1 8kb vs. H3 4Kb	0.346	1	-0.654	0.0167	6	6	55.38	136		SMCHD1 8kb vs. H3 4Kb	0.4888	1	-0.5112	0.04509	6	6	16.04	135
SMCHD1 8kb vs. TERF2 4Kb	0.346	0.24	0.106	0.0167	6	6	8.972	136		SMCHD1 8kb vs. TERF2 4Kb	0.4888	0.9154	-0.4266	0.04509	6	6	13.38	135
SMCHD1 8kb vs. TZAP 4Kb	0.346	0.8106	-0.4646	0.0167	6	6	39.34	136		SMCHD1 8kb vs. TZAP 4Kb	0.4888	0.2094	0.2794	0.04509	6	6	8.764	135
SMCHD1 8kb vs. RBPJ 4Kb	0.346	0.5835	-0.2375	0.01465	6	6	22.93	136		SMCHD1 8kb vs. RBPJ 4Kb	0.4888	0.218	0.2708	0.03954	6	6	9.686	135
SMCHD1 8kb vs. SMCHD1 4Kb	0.346	0.3431	0.002945	0.01465	6	6	0.2844	136		SMCHD1 8kb vs. SMCHD1 4Kb	0.4888	0.6353	-0.1466	0.03954	6	6	5.242	135
SMCHD1 8kb vs. IgG 4Kb	0.346	0.00238	0.3436	0.0167	6	6	29.1	136		SMCHD1 8kb vs. IgG 4Kb	0.4888	0.02898	0.4598	0.04509	6	6	14.42	135
IgG 8Kb vs. H3 6Kb	0.00575	1	-0.9943	0.01774	6	6	79.27	136		IgG 8Kb vs. H3 6Kb	0.007839	1	-0.9922	0.05002	6	6	28.05	135
IgG 8Kb vs. TERF2 6Kb	0.00575	0.2216	-0.2159	0.01853	6	6	16.48	136		IgG 8Kb vs. TERF2 6Kb	0.007839	0.7436	-0.7357	0.05002	6	6	20.8	135
IgG 8Kb vs. TZAP 6Kb	0.00575	0.9375	-0.9317	0.01853	6	6	71.12	136		IgG 8Kb vs. TZAP 6Kb	0.007839	0.215	-0.2071	0.05002	6	6	5.856	135
IgG 8Kb vs. RBPJ 6Kb	0.00575	0.7275	-0.7217	0.01965	6	6	51.94	136		IgG 8Kb vs. RBPJ 6Kb	0.007839	0.2218	-0.214	0.05305	6	6	5.704	135
IgG 8Kb vs. SMCHD1 6Kb	0.00575	0.4377	-0.4319	0.01965	6	6	31.09	136		IgG 8Kb vs. SMCHD1 6Kb	0.007839	0.6311	-0.6233	0.05305	6	6	16.62	135
IgG 8Kb vs. IgG 6Kb	0.00575	0.06844	-0.06269	0.01853	6	6	4.786	136		IgG 8Kb vs. IgG 6Kb	0.007839	0.01867	-0.01083	0.05002	6	6	0.3062	135
IgG 8Kb vs. H3 4Kb	0.00575	1	-0.9943	0.01853	6	6	75.89	136		IgG 8Kb vs. H3 4Kb	0.007839	1	-0.9922	0.05002	6	6	28.05	135
IgG 8Kb vs. TERF2 4Kb	0.00575	0.24	-0.2343	0.01853	6	6	17.88	136		IgG 8Kb vs. TERF2 4Kb	0.007839	0.9154	-0.9076	0.05002	6	6	25.66	135
IgG 8Kb vs. TZAP 4Kb	0.00575	0.8106	-0.8048	0.01853	6	6	61.43	136		IgG 8Kb vs. TZAP 4Kb	0.007839	0.2094	-0.2015	0.05002	6	6	5.698	135
IgG 8Kb vs. RBPJ 4Kb	0.00575	0.5835	-0.5778	0.0167	6	6	48.93	136		IgG 8Kb vs. RBPJ 4Kb	0.007839	0.218	-0.2101	0.04509	6	6	6.591	135
IgG 8Kb vs. SMCHD1 4Kb	0.00575	0.3431	-0.3373	0.0167	6	6	28.56	136		IgG 8Kb vs. SMCHD1 4Kb	0.007839	0.6353	-0.6275	0.04509	6	6	19.68	135
IgG 8Kb vs. IgG 4Kb	0.00575	0.00238	0.00337	0.01853	6	6	0.2573	136		IgG 8Kb vs. IgG 4Kb	0.007839	0.02898	-0.02114	0.05002	6	6	0.5977	135
H3 6Kb vs. TERF2 6Kb	1	0.2216	0.7784	0.01774	6	6	62.06	136		H3 6Kb vs. TERF2 6Kb	1	0.7436	0.2564	0.05002	6	6	7.251	135
H3 6Kb vs. TZAP 6Kb	1	0.9375	0.06254	0.01774	6	6	4.986	136		H3 6Kb vs. TZAP 6Kb	1	0.215	0.785	0.05002	6	6	22.2	135
H3 6Kb vs. RBPJ 6Kb	1	0.7275	0.2725	0.01891	6	6	20.38	136		H3 6Kb vs. RBPJ 6Kb	1	0.2218	0.7782	0.05305	6	6	20.74	135
H3 6Kb vs. SMCHD1 6Kb	1	0.4377	0.5623	0.01891	6	6	42.06	136		H3 6Kb vs. SMCHD1 6Kb	1	0.6311	0.3689	0.05305	6	6	9.833	135
H3 6Kb vs. IgG 6Kb	1	0.06844	0.9316	0.01774	6	6	74.27	136		H3 6Kb vs. IgG 6Kb	1	0.01867	0.9813	0.05002	6	6	27.75	135
H3 6Kb vs. H3 4Kb	1	1	0	0.01774	6	6	0	136		H3 6Kb vs. H3 4Kb	1	1	-2e-09	0.05002	6	6	5.655e-08	135
H3 6Kb vs. TERF2 4Kb	1	0.24	0.76	0.01774	6	6	60.59	136		H3 6Kb vs. TERF2 4Kb	1	0.9154	0.08459	0.05002	6	6	2.392	135
H3 6Kb vs. TZAP 4Kb	1	0.8106	0.1894	0.01774	6	6	15.1	136		H3 6Kb vs. TZAP 4Kb	1	0.2094	0.7906	0.05002	6	6	22.35	135
H3 6Kb vs. RBPJ 4Kb	1	0.5835	0.4165	0.01582	6	6	37.23	136		H3 6Kb vs. RBPJ 4Kb	1	0.218	0.782	0.04509	6	6	24.53	135
H3 6Kb vs. SMCHD1 4Kb	1	0.3431	0.6569	0.01582	6	6	58.73	136		H3 6Kb vs. SMCHD1 4Kb	1	0.6353	0.3647	0.04509	6	6	11.44	135
H3 6Kb vs. IgG 4Kb	1	0.00238	0.9976	0.01774	6	6	79.54	136		H3 6Kb vs. IgG 4Kb	1	0.02898	0.971	0.05002	6	6	27.45	135
TERF2 6Kb vs. TZAP 6Kb	0.2216	0.9375	-0.7158	0.01853	6	6	54.64	136		TERF2 6Kb vs. TZAP 6Kb	0.7436	0.215	0.5286	0.05002	6	6	14.95	135
TERF2 6Kb vs. RBPJ 6Kb	0.2216	0.7275	-0.5058	0.01965	6	6	36.4	136		TERF2 6Kb vs. RBPJ 6Kb	0.7436	0.2218	0.5217	0.05305	6	6	13.91	135
TERF2 6Kb vs. SMCHD1 6Kb	0.2216	0.4377	-0.2161	0.01965	6	6	15.55	136		TERF2 6Kb vs. SMCHD1 6Kb	0.7436	0.6311	0.1124	0.05305	6	6	2.997	135
TERF2 6Kb vs. IgG 6Kb	0.2216	0.06844	0.1532	0.01853	6	6	11.69	136		TERF2 6Kb vs. IgG 6Kb	0.7436	0.01867	0.7249	0.05002	6	6	20.5	135
TERF2 6Kb vs. H3 4Kb	0.2216	1	-0.7784	0.01853	6	6	59.42	136		TERF2 6Kb vs. H3 4Kb	0.7436	1	-0.2564	0.05002	6	6	7.251	135
TERF2 6Kb vs. TERF2 4Kb	0.2216	0.24	-0.01843	0.01853	6	6	1.407	136		TERF2 6Kb vs. TERF2 4Kb	0.7436	0.9154	-0.1719	0.05002	6	6	4.859	135
TERF2 6Kb vs. TZAP 4Kb	0.2216	0.8106	-0.5889	0.01853	6	6	44.96	136		TERF2 6Kb vs. TZAP 4Kb	0.7436	0.2094	0.5342	0.05002	6	6	15.1	135
TERF2 6Kb vs. RBPJ 4Kb	0.2216	0.5835	-0.3619	0.0167	6	6	30.65	136		TERF2 6Kb vs. RBPJ 4Kb	0.7436	0.218	0.5256	0.04509	6	6	16.49	135
TERF2 6Kb vs. SMCHD1 4Kb	0.2216	0.3431	-0.1214	0.0167	6	6	10.28	136		TERF2 6Kb vs. SMCHD1 4Kb	0.7436	0.6353	0.1082	0.04509	6	6	3.394	135
TERF2 6Kb vs. IgG 4Kb	0.2216	0.00238	0.2192	0.01853	6	6	16.74	136		TERF2 6Kb vs. IgG 4Kb	0.7436	0.02898	0.7146	0.05002	6	6	20.2	135
TZAP 6Kb vs. RBPJ 6Kb	0.9375	0.7275	0.21	0.01965	6	6	15.11	136		TZAP 6Kb vs. RBPJ 6Kb	0.215	0.2218	-0.006855	0.05305	6	6	0.1827	135
TZAP 6Kb vs. SMCHD1 6Kb	0.9375	0.4377	0.4998	0.01965	6	6	35.97	136		TZAP 6Kb vs. SMCHD1 6Kb	0.215	0.6311	-0.4162	0.05305	6	6	11.09	135
TZAP 6Kb vs. IgG 6Kb	0.9375	0.06844	0.869	0.01853	6	6	66.33	136		TZAP 6Kb vs. IgG 6Kb	0.215	0.01867	0.1963	0.05002	6	6	5.55	135
TZAP 6Kb vs. H3 4Kb	0.9375	1	-0.06254	0.01853	6	6	4.774	136		TZAP 6Kb vs. H3 4Kb	0.215	1	-0.785	0.05002	6	6	22.2	135
TZAP 6Kb vs. TERF2 4Kb	0.9375	0.24	0.6974	0.01853	6	6	53.24	136		TZAP 6Kb vs. TERF2 4Kb	0.215	0.9154	-0.7005	0.05002	6	6	19.8	135
TZAP 6Kb vs. TZAP 4Kb	0.9375	0.8106	0.1269	0.01853	6	6	9.687	136		TZAP 6Kb vs. TZAP 4Kb	0.215	0.2094	0.005579	0.05002	6	6	0.1577	135
TZAP 6Kb vs. RBPJ 4Kb	0.9375	0.5835	0.3539	0.0167	6	6	29.97	136		TZAP 6Kb vs. RBPJ 4Kb	0.215	0.218	-0.002994	0.04509	6	6	0.09392	135
TZAP 6Kb vs. SMCHD1 4Kb	0.9375	0.3431	0.5944	0.0167	6	6	50.34	136		TZAP 6Kb vs. SMCHD1 4Kb	0.215	0.6353	-0.4204	0.04509	6	6	13.19	135
TZAP 6Kb vs. IgG 4Kb	0.9375	0.00238	0.9351	0.01853	6	6	71.38	136		TZAP 6Kb vs. IgG 4Kb	0.215	0.02898	0.186	0.05002	6	6	5.258	135
RBPJ 6Kb vs. SMCHD1 6Kb	0.7275	0.4377	0.2898	0.02071	6	6	19.78	136		RBPJ 6Kb vs. SMCHD1 6Kb	0.2218	0.6311	-0.4093	0.05592	6	6	10.35	135
RBPJ 6Kb vs. IgG 6Kb	0.7275	0.06844	0.659	0.01965	6	6	47.43	136		RBPJ 6Kb vs. IgG 6Kb	0.2218	0.01867	0.2031	0.05305	6	6	5.415	135
RBPJ 6Kb vs. H3 4Kb	0.7275	1	-0.2725	0.01965	6	6	19.61	136		RBPJ 6Kb vs. H3 4Kb	0.2218	1	-0.7782	0.05305	6	6	20.74	135
RBPJ 6Kb vs. TERF2 4Kb	0.7275	0.24	0.4874	0.01965	6	6	35.08	136		RBPJ 6Kb vs. TERF2 4Kb	0.2218	0.9154	-0.6936	0.05305	6	6	18.49	135
RBPJ 6Kb vs. TZAP 4Kb	0.7275	0.8106	-0.08309	0.01965	6	6	5.98	136		RBPJ 6Kb vs. TZAP 4Kb	0.2218	0.2094	0.01243	0.05305	6	6	0.3314	135
RBPJ 6Kb vs. RBPJ 4Kb	0.7275	0.5835	0.1439	0.01794	6	6	11.35	136		RBPJ 6Kb vs. RBPJ 4Kb	0.2218	0.218	0.003861	0.04843	6	6	0.1127	135
RBPJ 6Kb vs. SMCHD1 4Kb	0.7275	0.3431	0.3844	0.01794	6	6	30.31	136		RBPJ 6Kb vs. SMCHD1 4Kb	0.2218	0.6353	-0.4135	0.04843	6	6	12.08	135
RBPJ 6Kb vs. IgG 4Kb	0.7275	0.00238	0.7251	0.01965	6	6	52.18	136		RBPJ 6Kb vs. IgG 4Kb	0.2218	0.02898	0.1928	0.05305	6	6	5.14	135
SMCHD1 6Kb vs. IgG 6Kb	0.4377	0.06844	0.3692	0.01965	6	6	26.57	136		SMCHD1 6Kb vs. IgG 6Kb	0.6311	0.01867	0.6125	0.05305	6	6	16.33	135
SMCHD1 6Kb vs. H3 4Kb	0.4377	1	-0.5623	0.01965	6	6	40.47	136		SMCHD1 6Kb vs. H3 4Kb	0.6311	1	-0.3689	0.05305	6	6	9.833	135
SMCHD1 6Kb vs. TERF2 4Kb	0.4377	0.24	0.1976	0.01965	6	6	14.22	136		SMCHD1 6Kb vs. TERF2 4Kb	0.6311	0.9154	-0.2843	0.05305	6	6	7.578	135
SMCHD1 6Kb vs. TZAP 4Kb	0.4377	0.8106	-0.3729	0.01965	6	6	26.83	136		SMCHD1 6Kb vs. TZAP 4Kb	0.6311	0.2094	0.4217	0.05305	6	6	11.24	135
SMCHD1 6Kb vs. RBPJ 4Kb	0.4377	0.5835	-0.1458	0.01794	6	6	11.5	136		SMCHD1 6Kb vs. RBPJ 4Kb	0.6311	0.218	0.4132	0.04843	6	6	12.07	135
SMCHD1 6Kb vs. SMCHD1 4Kb	0.4377	0.3431	0.09464	0.01794	6	6	7.461	136		SMCHD1 6Kb vs. SMCHD1 4Kb	0.6311	0.6353	-0.00422	0.04843	6	6	0.1232	135
SMCHD1 6Kb vs. IgG 4Kb	0.4377	0.00238	0.4353	0.01965	6	6	31.33	136		SMCHD1 6Kb vs. IgG 4Kb	0.6311	0.02898	0.6021	0.05305	6	6	16.05	135
IgG 6Kb vs. H3 4Kb	0.06844	1	-0.9316	0.01853	6	6	71.11	136		IgG 6Kb vs. H3 4Kb	0.01867	1	-0.9813	0.05002	6	6	27.75	135
IgG 6Kb vs. TERF2 4Kb	0.06844	0.24	-0.1716	0.01853	6	6	13.1	136		IgG 6Kb vs. TERF2 4Kb	0.01867	0.9154	-0.8967	0.05002	6	6	25.35	135
IgG 6Kb vs. TZAP 4Kb	0.06844	0.8106	-0.7421	0.01853	6	6	56.65	136		IgG 6Kb vs. TZAP 4Kb	0.01867	0.2094	-0.1907	0.05002	6	6	5.392	135
IgG 6Kb vs. RBPJ 4Kb	0.06844	0.5835	-0.5151	0.0167	6	6	43.62	136		IgG 6Kb vs. RBPJ 4Kb	0.01867	0.218	-0.1993	0.04509	6	6	6.251	135
IgG 6Kb vs. SMCHD1 4Kb	0.06844	0.3431	-0.2746	0.0167	6	6	23.25	136		IgG 6Kb vs. SMCHD1 4Kb	0.01867	0.6353	-0.6167	0.04509	6	6	19.34	135
IgG 6Kb vs. IgG 4Kb	0.06844	0.00238	0.06607	0.01853	6	6	5.043	136		IgG 6Kb vs. IgG 4Kb	0.01867	0.02898	-0.01031	0.05002	6	6	0.2915	135
H3 4Kb vs. TERF2 4Kb	1	0.24	0.76	0.01853	6	6	58.01	136		H3 4Kb vs. TERF2 4Kb	1	0.9154	0.08459	0.05002	6	6	2.392	135
H3 4Kb vs. TZAP 4Kb	1	0.8106	0.1894	0.01853	6	6	14.46	136		H3 4Kb vs. TZAP 4Kb	1	0.2094	0.7906	0.05002	6	6	22.35	135
H3 4Kb vs. RBPJ 4Kb	1	0.5835	0.4165	0.0167	6	6	35.27	136		H3 4Kb vs. RBPJ 4Kb	1	0.218	0.782	0.04509	6	6	24.53	135
H3 4Kb vs. SMCHD1 4Kb	1	0.3431	0.6569	0.0167	6	6	55.63	136		H3 4Kb vs. SMCHD1 4Kb	1	0.6353	0.3647	0.04509	6	6	11.44	135
H3 4Kb vs. IgG 4Kb	1	0.00238	0.9976	0.01853	6	6	76.15	136		H3 4Kb vs. IgG 4Kb	1	0.02898	0.971	0.05002	6	6	27.45	135
TERF2 4Kb vs. TZAP 4Kb	0.24	0.8106	-0.5705	0.01853	6	6	43.55	136		TERF2 4Kb vs. TZAP 4Kb	0.9154	0.2094	0.706	0.05002	6	6	19.96	135
TERF2 4Kb vs. RBPJ 4Kb	0.24	0.5835	-0.3435	0.0167	6	6	29.09	136		TERF2 4Kb vs. RBPJ 4Kb	0.9154	0.218	0.6975	0.04509	6	6	21.88	135
TERF2 4Kb vs. SMCHD1 4Kb	0.24	0.3431	-0.103	0.0167	6	6	8.723	136		TERF2 4Kb vs. SMCHD1 4Kb	0.9154	0.6353	0.2801	0.04509	6	6	8.785	135
TERF2 4Kb vs. IgG 4Kb	0.24	0.00238	0.2377	0.01853	6	6	18.14	136		TERF2 4Kb vs. IgG 4Kb	0.9154	0.02898	0.8864	0.05002	6	6	25.06	135
TZAP 4Kb vs. RBPJ 4Kb	0.8106	0.5835	0.227	0.0167	6	6	19.23	136		TZAP 4Kb vs. RBPJ 4Kb	0.2094	0.218	-0.008573	0.04509	6	6	0.2689	135
TZAP 4Kb vs. SMCHD1 4Kb	0.8106	0.3431	0.4675	0.0167	6	6	39.59	136		TZAP 4Kb vs. SMCHD1 4Kb	0.2094	0.6353	-0.426	0.04509	6	6	13.36	135
TZAP 4Kb vs. IgG 4Kb	0.8106	0.00238	0.8082	0.01853	6	6	61.69	136		TZAP 4Kb vs. IgG 4Kb	0.2094	0.02898	0.1804	0.05002	6	6	5.101	135
RBPJ 4Kb vs. SMCHD1 4Kb	0.5835	0.3431	0.2405	0.01465	6	6	23.22	136		RBPJ 4Kb vs. SMCHD1 4Kb	0.218	0.6353	-0.4174	0.03954	6	6	14.93	135
RBPJ 4Kb vs. IgG 4Kb	0.5835	0.00238	0.5811	0.0167	6	6	49.21	136		RBPJ 4Kb vs. IgG 4Kb	0.218	0.02898	0.189	0.04509	6	6	5.928	135
SMCHD1 4Kb vs. IgG 4Kb	0.3431	0.00238	0.3407	0.0167	6	6	28.85	136		SMCHD1 4Kb vs. IgG 4Kb	0.6353	0.02898	0.6064	0.04509	6	6	19.02	135
GLIS2										GIPC3
Number of families	1									Number of families	1
Number of comparisons per family	435									Number of comparisons per family	435
Alpha	0.05									Alpha	0.05
Tukey's multiple comparisons test	Mean Diff,	95,00% CI of diff,	Significant?	Summary	Adjusted P Value					Tukey's multiple comparisons test	Mean Diff,	95,00% CI of diff,	Significant?	Summary	Adjusted P Value
H3 hTERT vs. TERF2 hTERT	0.6078	0,3336 to 0,8821	Yes	****	<0,0001	A-B				H3 hTERT vs. TERF2 hTERT	0.6496	0,2094 to 1,090	Yes	****	<0,0001	A-B
H3 hTERT vs. TZAP hTERT	-0.05818	-0,3325 to 0,2161	No	ns	>0,9999	A-C				H3 hTERT vs. TZAP hTERT	0.199	-0,2412 to 0,6392	No	ns	0.9963	A-C
H3 hTERT vs. RBPJ hTERT	-0.2031	-0,4773 to 0,07121	No	ns	0.5233	A-D				H3 hTERT vs. RBPJ hTERT	-2.117	-2,586 to -1,648	Yes	****	<0,0001	A-D
H3 hTERT vs. SMCHD1 hTERT	0.7686	0,4943 to 1,043	Yes	****	<0,0001	A-E				H3 hTERT vs. SMCHD1 hTERT	0.7604	0,2911 to 1,230	Yes	****	<0,0001	A-E
H3 hTERT vs. IgG hTERT	0.9779	0,7036 to 1,252	Yes	****	<0,0001	A-F				H3 hTERT vs. IgG hTERT	0.9943	0,5541 to 1,434	Yes	****	<0,0001	A-F
H3 hTERT vs. H3 12Kb	1e-09	-0,2295 to 0,2295	No	ns	>0,9999	A-G				H3 hTERT vs. H3 12Kb	0	-0,4402 to 0,4402	No	ns	>0,9999	A-G
H3 hTERT vs. H3 8Kb	0.01387	-0,2292 to 0,2570	No	ns	>0,9999	A-M				H3 hTERT vs. H3 8Kb	0	-0,4402 to 0,4402	No	ns	>0,9999	A-M
H3 hTERT vs. H3 6Kb	0.03061	-0,2125 to 0,2737	No	ns	>0,9999	A-S				H3 hTERT vs. H3 6Kb	0	-0,4402 to 0,4402	No	ns	>0,9999	A-S
H3 hTERT vs. H3 4Kb	0	-0,2602 to 0,2602	No	ns	>0,9999	A-Y				H3 hTERT vs. H3 4Kb	2e-09	-0,4402 to 0,4402	No	ns	>0,9999	A-Y
H3 12Kb vs. H3 8Kb	0.01387	-0,1773 to 0,2050	No	ns	>0,9999	G-M				H3 12Kb vs. H3 8Kb	0	-0,4597 to 0,4597	No	ns	>0,9999	G-M
H3 12Kb vs. H3 6Kb	0.03061	-0,1605 to 0,2218	No	ns	>0,9999	G-S				H3 12Kb vs. H3 6Kb	0	-0,4597 to 0,4597	No	ns	>0,9999	G-S
H3 12Kb vs. H3 4Kb	-1e-09	-0,2125 to 0,2125	No	ns	>0,9999	G-Y				H3 12Kb vs. H3 4Kb	2e-09	-0,4597 to 0,4597	No	ns	>0,9999	G-Y
H3 8Kb vs. H3 6Kb	0.01674	-0,1906 to 0,2241	No	ns	>0,9999	M-S				H3 8Kb vs. H3 6Kb	0	-0,4597 to 0,4597	No	ns	>0,9999	M-S
H3 8Kb vs. H3 4Kb	-0.01387	-0,2410 to 0,2133	No	ns	>0,9999	M-Y				H3 8Kb vs. H3 4Kb	2e-09	-0,4597 to 0,4597	No	ns	>0,9999	M-Y
H3 6Kb vs. H3 4Kb	-0.03061	-0,2577 to 0,1965	No	ns	>0,9999	S-Y				H3 6Kb vs. H3 4Kb	2e-09	-0,4597 to 0,4597	No	ns	>0,9999	S-Y
H3 hTERT vs. TERF2 12Kb	0.459	0,2214 to 0,6965	Yes	****	<0,0001	A-H				H3 hTERT vs. TERF2 12Kb	0.7007	0,2605 to 1,141	Yes	****	<0,0001	A-H
H3 hTERT vs. TZAP 12Kb	0.3582	0,1151 to 0,6014	Yes	****	<0,0001	A-I				H3 hTERT vs. TZAP 12Kb	0.2646	-0,1756 to 0,7048	No	ns	0.8829	A-I
H3 hTERT vs. RBPJ 12kb	0.1348	-0,1027 to 0,3724	No	ns	0.9346	A-J				H3 hTERT vs. RBPJ 12kb	-0.4022	-0,8714 to 0,06704	No	ns	0.2212	A-J
H3 hTERT vs. SMCHD1 12Kb	0.7454	0,5078 to 0,9829	Yes	****	<0,0001	A-K				H3 hTERT vs. SMCHD1 12Kb	0.6292	0,2366 to 1,022	Yes	****	<0,0001	A-K
H3 hTERT vs. IgG 12Kb	0.9165	0,6423 to 1,191	Yes	****	<0,0001	A-L				H3 hTERT vs. IgG 12Kb	0.9958	0,5557 to 1,436	Yes	****	<0,0001	A-L
H3 hTERT vs. TERF2 8Kb	0.5638	0,3262 to 0,8013	Yes	****	<0,0001	A-N				H3 hTERT vs. TERF2 8Kb	0.6252	0,1851 to 1,065	Yes	****	<0,0001	A-N
H3 hTERT vs. TZAP 8Kb	0.3945	0,1570 to 0,6321	Yes	****	<0,0001	A-O				H3 hTERT vs. TZAP 8Kb	0.2231	-0,2170 to 0,6633	No	ns	0.9818	A-O
H3 hTERT vs. RBPJ 8Kb	0.2256	-0,01192 to 0,4631	No	ns	0.0887	A-P				H3 hTERT vs. RBPJ 8Kb	0.1445	-0,2481 to 0,5370	No	ns	0.9999	A-P
H3 hTERT vs. SMCHD1 8kb	0.7548	0,5172 to 0,9923	Yes	****	<0,0001	A-Q				H3 hTERT vs. SMCHD1 8kb	0.748	0,3554 to 1,141	Yes	****	<0,0001	A-Q
H3 hTERT vs. IgG 8Kb	0.9762	0,7019 to 1,250	Yes	****	<0,0001	A-R				H3 hTERT vs. IgG 8Kb	0.9997	0,5596 to 1,440	Yes	****	<0,0001	A-R
H3 hTERT vs. TERF2 6Kb	0.6646	0,4271 to 0,9021	Yes	****	<0,0001	A-T				H3 hTERT vs. TERF2 6Kb	0.8532	0,4131 to 1,293	Yes	****	<0,0001	A-T
H3 hTERT vs. TZAP 6Kb	0.5529	0,3154 to 0,7904	Yes	****	<0,0001	A-U				H3 hTERT vs. TZAP 6Kb	0.4602	0,02007 to 0,9004	Yes	*	0.0286	A-U
H3 hTERT vs. RBPJ 6Kb	0.532	0,2577 to 0,8063	Yes	****	<0,0001	A-V				H3 hTERT vs. RBPJ 6Kb	0.8058	0,3366 to 1,275	Yes	****	<0,0001	A-V
H3 hTERT vs. SMCHD1 6Kb	0.7698	0,4955 to 1,044	Yes	****	<0,0001	A-W				H3 hTERT vs. SMCHD1 6Kb	0.7377	0,2685 to 1,207	Yes	****	<0,0001	A-W
H3 hTERT vs. IgG 6Kb	0.9857	0,7114 to 1,260	Yes	****	<0,0001	A-X				H3 hTERT vs. IgG 6Kb	0.9984	0,5582 to 1,439	Yes	****	<0,0001	A-X
H3 hTERT vs. TERF2 4Kb	0.756	0,4817 to 1,030	Yes	****	<0,0001	A-Z				H3 hTERT vs. TERF2 4Kb	0.9997	0,5596 to 1,440	Yes	****	<0,0001	A-Z
H3 hTERT vs. TZAP 4Kb	0.5969	0,3226 to 0,8711	Yes	****	<0,0001	A-AA				H3 hTERT vs. TZAP 4Kb	0.7448	0,3046 to 1,185	Yes	****	<0,0001	A-AA
H3 hTERT vs. RBPJ 4Kb	0.6347	0,3604 to 0,9090	Yes	****	<0,0001	A-AB				H3 hTERT vs. RBPJ 4Kb	0.1831	-0,2095 to 0,5757	No	ns	0.9942	A-AB
H3 hTERT vs. SMCHD1 4Kb	0.8336	0,5593 to 1,108	Yes	****	<0,0001	A-AC				H3 hTERT vs. SMCHD1 4Kb	0.66	0,2674 to 1,053	Yes	****	<0,0001	A-AC
H3 hTERT vs. IgG 4Kb	0.9906	0,7163 to 1,265	Yes	****	<0,0001	A-AD				H3 hTERT vs. IgG 4Kb	1	0,5598 to 1,440	Yes	****	<0,0001	A-AD
TERF2 hTERT vs. TZAP hTERT	-0.666	-0,9403 to -0,3917	Yes	****	<0,0001	B-C				TERF2 hTERT vs. TZAP hTERT	-0.4506	-0,9103 to 0,009129	No	ns	0.063	B-C
TERF2 hTERT vs. RBPJ hTERT	-0.8109	-1,085 to -0,5366	Yes	****	<0,0001	B-D				TERF2 hTERT vs. RBPJ hTERT	-2.767	-3,254 to -2,279	Yes	****	<0,0001	B-D
TERF2 hTERT vs. SMCHD1 hTERT	0.1608	-0,1135 to 0,4350	No	ns	0.9097	B-E				TERF2 hTERT vs. SMCHD1 hTERT	0.1108	-0,3769 to 0,5984	No	ns	>0,9999	B-E
TERF2 hTERT vs. IgG hTERT	0.37	0,09577 to 0,6443	Yes	***	0.0003	B-F				TERF2 hTERT vs. IgG hTERT	0.3447	-0,1151 to 0,8044	No	ns	0.4922	B-F
TERF2 hTERT vs. H3 12Kb	-0.6078	-0,8373 to -0,3784	Yes	****	<0,0001	B-G				TERF2 hTERT vs. H3 12Kb	-0.6496	-1,109 to -0,1899	Yes	***	0.0001	B-G
TERF2 hTERT vs. TERF2 12Kb	-0.1489	-0,3864 to 0,08866	No	ns	0.8356	B-H				TERF2 hTERT vs. TERF2 12Kb	0.05108	-0,4087 to 0,5108	No	ns	>0,9999	B-H
TERF2 hTERT vs. TERF2 8Kb	-0.04406	-0,2816 to 0,1935	No	ns	>0,9999	B-N				TERF2 hTERT vs. TERF2 8Kb	-0.02438	-0,4841 to 0,4353	No	ns	>0,9999	B-N
TERF2 hTERT vs. TERF2 6Kb	0.05675	-0,1808 to 0,2943	No	ns	>0,9999	B-T				TERF2 hTERT vs. TERF2 6Kb	0.2036	-0,2561 to 0,6633	No	ns	0.9973	B-T
TERF2 hTERT vs. TERF2 4Kb	0.1481	-0,1261 to 0,4224	No	ns	0.9621	B-Z				TERF2 hTERT vs. TERF2 4Kb	0.3501	-0,1096 to 0,8099	No	ns	0.4575	B-Z
TERF2 12Kb vs. TERF2 8Kb	0.1048	-0,08913 to 0,2988	No	ns	0.9619	H-N				TERF2 12Kb vs. TERF2 8Kb	-0.07546	-0,5352 to 0,3843	No	ns	>0,9999	H-N
TERF2 12Kb vs. TERF2 6Kb	0.2056	0,01168 to 0,3996	Yes	*	0.0236	H-T				TERF2 12Kb vs. TERF2 6Kb	0.1525	-0,3072 to 0,6123	No	ns	>0,9999	H-T
TERF2 12Kb vs. TERF2 4Kb	0.297	0,05948 to 0,5345	Yes	**	0.0015	H-Z				TERF2 12Kb vs. TERF2 4Kb	0.299	-0,1607 to 0,7588	No	ns	0.777	H-Z
TERF2 8Kb vs. TERF2 6Kb	0.1008	-0,09313 to 0,2948	No	ns	0.9761	N-T				TERF2 8Kb vs. TERF2 6Kb	0.228	-0,2317 to 0,6877	No	ns	0.9864	N-T
TERF2 8Kb vs. TERF2 4Kb	0.1922	-0,04533 to 0,4297	No	ns	0.3305	N-Z				TERF2 8Kb vs. TERF2 4Kb	0.3745	-0,08522 to 0,8342	No	ns	0.3147	N-Z
TERF2 6Kb vs. TERF2 4Kb	0.09139	-0,1461 to 0,3289	No	ns	0.9998	T-Z				TERF2 6Kb vs. TERF2 4Kb	0.1465	-0,3132 to 0,6063	No	ns	>0,9999	T-Z
TERF2 hTERT vs. TZAP 12Kb	-0.2496	-0,4927 to -0,006470	Yes	*	0.0362	B-I				TERF2 hTERT vs. TZAP 12Kb	-0.385	-0,8447 to 0,07473	No	ns	0.2619	B-I
TERF2 hTERT vs. RBPJ 12kb	-0.473	-0,7105 to -0,2355	Yes	****	<0,0001	B-J				TERF2 hTERT vs. RBPJ 12kb	-1.052	-1,539 to -0,5642	Yes	****	<0,0001	B-J
TERF2 hTERT vs. SMCHD1 12Kb	0.1375	-0,09999 to 0,3751	No	ns	0.9199	B-K				TERF2 hTERT vs. SMCHD1 12Kb	-0.02045	-0,4348 to 0,3939	No	ns	>0,9999	B-K
TERF2 hTERT vs. IgG 12Kb	0.3087	0,03442 to 0,5830	Yes	**	0.0098	B-L				TERF2 hTERT vs. IgG 12Kb	0.3462	-0,1135 to 0,8060	No	ns	0.4822	B-L
TERF2 hTERT vs. H3 8Kb	-0.594	-0,8371 to -0,3508	Yes	****	<0,0001	B-M				TERF2 hTERT vs. H3 8Kb	-0.6496	-1,109 to -0,1899	Yes	***	0.0001	B-M
TERF2 hTERT vs. TZAP 8Kb	-0.2133	-0,4508 to 0,02424	No	ns	0.152	B-O				TERF2 hTERT vs. TZAP 8Kb	-0.4265	-0,8862 to 0,03327	No	ns	0.1121	B-O
TERF2 hTERT vs. RBPJ 8Kb	-0.3822	-0,6198 to -0,1447	Yes	****	<0,0001	B-P				TERF2 hTERT vs. RBPJ 8Kb	-0.5051	-0,9195 to -0,09074	Yes	**	0.0026	B-P
TERF2 hTERT vs. SMCHD1 8kb	0.1469	-0,09059 to 0,3845	No	ns	0.8525	B-Q				TERF2 hTERT vs. SMCHD1 8kb	0.09834	-0,3161 to 0,5127	No	ns	>0,9999	B-Q
TERF2 hTERT vs. IgG 8Kb	0.3684	0,09409 to 0,6426	Yes	***	0.0003	B-R				TERF2 hTERT vs. IgG 8Kb	0.3501	-0,1096 to 0,8099	No	ns	0.4574	B-R
TERF2 hTERT vs. H3 6Kb	-0.5772	-0,8203 to -0,3341	Yes	****	<0,0001	B-S				TERF2 hTERT vs. H3 6Kb	-0.6496	-1,109 to -0,1899	Yes	***	0.0001	B-S
TERF2 hTERT vs. TZAP 6Kb	-0.05493	-0,2925 to 0,1826	No	ns	>0,9999	B-U				TERF2 hTERT vs. TZAP 6Kb	-0.1894	-0,6491 to 0,2704	No	ns	0.9992	B-U
TERF2 hTERT vs. RBPJ 6Kb	-0.07582	-0,3501 to 0,1985	No	ns	>0,9999	B-V				TERF2 hTERT vs. RBPJ 6Kb	0.1562	-0,3314 to 0,6438	No	ns	>0,9999	B-V
TERF2 hTERT vs. SMCHD1 6Kb	0.1619	-0,1124 to 0,4362	No	ns	0.9033	B-W				TERF2 hTERT vs. SMCHD1 6Kb	0.08806	-0,3996 to 0,5757	No	ns	>0,9999	B-W
TERF2 hTERT vs. IgG 6Kb	0.3779	0,1036 to 0,6521	Yes	***	0.0002	B-X				TERF2 hTERT vs. IgG 6Kb	0.3488	-0,1109 to 0,8085	No	ns	0.4659	B-X
TERF2 hTERT vs. H3 4Kb	-0.6078	-0,8680 to -0,3476	Yes	****	<0,0001	B-Y				TERF2 hTERT vs. H3 4Kb	-0.6496	-1,109 to -0,1899	Yes	***	0.0001	B-Y
TERF2 hTERT vs. TZAP 4Kb	-0.01098	-0,2853 to 0,2633	No	ns	>0,9999	B-AA				TERF2 hTERT vs. TZAP 4Kb	0.09517	-0,3646 to 0,5549	No	ns	>0,9999	B-AA
TERF2 hTERT vs. RBPJ 4Kb	0.02686	-0,2474 to 0,3011	No	ns	>0,9999	B-AB				TERF2 hTERT vs. RBPJ 4Kb	-0.4665	-0,8809 to -0,05212	Yes	**	0.0099	B-AB
TERF2 hTERT vs. SMCHD1 4Kb	0.2257	-0,04854 to 0,5000	No	ns	0.2966	B-AC				TERF2 hTERT vs. SMCHD1 4Kb	0.0104	-0,4040 to 0,4248	No	ns	>0,9999	B-AC
TERF2 hTERT vs. IgG 4Kb	0.3827	0,1085 to 0,6570	Yes	***	0.0001	B-AD				TERF2 hTERT vs. IgG 4Kb	0.3504	-0,1094 to 0,8101	No	ns	0.4561	B-AD
TZAP hTERT vs. RBPJ hTERT	-0.1449	-0,4192 to 0,1294	No	ns	0.9708	C-D				TZAP hTERT vs. RBPJ hTERT	-2.316	-2,804 to -1,829	Yes	****	<0,0001	C-D
TZAP hTERT vs. SMCHD1 hTERT	0.8268	0,5525 to 1,101	Yes	****	<0,0001	C-E				TZAP hTERT vs. SMCHD1 hTERT	0.5614	0,07373 to 1,049	Yes	**	0.0069	C-E
TZAP hTERT vs. IgG hTERT	1.036	0,7618 to 1,310	Yes	****	<0,0001	C-F				TZAP hTERT vs. IgG hTERT	0.7953	0,3355 to 1,255	Yes	****	<0,0001	C-F
TZAP hTERT vs. H3 12Kb	0.05818	-0,1713 to 0,2877	No	ns	>0,9999	C-G				TZAP hTERT vs. H3 12Kb	-0.199	-0,6587 to 0,2607	No	ns	0.9981	C-G
TZAP hTERT vs. TERF2 12Kb	0.5171	0,2796 to 0,7547	Yes	****	<0,0001	C-H				TZAP hTERT vs. TERF2 12Kb	0.5017	0,04195 to 0,9614	Yes	*	0.0158	C-H
TZAP hTERT vs. TZAP 12Kb	0.4164	0,1733 to 0,6595	Yes	****	<0,0001	C-I				TZAP hTERT vs. TZAP 12Kb	0.0656	-0,3941 to 0,5253	No	ns	>0,9999	C-I
TZAP hTERT vs. TZAP 6Kb	0.6111	0,3736 to 0,8486	Yes	****	<0,0001	C-U				TZAP hTERT vs. TZAP 6Kb	0.2612	-0,1985 to 0,7210	No	ns	0.9321	C-U
TZAP hTERT vs. TZAP 4Kb	0.655	0,3808 to 0,9293	Yes	****	<0,0001	C-AA				TZAP hTERT vs. TZAP 4Kb	0.5458	0,08604 to 1,006	Yes	**	0.0041	C-AA
TZAP hTERT vs. TZAP 8Kb	0.4527	0,2152 to 0,6903	Yes	****	<0,0001	C-O				TZAP hTERT vs. TZAP 8Kb	0.02414	-0,4356 to 0,4839	No	ns	>0,9999	C-O
TZAP 12Kb vs. TZAP 6Kb	0.1947	-0,006088 to 0,3954	No	ns	0.0711	I-U				TZAP 12Kb vs. TZAP 6Kb	0.1956	-0,2641 to 0,6554	No	ns	0.9986	I-U
TZAP 12Kb vs. TZAP 8Kb	0.0363	-0,1644 to 0,2370	No	ns	>0,9999	I-O				TZAP 12Kb vs. TZAP 8Kb	-0.04146	-0,5012 to 0,4183	No	ns	>0,9999	I-O
TZAP 12Kb vs. TZAP 4Kb	0.2386	-0,004509 to 0,4817	No	ns	0.0622	I-AA				TZAP 12Kb vs. TZAP 4Kb	0.4802	0,02044 to 0,9399	Yes	*	0.029	I-AA
TZAP 8Kb vs. TZAP 6Kb	0.1584	-0,03558 to 0,3523	No	ns	0.3122	O-U				TZAP 8Kb vs. TZAP 6Kb	0.2371	-0,2226 to 0,6968	No	ns	0.9775	O-U
TZAP 8Kb vs. TZAP 4Kb	0.2023	-0,03522 to 0,4398	No	ns	0.2333	O-AA				TZAP 8Kb vs. TZAP 4Kb	0.5216	0,06191 to 0,9814	Yes	**	0.0087	O-AA
TZAP 6Kb vs. TZAP 4Kb	0.04395	-0,1936 to 0,2815	No	ns	>0,9999	U-AA				TZAP 6Kb vs. TZAP 4Kb	0.2846	-0,1752 to 0,7443	No	ns	0.8489	U-AA
TZAP hTERT vs. RBPJ 12kb	0.193	-0,04451 to 0,4305	No	ns	0.3219	C-J				TZAP hTERT vs. RBPJ 12kb	-0.6012	-1,089 to -0,1136	Yes	**	0.0021	C-J
TZAP hTERT vs. SMCHD1 12Kb	0.8036	0,5660 to 1,041	Yes	****	<0,0001	C-K				TZAP hTERT vs. SMCHD1 12Kb	0.4302	0,01576 to 0,8446	Yes	*	0.0315	C-K
TZAP hTERT vs. IgG 12Kb	0.9747	0,7004 to 1,249	Yes	****	<0,0001	C-L				TZAP hTERT vs. IgG 12Kb	0.7968	0,3371 to 1,257	Yes	****	<0,0001	C-L
TZAP hTERT vs. H3 8Kb	0.07205	-0,1711 to 0,3152	No	ns	>0,9999	C-M				TZAP hTERT vs. H3 8Kb	-0.199	-0,6587 to 0,2607	No	ns	0.9981	C-M
TZAP hTERT vs. TERF2 8Kb	0.622	0,3844 to 0,8595	Yes	****	<0,0001	C-N				TZAP hTERT vs. TERF2 8Kb	0.4262	-0,03351 to 0,8860	No	ns	0.1127	C-N
TZAP hTERT vs. RBPJ 8Kb	0.2838	0,04626 to 0,5213	Yes	**	0.0036	C-P				TZAP hTERT vs. RBPJ 8Kb	-0.05454	-0,4689 to 0,3599	No	ns	>0,9999	C-P
TZAP hTERT vs. SMCHD1 8kb	0.813	0,5754 to 1,050	Yes	****	<0,0001	C-Q				TZAP hTERT vs. SMCHD1 8kb	0.5489	0,1345 to 0,9633	Yes	***	0.0005	C-Q
TZAP hTERT vs. IgG 8Kb	1.034	0,7601 to 1,309	Yes	****	<0,0001	C-R				TZAP hTERT vs. IgG 8Kb	0.8007	0,3410 to 1,260	Yes	****	<0,0001	C-R
TZAP hTERT vs. H3 6Kb	0.08879	-0,1543 to 0,3319	No	ns	>0,9999	C-S				TZAP hTERT vs. H3 6Kb	-0.199	-0,6587 to 0,2607	No	ns	0.9981	C-S
TZAP hTERT vs. TERF2 6Kb	0.7228	0,4852 to 0,9603	Yes	****	<0,0001	C-T				TZAP hTERT vs. TERF2 6Kb	0.6542	0,1945 to 1,114	Yes	****	<0,0001	C-T
TZAP hTERT vs. RBPJ 6Kb	0.5902	0,3159 to 0,8645	Yes	****	<0,0001	C-V				TZAP hTERT vs. RBPJ 6Kb	0.6068	0,1192 to 1,094	Yes	**	0.0017	C-V
TZAP hTERT vs. SMCHD1 6Kb	0.8279	0,5537 to 1,102	Yes	****	<0,0001	C-W				TZAP hTERT vs. SMCHD1 6Kb	0.5387	0,05104 to 1,026	Yes	*	0.0132	C-W
TZAP hTERT vs. IgG 6Kb	1.044	0,7696 to 1,318	Yes	****	<0,0001	C-X				TZAP hTERT vs. IgG 6Kb	0.7994	0,3397 to 1,259	Yes	****	<0,0001	C-X
TZAP hTERT vs. H3 4Kb	0.05818	-0,2020 to 0,3184	No	ns	>0,9999	C-Y				TZAP hTERT vs. H3 4Kb	-0.199	-0,6587 to 0,2607	No	ns	0.9981	C-Y
TZAP hTERT vs. TERF2 4Kb	0.8142	0,5399 to 1,088	Yes	****	<0,0001	C-Z				TZAP hTERT vs. TERF2 4Kb	0.8007	0,3410 to 1,260	Yes	****	<0,0001	C-Z
TZAP hTERT vs. RBPJ 4Kb	0.6929	0,4186 to 0,9672	Yes	****	<0,0001	C-AB				TZAP hTERT vs. RBPJ 4Kb	-0.01591	-0,4303 to 0,3985	No	ns	>0,9999	C-AB
TZAP hTERT vs. SMCHD1 4Kb	0.8917	0,6175 to 1,166	Yes	****	<0,0001	C-AC				TZAP hTERT vs. SMCHD1 4Kb	0.461	0,04661 to 0,8754	Yes	*	0.0119	C-AC
TZAP hTERT vs. IgG 4Kb	1.049	0,7745 to 1,323	Yes	****	<0,0001	C-AD				TZAP hTERT vs. IgG 4Kb	0.801	0,3412 to 1,261	Yes	****	<0,0001	C-AD
RBPJ hTERT vs. SMCHD1 hTERT	0.9717	0,6974 to 1,246	Yes	****	<0,0001	D-E				RBPJ hTERT vs. SMCHD1 hTERT	2.877	2,363 to 3,391	Yes	****	<0,0001	D-E
RBPJ hTERT vs. IgG hTERT	1.181	0,9067 to 1,455	Yes	****	<0,0001	D-F				RBPJ hTERT vs. IgG hTERT	3.111	2,624 to 3,599	Yes	****	<0,0001	D-F
RBPJ hTERT vs. H3 12Kb	0.2031	-0,02641 to 0,4325	No	ns	0.1724	D-G				RBPJ hTERT vs. H3 12Kb	2.117	1,629 to 2,605	Yes	****	<0,0001	D-G
RBPJ hTERT vs. TERF2 12Kb	0.662	0,4245 to 0,8996	Yes	****	<0,0001	D-H				RBPJ hTERT vs. TERF2 12Kb	2.818	2,330 to 3,305	Yes	****	<0,0001	D-H
RBPJ hTERT vs. TZAP 12Kb	0.5613	0,3182 to 0,8044	Yes	****	<0,0001	D-I				RBPJ hTERT vs. TZAP 12Kb	2.382	1,894 to 2,869	Yes	****	<0,0001	D-I
RBPJ hTERT vs. RBPJ 12kb	0.3379	0,1004 to 0,5754	Yes	****	<0,0001	D-J				RBPJ hTERT vs. RBPJ 12kb	1.715	1,201 to 2,229	Yes	****	<0,0001	D-J
RBPJ hTERT vs. RBPJ 8Kb	0.4287	0,1911 to 0,6662	Yes	****	<0,0001	D-P				RBPJ hTERT vs. RBPJ 8Kb	2.262	1,816 to 2,707	Yes	****	<0,0001	D-P
RBPJ hTERT vs. RBPJ 6Kb	0.7351	0,4608 to 1,009	Yes	****	<0,0001	D-V				RBPJ hTERT vs. RBPJ 6Kb	2.923	2,409 to 3,437	Yes	****	<0,0001	D-V
RBPJ hTERT vs. RBPJ 4Kb	0.8378	0,5635 to 1,112	Yes	****	<0,0001	D-AB				RBPJ hTERT vs. RBPJ 4Kb	2.3	1,855 to 2,745	Yes	****	<0,0001	D-AB
RBPJ 12kb vs. RBPJ 8Kb	0.09077	-0,1032 to 0,2847	No	ns	0.9942	J-P				RBPJ 12kb vs. RBPJ 8Kb	0.5466	0,1015 to 0,9918	Yes	**	0.0022	J-P
RBPJ 12kb vs. RBPJ 6Kb	0.3972	0,1596 to 0,6347	Yes	****	<0,0001	J-V				RBPJ 12kb vs. RBPJ 6Kb	1.208	0,6940 to 1,722	Yes	****	<0,0001	J-V
RBPJ 12kb vs. RBPJ 4Kb	0.4999	0,2623 to 0,7374	Yes	****	<0,0001	J-AB				RBPJ 12kb vs. RBPJ 4Kb	0.5853	0,1401 to 1,030	Yes	***	0.0006	J-AB
RBPJ 8Kb vs. RBPJ 6Kb	0.3064	0,06888 to 0,5439	Yes	***	0.0008	P-V				RBPJ 8Kb vs. RBPJ 6Kb	0.6614	0,2162 to 1,106	Yes	****	<0,0001	P-V
RBPJ 8Kb vs. RBPJ 4Kb	0.4091	0,1716 to 0,6466	Yes	****	<0,0001	P-AB				RBPJ 8Kb vs. RBPJ 4Kb	0.03862	-0,3248 to 0,4021	No	ns	>0,9999	P-AB
RBPJ 6Kb vs. RBPJ 4Kb	0.1027	-0,1716 to 0,3770	No	ns	0.9999	V-AB				RBPJ 6Kb vs. RBPJ 4Kb	-0.6227	-1,068 to -0,1776	Yes	***	0.0001	V-AB
RBPJ hTERT vs. SMCHD1 12Kb	0.9484	0,7109 to 1,186	Yes	****	<0,0001	D-K				RBPJ hTERT vs. SMCHD1 12Kb	2.746	2,301 to 3,191	Yes	****	<0,0001	D-K
RBPJ hTERT vs. IgG 12Kb	1.12	0,8453 to 1,394	Yes	****	<0,0001	D-L				RBPJ hTERT vs. IgG 12Kb	3.113	2,625 to 3,601	Yes	****	<0,0001	D-L
RBPJ hTERT vs. H3 8Kb	0.2169	-0,02618 to 0,4601	No	ns	0.1606	D-M				RBPJ hTERT vs. H3 8Kb	2.117	1,629 to 2,605	Yes	****	<0,0001	D-M
RBPJ hTERT vs. TERF2 8Kb	0.7668	0,5293 to 1,004	Yes	****	<0,0001	D-N				RBPJ hTERT vs. TERF2 8Kb	2.742	2,255 to 3,230	Yes	****	<0,0001	D-N
RBPJ hTERT vs. TZAP 8Kb	0.5976	0,3601 to 0,8351	Yes	****	<0,0001	D-O				RBPJ hTERT vs. TZAP 8Kb	2.34	1,853 to 2,828	Yes	****	<0,0001	D-O
RBPJ hTERT vs. SMCHD1 8kb	0.9578	0,7203 to 1,195	Yes	****	<0,0001	D-Q				RBPJ hTERT vs. SMCHD1 8kb	2.865	2,420 to 3,310	Yes	****	<0,0001	D-Q
RBPJ hTERT vs. IgG 8Kb	1.179	0,9050 to 1,454	Yes	****	<0,0001	D-R				RBPJ hTERT vs. IgG 8Kb	3.117	2,629 to 3,604	Yes	****	<0,0001	D-R
RBPJ hTERT vs. H3 6Kb	0.2337	-0,009437 to 0,4768	No	ns	0.0783	D-S				RBPJ hTERT vs. H3 6Kb	2.117	1,629 to 2,605	Yes	****	<0,0001	D-S
RBPJ hTERT vs. TERF2 6Kb	0.8677	0,6301 to 1,105	Yes	****	<0,0001	D-T				RBPJ hTERT vs. TERF2 6Kb	2.97	2,483 to 3,458	Yes	****	<0,0001	D-T
RBPJ hTERT vs. TZAP 6Kb	0.756	0,5184 to 0,9935	Yes	****	<0,0001	D-U				RBPJ hTERT vs. TZAP 6Kb	2.577	2,090 to 3,065	Yes	****	<0,0001	D-U
RBPJ hTERT vs. SMCHD1 6Kb	0.9728	0,6985 to 1,247	Yes	****	<0,0001	D-W				RBPJ hTERT vs. SMCHD1 6Kb	2.855	2,341 to 3,369	Yes	****	<0,0001	D-W
RBPJ hTERT vs. IgG 6Kb	1.189	0,9145 to 1,463	Yes	****	<0,0001	D-X				RBPJ hTERT vs. IgG 6Kb	3.116	2,628 to 3,603	Yes	****	<0,0001	D-X
RBPJ hTERT vs. H3 4Kb	0.2031	-0,05713 to 0,4633	No	ns	0.4068	D-Y				RBPJ hTERT vs. H3 4Kb	2.117	1,629 to 2,605	Yes	****	<0,0001	D-Y
RBPJ hTERT vs. TERF2 4Kb	0.959	0,6848 to 1,233	Yes	****	<0,0001	D-Z				RBPJ hTERT vs. TERF2 4Kb	3.117	2,629 to 3,604	Yes	****	<0,0001	D-Z
RBPJ hTERT vs. TZAP 4Kb	0.7999	0,5256 to 1,074	Yes	****	<0,0001	D-AA				RBPJ hTERT vs. TZAP 4Kb	2.862	2,374 to 3,350	Yes	****	<0,0001	D-AA
RBPJ hTERT vs. SMCHD1 4Kb	1.037	0,7624 to 1,311	Yes	****	<0,0001	D-AC				RBPJ hTERT vs. SMCHD1 4Kb	2.777	2,332 to 3,222	Yes	****	<0,0001	D-AC
RBPJ hTERT vs. IgG 4Kb	1.194	0,9194 to 1,468	Yes	****	<0,0001	D-AD				RBPJ hTERT vs. IgG 4Kb	3.117	2,629 to 3,605	Yes	****	<0,0001	D-AD
SMCHD1 hTERT vs. IgG hTERT	0.2093	-0,06499 to 0,4836	No	ns	0.4563	E-F				SMCHD1 hTERT vs. IgG hTERT	0.2339	-0,2537 to 0,7215	No	ns	0.9913	E-F
SMCHD1 hTERT vs. H3 12Kb	-0.7686	-0,9981 to -0,5391	Yes	****	<0,0001	E-G				SMCHD1 hTERT vs. H3 12Kb	-0.7604	-1,248 to -0,2727	Yes	****	<0,0001	E-G
SMCHD1 hTERT vs. TERF2 12Kb	-0.3096	-0,5472 to -0,07210	Yes	***	0.0007	E-H				SMCHD1 hTERT vs. TERF2 12Kb	-0.05967	-0,5473 to 0,4279	No	ns	>0,9999	E-H
SMCHD1 hTERT vs. TZAP 12Kb	-0.4103	-0,6535 to -0,1672	Yes	****	<0,0001	E-I				SMCHD1 hTERT vs. TZAP 12Kb	-0.4958	-0,9834 to -0,008135	Yes	*	0.0409	E-I
SMCHD1 hTERT vs. RBPJ 12kb	-0.6338	-0,8713 to -0,3962	Yes	****	<0,0001	E-J				SMCHD1 hTERT vs. RBPJ 12kb	-1.163	-1,677 to -0,6485	Yes	****	<0,0001	E-J
SMCHD1 hTERT vs. SMCHD1 12Kb	-0.02322	-0,2608 to 0,2143	No	ns	>0,9999	E-K				SMCHD1 hTERT vs. SMCHD1 12Kb	-0.1312	-0,5763 to 0,3139	No	ns	>0,9999	E-K
SMCHD1 hTERT vs. SMCHD1 8kb	-0.01382	-0,2513 to 0,2237	No	ns	>0,9999	E-Q				SMCHD1 hTERT vs. SMCHD1 8kb	-0.01241	-0,4575 to 0,4327	No	ns	>0,9999	E-Q
SMCHD1 hTERT vs. SMCHD1 6Kb	0.00116	-0,2731 to 0,2754	No	ns	>0,9999	E-W				SMCHD1 hTERT vs. SMCHD1 6Kb	-0.02269	-0,5367 to 0,4913	No	ns	>0,9999	E-W
SMCHD1 hTERT vs. SMCHD1 4Kb	0.06497	-0,2093 to 0,3392	No	ns	>0,9999	E-AC				SMCHD1 hTERT vs. SMCHD1 4Kb	-0.1003	-0,5455 to 0,3448	No	ns	>0,9999	E-AC
SMCHD1 12Kb vs. SMCHD1 8kb	0.009405	-0,1845 to 0,2033	No	ns	>0,9999	K-Q				SMCHD1 12Kb vs. SMCHD1 8kb	0.1188	-0,2447 to 0,4822	No	ns	>0,9999	K-Q
SMCHD1 12Kb vs. SMCHD1 6Kb	0.02438	-0,2131 to 0,2619	No	ns	>0,9999	K-W				SMCHD1 12Kb vs. SMCHD1 6Kb	0.1085	-0,3366 to 0,5536	No	ns	>0,9999	K-W
SMCHD1 12Kb vs. SMCHD1 4Kb	0.0882	-0,1493 to 0,3257	No	ns	0.9999	K-AC				SMCHD1 12Kb vs. SMCHD1 4Kb	0.03085	-0,3326 to 0,3943	No	ns	>0,9999	K-AC
SMCHD1 8kb vs. SMCHD1 6Kb	0.01498	-0,2226 to 0,2525	No	ns	>0,9999	Q-W				SMCHD1 8kb vs. SMCHD1 6Kb	-0.01028	-0,4554 to 0,4349	No	ns	>0,9999	Q-W
SMCHD1 8kb vs. SMCHD1 4Kb	0.07879	-0,1587 to 0,3163	No	ns	>0,9999	Q-AC				SMCHD1 8kb vs. SMCHD1 4Kb	-0.08794	-0,4514 to 0,2755	No	ns	>0,9999	Q-AC
SMCHD1 6Kb vs. SMCHD1 4Kb	0.06381	-0,2105 to 0,3381	No	ns	>0,9999	W-AC				SMCHD1 6Kb vs. SMCHD1 4Kb	-0.07766	-0,5228 to 0,3675	No	ns	>0,9999	W-AC
SMCHD1 hTERT vs. IgG 12Kb	0.1479	-0,1263 to 0,4222	No	ns	0.9627	E-L				SMCHD1 hTERT vs. IgG 12Kb	0.2355	-0,2521 to 0,7231	No	ns	0.9905	E-L
SMCHD1 hTERT vs. H3 8Kb	-0.7547	-0,9978 to -0,5116	Yes	****	<0,0001	E-M				SMCHD1 hTERT vs. H3 8Kb	-0.7604	-1,248 to -0,2727	Yes	****	<0,0001	E-M
SMCHD1 hTERT vs. TERF2 8Kb	-0.2048	-0,4423 to 0,03271	No	ns	0.2125	E-N				SMCHD1 hTERT vs. TERF2 8Kb	-0.1351	-0,6228 to 0,3525	No	ns	>0,9999	E-N
SMCHD1 hTERT vs. TZAP 8Kb	-0.3741	-0,6116 to -0,1365	Yes	****	<0,0001	E-O				SMCHD1 hTERT vs. TZAP 8Kb	-0.5372	-1,025 to -0,04960	Yes	*	0.0137	E-O
SMCHD1 hTERT vs. RBPJ 8Kb	-0.543	-0,7805 to -0,3055	Yes	****	<0,0001	E-P				SMCHD1 hTERT vs. RBPJ 8Kb	-0.6159	-1,061 to -0,1708	Yes	***	0.0002	E-P
SMCHD1 hTERT vs. IgG 8Kb	0.2076	-0,06667 to 0,4819	No	ns	0.4742	E-R				SMCHD1 hTERT vs. IgG 8Kb	0.2394	-0,2482 to 0,7270	No	ns	0.9881	E-R
SMCHD1 hTERT vs. H3 6Kb	-0.738	-0,9811 to -0,4949	Yes	****	<0,0001	E-S				SMCHD1 hTERT vs. H3 6Kb	-0.7604	-1,248 to -0,2727	Yes	****	<0,0001	E-S
SMCHD1 hTERT vs. TERF2 6Kb	-0.104	-0,3415 to 0,1335	No	ns	0.9979	E-T				SMCHD1 hTERT vs. TERF2 6Kb	0.09286	-0,3948 to 0,5805	No	ns	>0,9999	E-T
SMCHD1 hTERT vs. TZAP 6Kb	-0.2157	-0,4532 to 0,02184	No	ns	0.1375	E-U				SMCHD1 hTERT vs. TZAP 6Kb	-0.3001	-0,7878 to 0,1875	No	ns	0.8559	E-U
SMCHD1 hTERT vs. RBPJ 6Kb	-0.2366	-0,5109 to 0,03770	No	ns	0.212	E-V				SMCHD1 hTERT vs. RBPJ 6Kb	0.04547	-0,4685 to 0,5595	No	ns	>0,9999	E-V
SMCHD1 hTERT vs. IgG 6Kb	0.2171	-0,05716 to 0,4914	No	ns	0.3763	E-X				SMCHD1 hTERT vs. IgG 6Kb	0.238	-0,2496 to 0,7257	No	ns	0.989	E-X
SMCHD1 hTERT vs. H3 4Kb	-0.7686	-1,029 to -0,5084	Yes	****	<0,0001	E-Y				SMCHD1 hTERT vs. H3 4Kb	-0.7604	-1,248 to -0,2727	Yes	****	<0,0001	E-Y
SMCHD1 hTERT vs. TERF2 4Kb	-0.01262	-0,2869 to 0,2617	No	ns	>0,9999	E-Z				SMCHD1 hTERT vs. TERF2 4Kb	0.2394	-0,2482 to 0,7270	No	ns	0.9881	E-Z
SMCHD1 hTERT vs. TZAP 4Kb	-0.1717	-0,4460 to 0,1025	No	ns	0.8368	E-AA				SMCHD1 hTERT vs. TZAP 4Kb	-0.01558	-0,5032 to 0,4720	No	ns	>0,9999	E-AA
SMCHD1 hTERT vs. RBPJ 4Kb	-0.1339	-0,4082 to 0,1404	No	ns	0.9894	E-AB				SMCHD1 hTERT vs. RBPJ 4Kb	-0.5773	-1,022 to -0,1321	Yes	***	0.0008	E-AB
SMCHD1 hTERT vs. IgG 4Kb	0.222	-0,05230 to 0,4962	No	ns	0.3301	E-AD				SMCHD1 hTERT vs. IgG 4Kb	0.2396	-0,2480 to 0,7272	No	ns	0.988	E-AD
IgG hTERT vs. H3 12Kb	-0.9779	-1,207 to -0,7484	Yes	****	<0,0001	F-G				IgG hTERT vs. H3 12Kb	-0.9943	-1,454 to -0,5346	Yes	****	<0,0001	F-G
IgG hTERT vs. TERF2 12Kb	-0.5189	-0,7564 to -0,2814	Yes	****	<0,0001	F-H				IgG hTERT vs. TERF2 12Kb	-0.2936	-0,7533 to 0,1661	No	ns	0.8057	F-H
IgG hTERT vs. TZAP 12Kb	-0.6196	-0,8628 to -0,3765	Yes	****	<0,0001	F-I				IgG hTERT vs. TZAP 12Kb	-0.7297	-1,189 to -0,2699	Yes	****	<0,0001	F-I
IgG hTERT vs. RBPJ 12kb	-0.843	-1,081 to -0,6055	Yes	****	<0,0001	F-J				IgG hTERT vs. RBPJ 12kb	-1.396	-1,884 to -0,9088	Yes	****	<0,0001	F-J
IgG hTERT vs. SMCHD1 12Kb	-0.2325	-0,4700 to 0,005020	No	ns	0.064	F-K				IgG hTERT vs. SMCHD1 12Kb	-0.3651	-0,7795 to 0,04927	No	ns	0.1778	F-K
IgG hTERT vs. IgG 12Kb	-0.06135	-0,3356 to 0,2129	No	ns	>0,9999	F-L				IgG hTERT vs. IgG 12Kb	0.001556	-0,4582 to 0,4613	No	ns	>0,9999	F-L
IgG hTERT vs. H3 8Kb	-0.964	-1,207 to -0,7209	Yes	****	<0,0001	F-M				IgG hTERT vs. H3 8Kb	-0.9943	-1,454 to -0,5346	Yes	****	<0,0001	F-M
IgG hTERT vs. TERF2 8Kb	-0.4141	-0,6516 to -0,1766	Yes	****	<0,0001	F-N				IgG hTERT vs. TERF2 8Kb	-0.3691	-0,8288 to 0,09067	No	ns	0.3444	F-N
IgG hTERT vs. TZAP 8Kb	-0.5833	-0,8209 to -0,3458	Yes	****	<0,0001	F-O				IgG hTERT vs. TZAP 8Kb	-0.7711	-1,231 to -0,3114	Yes	****	<0,0001	F-O
IgG hTERT vs. RBPJ 8Kb	-0.7523	-0,9898 to -0,5147	Yes	****	<0,0001	F-P				IgG hTERT vs. RBPJ 8Kb	-0.8498	-1,264 to -0,4354	Yes	****	<0,0001	F-P
IgG hTERT vs. SMCHD1 8kb	-0.2231	-0,4606 to 0,01442	No	ns	0.0995	F-Q				IgG hTERT vs. SMCHD1 8kb	-0.2463	-0,6607 to 0,1681	No	ns	0.8943	F-Q
IgG hTERT vs. IgG 8Kb	-0.00168	-0,2760 to 0,2726	No	ns	>0,9999	F-R				IgG hTERT vs. IgG 8Kb	0.005461	-0,4543 to 0,4652	No	ns	>0,9999	F-R
IgG hTERT vs. H3 6Kb	-0.9473	-1,190 to -0,7041	Yes	****	<0,0001	F-S				IgG hTERT vs. H3 6Kb	-0.9943	-1,454 to -0,5346	Yes	****	<0,0001	F-S
IgG hTERT vs. TERF2 6Kb	-0.3133	-0,5508 to -0,07577	Yes	***	0.0005	F-T				IgG hTERT vs. TERF2 6Kb	-0.1411	-0,6008 to 0,3187	No	ns	>0,9999	F-T
IgG hTERT vs. TZAP 6Kb	-0.425	-0,6625 to -0,1874	Yes	****	<0,0001	F-U				IgG hTERT vs. TZAP 6Kb	-0.5341	-0,9938 to -0,07433	Yes	**	0.0059	F-U
IgG hTERT vs. RBPJ 6Kb	-0.4459	-0,7201 to -0,1716	Yes	****	<0,0001	F-V				IgG hTERT vs. RBPJ 6Kb	-0.1885	-0,6761 to 0,2992	No	ns	0.9997	F-V
IgG hTERT vs. SMCHD1 6Kb	-0.2081	-0,4824 to 0,06615	No	ns	0.4687	F-W				IgG hTERT vs. SMCHD1 6Kb	-0.2566	-0,7442 to 0,2310	No	ns	0.9711	F-W
IgG hTERT vs. IgG 6Kb	0.007827	-0,2664 to 0,2821	No	ns	>0,9999	F-X				IgG hTERT vs. IgG 6Kb	0.004123	-0,4556 to 0,4639	No	ns	>0,9999	F-X
IgG hTERT vs. H3 4Kb	-0.9779	-1,238 to -0,7177	Yes	****	<0,0001	F-Y				IgG hTERT vs. H3 4Kb	-0.9943	-1,454 to -0,5346	Yes	****	<0,0001	F-Y
IgG hTERT vs. TERF2 4Kb	-0.2219	-0,4962 to 0,05237	No	ns	0.3307	F-Z				IgG hTERT vs. TERF2 4Kb	0.005451	-0,4543 to 0,4652	No	ns	>0,9999	F-Z
IgG hTERT vs. TZAP 4Kb	-0.381	-0,6553 to -0,1067	Yes	***	0.0002	F-AA				IgG hTERT vs. TZAP 4Kb	-0.2495	-0,7092 to 0,2102	No	ns	0.9587	F-AA
IgG hTERT vs. RBPJ 4Kb	-0.3432	-0,6175 to -0,06891	Yes	**	0.0015	F-AB				IgG hTERT vs. RBPJ 4Kb	-0.8112	-1,226 to -0,3968	Yes	****	<0,0001	F-AB
IgG hTERT vs. SMCHD1 4Kb	-0.1443	-0,4186 to 0,1300	No	ns	0.9722	F-AC				IgG hTERT vs. SMCHD1 4Kb	-0.3343	-0,7487 to 0,08012	No	ns	0.3345	F-AC
IgG hTERT vs. IgG 4Kb	0.01269	-0,2616 to 0,2870	No	ns	>0,9999	F-AD				IgG hTERT vs. IgG 4Kb	0.005682	-0,4541 to 0,4654	No	ns	>0,9999	F-AD
H3 12Kb vs. TERF2 12Kb	0.459	0,2750 to 0,6430	Yes	****	<0,0001	G-H				H3 12Kb vs. TERF2 12Kb	0.7007	0,2410 to 1,160	Yes	****	<0,0001	G-H
H3 12Kb vs. TZAP 12Kb	0.3582	0,1671 to 0,5494	Yes	****	<0,0001	G-I				H3 12Kb vs. TZAP 12Kb	0.2646	-0,1951 to 0,7243	No	ns	0.9226	G-I
H3 12Kb vs. RBPJ 12kb	0.1348	-0,04915 to 0,3188	No	ns	0.5459	G-J				H3 12Kb vs. RBPJ 12kb	-0.4022	-0,8898 to 0,08545	No	ns	0.2905	G-J
H3 12Kb vs. SMCHD1 12Kb	0.7454	0,5614 to 0,9294	Yes	****	<0,0001	G-K				H3 12Kb vs. SMCHD1 12Kb	0.6292	0,2148 to 1,044	Yes	****	<0,0001	G-K
H3 12Kb vs. IgG 12Kb	0.9165	0,6871 to 1,146	Yes	****	<0,0001	G-L				H3 12Kb vs. IgG 12Kb	0.9958	0,5361 to 1,456	Yes	****	<0,0001	G-L
H3 12Kb vs. TERF2 8Kb	0.5638	0,3798 to 0,7478	Yes	****	<0,0001	G-N				H3 12Kb vs. TERF2 8Kb	0.6252	0,1655 to 1,085	Yes	***	0.0003	G-N
H3 12Kb vs. TZAP 8Kb	0.3945	0,2106 to 0,5785	Yes	****	<0,0001	G-O				H3 12Kb vs. TZAP 8Kb	0.2231	-0,2366 to 0,6829	No	ns	0.9898	G-O
H3 12Kb vs. RBPJ 8Kb	0.2256	0,04162 to 0,4096	Yes	**	0.0022	G-P				H3 12Kb vs. RBPJ 8Kb	0.1445	-0,2699 to 0,5589	No	ns	>0,9999	G-P
H3 12Kb vs. SMCHD1 8kb	0.7548	0,5708 to 0,9388	Yes	****	<0,0001	G-Q				H3 12Kb vs. SMCHD1 8kb	0.748	0,3336 to 1,162	Yes	****	<0,0001	G-Q
H3 12Kb vs. IgG 8Kb	0.9762	0,7467 to 1,206	Yes	****	<0,0001	G-R				H3 12Kb vs. IgG 8Kb	0.9997	0,5400 to 1,459	Yes	****	<0,0001	G-R
H3 12Kb vs. TERF2 6Kb	0.6646	0,4806 to 0,8486	Yes	****	<0,0001	G-T				H3 12Kb vs. TERF2 6Kb	0.8532	0,3935 to 1,313	Yes	****	<0,0001	G-T
H3 12Kb vs. TZAP 6Kb	0.5529	0,3689 to 0,7369	Yes	****	<0,0001	G-U				H3 12Kb vs. TZAP 6Kb	0.4602	0,0004940 to 0,9200	Yes	*	0.0494	G-U
H3 12Kb vs. RBPJ 6Kb	0.532	0,3025 to 0,7615	Yes	****	<0,0001	G-V				H3 12Kb vs. RBPJ 6Kb	0.8058	0,3182 to 1,293	Yes	****	<0,0001	G-V
H3 12Kb vs. SMCHD1 6Kb	0.7698	0,5403 to 0,9992	Yes	****	<0,0001	G-W				H3 12Kb vs. SMCHD1 6Kb	0.7377	0,2500 to 1,225	Yes	****	<0,0001	G-W
H3 12Kb vs. IgG 6Kb	0.9857	0,7562 to 1,215	Yes	****	<0,0001	G-X				H3 12Kb vs. IgG 6Kb	0.9984	0,5387 to 1,458	Yes	****	<0,0001	G-X
H3 12Kb vs. TERF2 4Kb	0.756	0,5265 to 0,9855	Yes	****	<0,0001	G-Z				H3 12Kb vs. TERF2 4Kb	0.9997	0,5400 to 1,459	Yes	****	<0,0001	G-Z
H3 12Kb vs. TZAP 4Kb	0.5969	0,3674 to 0,8263	Yes	****	<0,0001	G-AA				H3 12Kb vs. TZAP 4Kb	0.7448	0,2850 to 1,205	Yes	****	<0,0001	G-AA
H3 12Kb vs. RBPJ 4Kb	0.6347	0,4052 to 0,8642	Yes	****	<0,0001	G-AB				H3 12Kb vs. RBPJ 4Kb	0.1831	-0,2313 to 0,5975	No	ns	0.9974	G-AB
H3 12Kb vs. SMCHD1 4Kb	0.8336	0,6041 to 1,063	Yes	****	<0,0001	G-AC				H3 12Kb vs. SMCHD1 4Kb	0.66	0,2456 to 1,074	Yes	****	<0,0001	G-AC
H3 12Kb vs. IgG 4Kb	0.9906	0,7611 to 1,220	Yes	****	<0,0001	G-AD				H3 12Kb vs. IgG 4Kb	1	0,5402 to 1,460	Yes	****	<0,0001	G-AD
TERF2 12Kb vs. TZAP 12Kb	-0.1007	-0,3015 to 0,1000	No	ns	0.9848	H-I				TERF2 12Kb vs. TZAP 12Kb	-0.4361	-0,8958 to 0,02365	No	ns	0.0897	H-I
TERF2 12Kb vs. RBPJ 12kb	-0.3241	-0,5181 to -0,1302	Yes	****	<0,0001	H-J				TERF2 12Kb vs. RBPJ 12kb	-1.103	-1,590 to -0,6152	Yes	****	<0,0001	H-J
TERF2 12Kb vs. SMCHD1 12Kb	0.2864	0,09246 to 0,4803	Yes	****	<0,0001	H-K				TERF2 12Kb vs. SMCHD1 12Kb	-0.07153	-0,4859 to 0,3429	No	ns	>0,9999	H-K
TERF2 12Kb vs. IgG 12Kb	0.4576	0,2200 to 0,6951	Yes	****	<0,0001	H-L				TERF2 12Kb vs. IgG 12Kb	0.2952	-0,1646 to 0,7549	No	ns	0.7977	H-L
TERF2 12Kb vs. H3 8Kb	-0.4451	-0,6458 to -0,2443	Yes	****	<0,0001	H-M				TERF2 12Kb vs. H3 8Kb	-0.7007	-1,160 to -0,2410	Yes	****	<0,0001	H-M
TERF2 12Kb vs. TZAP 8Kb	-0.06442	-0,2584 to 0,1295	No	ns	>0,9999	H-O				TERF2 12Kb vs. TZAP 8Kb	-0.4775	-0,9373 to -0,01781	Yes	*	0.0312	H-O
TERF2 12Kb vs. RBPJ 8Kb	-0.2334	-0,4273 to -0,03942	Yes	**	0.0032	H-P				TERF2 12Kb vs. RBPJ 8Kb	-0.5562	-0,9706 to -0,1418	Yes	***	0.0004	H-P
TERF2 12Kb vs. SMCHD1 8kb	0.2958	0,1019 to 0,4898	Yes	****	<0,0001	H-Q				TERF2 12Kb vs. SMCHD1 8kb	0.04726	-0,3671 to 0,4617	No	ns	>0,9999	H-Q
TERF2 12Kb vs. IgG 8Kb	0.5172	0,2797 to 0,7548	Yes	****	<0,0001	H-R				TERF2 12Kb vs. IgG 8Kb	0.2991	-0,1607 to 0,7588	No	ns	0.7769	H-R
TERF2 12Kb vs. H3 6Kb	-0.4284	-0,6291 to -0,2276	Yes	****	<0,0001	H-S				TERF2 12Kb vs. H3 6Kb	-0.7007	-1,160 to -0,2410	Yes	****	<0,0001	H-S
TERF2 12Kb vs. TZAP 6Kb	0.09394	-0,1000 to 0,2879	No	ns	0.9905	H-U				TERF2 12Kb vs. TZAP 6Kb	-0.2405	-0,7002 to 0,2193	No	ns	0.9732	H-U
TERF2 12Kb vs. RBPJ 6Kb	0.07305	-0,1645 to 0,3106	No	ns	>0,9999	H-V				TERF2 12Kb vs. RBPJ 6Kb	0.1051	-0,3825 to 0,5928	No	ns	>0,9999	H-V
TERF2 12Kb vs. SMCHD1 6Kb	0.3108	0,07326 to 0,5483	Yes	***	0.0006	H-W				TERF2 12Kb vs. SMCHD1 6Kb	0.03698	-0,4506 to 0,5246	No	ns	>0,9999	H-W
TERF2 12Kb vs. IgG 6Kb	0.5267	0,2892 to 0,7643	Yes	****	<0,0001	H-X				TERF2 12Kb vs. IgG 6Kb	0.2977	-0,1620 to 0,7575	No	ns	0.7841	H-X
TERF2 12Kb vs. H3 4Kb	-0.459	-0,6801 to -0,2378	Yes	****	<0,0001	H-Y				TERF2 12Kb vs. H3 4Kb	-0.7007	-1,160 to -0,2410	Yes	****	<0,0001	H-Y
TERF2 12Kb vs. TZAP 4Kb	0.1379	-0,09964 to 0,3754	No	ns	0.9179	H-AA				TERF2 12Kb vs. TZAP 4Kb	0.0441	-0,4156 to 0,5038	No	ns	>0,9999	H-AA
TERF2 12Kb vs. RBPJ 4Kb	0.1757	-0,06180 to 0,4133	No	ns	0.525	H-AB				TERF2 12Kb vs. RBPJ 4Kb	-0.5176	-0,9320 to -0,1032	Yes	**	0.0016	H-AB
TERF2 12Kb vs. SMCHD1 4Kb	0.3746	0,1371 to 0,6121	Yes	****	<0,0001	H-AC				TERF2 12Kb vs. SMCHD1 4Kb	-0.04068	-0,4551 to 0,3737	No	ns	>0,9999	H-AC
TERF2 12Kb vs. IgG 4Kb	0.5316	0,2941 to 0,7691	Yes	****	<0,0001	H-AD				TERF2 12Kb vs. IgG 4Kb	0.2993	-0,1605 to 0,7590	No	ns	0.7757	H-AD
TZAP 12Kb vs. RBPJ 12kb	-0.2234	-0,4242 to -0,02266	Yes	*	0.0117	I-J				TZAP 12Kb vs. RBPJ 12kb	-0.6668	-1,154 to -0,1792	Yes	***	0.0002	I-J
TZAP 12Kb vs. SMCHD1 12Kb	0.3871	0,1864 to 0,5879	Yes	****	<0,0001	I-K				TZAP 12Kb vs. SMCHD1 12Kb	0.3646	-0,04984 to 0,7790	No	ns	0.1801	I-K
TZAP 12Kb vs. IgG 12Kb	0.5583	0,3152 to 0,8014	Yes	****	<0,0001	I-L				TZAP 12Kb vs. IgG 12Kb	0.7312	0,2715 to 1,191	Yes	****	<0,0001	I-L
TZAP 12Kb vs. H3 8Kb	-0.3444	-0,5517 to -0,1370	Yes	****	<0,0001	I-M				TZAP 12Kb vs. H3 8Kb	-0.2646	-0,7243 to 0,1951	No	ns	0.9226	I-M
TZAP 12Kb vs. TERF2 8Kb	0.2055	0,004783 to 0,4063	Yes	*	0.0375	I-N				TZAP 12Kb vs. TERF2 8Kb	0.3606	-0,09911 to 0,8204	No	ns	0.3931	I-N
TZAP 12Kb vs. TERF2 6Kb	0.3063	0,1056 to 0,5071	Yes	****	<0,0001	I-T				TZAP 12Kb vs. TERF2 6Kb	0.5886	0,1289 to 1,048	Yes	***	0.001	I-T
TZAP 12Kb vs. RBPJ 8Kb	-0.1326	-0,3334 to 0,06811	No	ns	0.7542	I-P				TZAP 12Kb vs. RBPJ 8Kb	-0.1201	-0,5345 to 0,2943	No	ns	>0,9999	I-P
TZAP 12Kb vs. SMCHD1 8kb	0.3965	0,1958 to 0,5973	Yes	****	<0,0001	I-Q				TZAP 12Kb vs. SMCHD1 8kb	0.4833	0,06895 to 0,8977	Yes	**	0.0056	I-Q
TZAP 12Kb vs. IgG 8Kb	0.618	0,3748 to 0,8611	Yes	****	<0,0001	I-R				TZAP 12Kb vs. IgG 8Kb	0.7351	0,2754 to 1,195	Yes	****	<0,0001	I-R
TZAP 12Kb vs. H3 6Kb	-0.3276	-0,5350 to -0,1203	Yes	****	<0,0001	I-S				TZAP 12Kb vs. H3 6Kb	-0.2646	-0,7243 to 0,1951	No	ns	0.9226	I-S
TZAP 12Kb vs. RBPJ 6Kb	0.1738	-0,06935 to 0,4169	No	ns	0.6003	I-V				TZAP 12Kb vs. RBPJ 6Kb	0.5412	0,05360 to 1,029	Yes	*	0.0123	I-V
TZAP 12Kb vs. SMCHD1 6Kb	0.4115	0,1684 to 0,6546	Yes	****	<0,0001	I-W				TZAP 12Kb vs. SMCHD1 6Kb	0.4731	-0,01456 to 0,9607	No	ns	0.0706	I-W
TZAP 12Kb vs. IgG 6Kb	0.6275	0,3843 to 0,8706	Yes	****	<0,0001	I-X				TZAP 12Kb vs. IgG 6Kb	0.7338	0,2741 to 1,194	Yes	****	<0,0001	I-X
TZAP 12Kb vs. H3 4Kb	-0.3582	-0,5854 to -0,1311	Yes	****	<0,0001	I-Y				TZAP 12Kb vs. H3 4Kb	-0.2646	-0,7243 to 0,1951	No	ns	0.9226	I-Y
TZAP 12Kb vs. TERF2 4Kb	0.3977	0,1546 to 0,6408	Yes	****	<0,0001	I-Z				TZAP 12Kb vs. TERF2 4Kb	0.7351	0,2754 to 1,195	Yes	****	<0,0001	I-Z
TZAP 12Kb vs. RBPJ 4Kb	0.2765	0,03333 to 0,5196	Yes	**	0.0083	I-AB				TZAP 12Kb vs. RBPJ 4Kb	-0.08151	-0,4959 to 0,3329	No	ns	>0,9999	I-AB
TZAP 12Kb vs. SMCHD1 4Kb	0.4753	0,2322 to 0,7184	Yes	****	<0,0001	I-AC				TZAP 12Kb vs. SMCHD1 4Kb	0.3954	-0,01899 to 0,8098	No	ns	0.0844	I-AC
TZAP 12Kb vs. IgG 4Kb	0.6323	0,3892 to 0,8754	Yes	****	<0,0001	I-AD				TZAP 12Kb vs. IgG 4Kb	0.7354	0,2756 to 1,195	Yes	****	<0,0001	I-AD
RBPJ 12kb vs. SMCHD1 12Kb	0.6105	0,4166 to 0,8045	Yes	****	<0,0001	J-K				RBPJ 12kb vs. SMCHD1 12Kb	1.031	0,5862 to 1,476	Yes	****	<0,0001	J-K
RBPJ 12kb vs. IgG 12Kb	0.7817	0,5442 to 1,019	Yes	****	<0,0001	J-L				RBPJ 12kb vs. IgG 12Kb	1.398	0,9104 to 1,886	Yes	****	<0,0001	J-L
RBPJ 12kb vs. H3 8Kb	-0.121	-0,3217 to 0,07978	No	ns	0.8829	J-M				RBPJ 12kb vs. H3 8Kb	0.4022	-0,08545 to 0,8898	No	ns	0.2905	J-M
RBPJ 12kb vs. TERF2 8Kb	0.4289	0,2350 to 0,6229	Yes	****	<0,0001	J-N				RBPJ 12kb vs. TERF2 8Kb	1.027	0,5398 to 1,515	Yes	****	<0,0001	J-N
RBPJ 12kb vs. TZAP 8Kb	0.2597	0,06576 to 0,4536	Yes	***	0.0004	J-O				RBPJ 12kb vs. TZAP 8Kb	0.6253	0,1377 to 1,113	Yes	***	0.001	J-O
RBPJ 12kb vs. SMCHD1 8kb	0.6199	0,4260 to 0,8139	Yes	****	<0,0001	J-Q				RBPJ 12kb vs. SMCHD1 8kb	1.15	0,7050 to 1,595	Yes	****	<0,0001	J-Q
RBPJ 12kb vs. IgG 8Kb	0.8414	0,6038 to 1,079	Yes	****	<0,0001	J-R				RBPJ 12kb vs. IgG 8Kb	1.402	0,9143 to 1,890	Yes	****	<0,0001	J-R
RBPJ 12kb vs. H3 6Kb	-0.1042	-0,3050 to 0,09652	No	ns	0.9764	J-S				RBPJ 12kb vs. H3 6Kb	0.4022	-0,08545 to 0,8898	No	ns	0.2905	J-S
RBPJ 12kb vs. TERF2 6Kb	0.5297	0,3358 to 0,7237	Yes	****	<0,0001	J-T				RBPJ 12kb vs. TERF2 6Kb	1.255	0,7678 to 1,743	Yes	****	<0,0001	J-T
RBPJ 12kb vs. TZAP 6Kb	0.4181	0,2241 to 0,6120	Yes	****	<0,0001	J-U				RBPJ 12kb vs. TZAP 6Kb	0.8624	0,3748 to 1,350	Yes	****	<0,0001	J-U
RBPJ 12kb vs. SMCHD1 6Kb	0.6349	0,3974 to 0,8724	Yes	****	<0,0001	J-W				RBPJ 12kb vs. SMCHD1 6Kb	1.14	0,6258 to 1,654	Yes	****	<0,0001	J-W
RBPJ 12kb vs. IgG 6Kb	0.8509	0,6133 to 1,088	Yes	****	<0,0001	J-X				RBPJ 12kb vs. IgG 6Kb	1.401	0,9130 to 1,888	Yes	****	<0,0001	J-X
RBPJ 12kb vs. H3 4Kb	-0.1348	-0,3560 to 0,08629	No	ns	0.8698	J-Y				RBPJ 12kb vs. H3 4Kb	0.4022	-0,08545 to 0,8898	No	ns	0.2905	J-Y
RBPJ 12kb vs. TERF2 4Kb	0.6211	0,3836 to 0,8587	Yes	****	<0,0001	J-Z				RBPJ 12kb vs. TERF2 4Kb	1.402	0,9143 to 1,890	Yes	****	<0,0001	J-Z
RBPJ 12kb vs. TZAP 4Kb	0.462	0,2245 to 0,6995	Yes	****	<0,0001	J-AA				RBPJ 12kb vs. TZAP 4Kb	1.147	0,6593 to 1,635	Yes	****	<0,0001	J-AA
RBPJ 12kb vs. SMCHD1 4Kb	0.6987	0,4612 to 0,9363	Yes	****	<0,0001	J-AC				RBPJ 12kb vs. SMCHD1 4Kb	1.062	0,6170 to 1,507	Yes	****	<0,0001	J-AC
RBPJ 12kb vs. IgG 4Kb	0.8557	0,6182 to 1,093	Yes	****	<0,0001	J-AD				RBPJ 12kb vs. IgG 4Kb	1.402	0,9145 to 1,890	Yes	****	<0,0001	J-AD
SMCHD1 12Kb vs. IgG 12Kb	0.1712	-0,06637 to 0,4087	No	ns	0.5829	K-L				SMCHD1 12Kb vs. IgG 12Kb	0.3667	-0,04772 to 0,7811	No	ns	0.1716	K-L
SMCHD1 12Kb vs. H3 8Kb	-0.7315	-0,9322 to -0,5308	Yes	****	<0,0001	K-M				SMCHD1 12Kb vs. H3 8Kb	-0.6292	-1,044 to -0,2148	Yes	****	<0,0001	K-M
SMCHD1 12Kb vs. TERF2 8Kb	-0.1816	-0,3755 to 0,01235	No	ns	0.1026	K-N				SMCHD1 12Kb vs. TERF2 8Kb	-0.003934	-0,4183 to 0,4105	No	ns	>0,9999	K-N
SMCHD1 12Kb vs. TZAP 8Kb	-0.3508	-0,5448 to -0,1569	Yes	****	<0,0001	K-O				SMCHD1 12Kb vs. TZAP 8Kb	-0.406	-0,8204 to 0,008382	No	ns	0.0633	K-O
SMCHD1 12Kb vs. RBPJ 8Kb	-0.5198	-0,7137 to -0,3258	Yes	****	<0,0001	K-P				SMCHD1 12Kb vs. RBPJ 8Kb	-0.4847	-0,8481 to -0,1212	Yes	***	0.0004	K-P
SMCHD1 12Kb vs. IgG 8Kb	0.2308	-0,006700 to 0,4684	No	ns	0.0694	K-R				SMCHD1 12Kb vs. IgG 8Kb	0.3706	-0,04381 to 0,7850	No	ns	0.1568	K-R
SMCHD1 12Kb vs. H3 6Kb	-0.7148	-0,9155 to -0,5140	Yes	****	<0,0001	K-S				SMCHD1 12Kb vs. H3 6Kb	-0.6292	-1,044 to -0,2148	Yes	****	<0,0001	K-S
SMCHD1 12Kb vs. TERF2 6Kb	-0.08079	-0,2747 to 0,1132	No	ns	0.9991	K-T				SMCHD1 12Kb vs. TERF2 6Kb	0.2241	-0,1903 to 0,6385	No	ns	0.9604	K-T
SMCHD1 12Kb vs. TZAP 6Kb	-0.1925	-0,3864 to 0,001478	No	ns	0.0547	K-U				SMCHD1 12Kb vs. TZAP 6Kb	-0.1689	-0,5833 to 0,2455	No	ns	0.9993	K-U
SMCHD1 12Kb vs. RBPJ 6Kb	-0.2134	-0,4509 to 0,02418	No	ns	0.1516	K-V				SMCHD1 12Kb vs. RBPJ 6Kb	0.1767	-0,2685 to 0,6218	No	ns	0.9996	K-V
SMCHD1 12Kb vs. IgG 6Kb	0.2403	0,002808 to 0,4779	Yes	*	0.0434	K-X				SMCHD1 12Kb vs. IgG 6Kb	0.3692	-0,04515 to 0,7836	No	ns	0.1617	K-X
SMCHD1 12Kb vs. H3 4Kb	-0.7454	-0,9665 to -0,5242	Yes	****	<0,0001	K-Y				SMCHD1 12Kb vs. H3 4Kb	-0.6292	-1,044 to -0,2148	Yes	****	<0,0001	K-Y
SMCHD1 12Kb vs. TERF2 4Kb	0.0106	-0,2269 to 0,2481	No	ns	>0,9999	K-Z				SMCHD1 12Kb vs. TERF2 4Kb	0.3706	-0,04382 to 0,7850	No	ns	0.1568	K-Z
SMCHD1 12Kb vs. TZAP 4Kb	-0.1485	-0,3860 to 0,08901	No	ns	0.8387	K-AA				SMCHD1 12Kb vs. TZAP 4Kb	0.1156	-0,2988 to 0,5300	No	ns	>0,9999	K-AA
SMCHD1 12Kb vs. RBPJ 4Kb	-0.1107	-0,3482 to 0,1269	No	ns	0.9946	K-AB				SMCHD1 12Kb vs. RBPJ 4Kb	-0.4461	-0,8095 to -0,08262	Yes	**	0.0022	K-AB
SMCHD1 12Kb vs. IgG 4Kb	0.2452	0,007666 to 0,4827	Yes	*	0.0337	K-AD				SMCHD1 12Kb vs. IgG 4Kb	0.3708	-0,04359 to 0,7852	No	ns	0.1559	K-AD
IgG 12Kb vs. H3 8Kb	-0.9027	-1,146 to -0,6595	Yes	****	<0,0001	L-M				IgG 12Kb vs. H3 8Kb	-0.9958	-1,456 to -0,5361	Yes	****	<0,0001	L-M
IgG 12Kb vs. TERF2 8Kb	-0.3528	-0,5903 to -0,1152	Yes	****	<0,0001	L-N				IgG 12Kb vs. TERF2 8Kb	-0.3706	-0,8304 to 0,08912	No	ns	0.3358	L-N
IgG 12Kb vs. TZAP 8Kb	-0.522	-0,7595 to -0,2845	Yes	****	<0,0001	L-O				IgG 12Kb vs. TZAP 8Kb	-0.7727	-1,232 to -0,3130	Yes	****	<0,0001	L-O
IgG 12Kb vs. RBPJ 8Kb	-0.6909	-0,9285 to -0,4534	Yes	****	<0,0001	L-P				IgG 12Kb vs. RBPJ 8Kb	-0.8514	-1,266 to -0,4370	Yes	****	<0,0001	L-P
IgG 12Kb vs. SMCHD1 8kb	-0.1618	-0,3993 to 0,07577	No	ns	0.6991	L-Q				IgG 12Kb vs. SMCHD1 8kb	-0.2479	-0,6623 to 0,1665	No	ns	0.888	L-Q
IgG 12Kb vs. IgG 8Kb	0.05967	-0,2146 to 0,3339	No	ns	>0,9999	L-R				IgG 12Kb vs. IgG 8Kb	0.003905	-0,4558 to 0,4636	No	ns	>0,9999	L-R
IgG 12Kb vs. H3 6Kb	-0.8859	-1,129 to -0,6428	Yes	****	<0,0001	L-S				IgG 12Kb vs. H3 6Kb	-0.9958	-1,456 to -0,5361	Yes	****	<0,0001	L-S
IgG 12Kb vs. TERF2 6Kb	-0.2519	-0,4895 to -0,01442	Yes	*	0.0235	L-T				IgG 12Kb vs. TERF2 6Kb	-0.1426	-0,6024 to 0,3171	No	ns	>0,9999	L-T
IgG 12Kb vs. TZAP 6Kb	-0.3636	-0,6012 to -0,1261	Yes	****	<0,0001	L-U				IgG 12Kb vs. TZAP 6Kb	-0.5356	-0,9953 to -0,07588	Yes	**	0.0057	L-U
IgG 12Kb vs. RBPJ 6Kb	-0.3845	-0,6588 to -0,1102	Yes	***	0.0001	L-V				IgG 12Kb vs. RBPJ 6Kb	-0.19	-0,6776 to 0,2976	No	ns	0.9997	L-V
IgG 12Kb vs. SMCHD1 6Kb	-0.1468	-0,4211 to 0,1275	No	ns	0.966	L-W				IgG 12Kb vs. SMCHD1 6Kb	-0.2582	-0,7458 to 0,2294	No	ns	0.969	L-W
IgG 12Kb vs. IgG 6Kb	0.06918	-0,2051 to 0,3435	No	ns	>0,9999	L-X				IgG 12Kb vs. IgG 6Kb	0.002567	-0,4572 to 0,4623	No	ns	>0,9999	L-X
IgG 12Kb vs. H3 4Kb	-0.9165	-1,177 to -0,6563	Yes	****	<0,0001	L-Y				IgG 12Kb vs. H3 4Kb	-0.9958	-1,456 to -0,5361	Yes	****	<0,0001	L-Y
IgG 12Kb vs. TERF2 4Kb	-0.1606	-0,4348 to 0,1137	No	ns	0.9108	L-Z				IgG 12Kb vs. TERF2 4Kb	0.003895	-0,4558 to 0,4636	No	ns	>0,9999	L-Z
IgG 12Kb vs. TZAP 4Kb	-0.3197	-0,5940 to -0,04540	Yes	**	0.0055	L-AA				IgG 12Kb vs. TZAP 4Kb	-0.2511	-0,7108 to 0,2087	No	ns	0.9557	L-AA
IgG 12Kb vs. RBPJ 4Kb	-0.2818	-0,5561 to -0,007558	Yes	*	0.0358	L-AB				IgG 12Kb vs. RBPJ 4Kb	-0.8128	-1,227 to -0,3984	Yes	****	<0,0001	L-AB
IgG 12Kb vs. SMCHD1 4Kb	-0.08296	-0,3572 to 0,1913	No	ns	>0,9999	L-AC				IgG 12Kb vs. SMCHD1 4Kb	-0.3358	-0,7502 to 0,07857	No	ns	0.3251	L-AC
IgG 12Kb vs. IgG 4Kb	0.07404	-0,2002 to 0,3483	No	ns	>0,9999	L-AD				IgG 12Kb vs. IgG 4Kb	0.004126	-0,4556 to 0,4639	No	ns	>0,9999	L-AD
H3 8Kb vs. TERF2 8Kb	0.5499	0,3492 to 0,7507	Yes	****	<0,0001	M-N				H3 8Kb vs. TERF2 8Kb	0.6252	0,1655 to 1,085	Yes	***	0.0003	M-N
H3 8Kb vs. TZAP 8Kb	0.3807	0,1799 to 0,5814	Yes	****	<0,0001	M-O				H3 8Kb vs. TZAP 8Kb	0.2231	-0,2366 to 0,6829	No	ns	0.9898	M-O
H3 8Kb vs. RBPJ 8Kb	0.2117	0,01099 to 0,4125	Yes	*	0.0254	M-P				H3 8Kb vs. RBPJ 8Kb	0.1445	-0,2699 to 0,5589	No	ns	>0,9999	M-P
H3 8Kb vs. SMCHD1 8kb	0.7409	0,5402 to 0,9417	Yes	****	<0,0001	M-Q				H3 8Kb vs. SMCHD1 8kb	0.748	0,3336 to 1,162	Yes	****	<0,0001	M-Q
H3 8Kb vs. IgG 8Kb	0.9623	0,7192 to 1,205	Yes	****	<0,0001	M-R				H3 8Kb vs. IgG 8Kb	0.9997	0,5400 to 1,459	Yes	****	<0,0001	M-R
H3 8Kb vs. TERF2 6Kb	0.6507	0,4500 to 0,8515	Yes	****	<0,0001	M-T				H3 8Kb vs. TERF2 6Kb	0.8532	0,3935 to 1,313	Yes	****	<0,0001	M-T
H3 8Kb vs. TZAP 6Kb	0.539	0,3383 to 0,7398	Yes	****	<0,0001	M-U				H3 8Kb vs. TZAP 6Kb	0.4602	0,0004940 to 0,9200	Yes	*	0.0494	M-U
H3 8Kb vs. RBPJ 6Kb	0.5181	0,2750 to 0,7613	Yes	****	<0,0001	M-V				H3 8Kb vs. RBPJ 6Kb	0.8058	0,3182 to 1,293	Yes	****	<0,0001	M-V
H3 8Kb vs. SMCHD1 6Kb	0.7559	0,5128 to 0,9990	Yes	****	<0,0001	M-W				H3 8Kb vs. SMCHD1 6Kb	0.7377	0,2500 to 1,225	Yes	****	<0,0001	M-W
H3 8Kb vs. IgG 6Kb	0.9718	0,7287 to 1,215	Yes	****	<0,0001	M-X				H3 8Kb vs. IgG 6Kb	0.9984	0,5387 to 1,458	Yes	****	<0,0001	M-X
H3 8Kb vs. TERF2 4Kb	0.7421	0,4990 to 0,9852	Yes	****	<0,0001	M-Z				H3 8Kb vs. TERF2 4Kb	0.9997	0,5400 to 1,459	Yes	****	<0,0001	M-Z
H3 8Kb vs. TZAP 4Kb	0.583	0,3399 to 0,8261	Yes	****	<0,0001	M-AA				H3 8Kb vs. TZAP 4Kb	0.7448	0,2850 to 1,205	Yes	****	<0,0001	M-AA
H3 8Kb vs. RBPJ 4Kb	0.6208	0,3777 to 0,8639	Yes	****	<0,0001	M-AB				H3 8Kb vs. RBPJ 4Kb	0.1831	-0,2313 to 0,5975	No	ns	0.9974	M-AB
H3 8Kb vs. SMCHD1 4Kb	0.8197	0,5766 to 1,063	Yes	****	<0,0001	M-AC				H3 8Kb vs. SMCHD1 4Kb	0.66	0,2456 to 1,074	Yes	****	<0,0001	M-AC
H3 8Kb vs. IgG 4Kb	0.9767	0,7336 to 1,220	Yes	****	<0,0001	M-AD				H3 8Kb vs. IgG 4Kb	1	0,5402 to 1,460	Yes	****	<0,0001	M-AD
TERF2 8Kb vs. TZAP 8Kb	-0.1692	-0,3632 to 0,02471	No	ns	0.1935	N-O				TERF2 8Kb vs. TZAP 8Kb	-0.4021	-0,8618 to 0,05765	No	ns	0.1889	N-O
TERF2 8Kb vs. RBPJ 8Kb	-0.3382	-0,5321 to -0,1442	Yes	****	<0,0001	N-P				TERF2 8Kb vs. RBPJ 8Kb	-0.4808	-0,8952 to -0,06636	Yes	**	0.0061	N-P
TERF2 8Kb vs. SMCHD1 8kb	0.191	-0,002943 to 0,3849	No	ns	0.0598	N-Q				TERF2 8Kb vs. SMCHD1 8kb	0.1227	-0,2917 to 0,5371	No	ns	>0,9999	N-Q
TERF2 8Kb vs. IgG 8Kb	0.4124	0,1749 to 0,6500	Yes	****	<0,0001	N-R				TERF2 8Kb vs. IgG 8Kb	0.3745	-0,08521 to 0,8343	No	ns	0.3147	N-R
TERF2 8Kb vs. H3 6Kb	-0.5332	-0,7339 to -0,3324	Yes	****	<0,0001	N-S				TERF2 8Kb vs. H3 6Kb	-0.6252	-1,085 to -0,1655	Yes	***	0.0003	N-S
TERF2 8Kb vs. TZAP 4Kb	0.03308	-0,2045 to 0,2706	No	ns	>0,9999	N-AA				TERF2 8Kb vs. TZAP 4Kb	0.1196	-0,3402 to 0,5793	No	ns	>0,9999	N-AA
TERF2 8Kb vs. TZAP 6Kb	-0.01087	-0,2048 to 0,1831	No	ns	>0,9999	N-U				TERF2 8Kb vs. TZAP 6Kb	-0.165	-0,6247 to 0,2947	No	ns	>0,9999	N-U
TERF2 8Kb vs. RBPJ 6Kb	-0.03176	-0,2693 to 0,2058	No	ns	>0,9999	N-V				TERF2 8Kb vs. RBPJ 6Kb	0.1806	-0,3070 to 0,6682	No	ns	0.9999	N-V
TERF2 8Kb vs. SMCHD1 6Kb	0.206	-0,03155 to 0,4435	No	ns	0.2034	N-W				TERF2 8Kb vs. SMCHD1 6Kb	0.1124	-0,3752 to 0,6001	No	ns	>0,9999	N-W
TERF2 8Kb vs. IgG 6Kb	0.4219	0,1844 to 0,6595	Yes	****	<0,0001	N-X				TERF2 8Kb vs. IgG 6Kb	0.3732	-0,08655 to 0,8329	No	ns	0.3218	N-X
TERF2 8Kb vs. H3 4Kb	-0.5638	-0,7849 to -0,3426	Yes	****	<0,0001	N-Y				TERF2 8Kb vs. H3 4Kb	-0.6252	-1,085 to -0,1655	Yes	***	0.0003	N-Y
TERF2 8Kb vs. RBPJ 4Kb	0.07092	-0,1666 to 0,3084	No	ns	>0,9999	N-AB				TERF2 8Kb vs. RBPJ 4Kb	-0.4421	-0,8565 to -0,02774	Yes	*	0.0218	N-AB
TERF2 8Kb vs. SMCHD1 4Kb	0.2698	0,03226 to 0,5073	Yes	**	0.0085	N-AC				TERF2 8Kb vs. SMCHD1 4Kb	0.03479	-0,3796 to 0,4492	No	ns	>0,9999	N-AC
TERF2 8Kb vs. IgG 4Kb	0.4268	0,1893 to 0,6643	Yes	****	<0,0001	N-AD				TERF2 8Kb vs. IgG 4Kb	0.3747	-0,08499 to 0,8345	No	ns	0.3135	N-AD
TZAP 8Kb vs. RBPJ 8Kb	-0.1689	-0,3629 to 0,02500	No	ns	0.1962	O-P				TZAP 8Kb vs. RBPJ 8Kb	-0.07868	-0,4931 to 0,3357	No	ns	>0,9999	O-P
TZAP 8Kb vs. SMCHD1 8kb	0.3602	0,1663 to 0,5542	Yes	****	<0,0001	O-Q				TZAP 8Kb vs. SMCHD1 8kb	0.5248	0,1104 to 0,9392	Yes	**	0.0012	O-Q
TZAP 8Kb vs. IgG 8Kb	0.5817	0,3441 to 0,8192	Yes	****	<0,0001	O-R				TZAP 8Kb vs. IgG 8Kb	0.7766	0,3169 to 1,236	Yes	****	<0,0001	O-R
TZAP 8Kb vs. H3 6Kb	-0.3639	-0,5647 to -0,1632	Yes	****	<0,0001	O-S				TZAP 8Kb vs. H3 6Kb	-0.2231	-0,6829 to 0,2366	No	ns	0.9898	O-S
TZAP 8Kb vs. TERF2 6Kb	0.27	0,07610 to 0,4640	Yes	***	0.0001	O-T				TZAP 8Kb vs. TERF2 6Kb	0.6301	0,1703 to 1,090	Yes	***	0.0002	O-T
TZAP 8Kb vs. RBPJ 6Kb	0.1375	-0,1001 to 0,3750	No	ns	0.9203	O-V				TZAP 8Kb vs. RBPJ 6Kb	0.5827	0,09507 to 1,070	Yes	**	0.0037	O-V
TZAP 8Kb vs. SMCHD1 6Kb	0.3752	0,1377 to 0,6127	Yes	****	<0,0001	O-W				TZAP 8Kb vs. SMCHD1 6Kb	0.5145	0,02690 to 1,002	Yes	*	0.0253	O-W
TZAP 8Kb vs. IgG 6Kb	0.5912	0,3536 to 0,8287	Yes	****	<0,0001	O-X				TZAP 8Kb vs. IgG 6Kb	0.7753	0,3155 to 1,235	Yes	****	<0,0001	O-X
TZAP 8Kb vs. H3 4Kb	-0.3945	-0,6157 to -0,1734	Yes	****	<0,0001	O-Y				TZAP 8Kb vs. H3 4Kb	-0.2231	-0,6829 to 0,2366	No	ns	0.9898	O-Y
TZAP 8Kb vs. TERF2 4Kb	0.3614	0,1239 to 0,5990	Yes	****	<0,0001	O-Z				TZAP 8Kb vs. TERF2 4Kb	0.7766	0,3169 to 1,236	Yes	****	<0,0001	O-Z
TZAP 8Kb vs. RBPJ 4Kb	0.2402	0,002623 to 0,4777	Yes	*	0.0438	O-AB				TZAP 8Kb vs. RBPJ 4Kb	-0.04005	-0,4544 to 0,3743	No	ns	>0,9999	O-AB
TZAP 8Kb vs. SMCHD1 4Kb	0.439	0,2015 to 0,6766	Yes	****	<0,0001	O-AC				TZAP 8Kb vs. SMCHD1 4Kb	0.4369	0,02247 to 0,8513	Yes	*	0.0256	O-AC
TZAP 8Kb vs. IgG 4Kb	0.596	0,3585 to 0,8336	Yes	****	<0,0001	O-AD				TZAP 8Kb vs. IgG 4Kb	0.7768	0,3171 to 1,237	Yes	****	<0,0001	O-AD
RBPJ 8Kb vs. SMCHD1 8kb	0.5292	0,3352 to 0,7231	Yes	****	<0,0001	P-Q				RBPJ 8Kb vs. SMCHD1 8kb	0.6035	0,2400 to 0,9669	Yes	****	<0,0001	P-Q
RBPJ 8Kb vs. IgG 8Kb	0.7506	0,5131 to 0,9881	Yes	****	<0,0001	P-R				RBPJ 8Kb vs. IgG 8Kb	0.8553	0,4409 to 1,270	Yes	****	<0,0001	P-R
RBPJ 8Kb vs. H3 6Kb	-0.195	-0,3957 to 0,005755	No	ns	0.0698	P-S				RBPJ 8Kb vs. H3 6Kb	-0.1445	-0,5589 to 0,2699	No	ns	>0,9999	P-S
RBPJ 8Kb vs. TERF2 6Kb	0.439	0,2450 to 0,6329	Yes	****	<0,0001	P-T				RBPJ 8Kb vs. TERF2 6Kb	0.7088	0,2944 to 1,123	Yes	****	<0,0001	P-T
RBPJ 8Kb vs. TZAP 6Kb	0.3273	0,1334 to 0,5212	Yes	****	<0,0001	P-U				RBPJ 8Kb vs. TZAP 6Kb	0.3158	-0,09864 to 0,7302	No	ns	0.4564	P-U
RBPJ 8Kb vs. SMCHD1 6Kb	0.5441	0,3066 to 0,7817	Yes	****	<0,0001	P-W				RBPJ 8Kb vs. SMCHD1 6Kb	0.5932	0,1481 to 1,038	Yes	***	0.0004	P-W
RBPJ 8Kb vs. IgG 6Kb	0.7601	0,5226 to 0,9976	Yes	****	<0,0001	P-X				RBPJ 8Kb vs. IgG 6Kb	0.8539	0,4395 to 1,268	Yes	****	<0,0001	P-X
RBPJ 8Kb vs. H3 4Kb	-0.2256	-0,4467 to -0,004479	Yes	*	0.0391	P-Y				RBPJ 8Kb vs. H3 4Kb	-0.1445	-0,5589 to 0,2699	No	ns	>0,9999	P-Y
RBPJ 8Kb vs. TERF2 4Kb	0.5304	0,2928 to 0,7679	Yes	****	<0,0001	P-Z				RBPJ 8Kb vs. TERF2 4Kb	0.8553	0,4409 to 1,270	Yes	****	<0,0001	P-Z
RBPJ 8Kb vs. TZAP 4Kb	0.3712	0,1337 to 0,6088	Yes	****	<0,0001	P-AA				RBPJ 8Kb vs. TZAP 4Kb	0.6003	0,1859 to 1,015	Yes	****	<0,0001	P-AA
RBPJ 8Kb vs. SMCHD1 4Kb	0.608	0,3704 to 0,8455	Yes	****	<0,0001	P-AC				RBPJ 8Kb vs. SMCHD1 4Kb	0.5155	0,1521 to 0,8790	Yes	***	0.0001	P-AC
RBPJ 8Kb vs. IgG 4Kb	0.765	0,5274 to 1,002	Yes	****	<0,0001	P-AD				RBPJ 8Kb vs. IgG 4Kb	0.8555	0,4411 to 1,270	Yes	****	<0,0001	P-AD
SMCHD1 8kb vs. IgG 8Kb	0.2214	-0,01610 to 0,4590	No	ns	0.1072	Q-R				SMCHD1 8kb vs. IgG 8Kb	0.2518	-0,1626 to 0,6662	No	ns	0.8711	Q-R
SMCHD1 8kb vs. H3 6Kb	-0.7242	-0,9249 to -0,5234	Yes	****	<0,0001	Q-S				SMCHD1 8kb vs. H3 6Kb	-0.748	-1,162 to -0,3336	Yes	****	<0,0001	Q-S
SMCHD1 8kb vs. TERF2 6Kb	-0.09019	-0,2841 to 0,1038	No	ns	0.9947	Q-T				SMCHD1 8kb vs. TERF2 6Kb	0.1053	-0,3091 to 0,5197	No	ns	>0,9999	Q-T
SMCHD1 8kb vs. TZAP 6Kb	-0.2019	-0,3958 to -0,007927	Yes	*	0.0303	Q-U				SMCHD1 8kb vs. TZAP 6Kb	-0.2877	-0,7021 to 0,1267	No	ns	0.6572	Q-U
SMCHD1 8kb vs. RBPJ 6Kb	-0.2228	-0,4603 to 0,01477	No	ns	0.101	Q-V				SMCHD1 8kb vs. RBPJ 6Kb	0.05788	-0,3873 to 0,5030	No	ns	>0,9999	Q-V
SMCHD1 8kb vs. IgG 6Kb	0.2309	-0,006597 to 0,4685	No	ns	0.0691	Q-X				SMCHD1 8kb vs. IgG 6Kb	0.2505	-0,1639 to 0,6649	No	ns	0.8771	Q-X
SMCHD1 8kb vs. H3 4Kb	-0.7548	-0,9759 to -0,5336	Yes	****	<0,0001	Q-Y				SMCHD1 8kb vs. H3 4Kb	-0.748	-1,162 to -0,3336	Yes	****	<0,0001	Q-Y
SMCHD1 8kb vs. TERF2 4Kb	0.001199	-0,2363 to 0,2387	No	ns	>0,9999	Q-Z				SMCHD1 8kb vs. TERF2 4Kb	0.2518	-0,1626 to 0,6662	No	ns	0.8712	Q-Z
SMCHD1 8kb vs. TZAP 4Kb	-0.1579	-0,3954 to 0,07961	No	ns	0.7433	Q-AA				SMCHD1 8kb vs. TZAP 4Kb	-0.003168	-0,4176 to 0,4112	No	ns	>0,9999	Q-AA
SMCHD1 8kb vs. RBPJ 4Kb	-0.1201	-0,3576 to 0,1175	No	ns	0.9832	Q-AB				SMCHD1 8kb vs. RBPJ 4Kb	-0.5649	-0,9283 to -0,2014	Yes	****	<0,0001	Q-AB
SMCHD1 8kb vs. IgG 4Kb	0.2358	-0,001739 to 0,4733	No	ns	0.0545	Q-AD				SMCHD1 8kb vs. IgG 4Kb	0.252	-0,1624 to 0,6664	No	ns	0.8701	Q-AD
IgG 8Kb vs. H3 6Kb	-0.9456	-1,189 to -0,7025	Yes	****	<0,0001	R-S				IgG 8Kb vs. H3 6Kb	-0.9997	-1,459 to -0,5400	Yes	****	<0,0001	R-S
IgG 8Kb vs. TERF2 6Kb	-0.3116	-0,5491 to -0,07409	Yes	***	0.0006	R-T				IgG 8Kb vs. TERF2 6Kb	-0.1465	-0,6063 to 0,3132	No	ns	>0,9999	R-T
IgG 8Kb vs. TZAP 6Kb	-0.4233	-0,6608 to -0,1858	Yes	****	<0,0001	R-U				IgG 8Kb vs. TZAP 6Kb	-0.5395	-0,9993 to -0,07979	Yes	**	0.005	R-U
IgG 8Kb vs. RBPJ 6Kb	-0.4442	-0,7185 to -0,1699	Yes	****	<0,0001	R-V				IgG 8Kb vs. RBPJ 6Kb	-0.1939	-0,6815 to 0,2937	No	ns	0.9996	R-V
IgG 8Kb vs. SMCHD1 6Kb	-0.2064	-0,4807 to 0,06783	No	ns	0.4867	R-W				IgG 8Kb vs. SMCHD1 6Kb	-0.2621	-0,7497 to 0,2255	No	ns	0.963	R-W
IgG 8Kb vs. IgG 6Kb	0.009508	-0,2648 to 0,2838	No	ns	>0,9999	R-X				IgG 8Kb vs. IgG 6Kb	-0.001338	-0,4611 to 0,4584	No	ns	>0,9999	R-X
IgG 8Kb vs. H3 4Kb	-0.9762	-1,236 to -0,7160	Yes	****	<0,0001	R-Y				IgG 8Kb vs. H3 4Kb	-0.9997	-1,459 to -0,5400	Yes	****	<0,0001	R-Y
IgG 8Kb vs. TERF2 4Kb	-0.2202	-0,4945 to 0,05405	No	ns	0.3464	R-Z				IgG 8Kb vs. TERF2 4Kb	-1.054e-05	-0,4597 to 0,4597	No	ns	>0,9999	R-Z
IgG 8Kb vs. TZAP 4Kb	-0.3793	-0,6536 to -0,1051	Yes	***	0.0002	R-AA				IgG 8Kb vs. TZAP 4Kb	-0.255	-0,7147 to 0,2048	No	ns	0.9475	R-AA
IgG 8Kb vs. RBPJ 4Kb	-0.3415	-0,6158 to -0,06723	Yes	**	0.0017	R-AB				IgG 8Kb vs. RBPJ 4Kb	-0.8167	-1,231 to -0,4023	Yes	****	<0,0001	R-AB
IgG 8Kb vs. SMCHD1 4Kb	-0.1426	-0,4169 to 0,1316	No	ns	0.9759	R-AC				IgG 8Kb vs. SMCHD1 4Kb	-0.3397	-0,7541 to 0,07466	No	ns	0.3022	R-AC
IgG 8Kb vs. IgG 4Kb	0.01437	-0,2599 to 0,2886	No	ns	>0,9999	R-AD				IgG 8Kb vs. IgG 4Kb	0.0002209	-0,4595 to 0,4600	No	ns	>0,9999	R-AD
H3 6Kb vs. TERF2 6Kb	0.634	0,4332 to 0,8347	Yes	****	<0,0001	S-T				H3 6Kb vs. TERF2 6Kb	0.8532	0,3935 to 1,313	Yes	****	<0,0001	S-T
H3 6Kb vs. TZAP 6Kb	0.5223	0,3215 to 0,7230	Yes	****	<0,0001	S-U				H3 6Kb vs. TZAP 6Kb	0.4602	0,0004940 to 0,9200	Yes	*	0.0494	S-U
H3 6Kb vs. RBPJ 6Kb	0.5014	0,2583 to 0,7445	Yes	****	<0,0001	S-V				H3 6Kb vs. RBPJ 6Kb	0.8058	0,3182 to 1,293	Yes	****	<0,0001	S-V
H3 6Kb vs. SMCHD1 6Kb	0.7391	0,4960 to 0,9823	Yes	****	<0,0001	S-W				H3 6Kb vs. SMCHD1 6Kb	0.7377	0,2500 to 1,225	Yes	****	<0,0001	S-W
H3 6Kb vs. IgG 6Kb	0.9551	0,7120 to 1,198	Yes	****	<0,0001	S-X				H3 6Kb vs. IgG 6Kb	0.9984	0,5387 to 1,458	Yes	****	<0,0001	S-X
H3 6Kb vs. TERF2 4Kb	0.7254	0,4822 to 0,9685	Yes	****	<0,0001	S-Z				H3 6Kb vs. TERF2 4Kb	0.9997	0,5400 to 1,459	Yes	****	<0,0001	S-Z
H3 6Kb vs. TZAP 4Kb	0.5662	0,3231 to 0,8094	Yes	****	<0,0001	S-AA				H3 6Kb vs. TZAP 4Kb	0.7448	0,2850 to 1,205	Yes	****	<0,0001	S-AA
H3 6Kb vs. RBPJ 4Kb	0.6041	0,3610 to 0,8472	Yes	****	<0,0001	S-AB				H3 6Kb vs. RBPJ 4Kb	0.1831	-0,2313 to 0,5975	No	ns	0.9974	S-AB
H3 6Kb vs. SMCHD1 4Kb	0.803	0,5598 to 1,046	Yes	****	<0,0001	S-AC				H3 6Kb vs. SMCHD1 4Kb	0.66	0,2456 to 1,074	Yes	****	<0,0001	S-AC
H3 6Kb vs. IgG 4Kb	0.96	0,7168 to 1,203	Yes	****	<0,0001	S-AD				H3 6Kb vs. IgG 4Kb	1	0,5402 to 1,460	Yes	****	<0,0001	S-AD
TERF2 6Kb vs. TZAP 6Kb	-0.1117	-0,3056 to 0,08226	No	ns	0.9242	T-U				TERF2 6Kb vs. TZAP 6Kb	-0.393	-0,8527 to 0,06674	No	ns	0.2257	T-U
TERF2 6Kb vs. RBPJ 6Kb	-0.1326	-0,3701 to 0,1050	No	ns	0.9454	T-V				TERF2 6Kb vs. RBPJ 6Kb	-0.04739	-0,5350 to 0,4402	No	ns	>0,9999	T-V
TERF2 6Kb vs. SMCHD1 6Kb	0.1052	-0,1324 to 0,3427	No	ns	0.9975	T-W				TERF2 6Kb vs. SMCHD1 6Kb	-0.1156	-0,6032 to 0,3721	No	ns	>0,9999	T-W
TERF2 6Kb vs. IgG 6Kb	0.3211	0,08359 to 0,5587	Yes	***	0.0003	T-X				TERF2 6Kb vs. IgG 6Kb	0.1452	-0,3145 to 0,6049	No	ns	>0,9999	T-X
TERF2 6Kb vs. H3 4Kb	-0.6646	-0,8857 to -0,4435	Yes	****	<0,0001	T-Y				TERF2 6Kb vs. H3 4Kb	-0.8532	-1,313 to -0,3935	Yes	****	<0,0001	T-Y
TERF2 6Kb vs. TZAP 4Kb	-0.06773	-0,3053 to 0,1698	No	ns	>0,9999	T-AA				TERF2 6Kb vs. TZAP 4Kb	-0.1084	-0,5682 to 0,3513	No	ns	>0,9999	T-AA
TERF2 6Kb vs. RBPJ 4Kb	-0.02989	-0,2674 to 0,2076	No	ns	>0,9999	T-AB				TERF2 6Kb vs. RBPJ 4Kb	-0.6701	-1,085 to -0,2557	Yes	****	<0,0001	T-AB
TERF2 6Kb vs. SMCHD1 4Kb	0.169	-0,06855 to 0,4065	No	ns	0.6103	T-AC				TERF2 6Kb vs. SMCHD1 4Kb	-0.1932	-0,6076 to 0,2212	No	ns	0.9942	T-AC
TERF2 6Kb vs. IgG 4Kb	0.326	0,08845 to 0,5635	Yes	***	0.0002	T-AD				TERF2 6Kb vs. IgG 4Kb	0.1467	-0,3130 to 0,6065	No	ns	>0,9999	T-AD
TZAP 6Kb vs. RBPJ 6Kb	-0.02089	-0,2584 to 0,2166	No	ns	>0,9999	U-V				TZAP 6Kb vs. RBPJ 6Kb	0.3456	-0,1420 to 0,8332	No	ns	0.6147	U-V
TZAP 6Kb vs. SMCHD1 6Kb	0.2168	-0,02068 to 0,4544	No	ns	0.1309	U-W				TZAP 6Kb vs. SMCHD1 6Kb	0.2774	-0,2102 to 0,7651	No	ns	0.9312	U-W
TZAP 6Kb vs. IgG 6Kb	0.4328	0,1953 to 0,6703	Yes	****	<0,0001	U-X				TZAP 6Kb vs. IgG 6Kb	0.5382	0,07845 to 0,9979	Yes	**	0.0052	U-X
TZAP 6Kb vs. H3 4Kb	-0.5529	-0,7740 to -0,3318	Yes	****	<0,0001	U-Y				TZAP 6Kb vs. H3 4Kb	-0.4602	-0,9200 to -0,0004940	Yes	*	0.0494	U-Y
TZAP 6Kb vs. TERF2 4Kb	0.2031	-0,03446 to 0,4406	No	ns	0.2269	U-Z				TZAP 6Kb vs. TERF2 4Kb	0.5395	0,07978 to 0,9992	Yes	**	0.005	U-Z
TZAP 6Kb vs. RBPJ 4Kb	0.08179	-0,1557 to 0,3193	No	ns	>0,9999	U-AB				TZAP 6Kb vs. RBPJ 4Kb	-0.2771	-0,6915 to 0,1373	No	ns	0.7292	U-AB
TZAP 6Kb vs. SMCHD1 4Kb	0.2807	0,04313 to 0,5182	Yes	**	0.0044	U-AC				TZAP 6Kb vs. SMCHD1 4Kb	0.1998	-0,2146 to 0,6142	No	ns	0.9907	U-AC
TZAP 6Kb vs. IgG 4Kb	0.4377	0,2001 to 0,6752	Yes	****	<0,0001	U-AD				TZAP 6Kb vs. IgG 4Kb	0.5397	0,08001 to 0,9995	Yes	**	0.005	U-AD
RBPJ 6Kb vs. SMCHD1 6Kb	0.2377	-0,03654 to 0,5120	No	ns	0.2041	V-W				RBPJ 6Kb vs. SMCHD1 6Kb	-0.06816	-0,5822 to 0,4458	No	ns	>0,9999	V-W
RBPJ 6Kb vs. IgG 6Kb	0.4537	0,1794 to 0,7280	Yes	****	<0,0001	V-X				RBPJ 6Kb vs. IgG 6Kb	0.1926	-0,2950 to 0,6802	No	ns	0.9996	V-X
RBPJ 6Kb vs. H3 4Kb	-0.532	-0,7922 to -0,2718	Yes	****	<0,0001	V-Y				RBPJ 6Kb vs. H3 4Kb	-0.8058	-1,293 to -0,3182	Yes	****	<0,0001	V-Y
RBPJ 6Kb vs. TERF2 4Kb	0.224	-0,05032 to 0,4982	No	ns	0.3122	V-Z				RBPJ 6Kb vs. TERF2 4Kb	0.1939	-0,2937 to 0,6815	No	ns	0.9996	V-Z
RBPJ 6Kb vs. TZAP 4Kb	0.06484	-0,2094 to 0,3391	No	ns	>0,9999	V-AA				RBPJ 6Kb vs. TZAP 4Kb	-0.06105	-0,5487 to 0,4266	No	ns	>0,9999	V-AA
RBPJ 6Kb vs. SMCHD1 4Kb	0.3016	0,02728 to 0,5758	Yes	*	0.014	V-AC				RBPJ 6Kb vs. SMCHD1 4Kb	-0.1458	-0,5910 to 0,2993	No	ns	>0,9999	V-AC
RBPJ 6Kb vs. IgG 4Kb	0.4585	0,1843 to 0,7328	Yes	****	<0,0001	V-AD				RBPJ 6Kb vs. IgG 4Kb	0.1941	-0,2935 to 0,6818	No	ns	0.9995	V-AD
SMCHD1 6Kb vs. IgG 6Kb	0.216	-0,05832 to 0,4902	No	ns	0.3877	W-X				SMCHD1 6Kb vs. IgG 6Kb	0.2607	-0,2269 to 0,7484	No	ns	0.9651	W-X
SMCHD1 6Kb vs. H3 4Kb	-0.7698	-1,030 to -0,5096	Yes	****	<0,0001	W-Y				SMCHD1 6Kb vs. H3 4Kb	-0.7377	-1,225 to -0,2500	Yes	****	<0,0001	W-Y
SMCHD1 6Kb vs. TERF2 4Kb	-0.01378	-0,2881 to 0,2605	No	ns	>0,9999	W-Z				SMCHD1 6Kb vs. TERF2 4Kb	0.2621	-0,2256 to 0,7497	No	ns	0.963	W-Z
SMCHD1 6Kb vs. TZAP 4Kb	-0.1729	-0,4472 to 0,1014	No	ns	0.8276	W-AA				SMCHD1 6Kb vs. TZAP 4Kb	0.007114	-0,4805 to 0,4947	No	ns	>0,9999	W-AA
SMCHD1 6Kb vs. RBPJ 4Kb	-0.1351	-0,4093 to 0,1392	No	ns	0.9881	W-AB				SMCHD1 6Kb vs. RBPJ 4Kb	-0.5546	-0,9997 to -0,1094	Yes	**	0.0017	W-AB
SMCHD1 6Kb vs. IgG 4Kb	0.2208	-0,05346 to 0,4951	No	ns	0.3409	W-AD				SMCHD1 6Kb vs. IgG 4Kb	0.2623	-0,2253 to 0,7499	No	ns	0.9627	W-AD
IgG 6Kb vs. H3 4Kb	-0.9857	-1,246 to -0,7255	Yes	****	<0,0001	X-Y				IgG 6Kb vs. H3 4Kb	-0.9984	-1,458 to -0,5387	Yes	****	<0,0001	X-Y
IgG 6Kb vs. TERF2 4Kb	-0.2297	-0,5040 to 0,04454	No	ns	0.2633	X-Z				IgG 6Kb vs. TERF2 4Kb	0.001327	-0,4584 to 0,4611	No	ns	>0,9999	X-Z
IgG 6Kb vs. TZAP 4Kb	-0.3889	-0,6631 to -0,1146	Yes	****	<0,0001	X-AA				IgG 6Kb vs. TZAP 4Kb	-0.2536	-0,7134 to 0,2061	No	ns	0.9504	X-AA
IgG 6Kb vs. RBPJ 4Kb	-0.351	-0,6253 to -0,07674	Yes	***	0.001	X-AB				IgG 6Kb vs. RBPJ 4Kb	-0.8153	-1,230 to -0,4009	Yes	****	<0,0001	X-AB
IgG 6Kb vs. SMCHD1 4Kb	-0.1521	-0,4264 to 0,1221	No	ns	0.9489	X-AC				IgG 6Kb vs. SMCHD1 4Kb	-0.3384	-0,7528 to 0,07600	No	ns	0.3099	X-AC
IgG 6Kb vs. IgG 4Kb	0.004859	-0,2694 to 0,2791	No	ns	>0,9999	X-AD				IgG 6Kb vs. IgG 4Kb	0.001559	-0,4582 to 0,4613	No	ns	>0,9999	X-AD
H3 4Kb vs. TERF2 4Kb	0.756	0,4958 to 1,016	Yes	****	<0,0001	Y-Z				H3 4Kb vs. TERF2 4Kb	0.9997	0,5400 to 1,459	Yes	****	<0,0001	Y-Z
H3 4Kb vs. TZAP 4Kb	0.5969	0,3367 to 0,8571	Yes	****	<0,0001	Y-AA				H3 4Kb vs. TZAP 4Kb	0.7448	0,2850 to 1,205	Yes	****	<0,0001	Y-AA
H3 4Kb vs. RBPJ 4Kb	0.6347	0,3745 to 0,8949	Yes	****	<0,0001	Y-AB				H3 4Kb vs. RBPJ 4Kb	0.1831	-0,2313 to 0,5975	No	ns	0.9974	Y-AB
H3 4Kb vs. SMCHD1 4Kb	0.8336	0,5734 to 1,094	Yes	****	<0,0001	Y-AC				H3 4Kb vs. SMCHD1 4Kb	0.66	0,2456 to 1,074	Yes	****	<0,0001	Y-AC
H3 4Kb vs. IgG 4Kb	0.9906	0,7304 to 1,251	Yes	****	<0,0001	Y-AD				H3 4Kb vs. IgG 4Kb	1	0,5402 to 1,460	Yes	****	<0,0001	Y-AD
TERF2 4Kb vs. TZAP 4Kb	-0.1591	-0,4334 to 0,1152	No	ns	0.9184	Z-AA				TERF2 4Kb vs. TZAP 4Kb	-0.255	-0,7147 to 0,2048	No	ns	0.9475	Z-AA
TERF2 4Kb vs. RBPJ 4Kb	-0.1213	-0,3956 to 0,1530	No	ns	0.9975	Z-AB				TERF2 4Kb vs. RBPJ 4Kb	-0.8166	-1,231 to -0,4022	Yes	****	<0,0001	Z-AB
TERF2 4Kb vs. SMCHD1 4Kb	0.07759	-0,1967 to 0,3519	No	ns	>0,9999	Z-AC				TERF2 4Kb vs. SMCHD1 4Kb	-0.3397	-0,7541 to 0,07467	No	ns	0.3022	Z-AC
TERF2 4Kb vs. IgG 4Kb	0.2346	-0,03968 to 0,5089	No	ns	0.2261	Z-AD				TERF2 4Kb vs. IgG 4Kb	0.0002314	-0,4595 to 0,4600	No	ns	>0,9999	Z-AD
TZAP 4Kb vs. RBPJ 4Kb	0.03784	-0,2364 to 0,3121	No	ns	>0,9999	AA-AB				TZAP 4Kb vs. RBPJ 4Kb	-0.5617	-0,9761 to -0,1473	Yes	***	0.0003	AA-AB
TZAP 4Kb vs. SMCHD1 4Kb	0.2367	-0,03756 to 0,5110	No	ns	0.2111	AA-AC				TZAP 4Kb vs. SMCHD1 4Kb	-0.08477	-0,4992 to 0,3296	No	ns	>0,9999	AA-AC
TZAP 4Kb vs. IgG 4Kb	0.3937	0,1194 to 0,6680	Yes	****	<0,0001	AA-AD				TZAP 4Kb vs. IgG 4Kb	0.2552	-0,2045 to 0,7149	No	ns	0.947	AA-AD
RBPJ 4Kb vs. SMCHD1 4Kb	0.1989	-0,07540 to 0,4731	No	ns	0.5693	AB-AC				RBPJ 4Kb vs. SMCHD1 4Kb	0.4769	0,1135 to 0,8404	Yes	***	0.0006	AB-AC
RBPJ 4Kb vs. IgG 4Kb	0.3559	0,08159 to 0,6301	Yes	***	0.0007	AB-AD				RBPJ 4Kb vs. IgG 4Kb	0.8169	0,4025 to 1,231	Yes	****	<0,0001	AB-AD
SMCHD1 4Kb vs. IgG 4Kb	0.157	-0,1173 to 0,4313	No	ns	0.9287	AC-AD				SMCHD1 4Kb vs. IgG 4Kb	0.34	-0,07444 to 0,7544	No	ns	0.3009	AC-AD
Test details	Mean 1	Mean 2	Mean Diff,	SE of diff,	n1	n2	q	DF		Test details	Mean 1	Mean 2	Mean Diff,	SE of diff,	n1	n2	q	DF
H3 hTERT vs. TERF2 hTERT	1	0.3922	0.6078	0.07166	6	6	12	142		H3 hTERT vs. TERF2 hTERT	1	0.3504	0.6496	0.1148	6	6	8.003	131
H3 hTERT vs. TZAP hTERT	1	1.058	-0.05818	0.07166	6	6	1.148	142		H3 hTERT vs. TZAP hTERT	1	0.801	0.199	0.1148	6	6	2.452	131
H3 hTERT vs. RBPJ hTERT	1	1.203	-0.2031	0.07166	6	6	4.008	142		H3 hTERT vs. RBPJ hTERT	1	3.117	-2.117	0.1224	6	6	24.47	131
H3 hTERT vs. SMCHD1 hTERT	1	0.2314	0.7686	0.07166	6	6	15.17	142		H3 hTERT vs. SMCHD1 hTERT	1	0.2396	0.7604	0.1224	6	6	8.787	131
H3 hTERT vs. IgG hTERT	1	0.02212	0.9779	0.07166	6	6	19.3	142		H3 hTERT vs. IgG hTERT	1	0.005714	0.9943	0.1148	6	6	12.25	131
H3 hTERT vs. H3 12Kb	1	1	1e-09	0.05995	6	6	2.359e-08	142		H3 hTERT vs. H3 12Kb	1	1	0	0.1148	6	6	0	131
H3 hTERT vs. TERF2 12Kb	1	0.541	0.459	0.06206	6	6	10.46	142		H3 hTERT vs. TERF2 12Kb	1	0.2993	0.7007	0.1148	6	6	8.632	131
H3 hTERT vs. TZAP 12Kb	1	0.6418	0.3582	0.06352	6	6	7.976	142		H3 hTERT vs. TZAP 12Kb	1	0.7354	0.2646	0.1148	6	6	3.26	131
H3 hTERT vs. RBPJ 12kb	1	0.8652	0.1348	0.06206	6	6	3.073	142		H3 hTERT vs. RBPJ 12kb	1	1.402	-0.4022	0.1224	6	6	4.648	131
H3 hTERT vs. SMCHD1 12Kb	1	0.2546	0.7454	0.06206	6	6	16.99	142		H3 hTERT vs. SMCHD1 12Kb	1	0.3708	0.6292	0.1024	6	6	8.69	131
H3 hTERT vs. IgG 12Kb	1	0.08347	0.9165	0.07166	6	6	18.09	142		H3 hTERT vs. IgG 12Kb	1	0.004158	0.9958	0.1148	6	6	12.27	131
H3 hTERT vs. H3 8Kb	1	0.9861	0.01387	0.06352	6	6	0.3088	142		H3 hTERT vs. H3 8Kb	1	1	0	0.1148	6	6	0	131
H3 hTERT vs. TERF2 8Kb	1	0.4362	0.5638	0.06206	6	6	12.85	142		H3 hTERT vs. TERF2 8Kb	1	0.3748	0.6252	0.1148	6	6	7.702	131
H3 hTERT vs. TZAP 8Kb	1	0.6055	0.3945	0.06206	6	6	8.991	142		H3 hTERT vs. TZAP 8Kb	1	0.7769	0.2231	0.1148	6	6	2.749	131
H3 hTERT vs. RBPJ 8Kb	1	0.7744	0.2256	0.06206	6	6	5.141	142		H3 hTERT vs. RBPJ 8Kb	1	0.8555	0.1445	0.1024	6	6	1.995	131
H3 hTERT vs. SMCHD1 8kb	1	0.2452	0.7548	0.06206	6	6	17.2	142		H3 hTERT vs. SMCHD1 8kb	1	0.252	0.748	0.1024	6	6	10.33	131
H3 hTERT vs. IgG 8Kb	1	0.0238	0.9762	0.07166	6	6	19.27	142		H3 hTERT vs. IgG 8Kb	1	0.0002529	0.9997	0.1148	6	6	12.32	131
H3 hTERT vs. H3 6Kb	1	0.9694	0.03061	0.06352	6	6	0.6816	142		H3 hTERT vs. H3 6Kb	1	1	0	0.1148	6	6	0	131
H3 hTERT vs. TERF2 6Kb	1	0.3354	0.6646	0.06206	6	6	15.15	142		H3 hTERT vs. TERF2 6Kb	1	0.1468	0.8532	0.1148	6	6	10.51	131
H3 hTERT vs. TZAP 6Kb	1	0.4471	0.5529	0.06206	6	6	12.6	142		H3 hTERT vs. TZAP 6Kb	1	0.5398	0.4602	0.1148	6	6	5.67	131
H3 hTERT vs. RBPJ 6Kb	1	0.468	0.532	0.07166	6	6	10.5	142		H3 hTERT vs. RBPJ 6Kb	1	0.1942	0.8058	0.1224	6	6	9.313	131
H3 hTERT vs. SMCHD1 6Kb	1	0.2302	0.7698	0.07166	6	6	15.19	142		H3 hTERT vs. SMCHD1 6Kb	1	0.2623	0.7377	0.1224	6	6	8.525	131
H3 hTERT vs. IgG 6Kb	1	0.01429	0.9857	0.07166	6	6	19.45	142		H3 hTERT vs. IgG 6Kb	1	0.001591	0.9984	0.1148	6	6	12.3	131
H3 hTERT vs. H3 4Kb	1	1	0	0.06798	6	6	0	142		H3 hTERT vs. H3 4Kb	1	1	2e-09	0.1148	6	6	2.464e-08	131
H3 hTERT vs. TERF2 4Kb	1	0.244	0.756	0.07166	6	6	14.92	142		H3 hTERT vs. TERF2 4Kb	1	0.0002634	0.9997	0.1148	6	6	12.32	131
H3 hTERT vs. TZAP 4Kb	1	0.4031	0.5969	0.07166	6	6	11.78	142		H3 hTERT vs. TZAP 4Kb	1	0.2552	0.7448	0.1148	6	6	9.175	131
H3 hTERT vs. RBPJ 4Kb	1	0.3653	0.6347	0.07166	6	6	12.53	142		H3 hTERT vs. RBPJ 4Kb	1	0.8169	0.1831	0.1024	6	6	2.529	131
H3 hTERT vs. SMCHD1 4Kb	1	0.1664	0.8336	0.07166	6	6	16.45	142		H3 hTERT vs. SMCHD1 4Kb	1	0.34	0.66	0.1024	6	6	9.117	131
H3 hTERT vs. IgG 4Kb	1	0.009434	0.9906	0.07166	6	6	19.55	142		H3 hTERT vs. IgG 4Kb	1	3.202e-05	1	0.1148	6	6	12.32	131
TERF2 hTERT vs. TZAP hTERT	0.3922	1.058	-0.666	0.07166	6	6	13.14	142		TERF2 hTERT vs. TZAP hTERT	0.3504	0.801	-0.4506	0.1199	6	6	5.315	131
TERF2 hTERT vs. RBPJ hTERT	0.3922	1.203	-0.8109	0.07166	6	6	16	142		TERF2 hTERT vs. RBPJ hTERT	0.3504	3.117	-2.767	0.1272	6	6	30.77	131
TERF2 hTERT vs. SMCHD1 hTERT	0.3922	0.2314	0.1608	0.07166	6	6	3.173	142		TERF2 hTERT vs. SMCHD1 hTERT	0.3504	0.2396	0.1108	0.1272	6	6	1.232	131
TERF2 hTERT vs. IgG hTERT	0.3922	0.02212	0.37	0.07166	6	6	7.303	142		TERF2 hTERT vs. IgG hTERT	0.3504	0.005714	0.3447	0.1199	6	6	4.065	131
TERF2 hTERT vs. H3 12Kb	0.3922	1	-0.6078	0.05995	6	6	14.34	142		TERF2 hTERT vs. H3 12Kb	0.3504	1	-0.6496	0.1199	6	6	7.662	131
TERF2 hTERT vs. TERF2 12Kb	0.3922	0.541	-0.1489	0.06206	6	6	3.393	142		TERF2 hTERT vs. TERF2 12Kb	0.3504	0.2993	0.05108	0.1199	6	6	0.6025	131
TERF2 hTERT vs. TZAP 12Kb	0.3922	0.6418	-0.2496	0.06352	6	6	5.557	142		TERF2 hTERT vs. TZAP 12Kb	0.3504	0.7354	-0.385	0.1199	6	6	4.541	131
TERF2 hTERT vs. RBPJ 12kb	0.3922	0.8652	-0.473	0.06206	6	6	10.78	142		TERF2 hTERT vs. RBPJ 12kb	0.3504	1.402	-1.052	0.1272	6	6	11.7	131
TERF2 hTERT vs. SMCHD1 12Kb	0.3922	0.2546	0.1375	0.06206	6	6	3.134	142		TERF2 hTERT vs. SMCHD1 12Kb	0.3504	0.3708	-0.02045	0.1081	6	6	0.2676	131
TERF2 hTERT vs. IgG 12Kb	0.3922	0.08347	0.3087	0.07166	6	6	6.092	142		TERF2 hTERT vs. IgG 12Kb	0.3504	0.004158	0.3462	0.1199	6	6	4.084	131
TERF2 hTERT vs. H3 8Kb	0.3922	0.9861	-0.594	0.06352	6	6	13.22	142		TERF2 hTERT vs. H3 8Kb	0.3504	1	-0.6496	0.1199	6	6	7.662	131
TERF2 hTERT vs. TERF2 8Kb	0.3922	0.4362	-0.04406	0.06206	6	6	1.004	142		TERF2 hTERT vs. TERF2 8Kb	0.3504	0.3748	-0.02438	0.1199	6	6	0.2876	131
TERF2 hTERT vs. TZAP 8Kb	0.3922	0.6055	-0.2133	0.06206	6	6	4.861	142		TERF2 hTERT vs. TZAP 8Kb	0.3504	0.7769	-0.4265	0.1199	6	6	5.03	131
TERF2 hTERT vs. RBPJ 8Kb	0.3922	0.7744	-0.3822	0.06206	6	6	8.711	142		TERF2 hTERT vs. RBPJ 8Kb	0.3504	0.8555	-0.5051	0.1081	6	6	6.61	131
TERF2 hTERT vs. SMCHD1 8kb	0.3922	0.2452	0.1469	0.06206	6	6	3.349	142		TERF2 hTERT vs. SMCHD1 8kb	0.3504	0.252	0.09834	0.1081	6	6	1.287	131
TERF2 hTERT vs. IgG 8Kb	0.3922	0.0238	0.3684	0.07166	6	6	7.27	142		TERF2 hTERT vs. IgG 8Kb	0.3504	0.0002529	0.3501	0.1199	6	6	4.13	131
TERF2 hTERT vs. H3 6Kb	0.3922	0.9694	-0.5772	0.06352	6	6	12.85	142		TERF2 hTERT vs. H3 6Kb	0.3504	1	-0.6496	0.1199	6	6	7.662	131
TERF2 hTERT vs. TERF2 6Kb	0.3922	0.3354	0.05675	0.06206	6	6	1.293	142		TERF2 hTERT vs. TERF2 6Kb	0.3504	0.1468	0.2036	0.1199	6	6	2.402	131
TERF2 hTERT vs. TZAP 6Kb	0.3922	0.4471	-0.05493	0.06206	6	6	1.252	142		TERF2 hTERT vs. TZAP 6Kb	0.3504	0.5398	-0.1894	0.1199	6	6	2.234	131
TERF2 hTERT vs. RBPJ 6Kb	0.3922	0.468	-0.07582	0.07166	6	6	1.496	142		TERF2 hTERT vs. RBPJ 6Kb	0.3504	0.1942	0.1562	0.1272	6	6	1.737	131
TERF2 hTERT vs. SMCHD1 6Kb	0.3922	0.2302	0.1619	0.07166	6	6	3.196	142		TERF2 hTERT vs. SMCHD1 6Kb	0.3504	0.2623	0.08806	0.1272	6	6	0.9792	131
TERF2 hTERT vs. IgG 6Kb	0.3922	0.01429	0.3779	0.07166	6	6	7.458	142		TERF2 hTERT vs. IgG 6Kb	0.3504	0.001591	0.3488	0.1199	6	6	4.114	131
TERF2 hTERT vs. H3 4Kb	0.3922	1	-0.6078	0.06798	6	6	12.65	142		TERF2 hTERT vs. H3 4Kb	0.3504	1	-0.6496	0.1199	6	6	7.662	131
TERF2 hTERT vs. TERF2 4Kb	0.3922	0.244	0.1481	0.07166	6	6	2.924	142		TERF2 hTERT vs. TERF2 4Kb	0.3504	0.0002634	0.3501	0.1199	6	6	4.13	131
TERF2 hTERT vs. TZAP 4Kb	0.3922	0.4031	-0.01098	0.07166	6	6	0.2167	142		TERF2 hTERT vs. TZAP 4Kb	0.3504	0.2552	0.09517	0.1199	6	6	1.123	131
TERF2 hTERT vs. RBPJ 4Kb	0.3922	0.3653	0.02686	0.07166	6	6	0.5302	142		TERF2 hTERT vs. RBPJ 4Kb	0.3504	0.8169	-0.4665	0.1081	6	6	6.104	131
TERF2 hTERT vs. SMCHD1 4Kb	0.3922	0.1664	0.2257	0.07166	6	6	4.455	142		TERF2 hTERT vs. SMCHD1 4Kb	0.3504	0.34	0.0104	0.1081	6	6	0.1361	131
TERF2 hTERT vs. IgG 4Kb	0.3922	0.009434	0.3827	0.07166	6	6	7.554	142		TERF2 hTERT vs. IgG 4Kb	0.3504	3.202e-05	0.3504	0.1199	6	6	4.132	131
TZAP hTERT vs. RBPJ hTERT	1.058	1.203	-0.1449	0.07166	6	6	2.86	142		TZAP hTERT vs. RBPJ hTERT	0.801	3.117	-2.316	0.1272	6	6	25.76	131
TZAP hTERT vs. SMCHD1 hTERT	1.058	0.2314	0.8268	0.07166	6	6	16.32	142		TZAP hTERT vs. SMCHD1 hTERT	0.801	0.2396	0.5614	0.1272	6	6	6.242	131
TZAP hTERT vs. IgG hTERT	1.058	0.02212	1.036	0.07166	6	6	20.45	142		TZAP hTERT vs. IgG hTERT	0.801	0.005714	0.7953	0.1199	6	6	9.38	131
TZAP hTERT vs. H3 12Kb	1.058	1	0.05818	0.05995	6	6	1.372	142		TZAP hTERT vs. H3 12Kb	0.801	1	-0.199	0.1199	6	6	2.347	131
TZAP hTERT vs. TERF2 12Kb	1.058	0.541	0.5171	0.06206	6	6	11.79	142		TZAP hTERT vs. TERF2 12Kb	0.801	0.2993	0.5017	0.1199	6	6	5.917	131
TZAP hTERT vs. TZAP 12Kb	1.058	0.6418	0.4164	0.06352	6	6	9.272	142		TZAP hTERT vs. TZAP 12Kb	0.801	0.7354	0.0656	0.1199	6	6	0.7737	131
TZAP hTERT vs. RBPJ 12kb	1.058	0.8652	0.193	0.06206	6	6	4.399	142		TZAP hTERT vs. RBPJ 12kb	0.801	1.402	-0.6012	0.1272	6	6	6.685	131
TZAP hTERT vs. SMCHD1 12Kb	1.058	0.2546	0.8036	0.06206	6	6	18.31	142		TZAP hTERT vs. SMCHD1 12Kb	0.801	0.3708	0.4302	0.1081	6	6	5.629	131
TZAP hTERT vs. IgG 12Kb	1.058	0.08347	0.9747	0.07166	6	6	19.24	142		TZAP hTERT vs. IgG 12Kb	0.801	0.004158	0.7968	0.1199	6	6	9.399	131
TZAP hTERT vs. H3 8Kb	1.058	0.9861	0.07205	0.06352	6	6	1.604	142		TZAP hTERT vs. H3 8Kb	0.801	1	-0.199	0.1199	6	6	2.347	131
TZAP hTERT vs. TERF2 8Kb	1.058	0.4362	0.622	0.06206	6	6	14.17	142		TZAP hTERT vs. TERF2 8Kb	0.801	0.3748	0.4262	0.1199	6	6	5.027	131
TZAP hTERT vs. TZAP 8Kb	1.058	0.6055	0.4527	0.06206	6	6	10.32	142		TZAP hTERT vs. TZAP 8Kb	0.801	0.7769	0.02414	0.1199	6	6	0.2847	131
TZAP hTERT vs. RBPJ 8Kb	1.058	0.7744	0.2838	0.06206	6	6	6.467	142		TZAP hTERT vs. RBPJ 8Kb	0.801	0.8555	-0.05454	0.1081	6	6	0.7136	131
TZAP hTERT vs. SMCHD1 8kb	1.058	0.2452	0.813	0.06206	6	6	18.53	142		TZAP hTERT vs. SMCHD1 8kb	0.801	0.252	0.5489	0.1081	6	6	7.183	131
TZAP hTERT vs. IgG 8Kb	1.058	0.0238	1.034	0.07166	6	6	20.41	142		TZAP hTERT vs. IgG 8Kb	0.801	0.0002529	0.8007	0.1199	6	6	9.445	131
TZAP hTERT vs. H3 6Kb	1.058	0.9694	0.08879	0.06352	6	6	1.977	142		TZAP hTERT vs. H3 6Kb	0.801	1	-0.199	0.1199	6	6	2.347	131
TZAP hTERT vs. TERF2 6Kb	1.058	0.3354	0.7228	0.06206	6	6	16.47	142		TZAP hTERT vs. TERF2 6Kb	0.801	0.1468	0.6542	0.1199	6	6	7.716	131
TZAP hTERT vs. TZAP 6Kb	1.058	0.4471	0.6111	0.06206	6	6	13.93	142		TZAP hTERT vs. TZAP 6Kb	0.801	0.5398	0.2612	0.1199	6	6	3.081	131
TZAP hTERT vs. RBPJ 6Kb	1.058	0.468	0.5902	0.07166	6	6	11.65	142		TZAP hTERT vs. RBPJ 6Kb	0.801	0.1942	0.6068	0.1272	6	6	6.748	131
TZAP hTERT vs. SMCHD1 6Kb	1.058	0.2302	0.8279	0.07166	6	6	16.34	142		TZAP hTERT vs. SMCHD1 6Kb	0.801	0.2623	0.5387	0.1272	6	6	5.99	131
TZAP hTERT vs. IgG 6Kb	1.058	0.01429	1.044	0.07166	6	6	20.6	142		TZAP hTERT vs. IgG 6Kb	0.801	0.001591	0.7994	0.1199	6	6	9.429	131
TZAP hTERT vs. H3 4Kb	1.058	1	0.05818	0.06798	6	6	1.21	142		TZAP hTERT vs. H3 4Kb	0.801	1	-0.199	0.1199	6	6	2.347	131
TZAP hTERT vs. TERF2 4Kb	1.058	0.244	0.8142	0.07166	6	6	16.07	142		TZAP hTERT vs. TERF2 4Kb	0.801	0.0002634	0.8007	0.1199	6	6	9.444	131
TZAP hTERT vs. TZAP 4Kb	1.058	0.4031	0.655	0.07166	6	6	12.93	142		TZAP hTERT vs. TZAP 4Kb	0.801	0.2552	0.5458	0.1199	6	6	6.437	131
TZAP hTERT vs. RBPJ 4Kb	1.058	0.3653	0.6929	0.07166	6	6	13.67	142		TZAP hTERT vs. RBPJ 4Kb	0.801	0.8169	-0.01591	0.1081	6	6	0.2082	131
TZAP hTERT vs. SMCHD1 4Kb	1.058	0.1664	0.8917	0.07166	6	6	17.6	142		TZAP hTERT vs. SMCHD1 4Kb	0.801	0.34	0.461	0.1081	6	6	6.032	131
TZAP hTERT vs. IgG 4Kb	1.058	0.009434	1.049	0.07166	6	6	20.7	142		TZAP hTERT vs. IgG 4Kb	0.801	3.202e-05	0.801	0.1199	6	6	9.447	131
RBPJ hTERT vs. SMCHD1 hTERT	1.203	0.2314	0.9717	0.07166	6	6	19.18	142		RBPJ hTERT vs. SMCHD1 hTERT	3.117	0.2396	2.877	0.1341	6	6	30.36	131
RBPJ hTERT vs. IgG hTERT	1.203	0.02212	1.181	0.07166	6	6	23.31	142		RBPJ hTERT vs. IgG hTERT	3.117	0.005714	3.111	0.1272	6	6	34.6	131
RBPJ hTERT vs. H3 12Kb	1.203	1	0.2031	0.05995	6	6	4.79	142		RBPJ hTERT vs. H3 12Kb	3.117	1	2.117	0.1272	6	6	23.54	131
RBPJ hTERT vs. TERF2 12Kb	1.203	0.541	0.662	0.06206	6	6	15.09	142		RBPJ hTERT vs. TERF2 12Kb	3.117	0.2993	2.818	0.1272	6	6	31.33	131
RBPJ hTERT vs. TZAP 12Kb	1.203	0.6418	0.5613	0.06352	6	6	12.5	142		RBPJ hTERT vs. TZAP 12Kb	3.117	0.7354	2.382	0.1272	6	6	26.49	131
RBPJ hTERT vs. RBPJ 12kb	1.203	0.8652	0.3379	0.06206	6	6	7.701	142		RBPJ hTERT vs. RBPJ 12kb	3.117	1.402	1.715	0.1341	6	6	18.09	131
RBPJ hTERT vs. SMCHD1 12Kb	1.203	0.2546	0.9484	0.06206	6	6	21.61	142		RBPJ hTERT vs. SMCHD1 12Kb	3.117	0.3708	2.746	0.1161	6	6	33.45	131
RBPJ hTERT vs. IgG 12Kb	1.203	0.08347	1.12	0.07166	6	6	22.1	142		RBPJ hTERT vs. IgG 12Kb	3.117	0.004158	3.113	0.1272	6	6	34.62	131
RBPJ hTERT vs. H3 8Kb	1.203	0.9861	0.2169	0.06352	6	6	4.83	142		RBPJ hTERT vs. H3 8Kb	3.117	1	2.117	0.1272	6	6	23.54	131
RBPJ hTERT vs. TERF2 8Kb	1.203	0.4362	0.7668	0.06206	6	6	17.48	142		RBPJ hTERT vs. TERF2 8Kb	3.117	0.3748	2.742	0.1272	6	6	30.5	131
RBPJ hTERT vs. TZAP 8Kb	1.203	0.6055	0.5976	0.06206	6	6	13.62	142		RBPJ hTERT vs. TZAP 8Kb	3.117	0.7769	2.34	0.1272	6	6	26.02	131
RBPJ hTERT vs. RBPJ 8Kb	1.203	0.7744	0.4287	0.06206	6	6	9.769	142		RBPJ hTERT vs. RBPJ 8Kb	3.117	0.8555	2.262	0.1161	6	6	27.55	131
RBPJ hTERT vs. SMCHD1 8kb	1.203	0.2452	0.9578	0.06206	6	6	21.83	142		RBPJ hTERT vs. SMCHD1 8kb	3.117	0.252	2.865	0.1161	6	6	34.9	131
RBPJ hTERT vs. IgG 8Kb	1.203	0.0238	1.179	0.07166	6	6	23.27	142		RBPJ hTERT vs. IgG 8Kb	3.117	0.0002529	3.117	0.1272	6	6	34.66	131
RBPJ hTERT vs. H3 6Kb	1.203	0.9694	0.2337	0.06352	6	6	5.203	142		RBPJ hTERT vs. H3 6Kb	3.117	1	2.117	0.1272	6	6	23.54	131
RBPJ hTERT vs. TERF2 6Kb	1.203	0.3354	0.8677	0.06206	6	6	19.77	142		RBPJ hTERT vs. TERF2 6Kb	3.117	0.1468	2.97	0.1272	6	6	33.03	131
RBPJ hTERT vs. TZAP 6Kb	1.203	0.4471	0.756	0.06206	6	6	17.23	142		RBPJ hTERT vs. TZAP 6Kb	3.117	0.5398	2.577	0.1272	6	6	28.66	131
RBPJ hTERT vs. RBPJ 6Kb	1.203	0.468	0.7351	0.07166	6	6	14.51	142		RBPJ hTERT vs. RBPJ 6Kb	3.117	0.1942	2.923	0.1341	6	6	30.84	131
RBPJ hTERT vs. SMCHD1 6Kb	1.203	0.2302	0.9728	0.07166	6	6	19.2	142		RBPJ hTERT vs. SMCHD1 6Kb	3.117	0.2623	2.855	0.1341	6	6	30.12	131
RBPJ hTERT vs. IgG 6Kb	1.203	0.01429	1.189	0.07166	6	6	23.46	142		RBPJ hTERT vs. IgG 6Kb	3.117	0.001591	3.116	0.1272	6	6	34.65	131
RBPJ hTERT vs. H3 4Kb	1.203	1	0.2031	0.06798	6	6	4.225	142		RBPJ hTERT vs. H3 4Kb	3.117	1	2.117	0.1272	6	6	23.54	131
RBPJ hTERT vs. TERF2 4Kb	1.203	0.244	0.959	0.07166	6	6	18.93	142		RBPJ hTERT vs. TERF2 4Kb	3.117	0.0002634	3.117	0.1272	6	6	34.66	131
RBPJ hTERT vs. TZAP 4Kb	1.203	0.4031	0.7999	0.07166	6	6	15.79	142		RBPJ hTERT vs. TZAP 4Kb	3.117	0.2552	2.862	0.1272	6	6	31.83	131
RBPJ hTERT vs. RBPJ 4Kb	1.203	0.3653	0.8378	0.07166	6	6	16.53	142		RBPJ hTERT vs. RBPJ 4Kb	3.117	0.8169	2.3	0.1161	6	6	28.02	131
RBPJ hTERT vs. SMCHD1 4Kb	1.203	0.1664	1.037	0.07166	6	6	20.46	142		RBPJ hTERT vs. SMCHD1 4Kb	3.117	0.34	2.777	0.1161	6	6	33.83	131
RBPJ hTERT vs. IgG 4Kb	1.203	0.009434	1.194	0.07166	6	6	23.56	142		RBPJ hTERT vs. IgG 4Kb	3.117	3.202e-05	3.117	0.1272	6	6	34.66	131
SMCHD1 hTERT vs. IgG hTERT	0.2314	0.02212	0.2093	0.07166	6	6	4.13	142		SMCHD1 hTERT vs. IgG hTERT	0.2396	0.005714	0.2339	0.1272	6	6	2.601	131
SMCHD1 hTERT vs. H3 12Kb	0.2314	1	-0.7686	0.05995	6	6	18.13	142		SMCHD1 hTERT vs. H3 12Kb	0.2396	1	-0.7604	0.1272	6	6	8.455	131
SMCHD1 hTERT vs. TERF2 12Kb	0.2314	0.541	-0.3096	0.06206	6	6	7.056	142		SMCHD1 hTERT vs. TERF2 12Kb	0.2396	0.2993	-0.05967	0.1272	6	6	0.6636	131
SMCHD1 hTERT vs. TZAP 12Kb	0.2314	0.6418	-0.4103	0.06352	6	6	9.136	142		SMCHD1 hTERT vs. TZAP 12Kb	0.2396	0.7354	-0.4958	0.1272	6	6	5.513	131
SMCHD1 hTERT vs. RBPJ 12kb	0.2314	0.8652	-0.6338	0.06206	6	6	14.44	142		SMCHD1 hTERT vs. RBPJ 12kb	0.2396	1.402	-1.163	0.1341	6	6	12.26	131
SMCHD1 hTERT vs. SMCHD1 12Kb	0.2314	0.2546	-0.02322	0.06206	6	6	0.5293	142		SMCHD1 hTERT vs. SMCHD1 12Kb	0.2396	0.3708	-0.1312	0.1161	6	6	1.598	131
SMCHD1 hTERT vs. IgG 12Kb	0.2314	0.08347	0.1479	0.07166	6	6	2.92	142		SMCHD1 hTERT vs. IgG 12Kb	0.2396	0.004158	0.2355	0.1272	6	6	2.619	131
SMCHD1 hTERT vs. H3 8Kb	0.2314	0.9861	-0.7547	0.06352	6	6	16.8	142		SMCHD1 hTERT vs. H3 8Kb	0.2396	1	-0.7604	0.1272	6	6	8.455	131
SMCHD1 hTERT vs. TERF2 8Kb	0.2314	0.4362	-0.2048	0.06206	6	6	4.668	142		SMCHD1 hTERT vs. TERF2 8Kb	0.2396	0.3748	-0.1351	0.1272	6	6	1.503	131
SMCHD1 hTERT vs. TZAP 8Kb	0.2314	0.6055	-0.3741	0.06206	6	6	8.524	142		SMCHD1 hTERT vs. TZAP 8Kb	0.2396	0.7769	-0.5372	0.1272	6	6	5.974	131
SMCHD1 hTERT vs. RBPJ 8Kb	0.2314	0.7744	-0.543	0.06206	6	6	12.37	142		SMCHD1 hTERT vs. RBPJ 8Kb	0.2396	0.8555	-0.6159	0.1161	6	6	7.503	131
SMCHD1 hTERT vs. SMCHD1 8kb	0.2314	0.2452	-0.01382	0.06206	6	6	0.3149	142		SMCHD1 hTERT vs. SMCHD1 8kb	0.2396	0.252	-0.01241	0.1161	6	6	0.1512	131
SMCHD1 hTERT vs. IgG 8Kb	0.2314	0.0238	0.2076	0.07166	6	6	4.097	142		SMCHD1 hTERT vs. IgG 8Kb	0.2396	0.0002529	0.2394	0.1272	6	6	2.662	131
SMCHD1 hTERT vs. H3 6Kb	0.2314	0.9694	-0.738	0.06352	6	6	16.43	142		SMCHD1 hTERT vs. H3 6Kb	0.2396	1	-0.7604	0.1272	6	6	8.455	131
SMCHD1 hTERT vs. TERF2 6Kb	0.2314	0.3354	-0.104	0.06206	6	6	2.37	142		SMCHD1 hTERT vs. TERF2 6Kb	0.2396	0.1468	0.09286	0.1272	6	6	1.033	131
SMCHD1 hTERT vs. TZAP 6Kb	0.2314	0.4471	-0.2157	0.06206	6	6	4.915	142		SMCHD1 hTERT vs. TZAP 6Kb	0.2396	0.5398	-0.3001	0.1272	6	6	3.338	131
SMCHD1 hTERT vs. RBPJ 6Kb	0.2314	0.468	-0.2366	0.07166	6	6	4.669	142		SMCHD1 hTERT vs. RBPJ 6Kb	0.2396	0.1942	0.04547	0.1341	6	6	0.4797	131
SMCHD1 hTERT vs. SMCHD1 6Kb	0.2314	0.2302	0.00116	0.07166	6	6	0.02289	142		SMCHD1 hTERT vs. SMCHD1 6Kb	0.2396	0.2623	-0.02269	0.1341	6	6	0.2394	131
SMCHD1 hTERT vs. IgG 6Kb	0.2314	0.01429	0.2171	0.07166	6	6	4.285	142		SMCHD1 hTERT vs. IgG 6Kb	0.2396	0.001591	0.238	0.1272	6	6	2.647	131
SMCHD1 hTERT vs. H3 4Kb	0.2314	1	-0.7686	0.06798	6	6	15.99	142		SMCHD1 hTERT vs. H3 4Kb	0.2396	1	-0.7604	0.1272	6	6	8.455	131
SMCHD1 hTERT vs. TERF2 4Kb	0.2314	0.244	-0.01262	0.07166	6	6	0.2491	142		SMCHD1 hTERT vs. TERF2 4Kb	0.2396	0.0002634	0.2394	0.1272	6	6	2.662	131
SMCHD1 hTERT vs. TZAP 4Kb	0.2314	0.4031	-0.1717	0.07166	6	6	3.389	142		SMCHD1 hTERT vs. TZAP 4Kb	0.2396	0.2552	-0.01558	0.1272	6	6	0.1732	131
SMCHD1 hTERT vs. RBPJ 4Kb	0.2314	0.3653	-0.1339	0.07166	6	6	2.643	142		SMCHD1 hTERT vs. RBPJ 4Kb	0.2396	0.8169	-0.5773	0.1161	6	6	7.032	131
SMCHD1 hTERT vs. SMCHD1 4Kb	0.2314	0.1664	0.06497	0.07166	6	6	1.282	142		SMCHD1 hTERT vs. SMCHD1 4Kb	0.2396	0.34	-0.1003	0.1161	6	6	1.222	131
SMCHD1 hTERT vs. IgG 4Kb	0.2314	0.009434	0.222	0.07166	6	6	4.381	142		SMCHD1 hTERT vs. IgG 4Kb	0.2396	3.202e-05	0.2396	0.1272	6	6	2.665	131
IgG hTERT vs. H3 12Kb	0.02212	1	-0.9779	0.05995	6	6	23.07	142		IgG hTERT vs. H3 12Kb	0.005714	1	-0.9943	0.1199	6	6	11.73	131
IgG hTERT vs. TERF2 12Kb	0.02212	0.541	-0.5189	0.06206	6	6	11.83	142		IgG hTERT vs. TERF2 12Kb	0.005714	0.2993	-0.2936	0.1199	6	6	3.463	131
IgG hTERT vs. TZAP 12Kb	0.02212	0.6418	-0.6196	0.06352	6	6	13.8	142		IgG hTERT vs. TZAP 12Kb	0.005714	0.7354	-0.7297	0.1199	6	6	8.606	131
IgG hTERT vs. RBPJ 12kb	0.02212	0.8652	-0.843	0.06206	6	6	19.21	142		IgG hTERT vs. RBPJ 12kb	0.005714	1.402	-1.396	0.1272	6	6	15.53	131
IgG hTERT vs. SMCHD1 12Kb	0.02212	0.2546	-0.2325	0.06206	6	6	5.299	142		IgG hTERT vs. SMCHD1 12Kb	0.005714	0.3708	-0.3651	0.1081	6	6	4.778	131
IgG hTERT vs. IgG 12Kb	0.02212	0.08347	-0.06135	0.07166	6	6	1.211	142		IgG hTERT vs. IgG 12Kb	0.005714	0.004158	0.001556	0.1199	6	6	0.01836	131
IgG hTERT vs. H3 8Kb	0.02212	0.9861	-0.964	0.06352	6	6	21.46	142		IgG hTERT vs. H3 8Kb	0.005714	1	-0.9943	0.1199	6	6	11.73	131
IgG hTERT vs. TERF2 8Kb	0.02212	0.4362	-0.4141	0.06206	6	6	9.437	142		IgG hTERT vs. TERF2 8Kb	0.005714	0.3748	-0.3691	0.1199	6	6	4.353	131
IgG hTERT vs. TZAP 8Kb	0.02212	0.6055	-0.5833	0.06206	6	6	13.29	142		IgG hTERT vs. TZAP 8Kb	0.005714	0.7769	-0.7711	0.1199	6	6	9.096	131
IgG hTERT vs. RBPJ 8Kb	0.02212	0.7744	-0.7523	0.06206	6	6	17.14	142		IgG hTERT vs. RBPJ 8Kb	0.005714	0.8555	-0.8498	0.1081	6	6	11.12	131
IgG hTERT vs. SMCHD1 8kb	0.02212	0.2452	-0.2231	0.06206	6	6	5.084	142		IgG hTERT vs. SMCHD1 8kb	0.005714	0.252	-0.2463	0.1081	6	6	3.223	131
IgG hTERT vs. IgG 8Kb	0.02212	0.0238	-0.00168	0.07166	6	6	0.03316	142		IgG hTERT vs. IgG 8Kb	0.005714	0.0002529	0.005461	0.1199	6	6	0.06442	131
IgG hTERT vs. H3 6Kb	0.02212	0.9694	-0.9473	0.06352	6	6	21.09	142		IgG hTERT vs. H3 6Kb	0.005714	1	-0.9943	0.1199	6	6	11.73	131
IgG hTERT vs. TERF2 6Kb	0.02212	0.3354	-0.3133	0.06206	6	6	7.14	142		IgG hTERT vs. TERF2 6Kb	0.005714	0.1468	-0.1411	0.1199	6	6	1.664	131
IgG hTERT vs. TZAP 6Kb	0.02212	0.4471	-0.425	0.06206	6	6	9.685	142		IgG hTERT vs. TZAP 6Kb	0.005714	0.5398	-0.5341	0.1199	6	6	6.299	131
IgG hTERT vs. RBPJ 6Kb	0.02212	0.468	-0.4459	0.07166	6	6	8.8	142		IgG hTERT vs. RBPJ 6Kb	0.005714	0.1942	-0.1885	0.1272	6	6	2.096	131
IgG hTERT vs. SMCHD1 6Kb	0.02212	0.2302	-0.2081	0.07166	6	6	4.108	142		IgG hTERT vs. SMCHD1 6Kb	0.005714	0.2623	-0.2566	0.1272	6	6	2.854	131
IgG hTERT vs. IgG 6Kb	0.02212	0.01429	0.007827	0.07166	6	6	0.1545	142		IgG hTERT vs. IgG 6Kb	0.005714	0.001591	0.004123	0.1199	6	6	0.04863	131
IgG hTERT vs. H3 4Kb	0.02212	1	-0.9779	0.06798	6	6	20.34	142		IgG hTERT vs. H3 4Kb	0.005714	1	-0.9943	0.1199	6	6	11.73	131
IgG hTERT vs. TERF2 4Kb	0.02212	0.244	-0.2219	0.07166	6	6	4.38	142		IgG hTERT vs. TERF2 4Kb	0.005714	0.0002634	0.005451	0.1199	6	6	0.06429	131
IgG hTERT vs. TZAP 4Kb	0.02212	0.4031	-0.381	0.07166	6	6	7.52	142		IgG hTERT vs. TZAP 4Kb	0.005714	0.2552	-0.2495	0.1199	6	6	2.943	131
IgG hTERT vs. RBPJ 4Kb	0.02212	0.3653	-0.3432	0.07166	6	6	6.773	142		IgG hTERT vs. RBPJ 4Kb	0.005714	0.8169	-0.8112	0.1081	6	6	10.61	131
IgG hTERT vs. SMCHD1 4Kb	0.02212	0.1664	-0.1443	0.07166	6	6	2.848	142		IgG hTERT vs. SMCHD1 4Kb	0.005714	0.34	-0.3343	0.1081	6	6	4.374	131
IgG hTERT vs. IgG 4Kb	0.02212	0.009434	0.01269	0.07166	6	6	0.2504	142		IgG hTERT vs. IgG 4Kb	0.005714	3.202e-05	0.005682	0.1199	6	6	0.06702	131
H3 12Kb vs. TERF2 12Kb	1	0.541	0.459	0.04807	6	6	13.5	142		H3 12Kb vs. TERF2 12Kb	1	0.2993	0.7007	0.1199	6	6	8.264	131
H3 12Kb vs. TZAP 12Kb	1	0.6418	0.3582	0.04994	6	6	10.14	142		H3 12Kb vs. TZAP 12Kb	1	0.7354	0.2646	0.1199	6	6	3.121	131
H3 12Kb vs. RBPJ 12kb	1	0.8652	0.1348	0.04807	6	6	3.967	142		H3 12Kb vs. RBPJ 12kb	1	1.402	-0.4022	0.1272	6	6	4.472	131
H3 12Kb vs. SMCHD1 12Kb	1	0.2546	0.7454	0.04807	6	6	21.93	142		H3 12Kb vs. SMCHD1 12Kb	1	0.3708	0.6292	0.1081	6	6	8.233	131
H3 12Kb vs. IgG 12Kb	1	0.08347	0.9165	0.05995	6	6	21.62	142		H3 12Kb vs. IgG 12Kb	1	0.004158	0.9958	0.1199	6	6	11.75	131
H3 12Kb vs. H3 8Kb	1	0.9861	0.01387	0.04994	6	6	0.3928	142		H3 12Kb vs. H3 8Kb	1	1	0	0.1199	6	6	0	131
H3 12Kb vs. TERF2 8Kb	1	0.4362	0.5638	0.04807	6	6	16.59	142		H3 12Kb vs. TERF2 8Kb	1	0.3748	0.6252	0.1199	6	6	7.374	131
H3 12Kb vs. TZAP 8Kb	1	0.6055	0.3945	0.04807	6	6	11.61	142		H3 12Kb vs. TZAP 8Kb	1	0.7769	0.2231	0.1199	6	6	2.632	131
H3 12Kb vs. RBPJ 8Kb	1	0.7744	0.2256	0.04807	6	6	6.637	142		H3 12Kb vs. RBPJ 8Kb	1	0.8555	0.1445	0.1081	6	6	1.89	131
H3 12Kb vs. SMCHD1 8kb	1	0.2452	0.7548	0.04807	6	6	22.21	142		H3 12Kb vs. SMCHD1 8kb	1	0.252	0.748	0.1081	6	6	9.787	131
H3 12Kb vs. IgG 8Kb	1	0.0238	0.9762	0.05995	6	6	23.03	142		H3 12Kb vs. IgG 8Kb	1	0.0002529	0.9997	0.1199	6	6	11.79	131
H3 12Kb vs. H3 6Kb	1	0.9694	0.03061	0.04994	6	6	0.8669	142		H3 12Kb vs. H3 6Kb	1	1	0	0.1199	6	6	0	131
H3 12Kb vs. TERF2 6Kb	1	0.3354	0.6646	0.04807	6	6	19.55	142		H3 12Kb vs. TERF2 6Kb	1	0.1468	0.8532	0.1199	6	6	10.06	131
H3 12Kb vs. TZAP 6Kb	1	0.4471	0.5529	0.04807	6	6	16.27	142		H3 12Kb vs. TZAP 6Kb	1	0.5398	0.4602	0.1199	6	6	5.428	131
H3 12Kb vs. RBPJ 6Kb	1	0.468	0.532	0.05995	6	6	12.55	142		H3 12Kb vs. RBPJ 6Kb	1	0.1942	0.8058	0.1272	6	6	8.961	131
H3 12Kb vs. SMCHD1 6Kb	1	0.2302	0.7698	0.05995	6	6	18.16	142		H3 12Kb vs. SMCHD1 6Kb	1	0.2623	0.7377	0.1272	6	6	8.203	131
H3 12Kb vs. IgG 6Kb	1	0.01429	0.9857	0.05995	6	6	23.25	142		H3 12Kb vs. IgG 6Kb	1	0.001591	0.9984	0.1199	6	6	11.78	131
H3 12Kb vs. H3 4Kb	1	1	-1e-09	0.05551	6	6	2.548e-08	142		H3 12Kb vs. H3 4Kb	1	1	2e-09	0.1199	6	6	2.359e-08	131
H3 12Kb vs. TERF2 4Kb	1	0.244	0.756	0.05995	6	6	17.83	142		H3 12Kb vs. TERF2 4Kb	1	0.0002634	0.9997	0.1199	6	6	11.79	131
H3 12Kb vs. TZAP 4Kb	1	0.4031	0.5969	0.05995	6	6	14.08	142		H3 12Kb vs. TZAP 4Kb	1	0.2552	0.7448	0.1199	6	6	8.785	131
H3 12Kb vs. RBPJ 4Kb	1	0.3653	0.6347	0.05995	6	6	14.97	142		H3 12Kb vs. RBPJ 4Kb	1	0.8169	0.1831	0.1081	6	6	2.396	131
H3 12Kb vs. SMCHD1 4Kb	1	0.1664	0.8336	0.05995	6	6	19.66	142		H3 12Kb vs. SMCHD1 4Kb	1	0.34	0.66	0.1081	6	6	8.636	131
H3 12Kb vs. IgG 4Kb	1	0.009434	0.9906	0.05995	6	6	23.37	142		H3 12Kb vs. IgG 4Kb	1	3.202e-05	1	0.1199	6	6	11.79	131
TERF2 12Kb vs. TZAP 12Kb	0.541	0.6418	-0.1007	0.05245	6	6	2.716	142		TERF2 12Kb vs. TZAP 12Kb	0.2993	0.7354	-0.4361	0.1199	6	6	5.144	131
TERF2 12Kb vs. RBPJ 12kb	0.541	0.8652	-0.3241	0.05067	6	6	9.047	142		TERF2 12Kb vs. RBPJ 12kb	0.2993	1.402	-1.103	0.1272	6	6	12.26	131
TERF2 12Kb vs. SMCHD1 12Kb	0.541	0.2546	0.2864	0.05067	6	6	7.994	142		TERF2 12Kb vs. SMCHD1 12Kb	0.2993	0.3708	-0.07153	0.1081	6	6	0.936	131
TERF2 12Kb vs. IgG 12Kb	0.541	0.08347	0.4576	0.06206	6	6	10.43	142		TERF2 12Kb vs. IgG 12Kb	0.2993	0.004158	0.2952	0.1199	6	6	3.481	131
TERF2 12Kb vs. H3 8Kb	0.541	0.9861	-0.4451	0.05245	6	6	12	142		TERF2 12Kb vs. H3 8Kb	0.2993	1	-0.7007	0.1199	6	6	8.264	131
TERF2 12Kb vs. TERF2 8Kb	0.541	0.4362	0.1048	0.05067	6	6	2.925	142		TERF2 12Kb vs. TERF2 8Kb	0.2993	0.3748	-0.07546	0.1199	6	6	0.8901	131
TERF2 12Kb vs. TZAP 8Kb	0.541	0.6055	-0.06442	0.05067	6	6	1.798	142		TERF2 12Kb vs. TZAP 8Kb	0.2993	0.7769	-0.4775	0.1199	6	6	5.633	131
TERF2 12Kb vs. RBPJ 8Kb	0.541	0.7744	-0.2334	0.05067	6	6	6.513	142		TERF2 12Kb vs. RBPJ 8Kb	0.2993	0.8555	-0.5562	0.1081	6	6	7.278	131
TERF2 12Kb vs. SMCHD1 8kb	0.541	0.2452	0.2958	0.05067	6	6	8.256	142		TERF2 12Kb vs. SMCHD1 8kb	0.2993	0.252	0.04726	0.1081	6	6	0.6185	131
TERF2 12Kb vs. IgG 8Kb	0.541	0.0238	0.5172	0.06206	6	6	11.79	142		TERF2 12Kb vs. IgG 8Kb	0.2993	0.0002529	0.2991	0.1199	6	6	3.527	131
TERF2 12Kb vs. H3 6Kb	0.541	0.9694	-0.4284	0.05245	6	6	11.55	142		TERF2 12Kb vs. H3 6Kb	0.2993	1	-0.7007	0.1199	6	6	8.264	131
TERF2 12Kb vs. TERF2 6Kb	0.541	0.3354	0.2056	0.05067	6	6	5.739	142		TERF2 12Kb vs. TERF2 6Kb	0.2993	0.1468	0.1525	0.1199	6	6	1.799	131
TERF2 12Kb vs. TZAP 6Kb	0.541	0.4471	0.09394	0.05067	6	6	2.622	142		TERF2 12Kb vs. TZAP 6Kb	0.2993	0.5398	-0.2405	0.1199	6	6	2.836	131
TERF2 12Kb vs. RBPJ 6Kb	0.541	0.468	0.07305	0.06206	6	6	1.665	142		TERF2 12Kb vs. RBPJ 6Kb	0.2993	0.1942	0.1051	0.1272	6	6	1.169	131
TERF2 12Kb vs. SMCHD1 6Kb	0.541	0.2302	0.3108	0.06206	6	6	7.083	142		TERF2 12Kb vs. SMCHD1 6Kb	0.2993	0.2623	0.03698	0.1272	6	6	0.4112	131
TERF2 12Kb vs. IgG 6Kb	0.541	0.01429	0.5267	0.06206	6	6	12	142		TERF2 12Kb vs. IgG 6Kb	0.2993	0.001591	0.2977	0.1199	6	6	3.512	131
TERF2 12Kb vs. H3 4Kb	0.541	1	-0.459	0.05777	6	6	11.24	142		TERF2 12Kb vs. H3 4Kb	0.2993	1	-0.7007	0.1199	6	6	8.264	131
TERF2 12Kb vs. TERF2 4Kb	0.541	0.244	0.297	0.06206	6	6	6.769	142		TERF2 12Kb vs. TERF2 4Kb	0.2993	0.0002634	0.299	0.1199	6	6	3.527	131
TERF2 12Kb vs. TZAP 4Kb	0.541	0.4031	0.1379	0.06206	6	6	3.142	142		TERF2 12Kb vs. TZAP 4Kb	0.2993	0.2552	0.0441	0.1199	6	6	0.5201	131
TERF2 12Kb vs. RBPJ 4Kb	0.541	0.3653	0.1757	0.06206	6	6	4.005	142		TERF2 12Kb vs. RBPJ 4Kb	0.2993	0.8169	-0.5176	0.1081	6	6	6.773	131
TERF2 12Kb vs. SMCHD1 4Kb	0.541	0.1664	0.3746	0.06206	6	6	8.537	142		TERF2 12Kb vs. SMCHD1 4Kb	0.2993	0.34	-0.04068	0.1081	6	6	0.5323	131
TERF2 12Kb vs. IgG 4Kb	0.541	0.009434	0.5316	0.06206	6	6	12.11	142		TERF2 12Kb vs. IgG 4Kb	0.2993	3.202e-05	0.2993	0.1199	6	6	3.53	131
TZAP 12Kb vs. RBPJ 12kb	0.6418	0.8652	-0.2234	0.05245	6	6	6.024	142		TZAP 12Kb vs. RBPJ 12kb	0.7354	1.402	-0.6668	0.1272	6	6	7.415	131
TZAP 12Kb vs. SMCHD1 12Kb	0.6418	0.2546	0.3871	0.05245	6	6	10.44	142		TZAP 12Kb vs. SMCHD1 12Kb	0.7354	0.3708	0.3646	0.1081	6	6	4.77	131
TZAP 12Kb vs. IgG 12Kb	0.6418	0.08347	0.5583	0.06352	6	6	12.43	142		TZAP 12Kb vs. IgG 12Kb	0.7354	0.004158	0.7312	0.1199	6	6	8.625	131
TZAP 12Kb vs. H3 8Kb	0.6418	0.9861	-0.3444	0.05417	6	6	8.991	142		TZAP 12Kb vs. H3 8Kb	0.7354	1	-0.2646	0.1199	6	6	3.121	131
TZAP 12Kb vs. TERF2 8Kb	0.6418	0.4362	0.2055	0.05245	6	6	5.542	142		TZAP 12Kb vs. TERF2 8Kb	0.7354	0.3748	0.3606	0.1199	6	6	4.253	131
TZAP 12Kb vs. TZAP 8Kb	0.6418	0.6055	0.0363	0.05245	6	6	0.9788	142		TZAP 12Kb vs. TZAP 8Kb	0.7354	0.7769	-0.04146	0.1199	6	6	0.489	131
TZAP 12Kb vs. RBPJ 8Kb	0.6418	0.7744	-0.1326	0.05245	6	6	3.577	142		TZAP 12Kb vs. RBPJ 8Kb	0.7354	0.8555	-0.1201	0.1081	6	6	1.572	131
TZAP 12Kb vs. SMCHD1 8kb	0.6418	0.2452	0.3965	0.05245	6	6	10.69	142		TZAP 12Kb vs. SMCHD1 8kb	0.7354	0.252	0.4833	0.1081	6	6	6.325	131
TZAP 12Kb vs. IgG 8Kb	0.6418	0.0238	0.618	0.06352	6	6	13.76	142		TZAP 12Kb vs. IgG 8Kb	0.7354	0.0002529	0.7351	0.1199	6	6	8.671	131
TZAP 12Kb vs. H3 6Kb	0.6418	0.9694	-0.3276	0.05417	6	6	8.554	142		TZAP 12Kb vs. H3 6Kb	0.7354	1	-0.2646	0.1199	6	6	3.121	131
TZAP 12Kb vs. TERF2 6Kb	0.6418	0.3354	0.3063	0.05245	6	6	8.26	142		TZAP 12Kb vs. TERF2 6Kb	0.7354	0.1468	0.5886	0.1199	6	6	6.943	131
TZAP 12Kb vs. TZAP 6Kb	0.6418	0.4471	0.1947	0.05245	6	6	5.249	142		TZAP 12Kb vs. TZAP 6Kb	0.7354	0.5398	0.1956	0.1199	6	6	2.307	131
TZAP 12Kb vs. RBPJ 6Kb	0.6418	0.468	0.1738	0.06352	6	6	3.869	142		TZAP 12Kb vs. RBPJ 6Kb	0.7354	0.1942	0.5412	0.1272	6	6	6.019	131
TZAP 12Kb vs. SMCHD1 6Kb	0.6418	0.2302	0.4115	0.06352	6	6	9.162	142		TZAP 12Kb vs. SMCHD1 6Kb	0.7354	0.2623	0.4731	0.1272	6	6	5.261	131
TZAP 12Kb vs. IgG 6Kb	0.6418	0.01429	0.6275	0.06352	6	6	13.97	142		TZAP 12Kb vs. IgG 6Kb	0.7354	0.001591	0.7338	0.1199	6	6	8.655	131
TZAP 12Kb vs. H3 4Kb	0.6418	1	-0.3582	0.05934	6	6	8.538	142		TZAP 12Kb vs. H3 4Kb	0.7354	1	-0.2646	0.1199	6	6	3.121	131
TZAP 12Kb vs. TERF2 4Kb	0.6418	0.244	0.3977	0.06352	6	6	8.855	142		TZAP 12Kb vs. TERF2 4Kb	0.7354	0.0002634	0.7351	0.1199	6	6	8.671	131
TZAP 12Kb vs. TZAP 4Kb	0.6418	0.4031	0.2386	0.06352	6	6	5.313	142		TZAP 12Kb vs. TZAP 4Kb	0.7354	0.2552	0.4802	0.1199	6	6	5.664	131
TZAP 12Kb vs. RBPJ 4Kb	0.6418	0.3653	0.2765	0.06352	6	6	6.155	142		TZAP 12Kb vs. RBPJ 4Kb	0.7354	0.8169	-0.08151	0.1081	6	6	1.067	131
TZAP 12Kb vs. SMCHD1 4Kb	0.6418	0.1664	0.4753	0.06352	6	6	10.58	142		TZAP 12Kb vs. SMCHD1 4Kb	0.7354	0.34	0.3954	0.1081	6	6	5.174	131
TZAP 12Kb vs. IgG 4Kb	0.6418	0.009434	0.6323	0.06352	6	6	14.08	142		TZAP 12Kb vs. IgG 4Kb	0.7354	3.202e-05	0.7354	0.1199	6	6	8.673	131
RBPJ 12kb vs. SMCHD1 12Kb	0.8652	0.2546	0.6105	0.05067	6	6	17.04	142		RBPJ 12kb vs. SMCHD1 12Kb	1.402	0.3708	1.031	0.1161	6	6	12.56	131
RBPJ 12kb vs. IgG 12Kb	0.8652	0.08347	0.7817	0.06206	6	6	17.81	142		RBPJ 12kb vs. IgG 12Kb	1.402	0.004158	1.398	0.1272	6	6	15.55	131
RBPJ 12kb vs. H3 8Kb	0.8652	0.9861	-0.121	0.05245	6	6	3.262	142		RBPJ 12kb vs. H3 8Kb	1.402	1	0.4022	0.1272	6	6	4.472	131
RBPJ 12kb vs. TERF2 8Kb	0.8652	0.4362	0.4289	0.05067	6	6	11.97	142		RBPJ 12kb vs. TERF2 8Kb	1.402	0.3748	1.027	0.1272	6	6	11.42	131
RBPJ 12kb vs. TZAP 8Kb	0.8652	0.6055	0.2597	0.05067	6	6	7.249	142		RBPJ 12kb vs. TZAP 8Kb	1.402	0.7769	0.6253	0.1272	6	6	6.954	131
RBPJ 12kb vs. RBPJ 8Kb	0.8652	0.7744	0.09077	0.05067	6	6	2.533	142		RBPJ 12kb vs. RBPJ 8Kb	1.402	0.8555	0.5466	0.1161	6	6	6.659	131
RBPJ 12kb vs. SMCHD1 8kb	0.8652	0.2452	0.6199	0.05067	6	6	17.3	142		RBPJ 12kb vs. SMCHD1 8kb	1.402	0.252	1.15	0.1161	6	6	14.01	131
RBPJ 12kb vs. IgG 8Kb	0.8652	0.0238	0.8414	0.06206	6	6	19.17	142		RBPJ 12kb vs. IgG 8Kb	1.402	0.0002529	1.402	0.1272	6	6	15.59	131
RBPJ 12kb vs. H3 6Kb	0.8652	0.9694	-0.1042	0.05245	6	6	2.81	142		RBPJ 12kb vs. H3 6Kb	1.402	1	0.4022	0.1272	6	6	4.472	131
RBPJ 12kb vs. TERF2 6Kb	0.8652	0.3354	0.5297	0.05067	6	6	14.79	142		RBPJ 12kb vs. TERF2 6Kb	1.402	0.1468	1.255	0.1272	6	6	13.96	131
RBPJ 12kb vs. TZAP 6Kb	0.8652	0.4471	0.4181	0.05067	6	6	11.67	142		RBPJ 12kb vs. TZAP 6Kb	1.402	0.5398	0.8624	0.1272	6	6	9.59	131
RBPJ 12kb vs. RBPJ 6Kb	0.8652	0.468	0.3972	0.06206	6	6	9.051	142		RBPJ 12kb vs. RBPJ 6Kb	1.402	0.1942	1.208	0.1341	6	6	12.74	131
RBPJ 12kb vs. SMCHD1 6Kb	0.8652	0.2302	0.6349	0.06206	6	6	14.47	142		RBPJ 12kb vs. SMCHD1 6Kb	1.402	0.2623	1.14	0.1341	6	6	12.02	131
RBPJ 12kb vs. IgG 6Kb	0.8652	0.01429	0.8509	0.06206	6	6	19.39	142		RBPJ 12kb vs. IgG 6Kb	1.402	0.001591	1.401	0.1272	6	6	15.57	131
RBPJ 12kb vs. H3 4Kb	0.8652	1	-0.1348	0.05777	6	6	3.301	142		RBPJ 12kb vs. H3 4Kb	1.402	1	0.4022	0.1272	6	6	4.472	131
RBPJ 12kb vs. TERF2 4Kb	0.8652	0.244	0.6211	0.06206	6	6	14.16	142		RBPJ 12kb vs. TERF2 4Kb	1.402	0.0002634	1.402	0.1272	6	6	15.59	131
RBPJ 12kb vs. TZAP 4Kb	0.8652	0.4031	0.462	0.06206	6	6	10.53	142		RBPJ 12kb vs. TZAP 4Kb	1.402	0.2552	1.147	0.1272	6	6	12.75	131
RBPJ 12kb vs. RBPJ 4Kb	0.8652	0.3653	0.4999	0.06206	6	6	11.39	142		RBPJ 12kb vs. RBPJ 4Kb	1.402	0.8169	0.5853	0.1161	6	6	7.129	131
RBPJ 12kb vs. SMCHD1 4Kb	0.8652	0.1664	0.6987	0.06206	6	6	15.92	142		RBPJ 12kb vs. SMCHD1 4Kb	1.402	0.34	1.062	0.1161	6	6	12.94	131
RBPJ 12kb vs. IgG 4Kb	0.8652	0.009434	0.8557	0.06206	6	6	19.5	142		RBPJ 12kb vs. IgG 4Kb	1.402	3.202e-05	1.402	0.1272	6	6	15.59	131
SMCHD1 12Kb vs. IgG 12Kb	0.2546	0.08347	0.1712	0.06206	6	6	3.901	142		SMCHD1 12Kb vs. IgG 12Kb	0.3708	0.004158	0.3667	0.1081	6	6	4.798	131
SMCHD1 12Kb vs. H3 8Kb	0.2546	0.9861	-0.7315	0.05245	6	6	19.72	142		SMCHD1 12Kb vs. H3 8Kb	0.3708	1	-0.6292	0.1081	6	6	8.233	131
SMCHD1 12Kb vs. TERF2 8Kb	0.2546	0.4362	-0.1816	0.05067	6	6	5.068	142		SMCHD1 12Kb vs. TERF2 8Kb	0.3708	0.3748	-0.003934	0.1081	6	6	0.05148	131
SMCHD1 12Kb vs. TZAP 8Kb	0.2546	0.6055	-0.3508	0.05067	6	6	9.792	142		SMCHD1 12Kb vs. TZAP 8Kb	0.3708	0.7769	-0.406	0.1081	6	6	5.313	131
SMCHD1 12Kb vs. RBPJ 8Kb	0.2546	0.7744	-0.5198	0.05067	6	6	14.51	142		SMCHD1 12Kb vs. RBPJ 8Kb	0.3708	0.8555	-0.4847	0.09479	6	6	7.231	131
SMCHD1 12Kb vs. SMCHD1 8kb	0.2546	0.2452	0.009405	0.05067	6	6	0.2625	142		SMCHD1 12Kb vs. SMCHD1 8kb	0.3708	0.252	0.1188	0.09479	6	6	1.772	131
SMCHD1 12Kb vs. IgG 8Kb	0.2546	0.0238	0.2308	0.06206	6	6	5.26	142		SMCHD1 12Kb vs. IgG 8Kb	0.3708	0.0002529	0.3706	0.1081	6	6	4.849	131
SMCHD1 12Kb vs. H3 6Kb	0.2546	0.9694	-0.7148	0.05245	6	6	19.27	142		SMCHD1 12Kb vs. H3 6Kb	0.3708	1	-0.6292	0.1081	6	6	8.233	131
SMCHD1 12Kb vs. TERF2 6Kb	0.2546	0.3354	-0.08079	0.05067	6	6	2.255	142		SMCHD1 12Kb vs. TERF2 6Kb	0.3708	0.1468	0.2241	0.1081	6	6	2.932	131
SMCHD1 12Kb vs. TZAP 6Kb	0.2546	0.4471	-0.1925	0.05067	6	6	5.372	142		SMCHD1 12Kb vs. TZAP 6Kb	0.3708	0.5398	-0.1689	0.1081	6	6	2.211	131
SMCHD1 12Kb vs. RBPJ 6Kb	0.2546	0.468	-0.2134	0.06206	6	6	4.862	142		SMCHD1 12Kb vs. RBPJ 6Kb	0.3708	0.1942	0.1767	0.1161	6	6	2.152	131
SMCHD1 12Kb vs. SMCHD1 6Kb	0.2546	0.2302	0.02438	0.06206	6	6	0.5557	142		SMCHD1 12Kb vs. SMCHD1 6Kb	0.3708	0.2623	0.1085	0.1161	6	6	1.322	131
SMCHD1 12Kb vs. IgG 6Kb	0.2546	0.01429	0.2403	0.06206	6	6	5.477	142		SMCHD1 12Kb vs. IgG 6Kb	0.3708	0.001591	0.3692	0.1081	6	6	4.832	131
SMCHD1 12Kb vs. H3 4Kb	0.2546	1	-0.7454	0.05777	6	6	18.25	142		SMCHD1 12Kb vs. H3 4Kb	0.3708	1	-0.6292	0.1081	6	6	8.233	131
SMCHD1 12Kb vs. TERF2 4Kb	0.2546	0.244	0.0106	0.06206	6	6	0.2417	142		SMCHD1 12Kb vs. TERF2 4Kb	0.3708	0.0002634	0.3706	0.1081	6	6	4.849	131
SMCHD1 12Kb vs. TZAP 4Kb	0.2546	0.4031	-0.1485	0.06206	6	6	3.385	142		SMCHD1 12Kb vs. TZAP 4Kb	0.3708	0.2552	0.1156	0.1081	6	6	1.513	131
SMCHD1 12Kb vs. RBPJ 4Kb	0.2546	0.3653	-0.1107	0.06206	6	6	2.522	142		SMCHD1 12Kb vs. RBPJ 4Kb	0.3708	0.8169	-0.4461	0.09479	6	6	6.655	131
SMCHD1 12Kb vs. SMCHD1 4Kb	0.2546	0.1664	0.0882	0.06206	6	6	2.01	142		SMCHD1 12Kb vs. SMCHD1 4Kb	0.3708	0.34	0.03085	0.09479	6	6	0.4603	131
SMCHD1 12Kb vs. IgG 4Kb	0.2546	0.009434	0.2452	0.06206	6	6	5.588	142		SMCHD1 12Kb vs. IgG 4Kb	0.3708	3.202e-05	0.3708	0.1081	6	6	4.852	131
IgG 12Kb vs. H3 8Kb	0.08347	0.9861	-0.9027	0.06352	6	6	20.1	142		IgG 12Kb vs. H3 8Kb	0.004158	1	-0.9958	0.1199	6	6	11.75	131
IgG 12Kb vs. TERF2 8Kb	0.08347	0.4362	-0.3528	0.06206	6	6	8.039	142		IgG 12Kb vs. TERF2 8Kb	0.004158	0.3748	-0.3706	0.1199	6	6	4.371	131
IgG 12Kb vs. TZAP 8Kb	0.08347	0.6055	-0.522	0.06206	6	6	11.9	142		IgG 12Kb vs. TZAP 8Kb	0.004158	0.7769	-0.7727	0.1199	6	6	9.114	131
IgG 12Kb vs. RBPJ 8Kb	0.08347	0.7744	-0.6909	0.06206	6	6	15.75	142		IgG 12Kb vs. RBPJ 8Kb	0.004158	0.8555	-0.8514	0.1081	6	6	11.14	131
IgG 12Kb vs. SMCHD1 8kb	0.08347	0.2452	-0.1618	0.06206	6	6	3.686	142		IgG 12Kb vs. SMCHD1 8kb	0.004158	0.252	-0.2479	0.1081	6	6	3.244	131
IgG 12Kb vs. IgG 8Kb	0.08347	0.0238	0.05967	0.07166	6	6	1.178	142		IgG 12Kb vs. IgG 8Kb	0.004158	0.0002529	0.003905	0.1199	6	6	0.04606	131
IgG 12Kb vs. H3 6Kb	0.08347	0.9694	-0.8859	0.06352	6	6	19.73	142		IgG 12Kb vs. H3 6Kb	0.004158	1	-0.9958	0.1199	6	6	11.75	131
IgG 12Kb vs. TERF2 6Kb	0.08347	0.3354	-0.2519	0.06206	6	6	5.742	142		IgG 12Kb vs. TERF2 6Kb	0.004158	0.1468	-0.1426	0.1199	6	6	1.682	131
IgG 12Kb vs. TZAP 6Kb	0.08347	0.4471	-0.3636	0.06206	6	6	8.287	142		IgG 12Kb vs. TZAP 6Kb	0.004158	0.5398	-0.5356	0.1199	6	6	6.317	131
IgG 12Kb vs. RBPJ 6Kb	0.08347	0.468	-0.3845	0.07166	6	6	7.589	142		IgG 12Kb vs. RBPJ 6Kb	0.004158	0.1942	-0.19	0.1272	6	6	2.113	131
IgG 12Kb vs. SMCHD1 6Kb	0.08347	0.2302	-0.1468	0.07166	6	6	2.897	142		IgG 12Kb vs. SMCHD1 6Kb	0.004158	0.2623	-0.2582	0.1272	6	6	2.871	131
IgG 12Kb vs. IgG 6Kb	0.08347	0.01429	0.06918	0.07166	6	6	1.365	142		IgG 12Kb vs. IgG 6Kb	0.004158	0.001591	0.002567	0.1199	6	6	0.03028	131
IgG 12Kb vs. H3 4Kb	0.08347	1	-0.9165	0.06798	6	6	19.07	142		IgG 12Kb vs. H3 4Kb	0.004158	1	-0.9958	0.1199	6	6	11.75	131
IgG 12Kb vs. TERF2 4Kb	0.08347	0.244	-0.1606	0.07166	6	6	3.169	142		IgG 12Kb vs. TERF2 4Kb	0.004158	0.0002634	0.003895	0.1199	6	6	0.04594	131
IgG 12Kb vs. TZAP 4Kb	0.08347	0.4031	-0.3197	0.07166	6	6	6.309	142		IgG 12Kb vs. TZAP 4Kb	0.004158	0.2552	-0.2511	0.1199	6	6	2.961	131
IgG 12Kb vs. RBPJ 4Kb	0.08347	0.3653	-0.2818	0.07166	6	6	5.562	142		IgG 12Kb vs. RBPJ 4Kb	0.004158	0.8169	-0.8128	0.1081	6	6	10.63	131
IgG 12Kb vs. SMCHD1 4Kb	0.08347	0.1664	-0.08296	0.07166	6	6	1.637	142		IgG 12Kb vs. SMCHD1 4Kb	0.004158	0.34	-0.3358	0.1081	6	6	4.394	131
IgG 12Kb vs. IgG 4Kb	0.08347	0.009434	0.07404	0.07166	6	6	1.461	142		IgG 12Kb vs. IgG 4Kb	0.004158	3.202e-05	0.004126	0.1199	6	6	0.04867	131
H3 8Kb vs. TERF2 8Kb	0.9861	0.4362	0.5499	0.05245	6	6	14.83	142		H3 8Kb vs. TERF2 8Kb	1	0.3748	0.6252	0.1199	6	6	7.374	131
H3 8Kb vs. TZAP 8Kb	0.9861	0.6055	0.3807	0.05245	6	6	10.26	142		H3 8Kb vs. TZAP 8Kb	1	0.7769	0.2231	0.1199	6	6	2.632	131
H3 8Kb vs. RBPJ 8Kb	0.9861	0.7744	0.2117	0.05245	6	6	5.709	142		H3 8Kb vs. RBPJ 8Kb	1	0.8555	0.1445	0.1081	6	6	1.89	131
H3 8Kb vs. SMCHD1 8kb	0.9861	0.2452	0.7409	0.05245	6	6	19.98	142		H3 8Kb vs. SMCHD1 8kb	1	0.252	0.748	0.1081	6	6	9.787	131
H3 8Kb vs. IgG 8Kb	0.9861	0.0238	0.9623	0.06352	6	6	21.43	142		H3 8Kb vs. IgG 8Kb	1	0.0002529	0.9997	0.1199	6	6	11.79	131
H3 8Kb vs. H3 6Kb	0.9861	0.9694	0.01674	0.05417	6	6	0.4371	142		H3 8Kb vs. H3 6Kb	1	1	0	0.1199	6	6	0	131
H3 8Kb vs. TERF2 6Kb	0.9861	0.3354	0.6507	0.05245	6	6	17.55	142		H3 8Kb vs. TERF2 6Kb	1	0.1468	0.8532	0.1199	6	6	10.06	131
H3 8Kb vs. TZAP 6Kb	0.9861	0.4471	0.539	0.05245	6	6	14.53	142		H3 8Kb vs. TZAP 6Kb	1	0.5398	0.4602	0.1199	6	6	5.428	131
H3 8Kb vs. RBPJ 6Kb	0.9861	0.468	0.5181	0.06352	6	6	11.54	142		H3 8Kb vs. RBPJ 6Kb	1	0.1942	0.8058	0.1272	6	6	8.961	131
H3 8Kb vs. SMCHD1 6Kb	0.9861	0.2302	0.7559	0.06352	6	6	16.83	142		H3 8Kb vs. SMCHD1 6Kb	1	0.2623	0.7377	0.1272	6	6	8.203	131
H3 8Kb vs. IgG 6Kb	0.9861	0.01429	0.9718	0.06352	6	6	21.64	142		H3 8Kb vs. IgG 6Kb	1	0.001591	0.9984	0.1199	6	6	11.78	131
H3 8Kb vs. H3 4Kb	0.9861	1	-0.01387	0.05934	6	6	0.3306	142		H3 8Kb vs. H3 4Kb	1	1	2e-09	0.1199	6	6	2.359e-08	131
H3 8Kb vs. TERF2 4Kb	0.9861	0.244	0.7421	0.06352	6	6	16.52	142		H3 8Kb vs. TERF2 4Kb	1	0.0002634	0.9997	0.1199	6	6	11.79	131
H3 8Kb vs. TZAP 4Kb	0.9861	0.4031	0.583	0.06352	6	6	12.98	142		H3 8Kb vs. TZAP 4Kb	1	0.2552	0.7448	0.1199	6	6	8.785	131
H3 8Kb vs. RBPJ 4Kb	0.9861	0.3653	0.6208	0.06352	6	6	13.82	142		H3 8Kb vs. RBPJ 4Kb	1	0.8169	0.1831	0.1081	6	6	2.396	131
H3 8Kb vs. SMCHD1 4Kb	0.9861	0.1664	0.8197	0.06352	6	6	18.25	142		H3 8Kb vs. SMCHD1 4Kb	1	0.34	0.66	0.1081	6	6	8.636	131
H3 8Kb vs. IgG 4Kb	0.9861	0.009434	0.9767	0.06352	6	6	21.75	142		H3 8Kb vs. IgG 4Kb	1	3.202e-05	1	0.1199	6	6	11.79	131
TERF2 8Kb vs. TZAP 8Kb	0.4362	0.6055	-0.1692	0.05067	6	6	4.723	142		TERF2 8Kb vs. TZAP 8Kb	0.3748	0.7769	-0.4021	0.1199	6	6	4.742	131
TERF2 8Kb vs. RBPJ 8Kb	0.4362	0.7744	-0.3382	0.05067	6	6	9.439	142		TERF2 8Kb vs. RBPJ 8Kb	0.3748	0.8555	-0.4808	0.1081	6	6	6.291	131
TERF2 8Kb vs. SMCHD1 8kb	0.4362	0.2452	0.191	0.05067	6	6	5.331	142		TERF2 8Kb vs. SMCHD1 8kb	0.3748	0.252	0.1227	0.1081	6	6	1.606	131
TERF2 8Kb vs. IgG 8Kb	0.4362	0.0238	0.4124	0.06206	6	6	9.399	142		TERF2 8Kb vs. IgG 8Kb	0.3748	0.0002529	0.3745	0.1199	6	6	4.417	131
TERF2 8Kb vs. H3 6Kb	0.4362	0.9694	-0.5332	0.05245	6	6	14.38	142		TERF2 8Kb vs. H3 6Kb	0.3748	1	-0.6252	0.1199	6	6	7.374	131
TERF2 8Kb vs. TERF2 6Kb	0.4362	0.3354	0.1008	0.05067	6	6	2.814	142		TERF2 8Kb vs. TERF2 6Kb	0.3748	0.1468	0.228	0.1199	6	6	2.689	131
TERF2 8Kb vs. TZAP 6Kb	0.4362	0.4471	-0.01087	0.05067	6	6	0.3034	142		TERF2 8Kb vs. TZAP 6Kb	0.3748	0.5398	-0.165	0.1199	6	6	1.946	131
TERF2 8Kb vs. RBPJ 6Kb	0.4362	0.468	-0.03176	0.06206	6	6	0.7238	142		TERF2 8Kb vs. RBPJ 6Kb	0.3748	0.1942	0.1806	0.1272	6	6	2.008	131
TERF2 8Kb vs. SMCHD1 6Kb	0.4362	0.2302	0.206	0.06206	6	6	4.694	142		TERF2 8Kb vs. SMCHD1 6Kb	0.3748	0.2623	0.1124	0.1272	6	6	1.25	131
TERF2 8Kb vs. IgG 6Kb	0.4362	0.01429	0.4219	0.06206	6	6	9.615	142		TERF2 8Kb vs. IgG 6Kb	0.3748	0.001591	0.3732	0.1199	6	6	4.402	131
TERF2 8Kb vs. H3 4Kb	0.4362	1	-0.5638	0.05777	6	6	13.8	142		TERF2 8Kb vs. H3 4Kb	0.3748	1	-0.6252	0.1199	6	6	7.374	131
TERF2 8Kb vs. TERF2 4Kb	0.4362	0.244	0.1922	0.06206	6	6	4.38	142		TERF2 8Kb vs. TERF2 4Kb	0.3748	0.0002634	0.3745	0.1199	6	6	4.417	131
TERF2 8Kb vs. TZAP 4Kb	0.4362	0.4031	0.03308	0.06206	6	6	0.7538	142		TERF2 8Kb vs. TZAP 4Kb	0.3748	0.2552	0.1196	0.1199	6	6	1.41	131
TERF2 8Kb vs. RBPJ 4Kb	0.4362	0.3653	0.07092	0.06206	6	6	1.616	142		TERF2 8Kb vs. RBPJ 4Kb	0.3748	0.8169	-0.4421	0.1081	6	6	5.785	131
TERF2 8Kb vs. SMCHD1 4Kb	0.4362	0.1664	0.2698	0.06206	6	6	6.148	142		TERF2 8Kb vs. SMCHD1 4Kb	0.3748	0.34	0.03479	0.1081	6	6	0.4552	131
TERF2 8Kb vs. IgG 4Kb	0.4362	0.009434	0.4268	0.06206	6	6	9.726	142		TERF2 8Kb vs. IgG 4Kb	0.3748	3.202e-05	0.3747	0.1199	6	6	4.42	131
TZAP 8Kb vs. RBPJ 8Kb	0.6055	0.7744	-0.1689	0.05067	6	6	4.715	142		TZAP 8Kb vs. RBPJ 8Kb	0.7769	0.8555	-0.07868	0.1081	6	6	1.029	131
TZAP 8Kb vs. SMCHD1 8kb	0.6055	0.2452	0.3602	0.05067	6	6	10.05	142		TZAP 8Kb vs. SMCHD1 8kb	0.7769	0.252	0.5248	0.1081	6	6	6.867	131
TZAP 8Kb vs. IgG 8Kb	0.6055	0.0238	0.5817	0.06206	6	6	13.26	142		TZAP 8Kb vs. IgG 8Kb	0.7769	0.0002529	0.7766	0.1199	6	6	9.16	131
TZAP 8Kb vs. H3 6Kb	0.6055	0.9694	-0.3639	0.05245	6	6	9.813	142		TZAP 8Kb vs. H3 6Kb	0.7769	1	-0.2231	0.1199	6	6	2.632	131
TZAP 8Kb vs. TERF2 6Kb	0.6055	0.3354	0.27	0.05067	6	6	7.537	142		TZAP 8Kb vs. TERF2 6Kb	0.7769	0.1468	0.6301	0.1199	6	6	7.432	131
TZAP 8Kb vs. TZAP 6Kb	0.6055	0.4471	0.1584	0.05067	6	6	4.42	142		TZAP 8Kb vs. TZAP 6Kb	0.7769	0.5398	0.2371	0.1199	6	6	2.796	131
TZAP 8Kb vs. RBPJ 6Kb	0.6055	0.468	0.1375	0.06206	6	6	3.133	142		TZAP 8Kb vs. RBPJ 6Kb	0.7769	0.1942	0.5827	0.1272	6	6	6.48	131
TZAP 8Kb vs. SMCHD1 6Kb	0.6055	0.2302	0.3752	0.06206	6	6	8.551	142		TZAP 8Kb vs. SMCHD1 6Kb	0.7769	0.2623	0.5145	0.1272	6	6	5.722	131
TZAP 8Kb vs. IgG 6Kb	0.6055	0.01429	0.5912	0.06206	6	6	13.47	142		TZAP 8Kb vs. IgG 6Kb	0.7769	0.001591	0.7753	0.1199	6	6	9.144	131
TZAP 8Kb vs. H3 4Kb	0.6055	1	-0.3945	0.05777	6	6	9.658	142		TZAP 8Kb vs. H3 4Kb	0.7769	1	-0.2231	0.1199	6	6	2.632	131
TZAP 8Kb vs. TERF2 4Kb	0.6055	0.244	0.3614	0.06206	6	6	8.237	142		TZAP 8Kb vs. TERF2 4Kb	0.7769	0.0002634	0.7766	0.1199	6	6	9.16	131
TZAP 8Kb vs. TZAP 4Kb	0.6055	0.4031	0.2023	0.06206	6	6	4.61	142		TZAP 8Kb vs. TZAP 4Kb	0.7769	0.2552	0.5216	0.1199	6	6	6.153	131
TZAP 8Kb vs. RBPJ 4Kb	0.6055	0.3653	0.2402	0.06206	6	6	5.473	142		TZAP 8Kb vs. RBPJ 4Kb	0.7769	0.8169	-0.04005	0.1081	6	6	0.5241	131
TZAP 8Kb vs. SMCHD1 4Kb	0.6055	0.1664	0.439	0.06206	6	6	10	142		TZAP 8Kb vs. SMCHD1 4Kb	0.7769	0.34	0.4369	0.1081	6	6	5.716	131
TZAP 8Kb vs. IgG 4Kb	0.6055	0.009434	0.596	0.06206	6	6	13.58	142		TZAP 8Kb vs. IgG 4Kb	0.7769	3.202e-05	0.7768	0.1199	6	6	9.163	131
RBPJ 8Kb vs. SMCHD1 8kb	0.7744	0.2452	0.5292	0.05067	6	6	14.77	142		RBPJ 8Kb vs. SMCHD1 8kb	0.8555	0.252	0.6035	0.09479	6	6	9.004	131
RBPJ 8Kb vs. IgG 8Kb	0.7744	0.0238	0.7506	0.06206	6	6	17.11	142		RBPJ 8Kb vs. IgG 8Kb	0.8555	0.0002529	0.8553	0.1081	6	6	11.19	131
RBPJ 8Kb vs. H3 6Kb	0.7744	0.9694	-0.195	0.05245	6	6	5.258	142		RBPJ 8Kb vs. H3 6Kb	0.8555	1	-0.1445	0.1081	6	6	1.89	131
RBPJ 8Kb vs. TERF2 6Kb	0.7744	0.3354	0.439	0.05067	6	6	12.25	142		RBPJ 8Kb vs. TERF2 6Kb	0.8555	0.1468	0.7088	0.1081	6	6	9.274	131
RBPJ 8Kb vs. TZAP 6Kb	0.7744	0.4471	0.3273	0.05067	6	6	9.135	142		RBPJ 8Kb vs. TZAP 6Kb	0.8555	0.5398	0.3158	0.1081	6	6	4.132	131
RBPJ 8Kb vs. RBPJ 6Kb	0.7744	0.468	0.3064	0.06206	6	6	6.983	142		RBPJ 8Kb vs. RBPJ 6Kb	0.8555	0.1942	0.6614	0.1161	6	6	8.056	131
RBPJ 8Kb vs. SMCHD1 6Kb	0.7744	0.2302	0.5441	0.06206	6	6	12.4	142		RBPJ 8Kb vs. SMCHD1 6Kb	0.8555	0.2623	0.5932	0.1161	6	6	7.226	131
RBPJ 8Kb vs. IgG 6Kb	0.7744	0.01429	0.7601	0.06206	6	6	17.32	142		RBPJ 8Kb vs. IgG 6Kb	0.8555	0.001591	0.8539	0.1081	6	6	11.17	131
RBPJ 8Kb vs. H3 4Kb	0.7744	1	-0.2256	0.05777	6	6	5.523	142		RBPJ 8Kb vs. H3 4Kb	0.8555	1	-0.1445	0.1081	6	6	1.89	131
RBPJ 8Kb vs. TERF2 4Kb	0.7744	0.244	0.5304	0.06206	6	6	12.09	142		RBPJ 8Kb vs. TERF2 4Kb	0.8555	0.0002634	0.8553	0.1081	6	6	11.19	131
RBPJ 8Kb vs. TZAP 4Kb	0.7744	0.4031	0.3712	0.06206	6	6	8.46	142		RBPJ 8Kb vs. TZAP 4Kb	0.8555	0.2552	0.6003	0.1081	6	6	7.855	131
RBPJ 8Kb vs. RBPJ 4Kb	0.7744	0.3653	0.4091	0.06206	6	6	9.323	142		RBPJ 8Kb vs. RBPJ 4Kb	0.8555	0.8169	0.03862	0.09479	6	6	0.5762	131
RBPJ 8Kb vs. SMCHD1 4Kb	0.7744	0.1664	0.608	0.06206	6	6	13.85	142		RBPJ 8Kb vs. SMCHD1 4Kb	0.8555	0.34	0.5155	0.09479	6	6	7.692	131
RBPJ 8Kb vs. IgG 4Kb	0.7744	0.009434	0.765	0.06206	6	6	17.43	142		RBPJ 8Kb vs. IgG 4Kb	0.8555	3.202e-05	0.8555	0.1081	6	6	11.19	131
SMCHD1 8kb vs. IgG 8Kb	0.2452	0.0238	0.2214	0.06206	6	6	5.046	142		SMCHD1 8kb vs. IgG 8Kb	0.252	0.0002529	0.2518	0.1081	6	6	3.295	131
SMCHD1 8kb vs. H3 6Kb	0.2452	0.9694	-0.7242	0.05245	6	6	19.53	142		SMCHD1 8kb vs. H3 6Kb	0.252	1	-0.748	0.1081	6	6	9.787	131
SMCHD1 8kb vs. TERF2 6Kb	0.2452	0.3354	-0.09019	0.05067	6	6	2.517	142		SMCHD1 8kb vs. TERF2 6Kb	0.252	0.1468	0.1053	0.1081	6	6	1.377	131
SMCHD1 8kb vs. TZAP 6Kb	0.2452	0.4471	-0.2019	0.05067	6	6	5.634	142		SMCHD1 8kb vs. TZAP 6Kb	0.252	0.5398	-0.2877	0.1081	6	6	3.765	131
SMCHD1 8kb vs. RBPJ 6Kb	0.2452	0.468	-0.2228	0.06206	6	6	5.076	142		SMCHD1 8kb vs. RBPJ 6Kb	0.252	0.1942	0.05788	0.1161	6	6	0.7051	131
SMCHD1 8kb vs. SMCHD1 6Kb	0.2452	0.2302	0.01498	0.06206	6	6	0.3414	142		SMCHD1 8kb vs. SMCHD1 6Kb	0.252	0.2623	-0.01028	0.1161	6	6	0.1253	131
SMCHD1 8kb vs. IgG 6Kb	0.2452	0.01429	0.2309	0.06206	6	6	5.263	142		SMCHD1 8kb vs. IgG 6Kb	0.252	0.001591	0.2505	0.1081	6	6	3.277	131
SMCHD1 8kb vs. H3 4Kb	0.2452	1	-0.7548	0.05777	6	6	18.48	142		SMCHD1 8kb vs. H3 4Kb	0.252	1	-0.748	0.1081	6	6	9.787	131
SMCHD1 8kb vs. TERF2 4Kb	0.2452	0.244	0.001199	0.06206	6	6	0.02733	142		SMCHD1 8kb vs. TERF2 4Kb	0.252	0.0002634	0.2518	0.1081	6	6	3.295	131
SMCHD1 8kb vs. TZAP 4Kb	0.2452	0.4031	-0.1579	0.06206	6	6	3.599	142		SMCHD1 8kb vs. TZAP 4Kb	0.252	0.2552	-0.003168	0.1081	6	6	0.04146	131
SMCHD1 8kb vs. RBPJ 4Kb	0.2452	0.3653	-0.1201	0.06206	6	6	2.736	142		SMCHD1 8kb vs. RBPJ 4Kb	0.252	0.8169	-0.5649	0.09479	6	6	8.427	131
SMCHD1 8kb vs. SMCHD1 4Kb	0.2452	0.1664	0.07879	0.06206	6	6	1.796	142		SMCHD1 8kb vs. SMCHD1 4Kb	0.252	0.34	-0.08794	0.09479	6	6	1.312	131
SMCHD1 8kb vs. IgG 4Kb	0.2452	0.009434	0.2358	0.06206	6	6	5.373	142		SMCHD1 8kb vs. IgG 4Kb	0.252	3.202e-05	0.252	0.1081	6	6	3.298	131
IgG 8Kb vs. H3 6Kb	0.0238	0.9694	-0.9456	0.06352	6	6	21.05	142		IgG 8Kb vs. H3 6Kb	0.0002529	1	-0.9997	0.1199	6	6	11.79	131
IgG 8Kb vs. TERF2 6Kb	0.0238	0.3354	-0.3116	0.06206	6	6	7.101	142		IgG 8Kb vs. TERF2 6Kb	0.0002529	0.1468	-0.1465	0.1199	6	6	1.728	131
IgG 8Kb vs. TZAP 6Kb	0.0238	0.4471	-0.4233	0.06206	6	6	9.646	142		IgG 8Kb vs. TZAP 6Kb	0.0002529	0.5398	-0.5395	0.1199	6	6	6.364	131
IgG 8Kb vs. RBPJ 6Kb	0.0238	0.468	-0.4442	0.07166	6	6	8.766	142		IgG 8Kb vs. RBPJ 6Kb	0.0002529	0.1942	-0.1939	0.1272	6	6	2.156	131
IgG 8Kb vs. SMCHD1 6Kb	0.0238	0.2302	-0.2064	0.07166	6	6	4.074	142		IgG 8Kb vs. SMCHD1 6Kb	0.0002529	0.2623	-0.2621	0.1272	6	6	2.914	131
IgG 8Kb vs. IgG 6Kb	0.0238	0.01429	0.009508	0.07166	6	6	0.1876	142		IgG 8Kb vs. IgG 6Kb	0.0002529	0.001591	-0.001338	0.1199	6	6	0.01578	131
IgG 8Kb vs. H3 4Kb	0.0238	1	-0.9762	0.06798	6	6	20.31	142		IgG 8Kb vs. H3 4Kb	0.0002529	1	-0.9997	0.1199	6	6	11.79	131
IgG 8Kb vs. TERF2 4Kb	0.0238	0.244	-0.2202	0.07166	6	6	4.346	142		IgG 8Kb vs. TERF2 4Kb	0.0002529	0.0002634	-1.054e-05	0.1199	6	6	0.0001243	131
IgG 8Kb vs. TZAP 4Kb	0.0238	0.4031	-0.3793	0.07166	6	6	7.487	142		IgG 8Kb vs. TZAP 4Kb	0.0002529	0.2552	-0.255	0.1199	6	6	3.007	131
IgG 8Kb vs. RBPJ 4Kb	0.0238	0.3653	-0.3415	0.07166	6	6	6.74	142		IgG 8Kb vs. RBPJ 4Kb	0.0002529	0.8169	-0.8167	0.1081	6	6	10.69	131
IgG 8Kb vs. SMCHD1 4Kb	0.0238	0.1664	-0.1426	0.07166	6	6	2.815	142		IgG 8Kb vs. SMCHD1 4Kb	0.0002529	0.34	-0.3397	0.1081	6	6	4.446	131
IgG 8Kb vs. IgG 4Kb	0.0238	0.009434	0.01437	0.07166	6	6	0.2835	142		IgG 8Kb vs. IgG 4Kb	0.0002529	3.202e-05	0.0002209	0.1199	6	6	0.002605	131
H3 6Kb vs. TERF2 6Kb	0.9694	0.3354	0.634	0.05245	6	6	17.09	142		H3 6Kb vs. TERF2 6Kb	1	0.1468	0.8532	0.1199	6	6	10.06	131
H3 6Kb vs. TZAP 6Kb	0.9694	0.4471	0.5223	0.05245	6	6	14.08	142		H3 6Kb vs. TZAP 6Kb	1	0.5398	0.4602	0.1199	6	6	5.428	131
H3 6Kb vs. RBPJ 6Kb	0.9694	0.468	0.5014	0.06352	6	6	11.16	142		H3 6Kb vs. RBPJ 6Kb	1	0.1942	0.8058	0.1272	6	6	8.961	131
H3 6Kb vs. SMCHD1 6Kb	0.9694	0.2302	0.7391	0.06352	6	6	16.46	142		H3 6Kb vs. SMCHD1 6Kb	1	0.2623	0.7377	0.1272	6	6	8.203	131
H3 6Kb vs. IgG 6Kb	0.9694	0.01429	0.9551	0.06352	6	6	21.27	142		H3 6Kb vs. IgG 6Kb	1	0.001591	0.9984	0.1199	6	6	11.78	131
H3 6Kb vs. H3 4Kb	0.9694	1	-0.03061	0.05934	6	6	0.7296	142		H3 6Kb vs. H3 4Kb	1	1	2e-09	0.1199	6	6	2.359e-08	131
H3 6Kb vs. TERF2 4Kb	0.9694	0.244	0.7254	0.06352	6	6	16.15	142		H3 6Kb vs. TERF2 4Kb	1	0.0002634	0.9997	0.1199	6	6	11.79	131
H3 6Kb vs. TZAP 4Kb	0.9694	0.4031	0.5662	0.06352	6	6	12.61	142		H3 6Kb vs. TZAP 4Kb	1	0.2552	0.7448	0.1199	6	6	8.785	131
H3 6Kb vs. RBPJ 4Kb	0.9694	0.3653	0.6041	0.06352	6	6	13.45	142		H3 6Kb vs. RBPJ 4Kb	1	0.8169	0.1831	0.1081	6	6	2.396	131
H3 6Kb vs. SMCHD1 4Kb	0.9694	0.1664	0.803	0.06352	6	6	17.88	142		H3 6Kb vs. SMCHD1 4Kb	1	0.34	0.66	0.1081	6	6	8.636	131
H3 6Kb vs. IgG 4Kb	0.9694	0.009434	0.96	0.06352	6	6	21.37	142		H3 6Kb vs. IgG 4Kb	1	3.202e-05	1	0.1199	6	6	11.79	131
TERF2 6Kb vs. TZAP 6Kb	0.3354	0.4471	-0.1117	0.05067	6	6	3.117	142		TERF2 6Kb vs. TZAP 6Kb	0.1468	0.5398	-0.393	0.1199	6	6	4.635	131
TERF2 6Kb vs. RBPJ 6Kb	0.3354	0.468	-0.1326	0.06206	6	6	3.021	142		TERF2 6Kb vs. RBPJ 6Kb	0.1468	0.1942	-0.04739	0.1272	6	6	0.527	131
TERF2 6Kb vs. SMCHD1 6Kb	0.3354	0.2302	0.1052	0.06206	6	6	2.397	142		TERF2 6Kb vs. SMCHD1 6Kb	0.1468	0.2623	-0.1156	0.1272	6	6	1.285	131
TERF2 6Kb vs. IgG 6Kb	0.3354	0.01429	0.3211	0.06206	6	6	7.318	142		TERF2 6Kb vs. IgG 6Kb	0.1468	0.001591	0.1452	0.1199	6	6	1.712	131
TERF2 6Kb vs. H3 4Kb	0.3354	1	-0.6646	0.05777	6	6	16.27	142		TERF2 6Kb vs. H3 4Kb	0.1468	1	-0.8532	0.1199	6	6	10.06	131
TERF2 6Kb vs. TERF2 4Kb	0.3354	0.244	0.09139	0.06206	6	6	2.083	142		TERF2 6Kb vs. TERF2 4Kb	0.1468	0.0002634	0.1465	0.1199	6	6	1.728	131
TERF2 6Kb vs. TZAP 4Kb	0.3354	0.4031	-0.06773	0.06206	6	6	1.544	142		TERF2 6Kb vs. TZAP 4Kb	0.1468	0.2552	-0.1084	0.1199	6	6	1.279	131
TERF2 6Kb vs. RBPJ 4Kb	0.3354	0.3653	-0.02989	0.06206	6	6	0.6811	142		TERF2 6Kb vs. RBPJ 4Kb	0.1468	0.8169	-0.6701	0.1081	6	6	8.769	131
TERF2 6Kb vs. SMCHD1 4Kb	0.3354	0.1664	0.169	0.06206	6	6	3.851	142		TERF2 6Kb vs. SMCHD1 4Kb	0.1468	0.34	-0.1932	0.1081	6	6	2.528	131
TERF2 6Kb vs. IgG 4Kb	0.3354	0.009434	0.326	0.06206	6	6	7.429	142		TERF2 6Kb vs. IgG 4Kb	0.1468	3.202e-05	0.1467	0.1199	6	6	1.731	131
TZAP 6Kb vs. RBPJ 6Kb	0.4471	0.468	-0.02089	0.06206	6	6	0.4761	142		TZAP 6Kb vs. RBPJ 6Kb	0.5398	0.1942	0.3456	0.1272	6	6	3.843	131
TZAP 6Kb vs. SMCHD1 6Kb	0.4471	0.2302	0.2168	0.06206	6	6	4.942	142		TZAP 6Kb vs. SMCHD1 6Kb	0.5398	0.2623	0.2774	0.1272	6	6	3.085	131
TZAP 6Kb vs. IgG 6Kb	0.4471	0.01429	0.4328	0.06206	6	6	9.863	142		TZAP 6Kb vs. IgG 6Kb	0.5398	0.001591	0.5382	0.1199	6	6	6.348	131
TZAP 6Kb vs. H3 4Kb	0.4471	1	-0.5529	0.05777	6	6	13.53	142		TZAP 6Kb vs. H3 4Kb	0.5398	1	-0.4602	0.1199	6	6	5.428	131
TZAP 6Kb vs. TERF2 4Kb	0.4471	0.244	0.2031	0.06206	6	6	4.628	142		TZAP 6Kb vs. TERF2 4Kb	0.5398	0.0002634	0.5395	0.1199	6	6	6.363	131
TZAP 6Kb vs. TZAP 4Kb	0.4471	0.4031	0.04395	0.06206	6	6	1.002	142		TZAP 6Kb vs. TZAP 4Kb	0.5398	0.2552	0.2846	0.1199	6	6	3.356	131
TZAP 6Kb vs. RBPJ 4Kb	0.4471	0.3653	0.08179	0.06206	6	6	1.864	142		TZAP 6Kb vs. RBPJ 4Kb	0.5398	0.8169	-0.2771	0.1081	6	6	3.626	131
TZAP 6Kb vs. SMCHD1 4Kb	0.4471	0.1664	0.2807	0.06206	6	6	6.396	142		TZAP 6Kb vs. SMCHD1 4Kb	0.5398	0.34	0.1998	0.1081	6	6	2.614	131
TZAP 6Kb vs. IgG 4Kb	0.4471	0.009434	0.4377	0.06206	6	6	9.974	142		TZAP 6Kb vs. IgG 4Kb	0.5398	3.202e-05	0.5397	0.1199	6	6	6.366	131
RBPJ 6Kb vs. SMCHD1 6Kb	0.468	0.2302	0.2377	0.07166	6	6	4.692	142		RBPJ 6Kb vs. SMCHD1 6Kb	0.1942	0.2623	-0.06816	0.1341	6	6	0.7191	131
RBPJ 6Kb vs. IgG 6Kb	0.468	0.01429	0.4537	0.07166	6	6	8.954	142		RBPJ 6Kb vs. IgG 6Kb	0.1942	0.001591	0.1926	0.1272	6	6	2.142	131
RBPJ 6Kb vs. H3 4Kb	0.468	1	-0.532	0.06798	6	6	11.07	142		RBPJ 6Kb vs. H3 4Kb	0.1942	1	-0.8058	0.1272	6	6	8.961	131
RBPJ 6Kb vs. TERF2 4Kb	0.468	0.244	0.224	0.07166	6	6	4.42	142		RBPJ 6Kb vs. TERF2 4Kb	0.1942	0.0002634	0.1939	0.1272	6	6	2.156	131
RBPJ 6Kb vs. TZAP 4Kb	0.468	0.4031	0.06484	0.07166	6	6	1.28	142		RBPJ 6Kb vs. TZAP 4Kb	0.1942	0.2552	-0.06105	0.1272	6	6	0.6789	131
RBPJ 6Kb vs. RBPJ 4Kb	0.468	0.3653	0.1027	0.07166	6	6	2.026	142		RBPJ 6Kb vs. RBPJ 4Kb	0.1942	0.8169	-0.6227	0.1161	6	6	7.586	131
RBPJ 6Kb vs. SMCHD1 4Kb	0.468	0.1664	0.3016	0.07166	6	6	5.951	142		RBPJ 6Kb vs. SMCHD1 4Kb	0.1942	0.34	-0.1458	0.1161	6	6	1.776	131
RBPJ 6Kb vs. IgG 4Kb	0.468	0.009434	0.4585	0.07166	6	6	9.05	142		RBPJ 6Kb vs. IgG 4Kb	0.1942	3.202e-05	0.1941	0.1272	6	6	2.159	131
SMCHD1 6Kb vs. IgG 6Kb	0.2302	0.01429	0.216	0.07166	6	6	4.262	142		SMCHD1 6Kb vs. IgG 6Kb	0.2623	0.001591	0.2607	0.1272	6	6	2.9	131
SMCHD1 6Kb vs. H3 4Kb	0.2302	1	-0.7698	0.06798	6	6	16.01	142		SMCHD1 6Kb vs. H3 4Kb	0.2623	1	-0.7377	0.1272	6	6	8.203	131
SMCHD1 6Kb vs. TERF2 4Kb	0.2302	0.244	-0.01378	0.07166	6	6	0.272	142		SMCHD1 6Kb vs. TERF2 4Kb	0.2623	0.0002634	0.2621	0.1272	6	6	2.914	131
SMCHD1 6Kb vs. TZAP 4Kb	0.2302	0.4031	-0.1729	0.07166	6	6	3.412	142		SMCHD1 6Kb vs. TZAP 4Kb	0.2623	0.2552	0.007114	0.1272	6	6	0.07911	131
SMCHD1 6Kb vs. RBPJ 4Kb	0.2302	0.3653	-0.1351	0.07166	6	6	2.665	142		SMCHD1 6Kb vs. RBPJ 4Kb	0.2623	0.8169	-0.5546	0.1161	6	6	6.756	131
SMCHD1 6Kb vs. SMCHD1 4Kb	0.2302	0.1664	0.06381	0.07166	6	6	1.259	142		SMCHD1 6Kb vs. SMCHD1 4Kb	0.2623	0.34	-0.07766	0.1161	6	6	0.946	131
SMCHD1 6Kb vs. IgG 4Kb	0.2302	0.009434	0.2208	0.07166	6	6	4.358	142		SMCHD1 6Kb vs. IgG 4Kb	0.2623	3.202e-05	0.2623	0.1272	6	6	2.917	131
IgG 6Kb vs. H3 4Kb	0.01429	1	-0.9857	0.06798	6	6	20.51	142		IgG 6Kb vs. H3 4Kb	0.001591	1	-0.9984	0.1199	6	6	11.78	131
IgG 6Kb vs. TERF2 4Kb	0.01429	0.244	-0.2297	0.07166	6	6	4.534	142		IgG 6Kb vs. TERF2 4Kb	0.001591	0.0002634	0.001327	0.1199	6	6	0.01566	131
IgG 6Kb vs. TZAP 4Kb	0.01429	0.4031	-0.3889	0.07166	6	6	7.674	142		IgG 6Kb vs. TZAP 4Kb	0.001591	0.2552	-0.2536	0.1199	6	6	2.991	131
IgG 6Kb vs. RBPJ 4Kb	0.01429	0.3653	-0.351	0.07166	6	6	6.928	142		IgG 6Kb vs. RBPJ 4Kb	0.001591	0.8169	-0.8153	0.1081	6	6	10.67	131
IgG 6Kb vs. SMCHD1 4Kb	0.01429	0.1664	-0.1521	0.07166	6	6	3.003	142		IgG 6Kb vs. SMCHD1 4Kb	0.001591	0.34	-0.3384	0.1081	6	6	4.428	131
IgG 6Kb vs. IgG 4Kb	0.01429	0.009434	0.004859	0.07166	6	6	0.09589	142		IgG 6Kb vs. IgG 4Kb	0.001591	3.202e-05	0.001559	0.1199	6	6	0.01839	131
H3 4Kb vs. TERF2 4Kb	1	0.244	0.756	0.06798	6	6	15.73	142		H3 4Kb vs. TERF2 4Kb	1	0.0002634	0.9997	0.1199	6	6	11.79	131
H3 4Kb vs. TZAP 4Kb	1	0.4031	0.5969	0.06798	6	6	12.42	142		H3 4Kb vs. TZAP 4Kb	1	0.2552	0.7448	0.1199	6	6	8.785	131
H3 4Kb vs. RBPJ 4Kb	1	0.3653	0.6347	0.06798	6	6	13.2	142		H3 4Kb vs. RBPJ 4Kb	1	0.8169	0.1831	0.1081	6	6	2.396	131
H3 4Kb vs. SMCHD1 4Kb	1	0.1664	0.8336	0.06798	6	6	17.34	142		H3 4Kb vs. SMCHD1 4Kb	1	0.34	0.66	0.1081	6	6	8.636	131
H3 4Kb vs. IgG 4Kb	1	0.009434	0.9906	0.06798	6	6	20.61	142		H3 4Kb vs. IgG 4Kb	1	3.202e-05	1	0.1199	6	6	11.79	131
TERF2 4Kb vs. TZAP 4Kb	0.244	0.4031	-0.1591	0.07166	6	6	3.14	142		TERF2 4Kb vs. TZAP 4Kb	0.0002634	0.2552	-0.255	0.1199	6	6	3.007	131
TERF2 4Kb vs. RBPJ 4Kb	0.244	0.3653	-0.1213	0.07166	6	6	2.394	142		TERF2 4Kb vs. RBPJ 4Kb	0.0002634	0.8169	-0.8166	0.1081	6	6	10.69	131
TERF2 4Kb vs. SMCHD1 4Kb	0.244	0.1664	0.07759	0.07166	6	6	1.531	142		TERF2 4Kb vs. SMCHD1 4Kb	0.0002634	0.34	-0.3397	0.1081	6	6	4.445	131
TERF2 4Kb vs. IgG 4Kb	0.244	0.009434	0.2346	0.07166	6	6	4.63	142		TERF2 4Kb vs. IgG 4Kb	0.0002634	3.202e-05	0.0002314	0.1199	6	6	0.00273	131
TZAP 4Kb vs. RBPJ 4Kb	0.4031	0.3653	0.03784	0.07166	6	6	0.7468	142		TZAP 4Kb vs. RBPJ 4Kb	0.2552	0.8169	-0.5617	0.1081	6	6	7.35	131
TZAP 4Kb vs. SMCHD1 4Kb	0.4031	0.1664	0.2367	0.07166	6	6	4.672	142		TZAP 4Kb vs. SMCHD1 4Kb	0.2552	0.34	-0.08477	0.1081	6	6	1.109	131
TZAP 4Kb vs. IgG 4Kb	0.4031	0.009434	0.3937	0.07166	6	6	7.77	142		TZAP 4Kb vs. IgG 4Kb	0.2552	3.202e-05	0.2552	0.1199	6	6	3.01	131
RBPJ 4Kb vs. SMCHD1 4Kb	0.3653	0.1664	0.1989	0.07166	6	6	3.925	142		RBPJ 4Kb vs. SMCHD1 4Kb	0.8169	0.34	0.4769	0.09479	6	6	7.115	131
RBPJ 4Kb vs. IgG 4Kb	0.3653	0.009434	0.3559	0.07166	6	6	7.023	142		RBPJ 4Kb vs. IgG 4Kb	0.8169	3.202e-05	0.8169	0.1081	6	6	10.69	131
SMCHD1 4Kb vs. IgG 4Kb	0.1664	0.009434	0.157	0.07166	6	6	3.098	142		SMCHD1 4Kb vs. IgG 4Kb	0.34	3.202e-05	0.34	0.1081	6	6	4.448	131

## Sheet: FISH and siRNA(Fig6; S18)
Distances
Number of families	1
Number of comparisons per family	28						Assume Gaussian Distrib. But not Equal SDs'
Alpha	0.05						Correct for Multiple comp. Dunnett T3 (Brown-Forsythe and Welch ANOVA tests)
Dunnett's T3 multiple comparisons test	Mean Diff,	95,00% CI of diff,	Significant?	Summary	Adjusted P Value
NT vs. hTERT+	-0.09563	-0,4497 to 0,2584	No	ns	>0,9999	A-B
NT vs. siScble	0.02262	-0,2761 to 0,3213	No	ns	>0,9999	A-C
NT vs. siTERF2	-0.9339	-1,455 to -0,4127	Yes	****	<0,0001	A-D
NT vs. siCTCF	-0.03685	-0,3909 to 0,3172	No	ns	>0,9999	A-E
NT vs. siRBPJ	-0.9589	-1,525 to -0,3932	Yes	****	<0,0001	A-F
NT vs. siTZAP	-0.4931	-1,032 to 0,04588	No	ns	0.061	A-G
NT vs. siSMCHD1	-0.8631	-1,473 to -0,2532	Yes	***	0.0002	A-H
hTERT+ vs. siScble	0.1183	-0,2237 to 0,4602	No	ns	0.9992	B-C
hTERT+ vs. siTERF2	-0.8383	-1,383 to -0,2935	Yes	****	<0,0001	B-D
hTERT+ vs. siCTCF	0.05878	-0,3314 to 0,4490	No	ns	>0,9999	B-E
hTERT+ vs. siRBPJ	-0.8633	-1,451 to -0,2759	Yes	****	<0,0001	B-F
hTERT+ vs. siTZAP	-0.3975	-0,9593 to 0,1643	No	ns	0.3711	B-G
hTERT+ vs. siSMCHD1	-0.7675	-1,397 to -0,1377	Yes	**	0.0019	B-H
siScble vs. siTERF2	-0.9566	-1,470 to -0,4430	Yes	****	<0,0001	C-D
siScble vs. siCTCF	-0.05947	-0,4014 to 0,2824	No	ns	>0,9999	C-E
siScble vs. siRBPJ	-0.9815	-1,540 to -0,4229	Yes	****	<0,0001	C-F
siScble vs. siTZAP	-0.5158	-1,047 to 0,01590	Yes	*	0.0344	C-G
siScble vs. siSMCHD1	-0.8857	-1,489 to -0,2823	Yes	****	<0,0001	C-H
siTERF2 vs. siCTCF	0.8971	0,3523 to 1,442	Yes	****	<0,0001	D-E
siTERF2 vs. siRBPJ	-0.02497	-0,7186 to 0,6686	No	ns	>0,9999	D-F
siTERF2 vs. siTZAP	0.4408	-0,2321 to 1,114	No	ns	0.5266	D-G
siTERF2 vs. siSMCHD1	0.07083	-0,6582 to 0,7998	No	ns	>0,9999	D-H
siCTCF vs. siRBPJ	-0.9221	-1,509 to -0,3347	Yes	****	<0,0001	E-F
siCTCF vs. siTZAP	-0.4563	-1,018 to 0,1055	No	ns	0.1627	E-G
siCTCF vs. siSMCHD1	-0.8263	-1,456 to -0,1965	Yes	***	0.0006	E-H
siRBPJ vs. siTZAP	0.4658	-0,2407 to 1,172	No	ns	0.514	F-G
siRBPJ vs. siSMCHD1	0.0958	-0,6638 to 0,8554	No	ns	>0,9999	F-H
siTZAP vs. siSMCHD1	-0.37	-1,111 to 0,3711	No	ns	0.9188	G-H
Test details	Mean 1	Mean 2	Mean Diff,	SE of diff,	n1	n2	t	DF
NT vs. hTERT+	0.8622	0.9578	-0.09563	0.1039	60	60	0.9201	112.7
NT vs. siScble	0.8622	0.8396	0.02262	0.08777	60	60	0.2577	116.9
NT vs. siTERF2	0.8622	1.796	-0.9339	0.1516	60	60	6.158	84.3
NT vs. siCTCF	0.8622	0.8991	-0.03685	0.1039	60	60	0.3546	112.7
NT vs. siRBPJ	0.8622	1.821	-0.9589	0.1643	60	60	5.836	80.19
NT vs. siTZAP	0.8622	1.355	-0.4931	0.1567	60	60	3.146	82.51
NT vs. siSMCHD1	0.8622	1.725	-0.8631	0.1769	60	60	4.88	77.01
hTERT+ vs. siScble	0.9578	0.8396	0.1183	0.1003	60	60	1.18	107.8
hTERT+ vs. siTERF2	0.9578	1.796	-0.8383	0.1592	60	60	5.266	95.82
hTERT+ vs. siCTCF	0.9578	0.8991	0.05878	0.1147	60	60	0.5126	118
hTERT+ vs. siRBPJ	0.9578	1.821	-0.8633	0.1713	60	60	5.04	90.46
hTERT+ vs. siTZAP	0.9578	1.355	-0.3975	0.1641	60	60	2.423	93.54
hTERT+ vs. siSMCHD1	0.9578	1.725	-0.7675	0.1834	60	60	4.185	86.08
siScble vs. siTERF2	0.8396	1.796	-0.9566	0.1491	60	60	6.414	80.13
siScble vs. siCTCF	0.8396	0.8991	-0.05947	0.1002	60	60	0.5932	107.8
siScble vs. siRBPJ	0.8396	1.821	-0.9815	0.162	60	60	6.059	76.61
siScble vs. siTZAP	0.8396	1.355	-0.5158	0.1543	60	60	3.342	78.59
siScble vs. siSMCHD1	0.8396	1.725	-0.8857	0.1747	60	60	5.069	73.92
siTERF2 vs. siCTCF	1.796	0.8991	0.8971	0.1592	60	60	5.635	95.81
siTERF2 vs. siRBPJ	1.796	1.821	-0.02497	0.2038	60	60	0.1225	116.9
siTERF2 vs. siTZAP	1.796	1.355	0.4408	0.1978	60	60	2.229	117.8
siTERF2 vs. siSMCHD1	1.796	1.725	0.07083	0.2141	60	60	0.3309	114.3
siCTCF vs. siRBPJ	0.8991	1.821	-0.9221	0.1713	60	60	5.383	90.45
siCTCF vs. siTZAP	0.8991	1.355	-0.4563	0.1641	60	60	2.781	93.53
siCTCF vs. siSMCHD1	0.8991	1.725	-0.8263	0.1834	60	60	4.506	86.08
siRBPJ vs. siTZAP	1.821	1.355	0.4658	0.2076	60	60	2.243	117.6
siRBPJ vs. siSMCHD1	1.821	1.725	0.0958	0.2232	60	60	0.4292	117.1
siTZAP vs. siSMCHD1	1.355	1.725	-0.37	0.2177	60	60	1.699	115.7

## Sheet: Supplementals_ Fig 1
gH2AX
Number of families	1
Number of comparisons per family	10
Alpha	0.05
Holm-Sidak's multiple comparisons test	Mean Diff,	Significant?	Summary	Adjusted P Value
12kb vs. 10kb	-0.66	No	ns	0.8205	A-B
12kb vs. 8kb	-0.36	No	ns	0.8916	A-C
12kb vs. 6kb	-1.64	No	ns	0.2817	A-D
12kb vs. 4kb	-5.34	Yes	****	<0,0001	A-E
10kb vs. 8kb	0.3	No	ns	0.8916	B-C
10kb vs. 6kb	-0.98	No	ns	0.6797	B-D
10kb vs. 4kb	-4.68	Yes	****	<0,0001	B-E
8kb vs. 6kb	-1.28	No	ns	0.5058	C-D
8kb vs. 4kb	-4.98	Yes	****	<0,0001	C-E
6kb vs. 4kb	-3.7	Yes	***	0.0001	D-E
Test details	Mean 1	Mean 2	Mean Diff,	SE of diff,	n1	n2	t	DF
12kb vs. 10kb	1.34	2	-0.66	0.8458	50	50	0.7803	245
12kb vs. 8kb	1.34	1.7	-0.36	0.8458	50	50	0.4256	245
12kb vs. 6kb	1.34	2.98	-1.64	0.8458	50	50	1.939	245
12kb vs. 4kb	1.34	6.68	-5.34	0.8458	50	50	6.314	245
10kb vs. 8kb	2	1.7	0.3	0.8458	50	50	0.3547	245
10kb vs. 6kb	2	2.98	-0.98	0.8458	50	50	1.159	245
10kb vs. 4kb	2	6.68	-4.68	0.8458	50	50	5.533	245
8kb vs. 6kb	1.7	2.98	-1.28	0.8458	50	50	1.513	245
8kb vs. 4kb	1.7	6.68	-4.98	0.8458	50	50	5.888	245
6kb vs. 4kb	2.98	6.68	-3.7	0.8458	50	50	4.375	245
Telomeric FOCI
Number of families	1
Number of comparisons per family	10
Alpha	0.05
Holm-Sidak's multiple comparisons test	Mean Diff,	Significant?	Summary	Adjusted P Value
12kb vs. 10kb	5.14	No	ns	0.4187	A-B
12kb vs. 8kb	4.42	No	ns	0.4187	A-C
12kb vs. 6kb	9.932	Yes	ns	0.176	A-D
12kb vs. 4kb	24.96	Yes	****	<0,0001	A-E
10kb vs. 8kb	-0.72	No	ns	0.8303	B-C
10kb vs. 6kb	4.792	No	ns	0.4187	B-D
10kb vs. 4kb	19.82	Yes	****	<0,0001	B-E
8kb vs. 6kb	5.512	No	ns	0.3992	C-D
8kb vs. 4kb	20.54	Yes	****	<0,0001	C-E
6kb vs. 4kb	15.03	Yes	****	<0,0001	D-E
TIFs
Number of families	1
Number of comparisons per family	10
Alpha	0.05
Holm-Sidak's multiple comparisons test	Mean Diff,	Significant?	Summary	Adjusted P Value
12kb vs. 10kb	-0.12	No	ns	0.9911	A-B
12kb vs. 8kb	-0.08	No	ns	0.9911	A-C
12kb vs. 6kb	-0.72	No	ns	0.5216	A-D
12kb vs. 4kb	-4.36	Yes	****	<0,0001	A-E
10kb vs. 8kb	0.04	No	ns	0.9911	B-C
10kb vs. 6kb	-0.6	No	ns	0.5861	B-D
10kb vs. 4kb	-4.24	Yes	****	<0,0001	B-E
8kb vs. 6kb	-0.64	No	ns	0.5861	C-D
8kb vs. 4kb	-4.28	Yes	****	<0,0001	C-E														2510
6kb vs. 4kb	-3.64	Yes	****	<0,0001	D-E														2630
																			2450
Test details	Mean 1	Mean 2	Mean Diff,	SE of diff,	n1	n2	t	DF											1630
12kb vs. 10kb	0.12	0.24	-0.12	0.456	50	50	0.2632	245											1665
12kb vs. 8kb	0.12	0.2	-0.08	0.456	50	50	0.1754	245											1613
12kb vs. 6kb	0.12	0.84	-0.72	0.456	50	50	1.579	245											1770
12kb vs. 4kb	0.12	4.48	-4.36	0.456	50	50	9.561	245											1805
10kb vs. 8kb	0.24	0.2	0.04	0.456	50	50	0.08772	245											1753
10kb vs. 6kb	0.24	0.84	-0.6	0.456	50	50	1.316	245											1611
10kb vs. 4kb	0.24	4.48	-4.24	0.456	50	50	9.298	245											1641
8kb vs. 6kb	0.2	0.84	-0.64	0.456	50	50	1.404	245											1596
8kb vs. 4kb	0.2	4.48	-4.28	0.456	50	50	9.386	245											1412
6kb vs. 4kb	0.84	4.48	-3.64	0.456	50	50	7.982	245											1440
																			1398
																			2464
																			2509
Telo Intensities																			2441
																			1146
																			2336
																			1881
Number of families	1
Number of comparisons per family	10
Alpha	0.05
Dunn's multiple comparisons test	Mean rank diff,	Significant?	Summary	Adjusted P Value
12kb vs. 10kb	2122	Yes	****	<0,0001	B-C
12kb vs. 8kb	3173	Yes	****	<0,0001	B-D
12kb vs. 6kb	5046	Yes	****	<0,0001	B-E
12kb vs. 4kb	7150	Yes	****	<0,0001	B-F
10kb vs. 8kb	1051	Yes	****	<0,0001	C-D
10kb vs. 6kb	2924	Yes	****	<0,0001	C-E
10kb vs. 4kb	5029	Yes	****	<0,0001	C-F
8kb vs. 6kb	1873	Yes	****	<0,0001	D-E
8kb vs. 4kb	3978	Yes	****	<0,0001	D-F
6kb vs. 4kb	2104	Yes	****	<0,0001	E-F
Test details	Mean rank 1	Mean rank 2	Mean rank diff,	n1	n2	Z
12kb vs. 10kb	7881	5760	2122	2685	2559	26.76
12kb vs. 8kb	7881	4709	3173	2685	1708	35.71
12kb vs. 6kb	7881	2835	5046	2685	1571	55.35
12kb vs. 4kb	7881	731	7150	2685	1420	75.92
10kb vs. 8kb	5760	4709	1051	2559	1708	11.72
10kb vs. 6kb	5760	2835	2924	2559	1571	31.79
10kb vs. 4kb	5760	731	5029	2559	1420	52.95
8kb vs. 6kb	4709	2835	1873	1708	1571	18.67
8kb vs. 4kb	4709	731	3978	1708	1420	38.59
6kb vs. 4kb	2835	731	2104	1571	1420	20.02

## Sheet: RNASeq validation_multiple isog
AJAP1										FOXC1
Number of families	1									Number of families	1
Number of comparisons per family	10									Number of comparisons per family	10
Alpha	0.05									Alpha	0.05
Holm-Sidak's multiple comparisons test	Mean Diff,	Significant?	Summary	Adjusted P Value						Holm-Sidak's multiple comparisons test	Mean Diff,	Significant?	Summary	Adjusted P Value
hTERT vs. 12 Kb	-0.00834	No	ns	0.9944	A-B					hTERT vs. 12 Kb	-0.1283	No	ns	0.8203	A-B
hTERT vs. 10 Kb	0.2418	No	ns	0.9944	A-C					hTERT vs. 10 Kb	-0.1707	No	ns	0.8203	A-C
hTERT vs. 8 Kb	-3.718	Yes	**	0.0091	A-D					hTERT vs. 8 Kb	-1.2	Yes	****	<0,0001	A-D
hTERT vs. 6 Kb	-18.06	Yes	****	<0,0001	A-E					hTERT vs. 6 Kb	-2.242	Yes	****	<0,0001	A-E
12 Kb vs. 10 Kb	0.2502	No	ns	0.9944	B-C					12 Kb vs. 10 Kb	-0.04244	No	ns	0.846	B-C
12 Kb vs. 8 Kb	-3.71	Yes	**	0.0088	B-D					12 Kb vs. 8 Kb	-1.072	Yes	****	<0,0001	B-D
12 Kb vs. 6 Kb	-18.05	Yes	****	<0,0001	B-E					12 Kb vs. 6 Kb	-2.114	Yes	****	<0,0001	B-E
10 Kb vs. 8 Kb	-3.96	Yes	**	0.0054	C-D					10 Kb vs. 8 Kb	-1.029	Yes	****	<0,0001	C-D
10 Kb vs. 6 Kb	-18.3	Yes	****	<0,0001	C-E					10 Kb vs. 6 Kb	-2.072	Yes	****	<0,0001	C-E
8 Kb vs. 6 Kb	-14.34	Yes	****	<0,0001	D-E					8 Kb vs. 6 Kb	-1.042	Yes	***	0.0009	D-E
Test details	Mean 1	Mean 2	Mean Diff,	SE of diff,	n1	n2	t	DF		Test details	Mean 1	Mean 2	Mean Diff,	SE of diff,	n1	n2	t	DF
hTERT vs. 12 Kb	2.425	2.434	-0.00834	1.142	16	18	0.007305	71		hTERT vs. 12 Kb	0.4531	0.5813	-0.1283	0.2176	16	16	0.5893	67
hTERT vs. 10 Kb	2.425	2.184	0.2418	1.142	16	18	0.2118	71		hTERT vs. 10 Kb	0.4531	0.6238	-0.1707	0.2176	16	16	0.7842	67
hTERT vs. 8 Kb	2.425	6.144	-3.718	1.175	16	16	3.165	71		hTERT vs. 8 Kb	0.4531	1.653	-1.2	0.2176	16	16	5.513	67
hTERT vs. 6 Kb	2.425	20.48	-18.06	1.439	16	8	12.55	71		hTERT vs. 6 Kb	0.4531	2.695	-2.242	0.2666	16	8	8.412	67
12 Kb vs. 10 Kb	2.434	2.184	0.2502	1.108	18	18	0.2259	71		12 Kb vs. 10 Kb	0.5813	0.6238	-0.04244	0.2176	16	16	0.195	67
12 Kb vs. 8 Kb	2.434	6.144	-3.71	1.142	18	16	3.249	71		12 Kb vs. 8 Kb	0.5813	1.653	-1.072	0.2176	16	16	4.924	67
12 Kb vs. 6 Kb	2.434	20.48	-18.05	1.412	18	8	12.78	71		12 Kb vs. 6 Kb	0.5813	2.695	-2.114	0.2666	16	8	7.93	67
10 Kb vs. 8 Kb	2.184	6.144	-3.96	1.142	18	16	3.468	71		10 Kb vs. 8 Kb	0.6238	1.653	-1.029	0.2176	16	16	4.729	67
10 Kb vs. 6 Kb	2.184	20.48	-18.3	1.412	18	8	12.96	71		10 Kb vs. 6 Kb	0.6238	2.695	-2.072	0.2666	16	8	7.771	67
8 Kb vs. 6 Kb	6.144	20.48	-14.34	1.439	16	8	9.967	71		8 Kb vs. 6 Kb	1.653	2.695	-1.042	0.2666	16	8	3.91	67
PPP2R2C										ISG15
Number of families	1									Number of families	1
Number of comparisons per family	10									Number of comparisons per family	10
Alpha	0.05									Alpha	0.05
Holm-Sidak's multiple comparisons test	Mean Diff,	Significant?	Summary	Adjusted P Value						Holm-Sidak's multiple comparisons test	Mean Diff,	Significant?	Summary	Adjusted P Value
hTERT vs. 12 Kb	-0.7456	No	ns	0.8903	A-B					hTERT vs. 12 Kb	-0.1171	No	ns	0.8608	A-B
hTERT vs. 10 Kb	-7.466	No	ns	0.4279	A-C					hTERT vs. 10 Kb	-0.7366	No	ns	0.6142	A-C
hTERT vs. 8 Kb	-32.57	Yes	****	<0,0001	A-D					hTERT vs. 8 Kb	-4.466	Yes	****	<0,0001	A-D
hTERT vs. 6 Kb	-66.33	Yes	****	<0,0001	A-E					hTERT vs. 6 Kb	-8.239	Yes	****	<0,0001	A-E
12 Kb vs. 10 Kb	-6.721	No	ns	0.4279	B-C					12 Kb vs. 10 Kb	-0.6196	No	ns	0.6142	B-C
12 Kb vs. 8 Kb	-31.82	Yes	****	<0,0001	B-D					12 Kb vs. 8 Kb	-4.349	Yes	****	<0,0001	B-D
12 Kb vs. 6 Kb	-65.58	Yes	****	<0,0001	B-E					12 Kb vs. 6 Kb	-8.122	Yes	****	<0,0001	B-E
10 Kb vs. 8 Kb	-25.1	Yes	****	<0,0001	C-D					10 Kb vs. 8 Kb	-3.73	Yes	****	<0,0001	C-D
10 Kb vs. 6 Kb	-58.86	Yes	****	<0,0001	C-E					10 Kb vs. 6 Kb	-7.502	Yes	****	<0,0001	C-E
8 Kb vs. 6 Kb	-33.76	Yes	****	<0,0001	D-E					8 Kb vs. 6 Kb	-3.773	Yes	****	<0,0001	D-E
Test details	Mean 1	Mean 2	Mean Diff,	SE of diff,	n1	n2	t	DF		Test details	Mean 1	Mean 2	Mean Diff,	SE of diff,	n1	n2	t	DF
hTERT vs. 12 Kb	2.109	2.855	-0.7456	5.384	12	16	0.1385	71		hTERT vs. 12 Kb	0.4799	0.5969	-0.1171	0.6651	16	16	0.176	67
hTERT vs. 10 Kb	2.109	9.576	-7.466	5.384	12	16	1.387	71		hTERT vs. 10 Kb	0.4799	1.217	-0.7366	0.6651	16	16	1.108	67
hTERT vs. 8 Kb	2.109	34.68	-32.57	5.148	12	20	6.326	71		hTERT vs. 8 Kb	0.4799	4.946	-4.466	0.6651	16	16	6.715	67
hTERT vs. 6 Kb	2.109	68.44	-66.33	5.756	12	12	11.52	71		hTERT vs. 6 Kb	0.4799	8.719	-8.239	0.8146	16	8	10.11	67
12 Kb vs. 10 Kb	2.855	9.576	-6.721	4.985	16	16	1.348	71		12 Kb vs. 10 Kb	0.5969	1.217	-0.6196	0.6651	16	16	0.9315	67
12 Kb vs. 8 Kb	2.855	34.68	-31.82	4.729	16	20	6.729	71		12 Kb vs. 8 Kb	0.5969	4.946	-4.349	0.6651	16	16	6.539	67
12 Kb vs. 6 Kb	2.855	68.44	-65.58	5.384	16	12	12.18	71		12 Kb vs. 6 Kb	0.5969	8.719	-8.122	0.8146	16	8	9.971	67
10 Kb vs. 8 Kb	9.576	34.68	-25.1	4.729	16	20	5.308	71		10 Kb vs. 8 Kb	1.217	4.946	-3.73	0.6651	16	16	5.608	67
10 Kb vs. 6 Kb	9.576	68.44	-58.86	5.384	16	12	10.93	71		10 Kb vs. 6 Kb	1.217	8.719	-7.502	0.8146	16	8	9.21	67
8 Kb vs. 6 Kb	34.68	68.44	-33.76	5.148	20	12	6.558	71		8 Kb vs. 6 Kb	4.946	8.719	-3.773	0.8146	16	8	4.631	67
GLIS2
Number of families	1
Number of comparisons per family	10
Alpha	0.05
Holm-Sidak's multiple comparisons test	Mean Diff,	Significant?	Summary	Adjusted P Value
hTERT vs. 12 Kb	-0.09183	No	ns	0.8116	A-B
hTERT vs. 10 Kb	-0.4839	No	ns	0.4874	A-C
hTERT vs. 8 Kb	-3.969	Yes	****	<0,0001	A-D
hTERT vs. 6 Kb	-6.466	Yes	****	<0,0001	A-E
12 Kb vs. 10 Kb	-0.3921	No	ns	0.5071	B-C
12 Kb vs. 8 Kb	-3.877	Yes	****	<0,0001	B-D
12 Kb vs. 6 Kb	-6.374	Yes	****	<0,0001	B-E
10 Kb vs. 8 Kb	-3.485	Yes	****	<0,0001	C-D
10 Kb vs. 6 Kb	-5.982	Yes	****	<0,0001	C-E
8 Kb vs. 6 Kb	-2.497	Yes	****	<0,0001	D-E
Test details	Mean 1	Mean 2	Mean Diff,	SE of diff,	n1	n2	t	DF
hTERT vs. 12 Kb	0.7882	0.8801	-0.09183	0.384	18	18	0.2392	81
hTERT vs. 10 Kb	0.7882	1.272	-0.4839	0.3743	18	20	1.293	81
hTERT vs. 8 Kb	0.7882	4.757	-3.969	0.3743	18	20	10.6	81
hTERT vs. 6 Kb	0.7882	7.254	-6.466	0.4543	18	10	14.23	81
12 Kb vs. 10 Kb	0.8801	1.272	-0.3921	0.3743	18	20	1.048	81
12 Kb vs. 8 Kb	0.8801	4.757	-3.877	0.3743	18	20	10.36	81
12 Kb vs. 6 Kb	0.8801	7.254	-6.374	0.4543	18	10	14.03	81
10 Kb vs. 8 Kb	1.272	4.757	-3.485	0.3643	20	20	9.567	81
10 Kb vs. 6 Kb	1.272	7.254	-5.982	0.4461	20	10	13.41	81
8 Kb vs. 6 Kb	4.757	7.254	-2.497	0.4461	20	10	5.597	81

## Sheet: siEFFICENCY_HEK_24H
Number of families	1
Number of comparisons per family	300
Alpha	0.05
Holm-Sidak's multiple comparisons test	Mean Diff,	Significant?	Summary	Adjusted P Value
siNT_RBPJ vs. siNT_CTCF	-0.01942	No	ns	>0,9999	A-B
siNT_RBPJ vs. siNT_TERF2	-0.007482	No	ns	>0,9999	A-C
siNT_RBPJ vs. siNT_SMCHD1	-0.003587	No	ns	>0,9999	A-D
siNT_RBPJ vs. siNT_TZAP	0.00135	No	ns	>0,9999	A-E
siNT_RBPJ vs. siRBPJ_RBPJ	0.1487	No	ns	0.9903	A-F
siNT_RBPJ vs. siRBPJ_CTCF	-0.02927	No	ns	>0,9999	A-G
siNT_RBPJ vs. siRBPJ_TERF2	0.01393	No	ns	>0,9999	A-H
siNT_RBPJ vs. siRBPJ_SMCHD1	0.01504	No	ns	>0,9999	A-I
siNT_RBPJ vs. siRBPJ_TZAP	0.01525	No	ns	>0,9999	A-J
siNT_RBPJ vs. siCTCF_RBPJ	-0.01665	No	ns	>0,9999	A-K
siNT_RBPJ vs. siCTCF_CTCF	-0.02487	No	ns	>0,9999	A-L
siNT_RBPJ vs. siCTCF_TERF2	-0.006683	No	ns	>0,9999	A-M
siNT_RBPJ vs. siCTCF_SMCHD1	-0.06576	No	ns	>0,9999	A-N
siNT_RBPJ vs. siCTCF_TZAP	-0.08827	No	ns	>0,9999	A-O
siNT_RBPJ vs. siTERF2_RBPJ	0.01369	No	ns	>0,9999	A-P
siNT_RBPJ vs. siTERF2_CTCF	-0.02966	No	ns	>0,9999	A-Q
siNT_RBPJ vs. siTERF2_TERF2	0.01473	No	ns	>0,9999	A-R
siNT_RBPJ vs. siTERF2_SMCHD1	-0.0386	No	ns	>0,9999	A-S
siNT_RBPJ vs. siTERF2_TZAP	-0.006844	No	ns	>0,9999	A-T
siNT_RBPJ vs. siSMCHD1_RBPJ	-0.01839	No	ns	>0,9999	A-U
siNT_RBPJ vs. siSMCHD1_CTCF	0.005669	No	ns	>0,9999	A-V
siNT_RBPJ vs. siSMCHD1_TERF2	-0.01443	No	ns	>0,9999	A-W
siNT_RBPJ vs. siSMCHD1_SMCHD1	0.1447	No	ns	0.9957	A-X
siNT_RBPJ vs. siSMCHD1_TZAP	-0.08504	No	ns	>0,9999	A-Y
siNT_CTCF vs. siNT_TERF2	0.01193	No	ns	>0,9999	B-C
siNT_CTCF vs. siNT_SMCHD1	0.01583	No	ns	>0,9999	B-D
siNT_CTCF vs. siNT_TZAP	0.02077	No	ns	>0,9999	B-E
siNT_CTCF vs. siRBPJ_RBPJ	0.1681	No	ns	0.8703	B-F
siNT_CTCF vs. siRBPJ_CTCF	-0.009855	No	ns	>0,9999	B-G
siNT_CTCF vs. siRBPJ_TERF2	0.03334	No	ns	>0,9999	B-H
siNT_CTCF vs. siRBPJ_SMCHD1	0.03445	No	ns	>0,9999	B-I
siNT_CTCF vs. siRBPJ_TZAP	0.03466	No	ns	>0,9999	B-J
siNT_CTCF vs. siCTCF_RBPJ	0.002768	No	ns	>0,9999	B-K
siNT_CTCF vs. siCTCF_CTCF	-0.005453	No	ns	>0,9999	B-L
siNT_CTCF vs. siCTCF_TERF2	0.01273	No	ns	>0,9999	B-M
siNT_CTCF vs. siCTCF_SMCHD1	-0.04634	No	ns	>0,9999	B-N
siNT_CTCF vs. siCTCF_TZAP	-0.06885	No	ns	>0,9999	B-O
siNT_CTCF vs. siTERF2_RBPJ	0.0331	No	ns	>0,9999	B-P
siNT_CTCF vs. siTERF2_CTCF	-0.01025	No	ns	>0,9999	B-Q
siNT_CTCF vs. siTERF2_TERF2	0.03415	No	ns	>0,9999	B-R
siNT_CTCF vs. siTERF2_SMCHD1	-0.01918	No	ns	>0,9999	B-S
siNT_CTCF vs. siTERF2_TZAP	0.01257	No	ns	>0,9999	B-T
siNT_CTCF vs. siSMCHD1_RBPJ	0.001027	No	ns	>0,9999	B-U
siNT_CTCF vs. siSMCHD1_CTCF	0.02509	No	ns	>0,9999	B-V
siNT_CTCF vs. siSMCHD1_TERF2	0.00499	No	ns	>0,9999	B-W
siNT_CTCF vs. siSMCHD1_SMCHD1	0.1641	No	ns	0.9129	B-X
siNT_CTCF vs. siSMCHD1_TZAP	-0.06562	No	ns	>0,9999	B-Y
siNT_TERF2 vs. siNT_SMCHD1	0.003896	No	ns	>0,9999	C-D
siNT_TERF2 vs. siNT_TZAP	0.008832	No	ns	>0,9999	C-E
siNT_TERF2 vs. siRBPJ_RBPJ	0.1562	No	ns	0.9674	C-F
siNT_TERF2 vs. siRBPJ_CTCF	-0.02179	No	ns	>0,9999	C-G
siNT_TERF2 vs. siRBPJ_TERF2	0.02141	No	ns	>0,9999	C-H
siNT_TERF2 vs. siRBPJ_SMCHD1	0.02252	No	ns	>0,9999	C-I
siNT_TERF2 vs. siRBPJ_TZAP	0.02273	No	ns	>0,9999	C-J
siNT_TERF2 vs. siCTCF_RBPJ	-0.009166	No	ns	>0,9999	C-K
siNT_TERF2 vs. siCTCF_CTCF	-0.01739	No	ns	>0,9999	C-L
siNT_TERF2 vs. siCTCF_TERF2	0.000799	No	ns	>0,9999	C-M
siNT_TERF2 vs. siCTCF_SMCHD1	-0.05827	No	ns	>0,9999	C-N
siNT_TERF2 vs. siCTCF_TZAP	-0.08078	No	ns	>0,9999	C-O
siNT_TERF2 vs. siTERF2_RBPJ	0.02117	No	ns	>0,9999	C-P
siNT_TERF2 vs. siTERF2_CTCF	-0.02218	No	ns	>0,9999	C-Q
siNT_TERF2 vs. siTERF2_TERF2	0.02221	No	ns	>0,9999	C-R
siNT_TERF2 vs. siTERF2_SMCHD1	-0.03112	No	ns	>0,9999	C-S
siNT_TERF2 vs. siTERF2_TZAP	0.0006383	No	ns	>0,9999	C-T
siNT_TERF2 vs. siSMCHD1_RBPJ	-0.01091	No	ns	>0,9999	C-U
siNT_TERF2 vs. siSMCHD1_CTCF	0.01315	No	ns	>0,9999	C-V
siNT_TERF2 vs. siSMCHD1_TERF2	-0.006944	No	ns	>0,9999	C-W
siNT_TERF2 vs. siSMCHD1_SMCHD1	0.1521	No	ns	0.9823	C-X
siNT_TERF2 vs. siSMCHD1_TZAP	-0.07756	No	ns	>0,9999	C-Y
siNT_SMCHD1 vs. siNT_TZAP	0.004937	No	ns	>0,9999	D-E
siNT_SMCHD1 vs. siRBPJ_RBPJ	0.1523	No	ns	0.9821	D-F
siNT_SMCHD1 vs. siRBPJ_CTCF	-0.02568	No	ns	>0,9999	D-G
siNT_SMCHD1 vs. siRBPJ_TERF2	0.01751	No	ns	>0,9999	D-H
siNT_SMCHD1 vs. siRBPJ_SMCHD1	0.01862	No	ns	>0,9999	D-I
siNT_SMCHD1 vs. siRBPJ_TZAP	0.01883	No	ns	>0,9999	D-J
siNT_SMCHD1 vs. siCTCF_RBPJ	-0.01306	No	ns	>0,9999	D-K
siNT_SMCHD1 vs. siCTCF_CTCF	-0.02128	No	ns	>0,9999	D-L
siNT_SMCHD1 vs. siCTCF_TERF2	-0.003097	No	ns	>0,9999	D-M
siNT_SMCHD1 vs. siCTCF_SMCHD1	-0.06217	No	ns	>0,9999	D-N
siNT_SMCHD1 vs. siCTCF_TZAP	-0.08468	No	ns	>0,9999	D-O
siNT_SMCHD1 vs. siTERF2_RBPJ	0.01727	No	ns	>0,9999	D-P
siNT_SMCHD1 vs. siTERF2_CTCF	-0.02608	No	ns	>0,9999	D-Q
siNT_SMCHD1 vs. siTERF2_TERF2	0.01832	No	ns	>0,9999	D-R
siNT_SMCHD1 vs. siTERF2_SMCHD1	-0.03501	No	ns	>0,9999	D-S
siNT_SMCHD1 vs. siTERF2_TZAP	-0.003257	No	ns	>0,9999	D-T
siNT_SMCHD1 vs. siSMCHD1_RBPJ	-0.0148	No	ns	>0,9999	D-U
siNT_SMCHD1 vs. siSMCHD1_CTCF	0.009256	No	ns	>0,9999	D-V
siNT_SMCHD1 vs. siSMCHD1_TERF2	-0.01084	No	ns	>0,9999	D-W
siNT_SMCHD1 vs. siSMCHD1_SMCHD1	0.1483	No	ns	0.991	D-X
siNT_SMCHD1 vs. siSMCHD1_TZAP	-0.08145	No	ns	>0,9999	D-Y
siNT_TZAP vs. siRBPJ_RBPJ	0.1474	No	ns	0.9923	E-F
siNT_TZAP vs. siRBPJ_CTCF	-0.03062	No	ns	>0,9999	E-G
siNT_TZAP vs. siRBPJ_TERF2	0.01258	No	ns	>0,9999	E-H
siNT_TZAP vs. siRBPJ_SMCHD1	0.01369	No	ns	>0,9999	E-I
siNT_TZAP vs. siRBPJ_TZAP	0.0139	No	ns	>0,9999	E-J
siNT_TZAP vs. siCTCF_RBPJ	-0.018	No	ns	>0,9999	E-K
siNT_TZAP vs. siCTCF_CTCF	-0.02622	No	ns	>0,9999	E-L
siNT_TZAP vs. siCTCF_TERF2	-0.008033	No	ns	>0,9999	E-M
siNT_TZAP vs. siCTCF_SMCHD1	-0.06711	No	ns	>0,9999	E-N
siNT_TZAP vs. siCTCF_TZAP	-0.08962	No	ns	>0,9999	E-O
siNT_TZAP vs. siTERF2_RBPJ	0.01234	No	ns	>0,9999	E-P
siNT_TZAP vs. siTERF2_CTCF	-0.03101	No	ns	>0,9999	E-Q
siNT_TZAP vs. siTERF2_TERF2	0.01338	No	ns	>0,9999	E-R
siNT_TZAP vs. siTERF2_SMCHD1	-0.03995	No	ns	>0,9999	E-S
siNT_TZAP vs. siTERF2_TZAP	-0.008194	No	ns	>0,9999	E-T
siNT_TZAP vs. siSMCHD1_RBPJ	-0.01974	No	ns	>0,9999	E-U
siNT_TZAP vs. siSMCHD1_CTCF	0.004319	No	ns	>0,9999	E-V
siNT_TZAP vs. siSMCHD1_TERF2	-0.01578	No	ns	>0,9999	E-W
siNT_TZAP vs. siSMCHD1_SMCHD1	0.1433	No	ns	0.9968	E-X
siNT_TZAP vs. siSMCHD1_TZAP	-0.08639	No	ns	>0,9999	E-Y
siRBPJ_RBPJ vs. siRBPJ_CTCF	-0.178	No	ns	0.7271	F-G
siRBPJ_RBPJ vs. siRBPJ_TERF2	-0.1348	No	ns	0.9997	F-H
siRBPJ_RBPJ vs. siRBPJ_SMCHD1	-0.1337	No	ns	0.9998	F-I
siRBPJ_RBPJ vs. siRBPJ_TZAP	-0.1335	No	ns	0.9998	F-J
siRBPJ_RBPJ vs. siCTCF_RBPJ	-0.1654	No	ns	0.9005	F-K
siRBPJ_RBPJ vs. siCTCF_CTCF	-0.1736	No	ns	0.796	F-L
siRBPJ_RBPJ vs. siCTCF_TERF2	-0.1554	No	ns	0.9705	F-M
siRBPJ_RBPJ vs. siCTCF_SMCHD1	-0.2145	No	ns	0.1791	F-N
siRBPJ_RBPJ vs. siCTCF_TZAP	-0.237	No	ns	0.0534	F-O
siRBPJ_RBPJ vs. siTERF2_RBPJ	-0.135	No	ns	0.9997	F-P
siRBPJ_RBPJ vs. siTERF2_CTCF	-0.1784	No	ns	0.7216	F-Q
siRBPJ_RBPJ vs. siTERF2_TERF2	-0.134	No	ns	0.9997	F-R
siRBPJ_RBPJ vs. siTERF2_SMCHD1	-0.1873	No	ns	0.5624	F-S
siRBPJ_RBPJ vs. siTERF2_TZAP	-0.1556	No	ns	0.9701	F-T
siRBPJ_RBPJ vs. siSMCHD1_RBPJ	-0.1671	No	ns	0.8818	F-U
siRBPJ_RBPJ vs. siSMCHD1_CTCF	-0.1431	No	ns	0.9969	F-V
siRBPJ_RBPJ vs. siSMCHD1_TERF2	-0.1631	No	ns	0.921	F-W
siRBPJ_RBPJ vs. siSMCHD1_SMCHD1	-0.004058	No	ns	>0,9999	F-X
siRBPJ_RBPJ vs. siSMCHD1_TZAP	-0.2338	No	ns	0.0641	F-Y
siRBPJ_CTCF vs. siRBPJ_TERF2	0.0432	No	ns	>0,9999	G-H
siRBPJ_CTCF vs. siRBPJ_SMCHD1	0.04431	No	ns	>0,9999	G-I
siRBPJ_CTCF vs. siRBPJ_TZAP	0.04452	No	ns	>0,9999	G-J
siRBPJ_CTCF vs. siCTCF_RBPJ	0.01262	No	ns	>0,9999	G-K
siRBPJ_CTCF vs. siCTCF_CTCF	0.004401	No	ns	>0,9999	G-L
siRBPJ_CTCF vs. siCTCF_TERF2	0.02259	No	ns	>0,9999	G-M
siRBPJ_CTCF vs. siCTCF_SMCHD1	-0.03649	No	ns	>0,9999	G-N
siRBPJ_CTCF vs. siCTCF_TZAP	-0.05899	No	ns	>0,9999	G-O
siRBPJ_CTCF vs. siTERF2_RBPJ	0.04296	No	ns	>0,9999	G-P
siRBPJ_CTCF vs. siTERF2_CTCF	-0.0003902	No	ns	>0,9999	G-Q
siRBPJ_CTCF vs. siTERF2_TERF2	0.044	No	ns	>0,9999	G-R
siRBPJ_CTCF vs. siTERF2_SMCHD1	-0.009327	No	ns	>0,9999	G-S
siRBPJ_CTCF vs. siTERF2_TZAP	0.02243	No	ns	>0,9999	G-T
siRBPJ_CTCF vs. siSMCHD1_RBPJ	0.01088	No	ns	>0,9999	G-U
siRBPJ_CTCF vs. siSMCHD1_CTCF	0.03494	No	ns	>0,9999	G-V
siRBPJ_CTCF vs. siSMCHD1_TERF2	0.01484	No	ns	>0,9999	G-W
siRBPJ_CTCF vs. siSMCHD1_SMCHD1	0.1739	No	ns	0.7917	G-X
siRBPJ_CTCF vs. siSMCHD1_TZAP	-0.05577	No	ns	>0,9999	G-Y
siRBPJ_TERF2 vs. siRBPJ_SMCHD1	0.001109	No	ns	>0,9999	H-I
siRBPJ_TERF2 vs. siRBPJ_TZAP	0.001317	No	ns	>0,9999	H-J
siRBPJ_TERF2 vs. siCTCF_RBPJ	-0.03058	No	ns	>0,9999	H-K
siRBPJ_TERF2 vs. siCTCF_CTCF	-0.0388	No	ns	>0,9999	H-L
siRBPJ_TERF2 vs. siCTCF_TERF2	-0.02061	No	ns	>0,9999	H-M
siRBPJ_TERF2 vs. siCTCF_SMCHD1	-0.07968	No	ns	>0,9999	H-N
siRBPJ_TERF2 vs. siCTCF_TZAP	-0.1022	No	ns	>0,9999	H-O
siRBPJ_TERF2 vs. siTERF2_RBPJ	-0.0002427	No	ns	>0,9999	H-P
siRBPJ_TERF2 vs. siTERF2_CTCF	-0.04359	No	ns	>0,9999	H-Q
siRBPJ_TERF2 vs. siTERF2_TERF2	0.0008008	No	ns	>0,9999	H-R
siRBPJ_TERF2 vs. siTERF2_SMCHD1	-0.05253	No	ns	>0,9999	H-S
siRBPJ_TERF2 vs. siTERF2_TZAP	-0.02077	No	ns	>0,9999	H-T
siRBPJ_TERF2 vs. siSMCHD1_RBPJ	-0.03232	No	ns	>0,9999	H-U
siRBPJ_TERF2 vs. siSMCHD1_CTCF	-0.008258	No	ns	>0,9999	H-V
siRBPJ_TERF2 vs. siSMCHD1_TERF2	-0.02835	No	ns	>0,9999	H-W
siRBPJ_TERF2 vs. siSMCHD1_SMCHD1	0.1307	No	ns	>0,9999	H-X
siRBPJ_TERF2 vs. siSMCHD1_TZAP	-0.09897	No	ns	>0,9999	H-Y
siRBPJ_SMCHD1 vs. siRBPJ_TZAP	0.0002082	No	ns	>0,9999	I-J
siRBPJ_SMCHD1 vs. siCTCF_RBPJ	-0.03169	No	ns	>0,9999	I-K
siRBPJ_SMCHD1 vs. siCTCF_CTCF	-0.03991	No	ns	>0,9999	I-L
siRBPJ_SMCHD1 vs. siCTCF_TERF2	-0.02172	No	ns	>0,9999	I-M
siRBPJ_SMCHD1 vs. siCTCF_SMCHD1	-0.08079	No	ns	>0,9999	I-N
siRBPJ_SMCHD1 vs. siCTCF_TZAP	-0.1033	No	ns	>0,9999	I-O
siRBPJ_SMCHD1 vs. siTERF2_RBPJ	-0.001352	No	ns	>0,9999	I-P
siRBPJ_SMCHD1 vs. siTERF2_CTCF	-0.0447	No	ns	>0,9999	I-Q
siRBPJ_SMCHD1 vs. siTERF2_TERF2	-0.0003083	No	ns	>0,9999	I-R
siRBPJ_SMCHD1 vs. siTERF2_SMCHD1	-0.05364	No	ns	>0,9999	I-S
siRBPJ_SMCHD1 vs. siTERF2_TZAP	-0.02188	No	ns	>0,9999	I-T
siRBPJ_SMCHD1 vs. siSMCHD1_RBPJ	-0.03343	No	ns	>0,9999	I-U
siRBPJ_SMCHD1 vs. siSMCHD1_CTCF	-0.009367	No	ns	>0,9999	I-V
siRBPJ_SMCHD1 vs. siSMCHD1_TERF2	-0.02946	No	ns	>0,9999	I-W
siRBPJ_SMCHD1 vs. siSMCHD1_SMCHD1	0.1296	No	ns	>0,9999	I-X
siRBPJ_SMCHD1 vs. siSMCHD1_TZAP	-0.1001	No	ns	>0,9999	I-Y
siRBPJ_TZAP vs. siCTCF_RBPJ	-0.03189	No	ns	>0,9999	J-K
siRBPJ_TZAP vs. siCTCF_CTCF	-0.04012	No	ns	>0,9999	J-L
siRBPJ_TZAP vs. siCTCF_TERF2	-0.02193	No	ns	>0,9999	J-M
siRBPJ_TZAP vs. siCTCF_SMCHD1	-0.081	No	ns	>0,9999	J-N
siRBPJ_TZAP vs. siCTCF_TZAP	-0.1035	No	ns	>0,9999	J-O
siRBPJ_TZAP vs. siTERF2_RBPJ	-0.00156	No	ns	>0,9999	J-P
siRBPJ_TZAP vs. siTERF2_CTCF	-0.04491	No	ns	>0,9999	J-Q
siRBPJ_TZAP vs. siTERF2_TERF2	-0.0005165	No	ns	>0,9999	J-R
siRBPJ_TZAP vs. siTERF2_SMCHD1	-0.05384	No	ns	>0,9999	J-S
siRBPJ_TZAP vs. siTERF2_TZAP	-0.02209	No	ns	>0,9999	J-T
siRBPJ_TZAP vs. siSMCHD1_RBPJ	-0.03364	No	ns	>0,9999	J-U
siRBPJ_TZAP vs. siSMCHD1_CTCF	-0.009576	No	ns	>0,9999	J-V
siRBPJ_TZAP vs. siSMCHD1_TERF2	-0.02967	No	ns	>0,9999	J-W
siRBPJ_TZAP vs. siSMCHD1_SMCHD1	0.1294	No	ns	>0,9999	J-X
siRBPJ_TZAP vs. siSMCHD1_TZAP	-0.1003	No	ns	>0,9999	J-Y
siCTCF_RBPJ vs. siCTCF_CTCF	-0.008221	No	ns	>0,9999	K-L
siCTCF_RBPJ vs. siCTCF_TERF2	0.009965	No	ns	>0,9999	K-M
siCTCF_RBPJ vs. siCTCF_SMCHD1	-0.04911	No	ns	>0,9999	K-N
siCTCF_RBPJ vs. siCTCF_TZAP	-0.07162	No	ns	>0,9999	K-O
siCTCF_RBPJ vs. siTERF2_RBPJ	0.03033	No	ns	>0,9999	K-P
siCTCF_RBPJ vs. siTERF2_CTCF	-0.01301	No	ns	>0,9999	K-Q
siCTCF_RBPJ vs. siTERF2_TERF2	0.03138	No	ns	>0,9999	K-R
siCTCF_RBPJ vs. siTERF2_SMCHD1	-0.02195	No	ns	>0,9999	K-S
siCTCF_RBPJ vs. siTERF2_TZAP	0.009805	No	ns	>0,9999	K-T
siCTCF_RBPJ vs. siSMCHD1_RBPJ	-0.001741	No	ns	>0,9999	K-U
siCTCF_RBPJ vs. siSMCHD1_CTCF	0.02232	No	ns	>0,9999	K-V
siCTCF_RBPJ vs. siSMCHD1_TERF2	0.002222	No	ns	>0,9999	K-W
siCTCF_RBPJ vs. siSMCHD1_SMCHD1	0.1613	No	ns	0.9354	K-X
siCTCF_RBPJ vs. siSMCHD1_TZAP	-0.06839	No	ns	>0,9999	K-Y
siCTCF_CTCF vs. siCTCF_TERF2	0.01819	No	ns	>0,9999	L-M
siCTCF_CTCF vs. siCTCF_SMCHD1	-0.04089	No	ns	>0,9999	L-N
siCTCF_CTCF vs. siCTCF_TZAP	-0.0634	No	ns	>0,9999	L-O
siCTCF_CTCF vs. siTERF2_RBPJ	0.03856	No	ns	>0,9999	L-P
siCTCF_CTCF vs. siTERF2_CTCF	-0.004792	No	ns	>0,9999	L-Q
siCTCF_CTCF vs. siTERF2_TERF2	0.0396	No	ns	>0,9999	L-R
siCTCF_CTCF vs. siTERF2_SMCHD1	-0.01373	No	ns	>0,9999	L-S
siCTCF_CTCF vs. siTERF2_TZAP	0.01803	No	ns	>0,9999	L-T
siCTCF_CTCF vs. siSMCHD1_RBPJ	0.00648	No	ns	>0,9999	L-U
siCTCF_CTCF vs. siSMCHD1_CTCF	0.03054	No	ns	>0,9999	L-V
siCTCF_CTCF vs. siSMCHD1_TERF2	0.01044	No	ns	>0,9999	L-W
siCTCF_CTCF vs. siSMCHD1_SMCHD1	0.1695	No	ns	0.8534	L-X
siCTCF_CTCF vs. siSMCHD1_TZAP	-0.06017	No	ns	>0,9999	L-Y
siCTCF_TERF2 vs. siCTCF_SMCHD1	-0.05907	No	ns	>0,9999	M-N
siCTCF_TERF2 vs. siCTCF_TZAP	-0.08158	No	ns	>0,9999	M-O
siCTCF_TERF2 vs. siTERF2_RBPJ	0.02037	No	ns	>0,9999	M-P
siCTCF_TERF2 vs. siTERF2_CTCF	-0.02298	No	ns	>0,9999	M-Q
siCTCF_TERF2 vs. siTERF2_TERF2	0.02141	No	ns	>0,9999	M-R
siCTCF_TERF2 vs. siTERF2_SMCHD1	-0.03192	No	ns	>0,9999	M-S
siCTCF_TERF2 vs. siTERF2_TZAP	-0.0001607	No	ns	>0,9999	M-T
siCTCF_TERF2 vs. siSMCHD1_RBPJ	-0.01171	No	ns	>0,9999	M-U
siCTCF_TERF2 vs. siSMCHD1_CTCF	0.01235	No	ns	>0,9999	M-V
siCTCF_TERF2 vs. siSMCHD1_TERF2	-0.007743	No	ns	>0,9999	M-W
siCTCF_TERF2 vs. siSMCHD1_SMCHD1	0.1513	No	ns	0.9842	M-X
siCTCF_TERF2 vs. siSMCHD1_TZAP	-0.07836	No	ns	>0,9999	M-Y
siCTCF_SMCHD1 vs. siCTCF_TZAP	-0.02251	No	ns	>0,9999	N-O
siCTCF_SMCHD1 vs. siTERF2_RBPJ	0.07944	No	ns	>0,9999	N-P
siCTCF_SMCHD1 vs. siTERF2_CTCF	0.0361	No	ns	>0,9999	N-Q
siCTCF_SMCHD1 vs. siTERF2_TERF2	0.08049	No	ns	>0,9999	N-R
siCTCF_SMCHD1 vs. siTERF2_SMCHD1	0.02716	No	ns	>0,9999	N-S
siCTCF_SMCHD1 vs. siTERF2_TZAP	0.05891	No	ns	>0,9999	N-T
siCTCF_SMCHD1 vs. siSMCHD1_RBPJ	0.04737	No	ns	>0,9999	N-U
siCTCF_SMCHD1 vs. siSMCHD1_CTCF	0.07143	No	ns	>0,9999	N-V
siCTCF_SMCHD1 vs. siSMCHD1_TERF2	0.05133	No	ns	>0,9999	N-W
siCTCF_SMCHD1 vs. siSMCHD1_SMCHD1	0.2104	No	ns	0.2181	N-X
siCTCF_SMCHD1 vs. siSMCHD1_TZAP	-0.01928	No	ns	>0,9999	N-Y
siCTCF_TZAP vs. siTERF2_RBPJ	0.102	No	ns	>0,9999	O-P
siCTCF_TZAP vs. siTERF2_CTCF	0.0586	No	ns	>0,9999	O-Q
siCTCF_TZAP vs. siTERF2_TERF2	0.103	No	ns	>0,9999	O-R
siCTCF_TZAP vs. siTERF2_SMCHD1	0.04967	No	ns	>0,9999	O-S
siCTCF_TZAP vs. siTERF2_TZAP	0.08142	No	ns	>0,9999	O-T
siCTCF_TZAP vs. siSMCHD1_RBPJ	0.06988	No	ns	>0,9999	O-U
siCTCF_TZAP vs. siSMCHD1_CTCF	0.09394	No	ns	>0,9999	O-V
siCTCF_TZAP vs. siSMCHD1_TERF2	0.07384	No	ns	>0,9999	O-W
siCTCF_TZAP vs. siSMCHD1_SMCHD1	0.2329	No	ns	0.0669	O-X
siCTCF_TZAP vs. siSMCHD1_TZAP	0.003228	No	ns	>0,9999	O-Y
siTERF2_RBPJ vs. siTERF2_CTCF	-0.04335	No	ns	>0,9999	P-Q
siTERF2_RBPJ vs. siTERF2_TERF2	0.001043	No	ns	>0,9999	P-R
siTERF2_RBPJ vs. siTERF2_SMCHD1	-0.05228	No	ns	>0,9999	P-S
siTERF2_RBPJ vs. siTERF2_TZAP	-0.02053	No	ns	>0,9999	P-T
siTERF2_RBPJ vs. siSMCHD1_RBPJ	-0.03208	No	ns	>0,9999	P-U
siTERF2_RBPJ vs. siSMCHD1_CTCF	-0.008016	No	ns	>0,9999	P-V
siTERF2_RBPJ vs. siSMCHD1_TERF2	-0.02811	No	ns	>0,9999	P-W
siTERF2_RBPJ vs. siSMCHD1_SMCHD1	0.131	No	ns	>0,9999	P-X
siTERF2_RBPJ vs. siSMCHD1_TZAP	-0.09872	No	ns	>0,9999	P-Y
siTERF2_CTCF vs. siTERF2_TERF2	0.04439	No	ns	>0,9999	Q-R
siTERF2_CTCF vs. siTERF2_SMCHD1	-0.008937	No	ns	>0,9999	Q-S
siTERF2_CTCF vs. siTERF2_TZAP	0.02282	No	ns	>0,9999	Q-T
siTERF2_CTCF vs. siSMCHD1_RBPJ	0.01127	No	ns	>0,9999	Q-U
siTERF2_CTCF vs. siSMCHD1_CTCF	0.03533	No	ns	>0,9999	Q-V
siTERF2_CTCF vs. siSMCHD1_TERF2	0.01523	No	ns	>0,9999	Q-W
siTERF2_CTCF vs. siSMCHD1_SMCHD1	0.1743	No	ns	0.7867	Q-X
siTERF2_CTCF vs. siSMCHD1_TZAP	-0.05538	No	ns	>0,9999	Q-Y
siTERF2_TERF2 vs. siTERF2_SMCHD1	-0.05333	No	ns	>0,9999	R-S
siTERF2_TERF2 vs. siTERF2_TZAP	-0.02157	No	ns	>0,9999	R-T
siTERF2_TERF2 vs. siSMCHD1_RBPJ	-0.03312	No	ns	>0,9999	R-U
siTERF2_TERF2 vs. siSMCHD1_CTCF	-0.009059	No	ns	>0,9999	R-V
siTERF2_TERF2 vs. siSMCHD1_TERF2	-0.02916	No	ns	>0,9999	R-W
siTERF2_TERF2 vs. siSMCHD1_SMCHD1	0.1299	No	ns	>0,9999	R-X
siTERF2_TERF2 vs. siSMCHD1_TZAP	-0.09977	No	ns	>0,9999	R-Y
siTERF2_SMCHD1 vs. siTERF2_TZAP	0.03175	No	ns	>0,9999	S-T
siTERF2_SMCHD1 vs. siSMCHD1_RBPJ	0.02021	No	ns	>0,9999	S-U
siTERF2_SMCHD1 vs. siSMCHD1_CTCF	0.04427	No	ns	>0,9999	S-V
siTERF2_SMCHD1 vs. siSMCHD1_TERF2	0.02417	No	ns	>0,9999	S-W
siTERF2_SMCHD1 vs. siSMCHD1_SMCHD1	0.1833	No	ns	0.6355	S-X
siTERF2_SMCHD1 vs. siSMCHD1_TZAP	-0.04644	No	ns	>0,9999	S-Y
siTERF2_TZAP vs. siSMCHD1_RBPJ	-0.01155	No	ns	>0,9999	T-U
siTERF2_TZAP vs. siSMCHD1_CTCF	0.01251	No	ns	>0,9999	T-V
siTERF2_TZAP vs. siSMCHD1_TERF2	-0.007583	No	ns	>0,9999	T-W
siTERF2_TZAP vs. siSMCHD1_SMCHD1	0.1515	No	ns	0.984	T-X
siTERF2_TZAP vs. siSMCHD1_TZAP	-0.07819	No	ns	>0,9999	T-Y
siSMCHD1_RBPJ vs. siSMCHD1_CTCF	0.02406	No	ns	>0,9999	U-V
siSMCHD1_RBPJ vs. siSMCHD1_TERF2	0.003963	No	ns	>0,9999	U-W
siSMCHD1_RBPJ vs. siSMCHD1_SMCHD1	0.1631	No	ns	0.9211	U-X
siSMCHD1_RBPJ vs. siSMCHD1_TZAP	-0.06665	No	ns	>0,9999	U-Y
siSMCHD1_CTCF vs. siSMCHD1_TERF2	-0.0201	No	ns	>0,9999	V-W
siSMCHD1_CTCF vs. siSMCHD1_SMCHD1	0.139	No	ns	0.9989	V-X
siSMCHD1_CTCF vs. siSMCHD1_TZAP	-0.09071	No	ns	>0,9999	V-Y
siSMCHD1_TERF2 vs. siSMCHD1_SMCHD1	0.1591	No	ns	0.9512	W-X
siSMCHD1_TERF2 vs. siSMCHD1_TZAP	-0.07061	No	ns	>0,9999	W-Y
siSMCHD1_SMCHD1 vs. siSMCHD1_TZAP	-0.2297	No	ns	0.08	X-Y
Test details	Mean 1	Mean 2	Mean Diff,	SE of diff,	n1	n2	t	DF
siNT_RBPJ vs. siNT_CTCF	1.001	1.021	-0.01942	0.06145	6	6	0.316	125
siNT_RBPJ vs. siNT_TERF2	1.001	1.009	-0.007482	0.06145	6	6	0.1218	125
siNT_RBPJ vs. siNT_SMCHD1	1.001	1.005	-0.003587	0.06145	6	6	0.05837	125
siNT_RBPJ vs. siNT_TZAP	1.001	0.9999	0.00135	0.06145	6	6	0.02197	125
siNT_RBPJ vs. siRBPJ_RBPJ	1.001	0.8526	0.1487	0.06145	6	6	2.42	125
siNT_RBPJ vs. siRBPJ_CTCF	1.001	1.031	-0.02927	0.06145	6	6	0.4764	125
siNT_RBPJ vs. siRBPJ_TERF2	1.001	0.9874	0.01393	0.06145	6	6	0.2267	125
siNT_RBPJ vs. siRBPJ_SMCHD1	1.001	0.9862	0.01504	0.06145	6	6	0.2447	125
siNT_RBPJ vs. siRBPJ_TZAP	1.001	0.986	0.01525	0.06145	6	6	0.2481	125
siNT_RBPJ vs. siCTCF_RBPJ	1.001	1.018	-0.01665	0.06145	6	6	0.2709	125
siNT_RBPJ vs. siCTCF_CTCF	1.001	1.026	-0.02487	0.06145	6	6	0.4047	125
siNT_RBPJ vs. siCTCF_TERF2	1.001	1.008	-0.006683	0.06145	6	6	0.1088	125
siNT_RBPJ vs. siCTCF_SMCHD1	1.001	1.067	-0.06576	0.06145	6	6	1.07	125
siNT_RBPJ vs. siCTCF_TZAP	1.001	1.09	-0.08827	0.06145	6	6	1.436	125
siNT_RBPJ vs. siTERF2_RBPJ	1.001	0.9876	0.01369	0.06145	6	6	0.2227	125
siNT_RBPJ vs. siTERF2_CTCF	1.001	1.031	-0.02966	0.06145	6	6	0.4827	125
siNT_RBPJ vs. siTERF2_TERF2	1.001	0.9866	0.01473	0.06145	6	6	0.2397	125
siNT_RBPJ vs. siTERF2_SMCHD1	1.001	1.04	-0.0386	0.06145	6	6	0.6282	125
siNT_RBPJ vs. siTERF2_TZAP	1.001	1.008	-0.006844	0.06145	6	6	0.1114	125
siNT_RBPJ vs. siSMCHD1_RBPJ	1.001	1.02	-0.01839	0.06145	6	6	0.2993	125
siNT_RBPJ vs. siSMCHD1_CTCF	1.001	0.9956	0.005669	0.06145	6	6	0.09227	125
siNT_RBPJ vs. siSMCHD1_TERF2	1.001	1.016	-0.01443	0.06145	6	6	0.2348	125
siNT_RBPJ vs. siSMCHD1_SMCHD1	1.001	0.8566	0.1447	0.06145	6	6	2.354	125
siNT_RBPJ vs. siSMCHD1_TZAP	1.001	1.086	-0.08504	0.06145	6	6	1.384	125
siNT_CTCF vs. siNT_TERF2	1.021	1.009	0.01193	0.06145	6	6	0.1942	125
siNT_CTCF vs. siNT_SMCHD1	1.021	1.005	0.01583	0.06145	6	6	0.2576	125
siNT_CTCF vs. siNT_TZAP	1.021	0.9999	0.02077	0.06145	6	6	0.338	125
siNT_CTCF vs. siRBPJ_RBPJ	1.021	0.8526	0.1681	0.06145	6	6	2.736	125
siNT_CTCF vs. siRBPJ_CTCF	1.021	1.031	-0.009855	0.06145	6	6	0.1604	125
siNT_CTCF vs. siRBPJ_TERF2	1.021	0.9874	0.03334	0.06145	6	6	0.5427	125
siNT_CTCF vs. siRBPJ_SMCHD1	1.021	0.9862	0.03445	0.06145	6	6	0.5607	125
siNT_CTCF vs. siRBPJ_TZAP	1.021	0.986	0.03466	0.06145	6	6	0.5641	125
siNT_CTCF vs. siCTCF_RBPJ	1.021	1.018	0.002768	0.06145	6	6	0.04505	125
siNT_CTCF vs. siCTCF_CTCF	1.021	1.026	-0.005453	0.06145	6	6	0.08875	125
siNT_CTCF vs. siCTCF_TERF2	1.021	1.008	0.01273	0.06145	6	6	0.2072	125
siNT_CTCF vs. siCTCF_SMCHD1	1.021	1.067	-0.04634	0.06145	6	6	0.7542	125
siNT_CTCF vs. siCTCF_TZAP	1.021	1.09	-0.06885	0.06145	6	6	1.12	125
siNT_CTCF vs. siTERF2_RBPJ	1.021	0.9876	0.0331	0.06145	6	6	0.5387	125
siNT_CTCF vs. siTERF2_CTCF	1.021	1.031	-0.01025	0.06145	6	6	0.1667	125
siNT_CTCF vs. siTERF2_TERF2	1.021	0.9866	0.03415	0.06145	6	6	0.5557	125
siNT_CTCF vs. siTERF2_SMCHD1	1.021	1.04	-0.01918	0.06145	6	6	0.3122	125
siNT_CTCF vs. siTERF2_TZAP	1.021	1.008	0.01257	0.06145	6	6	0.2046	125
siNT_CTCF vs. siSMCHD1_RBPJ	1.021	1.02	0.001027	0.06145	6	6	0.01671	125
siNT_CTCF vs. siSMCHD1_CTCF	1.021	0.9956	0.02509	0.06145	6	6	0.4083	125
siNT_CTCF vs. siSMCHD1_TERF2	1.021	1.016	0.00499	0.06145	6	6	0.08121	125
siNT_CTCF vs. siSMCHD1_SMCHD1	1.021	0.8566	0.1641	0.06145	6	6	2.67	125
siNT_CTCF vs. siSMCHD1_TZAP	1.021	1.086	-0.06562	0.06145	6	6	1.068	125
siNT_TERF2 vs. siNT_SMCHD1	1.009	1.005	0.003896	0.06145	6	6	0.0634	125
siNT_TERF2 vs. siNT_TZAP	1.009	0.9999	0.008832	0.06145	6	6	0.1437	125
siNT_TERF2 vs. siRBPJ_RBPJ	1.009	0.8526	0.1562	0.06145	6	6	2.542	125
siNT_TERF2 vs. siRBPJ_CTCF	1.009	1.031	-0.02179	0.06145	6	6	0.3546	125
siNT_TERF2 vs. siRBPJ_TERF2	1.009	0.9874	0.02141	0.06145	6	6	0.3484	125
siNT_TERF2 vs. siRBPJ_SMCHD1	1.009	0.9862	0.02252	0.06145	6	6	0.3665	125
siNT_TERF2 vs. siRBPJ_TZAP	1.009	0.986	0.02273	0.06145	6	6	0.3699	125
siNT_TERF2 vs. siCTCF_RBPJ	1.009	1.018	-0.009166	0.06145	6	6	0.1492	125
siNT_TERF2 vs. siCTCF_CTCF	1.009	1.026	-0.01739	0.06145	6	6	0.283	125
siNT_TERF2 vs. siCTCF_TERF2	1.009	1.008	0.000799	0.06145	6	6	0.013	125
siNT_TERF2 vs. siCTCF_SMCHD1	1.009	1.067	-0.05827	0.06145	6	6	0.9484	125
siNT_TERF2 vs. siCTCF_TZAP	1.009	1.09	-0.08078	0.06145	6	6	1.315	125
siNT_TERF2 vs. siTERF2_RBPJ	1.009	0.9876	0.02117	0.06145	6	6	0.3445	125
siNT_TERF2 vs. siTERF2_CTCF	1.009	1.031	-0.02218	0.06145	6	6	0.361	125
siNT_TERF2 vs. siTERF2_TERF2	1.009	0.9866	0.02221	0.06145	6	6	0.3615	125
siNT_TERF2 vs. siTERF2_SMCHD1	1.009	1.04	-0.03112	0.06145	6	6	0.5064	125
siNT_TERF2 vs. siTERF2_TZAP	1.009	1.008	0.0006383	0.06145	6	6	0.01039	125
siNT_TERF2 vs. siSMCHD1_RBPJ	1.009	1.02	-0.01091	0.06145	6	6	0.1775	125
siNT_TERF2 vs. siSMCHD1_CTCF	1.009	0.9956	0.01315	0.06145	6	6	0.214	125
siNT_TERF2 vs. siSMCHD1_TERF2	1.009	1.016	-0.006944	0.06145	6	6	0.113	125
siNT_TERF2 vs. siSMCHD1_SMCHD1	1.009	0.8566	0.1521	0.06145	6	6	2.476	125
siNT_TERF2 vs. siSMCHD1_TZAP	1.009	1.086	-0.07756	0.06145	6	6	1.262	125
siNT_SMCHD1 vs. siNT_TZAP	1.005	0.9999	0.004937	0.06145	6	6	0.08034	125
siNT_SMCHD1 vs. siRBPJ_RBPJ	1.005	0.8526	0.1523	0.06145	6	6	2.479	125
siNT_SMCHD1 vs. siRBPJ_CTCF	1.005	1.031	-0.02568	0.06145	6	6	0.418	125
siNT_SMCHD1 vs. siRBPJ_TERF2	1.005	0.9874	0.01751	0.06145	6	6	0.285	125
siNT_SMCHD1 vs. siRBPJ_SMCHD1	1.005	0.9862	0.01862	0.06145	6	6	0.3031	125
siNT_SMCHD1 vs. siRBPJ_TZAP	1.005	0.986	0.01883	0.06145	6	6	0.3065	125
siNT_SMCHD1 vs. siCTCF_RBPJ	1.005	1.018	-0.01306	0.06145	6	6	0.2126	125
siNT_SMCHD1 vs. siCTCF_CTCF	1.005	1.026	-0.02128	0.06145	6	6	0.3464	125
siNT_SMCHD1 vs. siCTCF_TERF2	1.005	1.008	-0.003097	0.06145	6	6	0.0504	125
siNT_SMCHD1 vs. siCTCF_SMCHD1	1.005	1.067	-0.06217	0.06145	6	6	1.012	125
siNT_SMCHD1 vs. siCTCF_TZAP	1.005	1.09	-0.08468	0.06145	6	6	1.378	125
siNT_SMCHD1 vs. siTERF2_RBPJ	1.005	0.9876	0.01727	0.06145	6	6	0.2811	125
siNT_SMCHD1 vs. siTERF2_CTCF	1.005	1.031	-0.02608	0.06145	6	6	0.4244	125
siNT_SMCHD1 vs. siTERF2_TERF2	1.005	0.9866	0.01832	0.06145	6	6	0.2981	125
siNT_SMCHD1 vs. siTERF2_SMCHD1	1.005	1.04	-0.03501	0.06145	6	6	0.5698	125
siNT_SMCHD1 vs. siTERF2_TZAP	1.005	1.008	-0.003257	0.06145	6	6	0.05301	125
siNT_SMCHD1 vs. siSMCHD1_RBPJ	1.005	1.02	-0.0148	0.06145	6	6	0.2409	125
siNT_SMCHD1 vs. siSMCHD1_CTCF	1.005	0.9956	0.009256	0.06145	6	6	0.1506	125
siNT_SMCHD1 vs. siSMCHD1_TERF2	1.005	1.016	-0.01084	0.06145	6	6	0.1764	125
siNT_SMCHD1 vs. siSMCHD1_SMCHD1	1.005	0.8566	0.1483	0.06145	6	6	2.413	125
siNT_SMCHD1 vs. siSMCHD1_TZAP	1.005	1.086	-0.08145	0.06145	6	6	1.326	125
siNT_TZAP vs. siRBPJ_RBPJ	0.9999	0.8526	0.1474	0.06145	6	6	2.398	125
siNT_TZAP vs. siRBPJ_CTCF	0.9999	1.031	-0.03062	0.06145	6	6	0.4983	125
siNT_TZAP vs. siRBPJ_TERF2	0.9999	0.9874	0.01258	0.06145	6	6	0.2047	125
siNT_TZAP vs. siRBPJ_SMCHD1	0.9999	0.9862	0.01369	0.06145	6	6	0.2227	125
siNT_TZAP vs. siRBPJ_TZAP	0.9999	0.986	0.0139	0.06145	6	6	0.2261	125
siNT_TZAP vs. siCTCF_RBPJ	0.9999	1.018	-0.018	0.06145	6	6	0.2929	125
siNT_TZAP vs. siCTCF_CTCF	0.9999	1.026	-0.02622	0.06145	6	6	0.4267	125
siNT_TZAP vs. siCTCF_TERF2	0.9999	1.008	-0.008033	0.06145	6	6	0.1307	125
siNT_TZAP vs. siCTCF_SMCHD1	0.9999	1.067	-0.06711	0.06145	6	6	1.092	125
siNT_TZAP vs. siCTCF_TZAP	0.9999	1.09	-0.08962	0.06145	6	6	1.458	125
siNT_TZAP vs. siTERF2_RBPJ	0.9999	0.9876	0.01234	0.06145	6	6	0.2007	125
siNT_TZAP vs. siTERF2_CTCF	0.9999	1.031	-0.03101	0.06145	6	6	0.5047	125
siNT_TZAP vs. siTERF2_TERF2	0.9999	0.9866	0.01338	0.06145	6	6	0.2177	125
siNT_TZAP vs. siTERF2_SMCHD1	0.9999	1.04	-0.03995	0.06145	6	6	0.6501	125
siNT_TZAP vs. siTERF2_TZAP	0.9999	1.008	-0.008194	0.06145	6	6	0.1334	125
siNT_TZAP vs. siSMCHD1_RBPJ	0.9999	1.02	-0.01974	0.06145	6	6	0.3213	125
siNT_TZAP vs. siSMCHD1_CTCF	0.9999	0.9956	0.004319	0.06145	6	6	0.0703	125
siNT_TZAP vs. siSMCHD1_TERF2	0.9999	1.016	-0.01578	0.06145	6	6	0.2568	125
siNT_TZAP vs. siSMCHD1_SMCHD1	0.9999	0.8566	0.1433	0.06145	6	6	2.332	125
siNT_TZAP vs. siSMCHD1_TZAP	0.9999	1.086	-0.08639	0.06145	6	6	1.406	125
siRBPJ_RBPJ vs. siRBPJ_CTCF	0.8526	1.031	-0.178	0.06145	6	6	2.897	125
siRBPJ_RBPJ vs. siRBPJ_TERF2	0.8526	0.9874	-0.1348	0.06145	6	6	2.194	125
siRBPJ_RBPJ vs. siRBPJ_SMCHD1	0.8526	0.9862	-0.1337	0.06145	6	6	2.176	125
siRBPJ_RBPJ vs. siRBPJ_TZAP	0.8526	0.986	-0.1335	0.06145	6	6	2.172	125
siRBPJ_RBPJ vs. siCTCF_RBPJ	0.8526	1.018	-0.1654	0.06145	6	6	2.691	125
siRBPJ_RBPJ vs. siCTCF_CTCF	0.8526	1.026	-0.1736	0.06145	6	6	2.825	125
siRBPJ_RBPJ vs. siCTCF_TERF2	0.8526	1.008	-0.1554	0.06145	6	6	2.529	125
siRBPJ_RBPJ vs. siCTCF_SMCHD1	0.8526	1.067	-0.2145	0.06145	6	6	3.491	125
siRBPJ_RBPJ vs. siCTCF_TZAP	0.8526	1.09	-0.237	0.06145	6	6	3.857	125
siRBPJ_RBPJ vs. siTERF2_RBPJ	0.8526	0.9876	-0.135	0.06145	6	6	2.198	125
siRBPJ_RBPJ vs. siTERF2_CTCF	0.8526	1.031	-0.1784	0.06145	6	6	2.903	125
siRBPJ_RBPJ vs. siTERF2_TERF2	0.8526	0.9866	-0.134	0.06145	6	6	2.181	125
siRBPJ_RBPJ vs. siTERF2_SMCHD1	0.8526	1.04	-0.1873	0.06145	6	6	3.049	125
siRBPJ_RBPJ vs. siTERF2_TZAP	0.8526	1.008	-0.1556	0.06145	6	6	2.532	125
siRBPJ_RBPJ vs. siSMCHD1_RBPJ	0.8526	1.02	-0.1671	0.06145	6	6	2.72	125
siRBPJ_RBPJ vs. siSMCHD1_CTCF	0.8526	0.9956	-0.1431	0.06145	6	6	2.328	125
siRBPJ_RBPJ vs. siSMCHD1_TERF2	0.8526	1.016	-0.1631	0.06145	6	6	2.655	125
siRBPJ_RBPJ vs. siSMCHD1_SMCHD1	0.8526	0.8566	-0.004058	0.06145	6	6	0.06605	125
siRBPJ_RBPJ vs. siSMCHD1_TZAP	0.8526	1.086	-0.2338	0.06145	6	6	3.804	125
siRBPJ_CTCF vs. siRBPJ_TERF2	1.031	0.9874	0.0432	0.06145	6	6	0.703	125
siRBPJ_CTCF vs. siRBPJ_SMCHD1	1.031	0.9862	0.04431	0.06145	6	6	0.7211	125
siRBPJ_CTCF vs. siRBPJ_TZAP	1.031	0.986	0.04452	0.06145	6	6	0.7245	125
siRBPJ_CTCF vs. siCTCF_RBPJ	1.031	1.018	0.01262	0.06145	6	6	0.2054	125
siRBPJ_CTCF vs. siCTCF_CTCF	1.031	1.026	0.004401	0.06145	6	6	0.07163	125
siRBPJ_CTCF vs. siCTCF_TERF2	1.031	1.008	0.02259	0.06145	6	6	0.3676	125
siRBPJ_CTCF vs. siCTCF_SMCHD1	1.031	1.067	-0.03649	0.06145	6	6	0.5938	125
siRBPJ_CTCF vs. siCTCF_TZAP	1.031	1.09	-0.05899	0.06145	6	6	0.9601	125
siRBPJ_CTCF vs. siTERF2_RBPJ	1.031	0.9876	0.04296	0.06145	6	6	0.6991	125
siRBPJ_CTCF vs. siTERF2_CTCF	1.031	1.031	-0.0003902	0.06145	6	6	0.00635	125
siRBPJ_CTCF vs. siTERF2_TERF2	1.031	0.9866	0.044	0.06145	6	6	0.7161	125
siRBPJ_CTCF vs. siTERF2_SMCHD1	1.031	1.04	-0.009327	0.06145	6	6	0.1518	125
siRBPJ_CTCF vs. siTERF2_TZAP	1.031	1.008	0.02243	0.06145	6	6	0.365	125
siRBPJ_CTCF vs. siSMCHD1_RBPJ	1.031	1.02	0.01088	0.06145	6	6	0.1771	125
siRBPJ_CTCF vs. siSMCHD1_CTCF	1.031	0.9956	0.03494	0.06145	6	6	0.5686	125
siRBPJ_CTCF vs. siSMCHD1_TERF2	1.031	1.016	0.01484	0.06145	6	6	0.2416	125
siRBPJ_CTCF vs. siSMCHD1_SMCHD1	1.031	0.8566	0.1739	0.06145	6	6	2.831	125
siRBPJ_CTCF vs. siSMCHD1_TZAP	1.031	1.086	-0.05577	0.06145	6	6	0.9076	125
siRBPJ_TERF2 vs. siRBPJ_SMCHD1	0.9874	0.9862	0.001109	0.06145	6	6	0.01805	125
siRBPJ_TERF2 vs. siRBPJ_TZAP	0.9874	0.986	0.001317	0.06145	6	6	0.02144	125
siRBPJ_TERF2 vs. siCTCF_RBPJ	0.9874	1.018	-0.03058	0.06145	6	6	0.4976	125
siRBPJ_TERF2 vs. siCTCF_CTCF	0.9874	1.026	-0.0388	0.06145	6	6	0.6314	125
siRBPJ_TERF2 vs. siCTCF_TERF2	0.9874	1.008	-0.02061	0.06145	6	6	0.3354	125
siRBPJ_TERF2 vs. siCTCF_SMCHD1	0.9874	1.067	-0.07968	0.06145	6	6	1.297	125
siRBPJ_TERF2 vs. siCTCF_TZAP	0.9874	1.09	-0.1022	0.06145	6	6	1.663	125
siRBPJ_TERF2 vs. siTERF2_RBPJ	0.9874	0.9876	-0.0002427	0.06145	6	6	0.003949	125
siRBPJ_TERF2 vs. siTERF2_CTCF	0.9874	1.031	-0.04359	0.06145	6	6	0.7094	125
siRBPJ_TERF2 vs. siTERF2_TERF2	0.9874	0.9866	0.0008008	0.06145	6	6	0.01303	125
siRBPJ_TERF2 vs. siTERF2_SMCHD1	0.9874	1.04	-0.05253	0.06145	6	6	0.8548	125
siRBPJ_TERF2 vs. siTERF2_TZAP	0.9874	1.008	-0.02077	0.06145	6	6	0.338	125
siRBPJ_TERF2 vs. siSMCHD1_RBPJ	0.9874	1.02	-0.03232	0.06145	6	6	0.5259	125
siRBPJ_TERF2 vs. siSMCHD1_CTCF	0.9874	0.9956	-0.008258	0.06145	6	6	0.1344	125
siRBPJ_TERF2 vs. siSMCHD1_TERF2	0.9874	1.016	-0.02835	0.06145	6	6	0.4614	125
siRBPJ_TERF2 vs. siSMCHD1_SMCHD1	0.9874	0.8566	0.1307	0.06145	6	6	2.128	125
siRBPJ_TERF2 vs. siSMCHD1_TZAP	0.9874	1.086	-0.09897	0.06145	6	6	1.611	125
siRBPJ_SMCHD1 vs. siRBPJ_TZAP	0.9862	0.986	0.0002082	0.06145	6	6	0.003389	125
siRBPJ_SMCHD1 vs. siCTCF_RBPJ	0.9862	1.018	-0.03169	0.06145	6	6	0.5157	125
siRBPJ_SMCHD1 vs. siCTCF_CTCF	0.9862	1.026	-0.03991	0.06145	6	6	0.6495	125
siRBPJ_SMCHD1 vs. siCTCF_TERF2	0.9862	1.008	-0.02172	0.06145	6	6	0.3535	125
siRBPJ_SMCHD1 vs. siCTCF_SMCHD1	0.9862	1.067	-0.08079	0.06145	6	6	1.315	125
siRBPJ_SMCHD1 vs. siCTCF_TZAP	0.9862	1.09	-0.1033	0.06145	6	6	1.681	125
siRBPJ_SMCHD1 vs. siTERF2_RBPJ	0.9862	0.9876	-0.001352	0.06145	6	6	0.022	125
siRBPJ_SMCHD1 vs. siTERF2_CTCF	0.9862	1.031	-0.0447	0.06145	6	6	0.7274	125
siRBPJ_SMCHD1 vs. siTERF2_TERF2	0.9862	0.9866	-0.0003083	0.06145	6	6	0.005018	125
siRBPJ_SMCHD1 vs. siTERF2_SMCHD1	0.9862	1.04	-0.05364	0.06145	6	6	0.8729	125
siRBPJ_SMCHD1 vs. siTERF2_TZAP	0.9862	1.008	-0.02188	0.06145	6	6	0.3561	125
siRBPJ_SMCHD1 vs. siSMCHD1_RBPJ	0.9862	1.02	-0.03343	0.06145	6	6	0.544	125
siRBPJ_SMCHD1 vs. siSMCHD1_CTCF	0.9862	0.9956	-0.009367	0.06145	6	6	0.1524	125
siRBPJ_SMCHD1 vs. siSMCHD1_TERF2	0.9862	1.016	-0.02946	0.06145	6	6	0.4795	125
siRBPJ_SMCHD1 vs. siSMCHD1_SMCHD1	0.9862	0.8566	0.1296	0.06145	6	6	2.11	125
siRBPJ_SMCHD1 vs. siSMCHD1_TZAP	0.9862	1.086	-0.1001	0.06145	6	6	1.629	125
siRBPJ_TZAP vs. siCTCF_RBPJ	0.986	1.018	-0.03189	0.06145	6	6	0.519	125
siRBPJ_TZAP vs. siCTCF_CTCF	0.986	1.026	-0.04012	0.06145	6	6	0.6528	125
siRBPJ_TZAP vs. siCTCF_TERF2	0.986	1.008	-0.02193	0.06145	6	6	0.3569	125
siRBPJ_TZAP vs. siCTCF_SMCHD1	0.986	1.067	-0.081	0.06145	6	6	1.318	125
siRBPJ_TZAP vs. siCTCF_TZAP	0.986	1.09	-0.1035	0.06145	6	6	1.685	125
siRBPJ_TZAP vs. siTERF2_RBPJ	0.986	0.9876	-0.00156	0.06145	6	6	0.02539	125
siRBPJ_TZAP vs. siTERF2_CTCF	0.986	1.031	-0.04491	0.06145	6	6	0.7308	125
siRBPJ_TZAP vs. siTERF2_TERF2	0.986	0.9866	-0.0005165	0.06145	6	6	0.008406	125
siRBPJ_TZAP vs. siTERF2_SMCHD1	0.986	1.04	-0.05384	0.06145	6	6	0.8763	125
siRBPJ_TZAP vs. siTERF2_TZAP	0.986	1.008	-0.02209	0.06145	6	6	0.3595	125
siRBPJ_TZAP vs. siSMCHD1_RBPJ	0.986	1.02	-0.03364	0.06145	6	6	0.5474	125
siRBPJ_TZAP vs. siSMCHD1_CTCF	0.986	0.9956	-0.009576	0.06145	6	6	0.1558	125
siRBPJ_TZAP vs. siSMCHD1_TERF2	0.986	1.016	-0.02967	0.06145	6	6	0.4829	125
siRBPJ_TZAP vs. siSMCHD1_SMCHD1	0.986	0.8566	0.1294	0.06145	6	6	2.106	125
siRBPJ_TZAP vs. siSMCHD1_TZAP	0.986	1.086	-0.1003	0.06145	6	6	1.632	125
siCTCF_RBPJ vs. siCTCF_CTCF	1.018	1.026	-0.008221	0.06145	6	6	0.1338	125
siCTCF_RBPJ vs. siCTCF_TERF2	1.018	1.008	0.009965	0.06145	6	6	0.1622	125
siCTCF_RBPJ vs. siCTCF_SMCHD1	1.018	1.067	-0.04911	0.06145	6	6	0.7992	125
siCTCF_RBPJ vs. siCTCF_TZAP	1.018	1.09	-0.07162	0.06145	6	6	1.166	125
siCTCF_RBPJ vs. siTERF2_RBPJ	1.018	0.9876	0.03033	0.06145	6	6	0.4937	125
siCTCF_RBPJ vs. siTERF2_CTCF	1.018	1.031	-0.01301	0.06145	6	6	0.2118	125
siCTCF_RBPJ vs. siTERF2_TERF2	1.018	0.9866	0.03138	0.06145	6	6	0.5106	125
siCTCF_RBPJ vs. siTERF2_SMCHD1	1.018	1.04	-0.02195	0.06145	6	6	0.3572	125
siCTCF_RBPJ vs. siTERF2_TZAP	1.018	1.008	0.009805	0.06145	6	6	0.1596	125
siCTCF_RBPJ vs. siSMCHD1_RBPJ	1.018	1.02	-0.001741	0.06145	6	6	0.02834	125
siCTCF_RBPJ vs. siSMCHD1_CTCF	1.018	0.9956	0.02232	0.06145	6	6	0.3632	125
siCTCF_RBPJ vs. siSMCHD1_TERF2	1.018	1.016	0.002222	0.06145	6	6	0.03616	125
siCTCF_RBPJ vs. siSMCHD1_SMCHD1	1.018	0.8566	0.1613	0.06145	6	6	2.625	125
siCTCF_RBPJ vs. siSMCHD1_TZAP	1.018	1.086	-0.06839	0.06145	6	6	1.113	125
siCTCF_CTCF vs. siCTCF_TERF2	1.026	1.008	0.01819	0.06145	6	6	0.296	125
siCTCF_CTCF vs. siCTCF_SMCHD1	1.026	1.067	-0.04089	0.06145	6	6	0.6654	125
siCTCF_CTCF vs. siCTCF_TZAP	1.026	1.09	-0.0634	0.06145	6	6	1.032	125
siCTCF_CTCF vs. siTERF2_RBPJ	1.026	0.9876	0.03856	0.06145	6	6	0.6275	125
siCTCF_CTCF vs. siTERF2_CTCF	1.026	1.031	-0.004792	0.06145	6	6	0.07798	125
siCTCF_CTCF vs. siTERF2_TERF2	1.026	0.9866	0.0396	0.06145	6	6	0.6444	125
siCTCF_CTCF vs. siTERF2_SMCHD1	1.026	1.04	-0.01373	0.06145	6	6	0.2234	125
siCTCF_CTCF vs. siTERF2_TZAP	1.026	1.008	0.01803	0.06145	6	6	0.2934	125
siCTCF_CTCF vs. siSMCHD1_RBPJ	1.026	1.02	0.00648	0.06145	6	6	0.1055	125
siCTCF_CTCF vs. siSMCHD1_CTCF	1.026	0.9956	0.03054	0.06145	6	6	0.497	125
siCTCF_CTCF vs. siSMCHD1_TERF2	1.026	1.016	0.01044	0.06145	6	6	0.17	125
siCTCF_CTCF vs. siSMCHD1_SMCHD1	1.026	0.8566	0.1695	0.06145	6	6	2.759	125
siCTCF_CTCF vs. siSMCHD1_TZAP	1.026	1.086	-0.06017	0.06145	6	6	0.9792	125
siCTCF_TERF2 vs. siCTCF_SMCHD1	1.008	1.067	-0.05907	0.06145	6	6	0.9614	125
siCTCF_TERF2 vs. siCTCF_TZAP	1.008	1.09	-0.08158	0.06145	6	6	1.328	125
siCTCF_TERF2 vs. siTERF2_RBPJ	1.008	0.9876	0.02037	0.06145	6	6	0.3315	125
siCTCF_TERF2 vs. siTERF2_CTCF	1.008	1.031	-0.02298	0.06145	6	6	0.374	125
siCTCF_TERF2 vs. siTERF2_TERF2	1.008	0.9866	0.02141	0.06145	6	6	0.3485	125
siCTCF_TERF2 vs. siTERF2_SMCHD1	1.008	1.04	-0.03192	0.06145	6	6	0.5194	125
siCTCF_TERF2 vs. siTERF2_TZAP	1.008	1.008	-0.0001607	0.06145	6	6	0.002615	125
siCTCF_TERF2 vs. siSMCHD1_RBPJ	1.008	1.02	-0.01171	0.06145	6	6	0.1905	125
siCTCF_TERF2 vs. siSMCHD1_CTCF	1.008	0.9956	0.01235	0.06145	6	6	0.201	125
siCTCF_TERF2 vs. siSMCHD1_TERF2	1.008	1.016	-0.007743	0.06145	6	6	0.126	125
siCTCF_TERF2 vs. siSMCHD1_SMCHD1	1.008	0.8566	0.1513	0.06145	6	6	2.463	125
siCTCF_TERF2 vs. siSMCHD1_TZAP	1.008	1.086	-0.07836	0.06145	6	6	1.275	125
siCTCF_SMCHD1 vs. siCTCF_TZAP	1.067	1.09	-0.02251	0.06145	6	6	0.3663	125
siCTCF_SMCHD1 vs. siTERF2_RBPJ	1.067	0.9876	0.07944	0.06145	6	6	1.293	125
siCTCF_SMCHD1 vs. siTERF2_CTCF	1.067	1.031	0.0361	0.06145	6	6	0.5874	125
siCTCF_SMCHD1 vs. siTERF2_TERF2	1.067	0.9866	0.08049	0.06145	6	6	1.31	125
siCTCF_SMCHD1 vs. siTERF2_SMCHD1	1.067	1.04	0.02716	0.06145	6	6	0.442	125
siCTCF_SMCHD1 vs. siTERF2_TZAP	1.067	1.008	0.05891	0.06145	6	6	0.9588	125
siCTCF_SMCHD1 vs. siSMCHD1_RBPJ	1.067	1.02	0.04737	0.06145	6	6	0.7709	125
siCTCF_SMCHD1 vs. siSMCHD1_CTCF	1.067	0.9956	0.07143	0.06145	6	6	1.162	125
siCTCF_SMCHD1 vs. siSMCHD1_TERF2	1.067	1.016	0.05133	0.06145	6	6	0.8354	125
siCTCF_SMCHD1 vs. siSMCHD1_SMCHD1	1.067	0.8566	0.2104	0.06145	6	6	3.424	125
siCTCF_SMCHD1 vs. siSMCHD1_TZAP	1.067	1.086	-0.01928	0.06145	6	6	0.3138	125
siCTCF_TZAP vs. siTERF2_RBPJ	1.09	0.9876	0.102	0.06145	6	6	1.659	125
siCTCF_TZAP vs. siTERF2_CTCF	1.09	1.031	0.0586	0.06145	6	6	0.9538	125
siCTCF_TZAP vs. siTERF2_TERF2	1.09	0.9866	0.103	0.06145	6	6	1.676	125
siCTCF_TZAP vs. siTERF2_SMCHD1	1.09	1.04	0.04967	0.06145	6	6	0.8083	125
siCTCF_TZAP vs. siTERF2_TZAP	1.09	1.008	0.08142	0.06145	6	6	1.325	125
siCTCF_TZAP vs. siSMCHD1_RBPJ	1.09	1.02	0.06988	0.06145	6	6	1.137	125
siCTCF_TZAP vs. siSMCHD1_CTCF	1.09	0.9956	0.09394	0.06145	6	6	1.529	125
siCTCF_TZAP vs. siSMCHD1_TERF2	1.09	1.016	0.07384	0.06145	6	6	1.202	125
siCTCF_TZAP vs. siSMCHD1_SMCHD1	1.09	0.8566	0.2329	0.06145	6	6	3.791	125
siCTCF_TZAP vs. siSMCHD1_TZAP	1.09	1.086	0.003228	0.06145	6	6	0.05253	125
siTERF2_RBPJ vs. siTERF2_CTCF	0.9876	1.031	-0.04335	0.06145	6	6	0.7054	125
siTERF2_RBPJ vs. siTERF2_TERF2	0.9876	0.9866	0.001043	0.06145	6	6	0.01698	125
siTERF2_RBPJ vs. siTERF2_SMCHD1	0.9876	1.04	-0.05228	0.06145	6	6	0.8509	125
siTERF2_RBPJ vs. siTERF2_TZAP	0.9876	1.008	-0.02053	0.06145	6	6	0.3341	125
siTERF2_RBPJ vs. siSMCHD1_RBPJ	0.9876	1.02	-0.03208	0.06145	6	6	0.522	125
siTERF2_RBPJ vs. siSMCHD1_CTCF	0.9876	0.9956	-0.008016	0.06145	6	6	0.1304	125
siTERF2_RBPJ vs. siSMCHD1_TERF2	0.9876	1.016	-0.02811	0.06145	6	6	0.4575	125
siTERF2_RBPJ vs. siSMCHD1_SMCHD1	0.9876	0.8566	0.131	0.06145	6	6	2.132	125
siTERF2_RBPJ vs. siSMCHD1_TZAP	0.9876	1.086	-0.09872	0.06145	6	6	1.607	125
siTERF2_CTCF vs. siTERF2_TERF2	1.031	0.9866	0.04439	0.06145	6	6	0.7224	125
siTERF2_CTCF vs. siTERF2_SMCHD1	1.031	1.04	-0.008937	0.06145	6	6	0.1454	125
siTERF2_CTCF vs. siTERF2_TZAP	1.031	1.008	0.02282	0.06145	6	6	0.3713	125
siTERF2_CTCF vs. siSMCHD1_RBPJ	1.031	1.02	0.01127	0.06145	6	6	0.1834	125
siTERF2_CTCF vs. siSMCHD1_CTCF	1.031	0.9956	0.03533	0.06145	6	6	0.575	125
siTERF2_CTCF vs. siSMCHD1_TERF2	1.031	1.016	0.01523	0.06145	6	6	0.2479	125
siTERF2_CTCF vs. siSMCHD1_SMCHD1	1.031	0.8566	0.1743	0.06145	6	6	2.837	125
siTERF2_CTCF vs. siSMCHD1_TZAP	1.031	1.086	-0.05538	0.06145	6	6	0.9012	125
siTERF2_TERF2 vs. siTERF2_SMCHD1	0.9866	1.04	-0.05333	0.06145	6	6	0.8679	125
siTERF2_TERF2 vs. siTERF2_TZAP	0.9866	1.008	-0.02157	0.06145	6	6	0.3511	125
siTERF2_TERF2 vs. siSMCHD1_RBPJ	0.9866	1.02	-0.03312	0.06145	6	6	0.539	125
siTERF2_TERF2 vs. siSMCHD1_CTCF	0.9866	0.9956	-0.009059	0.06145	6	6	0.1474	125
siTERF2_TERF2 vs. siSMCHD1_TERF2	0.9866	1.016	-0.02916	0.06145	6	6	0.4745	125
siTERF2_TERF2 vs. siSMCHD1_SMCHD1	0.9866	0.8566	0.1299	0.06145	6	6	2.115	125
siTERF2_TERF2 vs. siSMCHD1_TZAP	0.9866	1.086	-0.09977	0.06145	6	6	1.624	125
siTERF2_SMCHD1 vs. siTERF2_TZAP	1.04	1.008	0.03175	0.06145	6	6	0.5168	125
siTERF2_SMCHD1 vs. siSMCHD1_RBPJ	1.04	1.02	0.02021	0.06145	6	6	0.3289	125
siTERF2_SMCHD1 vs. siSMCHD1_CTCF	1.04	0.9956	0.04427	0.06145	6	6	0.7204	125
siTERF2_SMCHD1 vs. siSMCHD1_TERF2	1.04	1.016	0.02417	0.06145	6	6	0.3934	125
siTERF2_SMCHD1 vs. siSMCHD1_SMCHD1	1.04	0.8566	0.1833	0.06145	6	6	2.982	125
siTERF2_SMCHD1 vs. siSMCHD1_TZAP	1.04	1.086	-0.04644	0.06145	6	6	0.7558	125
siTERF2_TZAP vs. siSMCHD1_RBPJ	1.008	1.02	-0.01155	0.06145	6	6	0.1879	125
siTERF2_TZAP vs. siSMCHD1_CTCF	1.008	0.9956	0.01251	0.06145	6	6	0.2036	125
siTERF2_TZAP vs. siSMCHD1_TERF2	1.008	1.016	-0.007583	0.06145	6	6	0.1234	125
siTERF2_TZAP vs. siSMCHD1_SMCHD1	1.008	0.8566	0.1515	0.06145	6	6	2.466	125
siTERF2_TZAP vs. siSMCHD1_TZAP	1.008	1.086	-0.07819	0.06145	6	6	1.273	125
siSMCHD1_RBPJ vs. siSMCHD1_CTCF	1.02	0.9956	0.02406	0.06145	6	6	0.3916	125
siSMCHD1_RBPJ vs. siSMCHD1_TERF2	1.02	1.016	0.003963	0.06145	6	6	0.0645	125
siSMCHD1_RBPJ vs. siSMCHD1_SMCHD1	1.02	0.8566	0.1631	0.06145	6	6	2.654	125
siSMCHD1_RBPJ vs. siSMCHD1_TZAP	1.02	1.086	-0.06665	0.06145	6	6	1.085	125
siSMCHD1_CTCF vs. siSMCHD1_TERF2	0.9956	1.016	-0.0201	0.06145	6	6	0.3271	125
siSMCHD1_CTCF vs. siSMCHD1_SMCHD1	0.9956	0.8566	0.139	0.06145	6	6	2.262	125
siSMCHD1_CTCF vs. siSMCHD1_TZAP	0.9956	1.086	-0.09071	0.06145	6	6	1.476	125
siSMCHD1_TERF2 vs. siSMCHD1_SMCHD1	1.016	0.8566	0.1591	0.06145	6	6	2.589	125
siSMCHD1_TERF2 vs. siSMCHD1_TZAP	1.016	1.086	-0.07061	0.06145	6	6	1.149	125
siSMCHD1_SMCHD1 vs. siSMCHD1_TZAP	0.8566	1.086	-0.2297	0.06145	6	6	3.738	125

## Sheet: siEFFICENCY_HEK_48H
Number of families	1
Number of comparisons per family	300
Alpha	0.05
Holm-Sidak's multiple comparisons test	Mean Diff,	Significant?	Summary	Adjusted P Value
siNT_RBPJ vs. siNT_CTCF	0.05776	No	ns	>0,9999	A-B
siNT_RBPJ vs. siNT_TERF2	-0.02061	No	ns	>0,9999	A-C
siNT_RBPJ vs. siNT_SMCHD1	0.01748	No	ns	>0,9999	A-D
siNT_RBPJ vs. siNT_TZAP	0.008414	No	ns	>0,9999	A-E
siNT_RBPJ vs. siRBPJ_RBPJ	0.4835	Yes	****	<0,0001	A-F
siNT_RBPJ vs. siRBPJ_CTCF	0.04677	No	ns	>0,9999	A-G
siNT_RBPJ vs. siRBPJ_TERF2	0.0552	No	ns	>0,9999	A-H
siNT_RBPJ vs. siRBPJ_SMCHD1	0.2303	Yes	*	0.0424	A-I
siNT_RBPJ vs. siRBPJ_TZAP	0.03157	No	ns	>0,9999	A-J
siNT_RBPJ vs. siCTCF_RBPJ	0.07485	No	ns	>0,9999	A-K
siNT_RBPJ vs. siCTCF_CTCF	0.4599	Yes	****	<0,0001	A-L
siNT_RBPJ vs. siCTCF_TERF2	-0.0115	No	ns	>0,9999	A-M
siNT_RBPJ vs. siCTCF_SMCHD1	-0.01748	No	ns	>0,9999	A-N
siNT_RBPJ vs. siCTCF_TZAP	0.01302	No	ns	>0,9999	A-O
siNT_RBPJ vs. siTERF2_RBPJ	0.02939	No	ns	>0,9999	A-P
siNT_RBPJ vs. siTERF2_CTCF	-0.08738	No	ns	>0,9999	A-Q
siNT_RBPJ vs. siTERF2_TERF2	0.4473	Yes	****	<0,0001	A-R
siNT_RBPJ vs. siTERF2_SMCHD1	-0.008041	No	ns	>0,9999	A-S
siNT_RBPJ vs. siTERF2_TZAP	0.02635	No	ns	>0,9999	A-T
siNT_RBPJ vs. siSMCHD1_RBPJ	0.06297	No	ns	>0,9999	A-U
siNT_RBPJ vs. siSMCHD1_CTCF	0.07477	No	ns	>0,9999	A-V
siNT_RBPJ vs. siSMCHD1_TERF2	0.09046	No	ns	>0,9999	A-W
siNT_RBPJ vs. siSMCHD1_SMCHD1	0.5628	Yes	****	<0,0001	A-X
siNT_RBPJ vs. siSMCHD1_TZAP	0.008399	No	ns	>0,9999	A-Y
siNT_CTCF vs. siNT_TERF2	-0.07837	No	ns	>0,9999	B-C
siNT_CTCF vs. siNT_SMCHD1	-0.04027	No	ns	>0,9999	B-D
siNT_CTCF vs. siNT_TZAP	-0.04934	No	ns	>0,9999	B-E
siNT_CTCF vs. siRBPJ_RBPJ	0.4257	Yes	****	<0,0001	B-F
siNT_CTCF vs. siRBPJ_CTCF	-0.01099	No	ns	>0,9999	B-G
siNT_CTCF vs. siRBPJ_TERF2	-0.002559	No	ns	>0,9999	B-H
siNT_CTCF vs. siRBPJ_SMCHD1	0.1725	No	ns	0.6223	B-I
siNT_CTCF vs. siRBPJ_TZAP	-0.02619	No	ns	>0,9999	B-J
siNT_CTCF vs. siCTCF_RBPJ	0.0171	No	ns	>0,9999	B-K
siNT_CTCF vs. siCTCF_CTCF	0.4021	Yes	****	<0,0001	B-L
siNT_CTCF vs. siCTCF_TERF2	-0.06926	No	ns	>0,9999	B-M
siNT_CTCF vs. siCTCF_SMCHD1	-0.07524	No	ns	>0,9999	B-N
siNT_CTCF vs. siCTCF_TZAP	-0.04474	No	ns	>0,9999	B-O
siNT_CTCF vs. siTERF2_RBPJ	-0.02836	No	ns	>0,9999	B-P
siNT_CTCF vs. siTERF2_CTCF	-0.1451	No	ns	0.9655	B-Q
siNT_CTCF vs. siTERF2_TERF2	0.3896	Yes	****	<0,0001	B-R
siNT_CTCF vs. siTERF2_SMCHD1	-0.0658	No	ns	>0,9999	B-S
siNT_CTCF vs. siTERF2_TZAP	-0.03141	No	ns	>0,9999	B-T
siNT_CTCF vs. siSMCHD1_RBPJ	0.005208	No	ns	>0,9999	B-U
siNT_CTCF vs. siSMCHD1_CTCF	0.01701	No	ns	>0,9999	B-V
siNT_CTCF vs. siSMCHD1_TERF2	0.03271	No	ns	>0,9999	B-W
siNT_CTCF vs. siSMCHD1_SMCHD1	0.5051	Yes	****	<0,0001	B-X
siNT_CTCF vs. siSMCHD1_TZAP	-0.04936	No	ns	>0,9999	B-Y
siNT_TERF2 vs. siNT_SMCHD1	0.0381	No	ns	>0,9999	C-D
siNT_TERF2 vs. siNT_TZAP	0.02903	No	ns	>0,9999	C-E
siNT_TERF2 vs. siRBPJ_RBPJ	0.5041	Yes	****	<0,0001	C-F
siNT_TERF2 vs. siRBPJ_CTCF	0.06739	No	ns	>0,9999	C-G
siNT_TERF2 vs. siRBPJ_TERF2	0.07581	No	ns	>0,9999	C-H
siNT_TERF2 vs. siRBPJ_SMCHD1	0.2509	Yes	*	0.0122	C-I
siNT_TERF2 vs. siRBPJ_TZAP	0.05218	No	ns	>0,9999	C-J
siNT_TERF2 vs. siCTCF_RBPJ	0.09547	No	ns	>0,9999	C-K
siNT_TERF2 vs. siCTCF_CTCF	0.4805	Yes	****	<0,0001	C-L
siNT_TERF2 vs. siCTCF_TERF2	0.009112	No	ns	>0,9999	C-M
siNT_TERF2 vs. siCTCF_SMCHD1	0.003132	No	ns	>0,9999	C-N
siNT_TERF2 vs. siCTCF_TZAP	0.03363	No	ns	>0,9999	C-O
siNT_TERF2 vs. siTERF2_RBPJ	0.05001	No	ns	>0,9999	C-P
siNT_TERF2 vs. siTERF2_CTCF	-0.06676	No	ns	>0,9999	C-Q
siNT_TERF2 vs. siTERF2_TERF2	0.468	Yes	****	<0,0001	C-R
siNT_TERF2 vs. siTERF2_SMCHD1	0.01257	No	ns	>0,9999	C-S
siNT_TERF2 vs. siTERF2_TZAP	0.04696	No	ns	>0,9999	C-T
siNT_TERF2 vs. siSMCHD1_RBPJ	0.08358	No	ns	>0,9999	C-U
siNT_TERF2 vs. siSMCHD1_CTCF	0.09538	No	ns	>0,9999	C-V
siNT_TERF2 vs. siSMCHD1_TERF2	0.1111	No	ns	>0,9999	C-W
siNT_TERF2 vs. siSMCHD1_SMCHD1	0.5835	Yes	****	<0,0001	C-X
siNT_TERF2 vs. siSMCHD1_TZAP	0.02901	No	ns	>0,9999	C-Y
siNT_SMCHD1 vs. siNT_TZAP	-0.009068	No	ns	>0,9999	D-E
siNT_SMCHD1 vs. siRBPJ_RBPJ	0.466	Yes	****	<0,0001	D-F
siNT_SMCHD1 vs. siRBPJ_CTCF	0.02929	No	ns	>0,9999	D-G
siNT_SMCHD1 vs. siRBPJ_TERF2	0.03772	No	ns	>0,9999	D-H
siNT_SMCHD1 vs. siRBPJ_SMCHD1	0.2128	No	ns	0.1111	D-I
siNT_SMCHD1 vs. siRBPJ_TZAP	0.01408	No	ns	>0,9999	D-J
siNT_SMCHD1 vs. siCTCF_RBPJ	0.05737	No	ns	>0,9999	D-K
siNT_SMCHD1 vs. siCTCF_CTCF	0.4424	Yes	****	<0,0001	D-L
siNT_SMCHD1 vs. siCTCF_TERF2	-0.02899	No	ns	>0,9999	D-M
siNT_SMCHD1 vs. siCTCF_SMCHD1	-0.03497	No	ns	>0,9999	D-N
siNT_SMCHD1 vs. siCTCF_TZAP	-0.004467	No	ns	>0,9999	D-O
siNT_SMCHD1 vs. siTERF2_RBPJ	0.01191	No	ns	>0,9999	D-P
siNT_SMCHD1 vs. siTERF2_CTCF	-0.1049	No	ns	>0,9999	D-Q
siNT_SMCHD1 vs. siTERF2_TERF2	0.4299	Yes	****	<0,0001	D-R
siNT_SMCHD1 vs. siTERF2_SMCHD1	-0.02552	No	ns	>0,9999	D-S
siNT_SMCHD1 vs. siTERF2_TZAP	0.008864	No	ns	>0,9999	D-T
siNT_SMCHD1 vs. siSMCHD1_RBPJ	0.04548	No	ns	>0,9999	D-U
siNT_SMCHD1 vs. siSMCHD1_CTCF	0.05729	No	ns	>0,9999	D-V
siNT_SMCHD1 vs. siSMCHD1_TERF2	0.07298	No	ns	>0,9999	D-W
siNT_SMCHD1 vs. siSMCHD1_SMCHD1	0.5454	Yes	****	<0,0001	D-X
siNT_SMCHD1 vs. siSMCHD1_TZAP	-0.009083	No	ns	>0,9999	D-Y
siNT_TZAP vs. siRBPJ_RBPJ	0.4751	Yes	****	<0,0001	E-F
siNT_TZAP vs. siRBPJ_CTCF	0.03836	No	ns	>0,9999	E-G
siNT_TZAP vs. siRBPJ_TERF2	0.04678	No	ns	>0,9999	E-H
siNT_TZAP vs. siRBPJ_SMCHD1	0.2219	No	ns	0.0684	E-I
siNT_TZAP vs. siRBPJ_TZAP	0.02315	No	ns	>0,9999	E-J
siNT_TZAP vs. siCTCF_RBPJ	0.06644	No	ns	>0,9999	E-K
siNT_TZAP vs. siCTCF_CTCF	0.4514	Yes	****	<0,0001	E-L
siNT_TZAP vs. siCTCF_TERF2	-0.01992	No	ns	>0,9999	E-M
siNT_TZAP vs. siCTCF_SMCHD1	-0.0259	No	ns	>0,9999	E-N
siNT_TZAP vs. siCTCF_TZAP	0.004602	No	ns	>0,9999	E-O
siNT_TZAP vs. siTERF2_RBPJ	0.02098	No	ns	>0,9999	E-P
siNT_TZAP vs. siTERF2_CTCF	-0.09579	No	ns	>0,9999	E-Q
siNT_TZAP vs. siTERF2_TERF2	0.4389	Yes	****	<0,0001	E-R
siNT_TZAP vs. siTERF2_SMCHD1	-0.01645	No	ns	>0,9999	E-S
siNT_TZAP vs. siTERF2_TZAP	0.01793	No	ns	>0,9999	E-T
siNT_TZAP vs. siSMCHD1_RBPJ	0.05455	No	ns	>0,9999	E-U
siNT_TZAP vs. siSMCHD1_CTCF	0.06635	No	ns	>0,9999	E-V
siNT_TZAP vs. siSMCHD1_TERF2	0.08205	No	ns	>0,9999	E-W
siNT_TZAP vs. siSMCHD1_SMCHD1	0.5544	Yes	****	<0,0001	E-X
siNT_TZAP vs. siSMCHD1_TZAP	-1.5e-05	No	ns	>0,9999	E-Y
siRBPJ_RBPJ vs. siRBPJ_CTCF	-0.4367	Yes	****	<0,0001	F-G
siRBPJ_RBPJ vs. siRBPJ_TERF2	-0.4283	Yes	****	<0,0001	F-H
siRBPJ_RBPJ vs. siRBPJ_SMCHD1	-0.2532	Yes	*	0.0105	F-I
siRBPJ_RBPJ vs. siRBPJ_TZAP	-0.4519	Yes	****	<0,0001	F-J
siRBPJ_RBPJ vs. siCTCF_RBPJ	-0.4086	Yes	****	<0,0001	F-K
siRBPJ_RBPJ vs. siCTCF_CTCF	-0.02363	No	ns	>0,9999	F-L
siRBPJ_RBPJ vs. siCTCF_TERF2	-0.495	Yes	****	<0,0001	F-M
siRBPJ_RBPJ vs. siCTCF_SMCHD1	-0.501	Yes	****	<0,0001	F-N
siRBPJ_RBPJ vs. siCTCF_TZAP	-0.4705	Yes	****	<0,0001	F-O
siRBPJ_RBPJ vs. siTERF2_RBPJ	-0.4541	Yes	****	<0,0001	F-P
siRBPJ_RBPJ vs. siTERF2_CTCF	-0.5709	Yes	****	<0,0001	F-Q
siRBPJ_RBPJ vs. siTERF2_TERF2	-0.03614	No	ns	>0,9999	F-R
siRBPJ_RBPJ vs. siTERF2_SMCHD1	-0.4915	Yes	****	<0,0001	F-S
siRBPJ_RBPJ vs. siTERF2_TZAP	-0.4571	Yes	****	<0,0001	F-T
siRBPJ_RBPJ vs. siSMCHD1_RBPJ	-0.4205	Yes	****	<0,0001	F-U
siRBPJ_RBPJ vs. siSMCHD1_CTCF	-0.4087	Yes	****	<0,0001	F-V
siRBPJ_RBPJ vs. siSMCHD1_TERF2	-0.393	Yes	****	<0,0001	F-W
siRBPJ_RBPJ vs. siSMCHD1_SMCHD1	0.07936	No	ns	>0,9999	F-X
siRBPJ_RBPJ vs. siSMCHD1_TZAP	-0.4751	Yes	****	<0,0001	F-Y
siRBPJ_CTCF vs. siRBPJ_TERF2	0.008427	No	ns	>0,9999	G-H
siRBPJ_CTCF vs. siRBPJ_SMCHD1	0.1835	No	ns	0.4332	G-I
siRBPJ_CTCF vs. siRBPJ_TZAP	-0.01521	No	ns	>0,9999	G-J
siRBPJ_CTCF vs. siCTCF_RBPJ	0.02808	No	ns	>0,9999	G-K
siRBPJ_CTCF vs. siCTCF_CTCF	0.4131	Yes	****	<0,0001	G-L
siRBPJ_CTCF vs. siCTCF_TERF2	-0.05827	No	ns	>0,9999	G-M
siRBPJ_CTCF vs. siCTCF_SMCHD1	-0.06425	No	ns	>0,9999	G-N
siRBPJ_CTCF vs. siCTCF_TZAP	-0.03376	No	ns	>0,9999	G-O
siRBPJ_CTCF vs. siTERF2_RBPJ	-0.01738	No	ns	>0,9999	G-P
siRBPJ_CTCF vs. siTERF2_CTCF	-0.1342	No	ns	0.995	G-Q
siRBPJ_CTCF vs. siTERF2_TERF2	0.4006	Yes	****	<0,0001	G-R
siRBPJ_CTCF vs. siTERF2_SMCHD1	-0.05481	No	ns	>0,9999	G-S
siRBPJ_CTCF vs. siTERF2_TZAP	-0.02043	No	ns	>0,9999	G-T
siRBPJ_CTCF vs. siSMCHD1_RBPJ	0.01619	No	ns	>0,9999	G-U
siRBPJ_CTCF vs. siSMCHD1_CTCF	0.028	No	ns	>0,9999	G-V
siRBPJ_CTCF vs. siSMCHD1_TERF2	0.04369	No	ns	>0,9999	G-W
siRBPJ_CTCF vs. siSMCHD1_SMCHD1	0.5161	Yes	****	<0,0001	G-X
siRBPJ_CTCF vs. siSMCHD1_TZAP	-0.03837	No	ns	>0,9999	G-Y
siRBPJ_TERF2 vs. siRBPJ_SMCHD1	0.1751	No	ns	0.5776	H-I
siRBPJ_TERF2 vs. siRBPJ_TZAP	-0.02363	No	ns	>0,9999	H-J
siRBPJ_TERF2 vs. siCTCF_RBPJ	0.01966	No	ns	>0,9999	H-K
siRBPJ_TERF2 vs. siCTCF_CTCF	0.4047	Yes	****	<0,0001	H-L
siRBPJ_TERF2 vs. siCTCF_TERF2	-0.0667	No	ns	>0,9999	H-M
siRBPJ_TERF2 vs. siCTCF_SMCHD1	-0.07268	No	ns	>0,9999	H-N
siRBPJ_TERF2 vs. siCTCF_TZAP	-0.04218	No	ns	>0,9999	H-O
siRBPJ_TERF2 vs. siTERF2_RBPJ	-0.02581	No	ns	>0,9999	H-P
siRBPJ_TERF2 vs. siTERF2_CTCF	-0.1426	No	ns	0.9764	H-Q
siRBPJ_TERF2 vs. siTERF2_TERF2	0.3921	Yes	****	<0,0001	H-R
siRBPJ_TERF2 vs. siTERF2_SMCHD1	-0.06324	No	ns	>0,9999	H-S
siRBPJ_TERF2 vs. siTERF2_TZAP	-0.02885	No	ns	>0,9999	H-T
siRBPJ_TERF2 vs. siSMCHD1_RBPJ	0.007767	No	ns	>0,9999	H-U
siRBPJ_TERF2 vs. siSMCHD1_CTCF	0.01957	No	ns	>0,9999	H-V
siRBPJ_TERF2 vs. siSMCHD1_TERF2	0.03526	No	ns	>0,9999	H-W
siRBPJ_TERF2 vs. siSMCHD1_SMCHD1	0.5076	Yes	****	<0,0001	H-X
siRBPJ_TERF2 vs. siSMCHD1_TZAP	-0.0468	No	ns	>0,9999	H-Y
siRBPJ_SMCHD1 vs. siRBPJ_TZAP	-0.1987	No	ns	0.2249	I-J
siRBPJ_SMCHD1 vs. siCTCF_RBPJ	-0.1554	No	ns	0.8831	I-K
siRBPJ_SMCHD1 vs. siCTCF_CTCF	0.2296	Yes	*	0.044	I-L
siRBPJ_SMCHD1 vs. siCTCF_TERF2	-0.2418	Yes	*	0.0214	I-M
siRBPJ_SMCHD1 vs. siCTCF_SMCHD1	-0.2478	Yes	*	0.0148	I-N
siRBPJ_SMCHD1 vs. siCTCF_TZAP	-0.2173	No	ns	0.0878	I-O
siRBPJ_SMCHD1 vs. siTERF2_RBPJ	-0.2009	No	ns	0.2033	I-P
siRBPJ_SMCHD1 vs. siTERF2_CTCF	-0.3177	Yes	***	0.0001	I-Q
siRBPJ_SMCHD1 vs. siTERF2_TERF2	0.2171	No	ns	0.0883	I-R
siRBPJ_SMCHD1 vs. siTERF2_SMCHD1	-0.2383	Yes	*	0.0263	I-S
siRBPJ_SMCHD1 vs. siTERF2_TZAP	-0.2039	No	ns	0.1756	I-T
siRBPJ_SMCHD1 vs. siSMCHD1_RBPJ	-0.1673	No	ns	0.7133	I-U
siRBPJ_SMCHD1 vs. siSMCHD1_CTCF	-0.1555	No	ns	0.8831	I-V
siRBPJ_SMCHD1 vs. siSMCHD1_TERF2	-0.1398	No	ns	0.985	I-W
siRBPJ_SMCHD1 vs. siSMCHD1_SMCHD1	0.3326	Yes	****	<0,0001	I-X
siRBPJ_SMCHD1 vs. siSMCHD1_TZAP	-0.2219	No	ns	0.0684	I-Y
siRBPJ_TZAP vs. siCTCF_RBPJ	0.04329	No	ns	>0,9999	J-K
siRBPJ_TZAP vs. siCTCF_CTCF	0.4283	Yes	****	<0,0001	J-L
siRBPJ_TZAP vs. siCTCF_TERF2	-0.04307	No	ns	>0,9999	J-M
siRBPJ_TZAP vs. siCTCF_SMCHD1	-0.04905	No	ns	>0,9999	J-N
siRBPJ_TZAP vs. siCTCF_TZAP	-0.01855	No	ns	>0,9999	J-O
siRBPJ_TZAP vs. siTERF2_RBPJ	-0.002173	No	ns	>0,9999	J-P
siRBPJ_TZAP vs. siTERF2_CTCF	-0.1189	No	ns	>0,9999	J-Q
siRBPJ_TZAP vs. siTERF2_TERF2	0.4158	Yes	****	<0,0001	J-R
siRBPJ_TZAP vs. siTERF2_SMCHD1	-0.03961	No	ns	>0,9999	J-S
siRBPJ_TZAP vs. siTERF2_TZAP	-0.00522	No	ns	>0,9999	J-T
siRBPJ_TZAP vs. siSMCHD1_RBPJ	0.0314	No	ns	>0,9999	J-U
siRBPJ_TZAP vs. siSMCHD1_CTCF	0.0432	No	ns	>0,9999	J-V
siRBPJ_TZAP vs. siSMCHD1_TERF2	0.0589	No	ns	>0,9999	J-W
siRBPJ_TZAP vs. siSMCHD1_SMCHD1	0.5313	Yes	****	<0,0001	J-X
siRBPJ_TZAP vs. siSMCHD1_TZAP	-0.02317	No	ns	>0,9999	J-Y
siCTCF_RBPJ vs. siCTCF_CTCF	0.385	Yes	****	<0,0001	K-L
siCTCF_RBPJ vs. siCTCF_TERF2	-0.08636	No	ns	>0,9999	K-M
siCTCF_RBPJ vs. siCTCF_SMCHD1	-0.09234	No	ns	>0,9999	K-N
siCTCF_RBPJ vs. siCTCF_TZAP	-0.06184	No	ns	>0,9999	K-O
siCTCF_RBPJ vs. siTERF2_RBPJ	-0.04546	No	ns	>0,9999	K-P
siCTCF_RBPJ vs. siTERF2_CTCF	-0.1622	No	ns	0.7949	K-Q
siCTCF_RBPJ vs. siTERF2_TERF2	0.3725	Yes	****	<0,0001	K-R
siCTCF_RBPJ vs. siTERF2_SMCHD1	-0.08289	No	ns	>0,9999	K-S
siCTCF_RBPJ vs. siTERF2_TZAP	-0.04851	No	ns	>0,9999	K-T
siCTCF_RBPJ vs. siSMCHD1_RBPJ	-0.01189	No	ns	>0,9999	K-U
siCTCF_RBPJ vs. siSMCHD1_CTCF	-8.509e-05	No	ns	>0,9999	K-V
siCTCF_RBPJ vs. siSMCHD1_TERF2	0.01561	No	ns	>0,9999	K-W
siCTCF_RBPJ vs. siSMCHD1_SMCHD1	0.488	Yes	****	<0,0001	K-X
siCTCF_RBPJ vs. siSMCHD1_TZAP	-0.06645	No	ns	>0,9999	K-Y
siCTCF_CTCF vs. siCTCF_TERF2	-0.4714	Yes	****	<0,0001	L-M
siCTCF_CTCF vs. siCTCF_SMCHD1	-0.4773	Yes	****	<0,0001	L-N
siCTCF_CTCF vs. siCTCF_TZAP	-0.4468	Yes	****	<0,0001	L-O
siCTCF_CTCF vs. siTERF2_RBPJ	-0.4305	Yes	****	<0,0001	L-P
siCTCF_CTCF vs. siTERF2_CTCF	-0.5472	Yes	****	<0,0001	L-Q
siCTCF_CTCF vs. siTERF2_TERF2	-0.01251	No	ns	>0,9999	L-R
siCTCF_CTCF vs. siTERF2_SMCHD1	-0.4679	Yes	****	<0,0001	L-S
siCTCF_CTCF vs. siTERF2_TZAP	-0.4335	Yes	****	<0,0001	L-T
siCTCF_CTCF vs. siSMCHD1_RBPJ	-0.3969	Yes	****	<0,0001	L-U
siCTCF_CTCF vs. siSMCHD1_CTCF	-0.3851	Yes	****	<0,0001	L-V
siCTCF_CTCF vs. siSMCHD1_TERF2	-0.3694	Yes	****	<0,0001	L-W
siCTCF_CTCF vs. siSMCHD1_SMCHD1	0.103	No	ns	>0,9999	L-X
siCTCF_CTCF vs. siSMCHD1_TZAP	-0.4515	Yes	****	<0,0001	L-Y
siCTCF_TERF2 vs. siCTCF_SMCHD1	-0.00598	No	ns	>0,9999	M-N
siCTCF_TERF2 vs. siCTCF_TZAP	0.02452	No	ns	>0,9999	M-O
siCTCF_TERF2 vs. siTERF2_RBPJ	0.0409	No	ns	>0,9999	M-P
siCTCF_TERF2 vs. siTERF2_CTCF	-0.07588	No	ns	>0,9999	M-Q
siCTCF_TERF2 vs. siTERF2_TERF2	0.4588	Yes	****	<0,0001	M-R
siCTCF_TERF2 vs. siTERF2_SMCHD1	0.003462	No	ns	>0,9999	M-S
siCTCF_TERF2 vs. siTERF2_TZAP	0.03785	No	ns	>0,9999	M-T
siCTCF_TERF2 vs. siSMCHD1_RBPJ	0.07447	No	ns	>0,9999	M-U
siCTCF_TERF2 vs. siSMCHD1_CTCF	0.08627	No	ns	>0,9999	M-V
siCTCF_TERF2 vs. siSMCHD1_TERF2	0.102	No	ns	>0,9999	M-W
siCTCF_TERF2 vs. siSMCHD1_SMCHD1	0.5743	Yes	****	<0,0001	M-X
siCTCF_TERF2 vs. siSMCHD1_TZAP	0.0199	No	ns	>0,9999	M-Y
siCTCF_SMCHD1 vs. siCTCF_TZAP	0.0305	No	ns	>0,9999	N-O
siCTCF_SMCHD1 vs. siTERF2_RBPJ	0.04688	No	ns	>0,9999	N-P
siCTCF_SMCHD1 vs. siTERF2_CTCF	-0.0699	No	ns	>0,9999	N-Q
siCTCF_SMCHD1 vs. siTERF2_TERF2	0.4648	Yes	****	<0,0001	N-R
siCTCF_SMCHD1 vs. siTERF2_SMCHD1	0.009442	No	ns	>0,9999	N-S
siCTCF_SMCHD1 vs. siTERF2_TZAP	0.04383	No	ns	>0,9999	N-T
siCTCF_SMCHD1 vs. siSMCHD1_RBPJ	0.08045	No	ns	>0,9999	N-U
siCTCF_SMCHD1 vs. siSMCHD1_CTCF	0.09225	No	ns	>0,9999	N-V
siCTCF_SMCHD1 vs. siSMCHD1_TERF2	0.1079	No	ns	>0,9999	N-W
siCTCF_SMCHD1 vs. siSMCHD1_SMCHD1	0.5803	Yes	****	<0,0001	N-X
siCTCF_SMCHD1 vs. siSMCHD1_TZAP	0.02588	No	ns	>0,9999	N-Y
siCTCF_TZAP vs. siTERF2_RBPJ	0.01638	No	ns	>0,9999	O-P
[truncated: 355 more rows]

## Sheet: siEFFICENCY_HEK_72H
Number of families	1
[truncated: 604 more rows]

[truncated: 2 more sheets: siEFFICENCY_Myoblasts, siRNA-Myoblasts]
